# Supplementary material for: Genotyping-by-Sequencing and QTL Mapping of Biomass Yield in Two Switchgrass F1 Populations (Lowland x Coastal and Coastal x Upland)
Source: Front Plant Sci. 2022 May 19;13:739133. doi: 10.3389/fpls.2022.739133 (PMC9162799; doi:10.3389/fpls.2022.739133)
Supplement: Supplementary file 1 [file Table_1.XLSX]

## Sheet: AP13_B6_AB_KN
Supplementary file 5: Integrated maps for the AB population and for the BV population
	linkage_group	marker	Distance (cM)		p	A/H	log2(A/H)
AP13	1K	AB1	8.8	650746	***	0.649351	-0.62293
AP13	1K	AB2	8.8	650790	**	0.664474	-0.589716
AP13	1K	AB3	4.3	797446	NS	0.844444	-0.243926
AP13	1K	AB11	11.1	1081011	***	0.597315	-0.743435
AP13	1K	AB40	0	1793926	*	0.763889	-0.388565
AP13	1K	AB50	19.7	3114371	*****	0.5	-1
AP13	1K	AB51	19.7	3114380	*****	0.497076	-1.00846
AP13	1K	AB54	23.4	3272515	*****	0.513514	-0.961526
AP13	1K	AB85	26.9	3957947	*****	0.54	-0.888969
AP13	1K	AB100	31.6	4860185	****	0.557823	-0.84212
AP13	1K	AB104	36	4980964	**	0.660131	-0.599176
AP13	1K	AB105	36	4981016	**	0.657895	-0.604071
AP13	1K	AB106	34	4981048	****	0.58125	-0.782769
AP13	1K	AB107	33.1	4999282	****	0.583333	-0.777608
AP13	1K	AB112	40.8	6082341	*	0.767606	-0.381563
AP13	1K	AB121	43.1	6423995	***	0.649682	-0.622195
AP13	1K	AB128	45.8	7517317	****	0.604938	-0.72514
AP13	1K	AB173	50.1	9597588	*****	0.561728	-0.832055
AP13	1K	AB89	53.5	11204619	***	0.630573	-0.665264
AP13	1K	AB88	53.5	11204632	***	0.626582	-0.674424
AP13	1K	AB193	56.9	12228766	***	0.630573	-0.665264
B6	1K	AB194	0	12228821	NS	1.0339	0.0480943
AP13	1K	AB200r	74.5	12456051	NS	1.16667	0.222392
B6	1K	AB202	6.5	13284525	NS	0.8	-0.321928
AP13	1K	AB217	61.1	13984914	**	0.673759	-0.569696
B6	1K	AB338r	29.6	15301795	**	1.52041	0.604459
B6	1K	AB286	18.5	15339659	NS	1.08182	0.113458
B6	1K	AB283r	36.4	15741214	****	1.71579	0.778873
AP13	1K	AB280r	79.8	16026676	NS	1.16667	0.222392
B6	1K	AB279r	38.5	16030864	****	1.74737	0.805184
AP13	1K	AB223r	83.1	16969968	*	1.37864	0.463247
AP13	1K	AB222r	83.1	16969980	NS	1.25664	0.329568
B6	1K	AB220r	45.4	16970005	***	1.64583	0.718818
AP13	1K	AB219r	83.1	16970034	NS	1.20952	0.274439
AP13	1K	AB465r	88.8	27964164	NS	1.09244	0.12755
AP13	1K	AB462r	87.6	27987907	NS	1.10084	0.138605
AP13	1K	AB293r	93.1	28886821	*	1.35455	0.437809
AP13	1K	AB345r	91.4	29136506	*	1.39796	0.483322
AP13	1K	AB344r	90.5	29136519	NS	1.27778	0.353637
AP13	1K	AB376r	94.4	32738197	NS	1.24545	0.316672
AP13	1K	AB319r	95.4	33442802	**	1.52809	0.611729
AP13	1K	AB468r	98.7	34383900	*	1.33929	0.421464
AP13	1K	AB469r	98.7	34383901	*	1.34821	0.43105
AP13	1K	AB473r	100.2	34396380	*	1.37374	0.458106
AP13	1K	AB480r	97.2	34399179	**	1.52222	0.606179
B6	1K	AB408r	59.1	35593293	**	1.50962	0.594181
B6	1K	AB427r	57.9	35758689	*	1.30909	0.388565
B6	1K	AB428r	54.2	35792716	**	1.4486	0.534657
B6	1K	AB429r	54.2	35792736	**	1.4434	0.529467
AP13	1K	AB431r	101.8	35849072	*	1.32407	0.404984
B6	1K	AB417r	67	36143733	****	1.71134	0.775127
B6	1K	AB432r	63.1	38003465	**	1.43878	0.524842
AP13	1K	AB441r	104.5	38264871	NS	0.913793	-0.130061
AP13	1K	AB442r	105.1	38264949	NS	1.1	0.137504
AP13	1K	AB443r	105.1	38264951	NS	1.10714	0.146841
AP13	1K	AB451r	106.9	38444255	NS	1.27434	0.349746
B6	1K	AB455r	69	38722240	***	1.5625	0.643856
AP13	1K	AB481r	109.3	39095213	**	1.39252	0.477702
B6	1K	AB485r	71.4	39269101	***	1.59184	0.670692
AP13	1K	AB494r	114.4	39414921	NS	1.25439	0.326981
B6	1K	AB497r	81.6	39415061	**	1.41346	0.499233
AP13	1K	AB503r	114.7	39557802	NS	1.24771	0.319279
AP13	1K	AB512r	110.5	39692530	NS	1.28182	0.358192
AP13	1K	AB516r	113.2	39785031	*	1.37037	0.454566
AP13	1K	AB519r	112.1	39817708	*	1.37383	0.458205
AP13	1K	AB520r	112.1	39817733	*	1.37383	0.458205
AP13	1K	AB521r	112.1	39817734	*	1.37736	0.461904
B6	1K	AB506r	70.8	39992495	****	1.65625	0.72792
AP13	1K	AB525r	120.5	40533517	**	1.51546	0.59976
AP13	1K	AB526r	123.2	40533613	NS	1.19298	0.254573
AP13	1K	AB527r	120.5	40533681	**	1.44898	0.535037
B6	1K	AB529r	78.6	40534117	****	1.70787	0.772194
B6	1K	AB530r	78.6	40534127	***	1.57426	0.654671
B6	1K	AB532r	78.6	40534186	***	1.63158	0.706269
B6	1K	AB536r	74.4	40844429	****	1.65306	0.72514
B6	1K	AB537r	74.8	40844455	**	1.49038	0.575685
B6	1K	AB541r	73.9	40874249	*****	1.8625	0.89724
AP13	1K	AB549r	119.9	41046267	NS	1.07547	0.10497
AP13	1K	AB552r	124.2	41692706	NS	0.896552	-0.157541
B6	1K	AB593r	84.4	43302438	****	1.68687	0.754348
B6	1K	AB596r	87.8	43520151	***	1.60396	0.681639
AP13	1K	AB602r	129.6	43845416	*	1.34579	0.428458
AP13	1K	AB604r	131.6	43885539	NS	1.26263	0.336428
AP13	1K	AB605r	131.6	43885592	*	1.37634	0.460841
B6	1K	AB606r	85.9	43983158	***	1.65556	0.727315
B6	1K	AB621r	89.9	44715736	***	1.57143	0.652077
B6	1K	AB622r	89.9	44715768	*	1.31132	0.391021
AP13	1K	AB623r	133.6	44723889	**	1.42991	0.515921
B6	1K	AB624r	85.9	44735193	****	1.72093	0.783189
AP13	1K	AB626r	135.2	45171530	***	1.56818	0.649093
B6	1K	AB635r	92.4	45417884	**	1.47619	0.561879
B6	1K	AB1506r	89.1	45517634	****	1.67347	0.742842
B6	1K	AB642r	92	45741668	**	1.42574	0.511714
AP13	1K	AB650r	137.1	46358878	*	1.3301	0.411532
B6	1K	AB670r	96	47637338	**	1.42453	0.510484
B6	1K	AB671r	96.4	47637392	***	1.52427	0.60812
AP13	1K	AB678r	148.8	48559473	***	1.56436	0.645569
AP13	1K	AB679r	148.8	48559501	***	1.62245	0.698173
AP13	1K	AB680r	148.8	48559565	***	1.60606	0.683526
B6	1K	AB686r	99.4	48637400	**	1.41667	0.5025
B6	1K	AB688r	98.9	48638960	**	1.39423	0.479469
AP13	1K	AB692r	143.8	48816170	**	1.43689	0.522953
AP13	1K	AB693r	143.8	48816191	**	1.47	0.555816
AP13	1K	AB695r	143.8	48816285	**	1.50495	0.589716
B6	1K	AB701	130.4	49357984	**	0.670886	-0.57586
B6	1K	AB702	130.4	49357991	**	0.677215	-0.562314
B6	1K	AB707	127.8	49733468	*	0.765101	-0.386279
B6	1K	AB709r	102.1	49904746	*	1.32727	0.408465
B6	1K	AB710r	104.8	50005411	****	1.63636	0.710493
B6	1K	AB712	132.5	50110785	***	0.65	-0.621488
B6	1K	AB713r	101.9	50110867	*	1.34545	0.428094
AP13	1K	AB715r	153.4	50178875	**	1.52525	0.609048
B6	1K	AB717	136.7	50354976	*	0.75969	-0.396517
B6	1K	AB720r	113.3	50355048	NS	1.20175	0.265142
B6	1K	AB721	136.1	50355067	*	0.751773	-0.411631
B6	1K	AB722r	113.6	50355074	NS	1.22727	0.295456
B6	1K	AB723	136.1	50355088	**	0.678571	-0.559427
B6	1K	AB728	133.8	50998536	**	0.714286	-0.485427
AP13	1K	AB729r	159	50998577	***	1.51456	0.598902
B6	1K	AB734r	106.8	51207244	**	1.47059	0.556393
AP13	1K	AB738r	158.6	51332046	***	1.59794	0.676212
B6	1K	AB739r	110	51341700	***	1.57955	0.659509
B6	1K	AB740	125.5	51341734	*	0.738806	-0.436733
B6	1K	AB742r	110.2	51341834	NS	1.18692	0.247218
B6	1K	AB743r	110.2	51341887	NS	1.28283	0.359328
B6	1K	AB9026r	117.2	51874792	NS	1.11475	0.156726
B6	1K	AB1677	140.6	52846739	***	0.626761	-0.674014
B6	1K	AB1684	141.2	53068277	**	0.690323	-0.534657
B6	1K	AB1686	141.4	53172607	***	0.653595	-0.613532
B6	1K	AB748	143.6	53976921	**	0.69863	-0.517399
B6	1K	AB782	146.9	54599801	NS	0.779528	-0.359328
B6	1K	AB778	147.5	54678191	***	0.658228	-0.603341
AP13	1K	AB772r	168.5	54814428	****	1.77528	0.828047
B6	1K	AB771	151.4	54814468	***	0.651316	-0.618571
B6	1K	AB768	151.7	54814670	**	0.666667	-0.584963
B6	1K	AB786	154.9	55143344	**	0.716216	-0.481533
B6	1K	AB789	156.4	55302246	**	0.668831	-0.580286
AP13	1K	AB790r	171.4	55302289	**	1.44762	0.533682
AP13	1K	AB798	208	55771962	**	0.682119	-0.551904
AP13	1K	AB799	208	55771984	**	0.682119	-0.551904
AP13	1K	AB802r	175.2	55911889	****	1.67708	0.745954
AP13	1K	AB805	213.8	55917987	NS	0.798611	-0.324435
AP13	1K	AB807	205.8	55940090	**	0.706667	-0.500898
AP13	1K	AB630r	181.8	55980333	*	1.33333	0.415037
B6	1K	AB629	165.3	55980379	**	0.655172	-0.610053
AP13	1K	AB14749	203.6	56120556	**	0.723684	-0.466568
B6	1K	AB812	160.4	56150012	*****	0.511494	-0.96721
B6	1K	AB813	160.4	56150075	*****	0.54491	-0.87591
AP13	1K	AB814	193.7	56182689	NS	1	0
AP13	1K	AB815	193.5	56182738	NS	0.938931	-0.0909085
AP13	1K	AB816	197	56182761	*	0.77305	-0.371367
AP13	1K	AB824r	177.9	56245467	****	1.70588	0.770518
AP13	1K	AB830	201.3	56337090	NS	0.809859	-0.304257
AP13	1K	AB831	201.3	56337136	NS	0.805556	-0.311944
AP13	1K	AB832r	178.7	56337629	**	1.50485	0.589624
AP13	1N	AB835r	22	579671	***	1.53922	0.622195
B6	1N	AB836	0	579710	NS	0.830986	-0.267104
AP13	1N	AB837	3.5	628096	**	0.682759	-0.550552
AP13	1N	AB841	0	737752	*	0.714286	-0.485427
B6	1N	AB864r	14.9	1352701	**	1.40594	0.491536
AP13	1N	AB865r	25.1	1393544	**	1.4902	0.575502
B6	1N	AB869r	20.3	1564669	**	1.47423	0.559958
B6	1N	AB871r	22.1	1722017	***	1.56522	0.646363
AP13	1N	AB883r	30.3	2608352	**	1.45833	0.544321
B6	1N	AB884r	24.3	2608408	***	1.55319	0.635236
B6	1N	AB885r	24.3	2608513	***	1.6413	0.714843
AP13	1N	AB886r	30.7	2608537	**	1.53191	0.615336
AP13	1N	AB889r	33.5	2637422	*	1.37113	0.45537
AP13	1N	AB890r	33.5	2637445	*	1.39175	0.476903
AP13	1N	AB893r	33.5	2637506	*	1.31313	0.393011
AP13	1N	AB903r	34.4	2716059	**	1.5	0.584963
B6	1N	AB921r	29.1	3770723	**	1.42391	0.509861
B6	1N	AB926r	33.4	3849796	*	1.2807	0.356935
B6	1N	AB927r	33.8	3849828	*****	2.01389	1.00998
AP13	1N	AB928r	41.2	3849837	****	1.65625	0.72792
B6	1N	AB930r	33.8	3849908	NS	1.17117	0.227952
B6	1N	AB96r	31.8	4252400	NS	1.14167	0.191141
B6	1N	AB936r	38.5	4438239	*	1.28319	0.35973
B6	1N	AB945r	36.8	4613895	NS	1.17355	0.230884
B6	1N	AB948r	40.6	5273007	***	1.55102	0.633218
AP13	1N	AB970r	47.9	6158607	*	1.36275	0.446516
AP13	1N	AB976r	46.2	6227016	***	1.59	0.669027
B6	1N	AB977r	43.8	6227031	*	1.31858	0.39899
B6	1N	AB980r	42.5	6509171	NS	1.16814	0.224215
AP13	1N	AB984r	57.5	6528844	NS	1.04274	0.0603726
AP13	1N	AB986r	57.3	6528898	*	1.31683	0.397071
B6	1N	AB989r	42.8	6614685	NS	1.16364	0.21864
AP13	1N	AB990r	52.4	6614702	***	1.57647	0.656698
B6	1N	AB999r	48.9	7150956	***	1.59184	0.670692
B6	1N	AB1000r	48.9	7150998	***	1.60784	0.685127
B6	1N	AB1001r	48.9	7151005	***	1.60784	0.685127
B6	1N	AB1002r	47.3	7151026	**	1.39091	0.476028
B6	1N	AB942r	51	7610372	*	1.33663	0.418604
B6	1N	AB1006r	51.4	7694234	*	1.31	0.389567
AP13	1N	AB1014r	69.1	8066661	**	1.48039	0.565979
B6	1N	AB1020r	56	9528357	*	1.36697	0.450984
AP13	1N	AB1017r	84.6	10133939	*****	1.91954	0.940761
B6	1N	AB1016r	56	10134038	**	1.47115	0.556948
B6	1N	AB859r	57.5	10750414	*****	1.77895	0.831024
AP13	1N	AB1044r	80.6	11474849	**	1.53333	0.616671
AP13	1N	AB1046r	80.6	11474918	****	1.71591	0.778973
AP13	1N	AB1053r	91.6	12801041	***	1.54	0.62293
AP13	1N	AB1056r	91.6	12801076	***	1.54902	0.631355
B6	1N	AB1067r	60.8	13438065	****	1.7033	0.76833
B6	1N	AB11599r	60.6	13869599	***	1.58333	0.662965
AP13	1N	AB1086r	89.4	14607529	**	1.48515	0.570607
AP13	1N	AB1095r	87.8	14769957	**	1.52874	0.612339
AP13	1N	AB1157r	95.9	15606424	****	1.72043	0.782769
B6	1N	AB1162r	64.9	16053792	**	1.50495	0.589716
B6	1N	AB1171r	67.4	17781903	*****	1.82022	0.864117
B6	1N	AB1132r	68.8	18172514	*****	1.83146	0.872995
B6	1N	AB1037r	69.9	18660825	*****	1.92857	0.947533
B6	1N	AB1039r	69.9	18661023	****	1.77108	0.824633
B6	1N	AB1040r	69.9	18661031	****	1.79268	0.84212
B6	1N	AB14797r	72.3	19663518	***	1.53398	0.61728
AP13	1N	AB14798r	102.3	19663589	****	1.73404	0.794139
AP13	1N	AB1126r	101.3	20595083	*****	1.98701	0.990601
AP13	1N	AB1142r	103.7	28958365	***	1.65517	0.726982
AP13	1N	AB1178r	101.3	33356481	****	1.7907	0.840522
B6	1N	AB1177r	76.4	33356491	***	1.65217	0.724366
B6	1N	AB1275r	83	33982125	***	1.56311	0.644416
AP13	1N	AB1276r	112.4	33982161	**	1.4717	0.557482
AP13	1N	AB1277r	112.4	33982180	**	1.45794	0.543935
B6	1N	AB1122r	76.3	34875605	****	1.69149	0.758294
B6	1N	AB1197r	79.6	35788129	****	1.75556	0.811928
AP13	1N	AB1199r	104.3	35788190	**	1.50515	0.589912
B6	1N	AB1200r	81.3	35858168	***	1.58	0.659925
B6	1N	AB1203r	79.1	36486327	*****	1.79348	0.84276
B6	1N	AB1182r	86.4	37813496	**	1.47959	0.565199
B6	1N	AB1482r	85.1	37962495	***	1.61616	0.692571
B6	1N	AB1209r	88.3	39530752	*****	1.87805	0.909235
B6	1N	AB1217r	90.1	41350901	*****	1.86047	0.895663
AP13	1N	AB1220r	106.7	41627528	***	1.58427	0.663818
B6	1N	AB1236r	90.1	41783501	****	1.70588	0.770518
B6	1N	AB1398r	90	43174893	***	1.64706	0.719892
B6	1N	AB1407r	92.2	44353104	****	1.65657	0.728195
B6	1N	AB1271r	93.7	44553937	*****	1.88043	0.911066
AP13	1N	AB1302r	113.3	44816371	*	1.34737	0.430144
AP13	1N	AB1248r	114.5	45175803	**	1.5	0.584963
AP13	1N	AB1249r	114.5	45175892	**	1.5098	0.594361
B6	1N	AB1250r	95.1	45246929	****	1.81707	0.861617
AP13	1N	AB1252r	115.7	45293910	*	1.3619	0.445626
AP13	1N	AB1253r	115.7	45293945	*	1.31776	0.398084
AP13	1N	AB1286r	114.9	46060451	***	1.64045	0.714091
B6	1N	AB1287r	97.1	46060493	***	1.54545	0.628031
AP13	1N	AB1311r	119.8	46546513	*****	2.49206	1.31734
B6	1N	AB1313r	98.8	46861973	****	1.63636	0.710493
B6	1N	AB1328r	101.4	47145274	*****	1.93333	0.95109
B6	1N	AB1343r	103.2	48245333	*****	1.75789	0.813849
B6	1N	AB1344r	103.2	48245363	*****	1.84946	0.887106
B6	1N	AB1346r	106.9	48255822	***	1.55102	0.633218
B6	1N	AB1347r	106.9	48255851	****	1.75532	0.811733
AP13	1N	AB1348r	121.9	48255923	*	1.36697	0.450984
B6	1N	AB1358r	110	48374593	*****	1.88764	0.916584
AP13	1N	AB1363r	121.9	48374709	**	1.48544	0.570887
B6	1N	AB1366r	104.7	48404848	*****	1.84783	0.885829
B6	1N	AB1420r	116.3	50124551	*****	1.79787	0.846291
B6	1N	AB1240r	117.2	50561335	*****	2.0125	1.00899
B6	1N	AB1428r	113.5	50698008	***	1.60396	0.681639
B6	1N	AB1432r	113.5	50698071	****	1.64948	0.722015
B6	1N	AB1439r	117.1	51037766	*****	2.07792	1.05514
AP13	1N	AB1442r	126.8	51759552	**	1.5	0.584963
AP13	1N	AB1520r	128.9	51912534	***	1.66292	0.73372
AP13	1N	AB1518r	128.9	51912559	***	1.64444	0.7176
AP13	1N	AB1517r	132.6	51912561	**	1.44681	0.532874
AP13	1N	AB1514r	128.9	51912591	**	1.4	0.485427
AP13	1N	AB1512r	132.6	51957042	*	1.36458	0.448461
AP13	1N	AB1655r	134.8	51974283	NS	1.25664	0.329568
AP13	1N	AB1656r	133.8	51974330	**	1.42453	0.510484
AP13	1N	AB1657r	134.4	51974344	*	1.37963	0.464281
AP13	1N	AB1445r	125.6	52363140	*	1.39796	0.483322
AP13	1N	AB1446r	125.6	52363188	*	1.38835	0.473371
B6	1N	AB1462r	121	52992741	*****	1.86585	0.899836
B6	1N	AB1474r	121	53749044	*****	1.79787	0.846291
AP13	1N	AB1500r	140.2	55161335	NS	0.904348	-0.14505
B6	1N	AB1501r	121.5	55192258	*****	1.875	0.906891
AP13	1N	AB1300r	140.9	55423056	NS	1.19469	0.256637
B6	1N	AB1295r	124.3	55442765	***	1.59804	0.676303
B6	1N	AB1511r	122.4	55714671	*****	2.06849	1.04858
AP13	1N	AB1521r	142.4	55821704	**	1.51064	0.595158
B6	1N	AB1523r	119.6	55821836	*****	1.8046	0.851677
B6	1N	AB1524r	119.6	55821837	*****	1.89157	0.919581
B6	1N	AB1532r	124.5	56173646	*	1.40625	0.491853
B6	1N	AB1538r	123.6	56265322	***	1.53846	0.621488
B6	1N	AB1541r	122.4	56265335	*****	1.75258	0.809478
AP13	1N	AB1660r	143.9	56292692	*	1.29204	0.369646
B6	1N	AB1549r	121.5	56720279	*****	1.7957	0.844545
B6	1N	AB1550r	121.5	56720280	*****	1.80645	0.853159
B6	1N	AB1565r	128.9	57291869	****	1.70833	0.77259
AP13	1N	AB1573	170.1	57738906	***	0.607595	-0.718818
B6	1N	AB1578r	129.9	57811418	****	1.71739	0.780219
AP13	1N	AB1579r	157	57922784	NS	0.805755	-0.311586
AP13	1N	AB1582r	162.7	57922934	**	0.659864	-0.59976
B6	1N	AB1592r	127.5	58496164	***	1.57843	0.658492
AP13	1N	AB1596	174.8	58616433	*	0.751825	-0.411532
AP13	1N	AB1597	174.8	58616434	*	0.737226	-0.439821
AP13	1N	AB1604	179	59232707	*	0.748201	-0.418501
B6	1N	AB1606r	131.6	59232845	****	1.68085	0.749192
AP13	1N	AB1756r	148.4	59392960	*	1.30973	0.389274
B6	1N	AB1757r	131.4	59392995	****	1.68041	0.748815
B6	1N	AB1623r	131.2	59812922	***	1.6	0.678072
B6	1N	AB1625r	142.1	59897819	***	1.59804	0.676303
B6	1N	AB1627	154.9	59897860	NS	1.04651	0.0655883
B6	1N	AB1629r	142.3	59897899	***	1.54808	0.630477
B6	1N	AB1647	157.7	60123701	NS	0.905512	-0.143195
B6	1N	AB1630	157	60349992	NS	0.896	-0.158429
AP13	1N	AB1632	185.6	60423357	****	0.607362	-0.719372
AP13	1N	AB1653	183.9	60957275	****	0.597484	-0.743027
AP13	1N	AB1659	184.5	61158039	*	0.713178	-0.487665
B6	1N	AB1669r	146.7	61435566	NS	1.14655	0.197301
B6	1N	AB1747	161.1	61802483	NS	1.00775	0.0111406
B6	1N	AB1748	161.1	61802506	NS	0.992188	-0.0113153
AP13	1N	AB1749	187.5	61880061	***	0.592857	-0.754244
AP13	1N	AB1608	193.4	62386331	***	0.622642	-0.683526
AP13	1N	AB1609	193.4	62386384	***	0.61875	-0.692571
AP13	1N	AB1610	194.6	62576380	**	0.683099	-0.549834
B6	1N	AB1770r	135.7	62765417	*****	1.83871	0.878694
B6	1N	AB1759r	134.2	62765690	*****	1.84444	0.883186
B6	1N	AB1758r	134.2	62765724	*****	1.93258	0.950531
B6	1N	AB1750r	140.4	63011011	****	1.69388	0.76033
B6	1N	AB1751r	135.7	63084124	****	1.71875	0.78136
B6	1N	AB1753r	135.4	63084177	*****	1.86022	0.895469
B6	1N	AB1701r	139.3	63446761	***	1.62	0.695994
B6	1N	AB1702r	138.8	63446824	*****	1.76344	0.818393
B6	1N	AB1703r	138.8	63446850	*****	1.78261	0.83399
B6	1N	AB1706r	136.8	63832466	*****	1.7957	0.844545
B6	1N	AB1707r	136.8	63832467	*****	1.83516	0.87591
B6	1N	AB1709r	133.8	63832606	*****	1.86517	0.899306
B6	1N	AB1710r	133.8	63832607	*****	1.80435	0.851477
AP13	1N	AB1720	201.3	64755904	***	0.64375	-0.635428
AP13	1N	AB1729	202.6	64917166	*****	0.529801	-0.916477
AP13	1N	AB1730	202.2	64939187	NS	0.809917	-0.304153
B6	1N	AB1735	168.2	65089443	NS	0.91129	-0.134017
AP13	1N	AB1698	206.8	65326753	****	0.582278	-0.780219
B6	1N	AB1699	167.3	65326763	NS	0.88806	-0.171271
AP13	1N	AB1776	209.7	65858432	***	0.621118	-0.687061
AP13	1N	AB1786	214.5	66135688	*	0.731544	-0.450984
B6	2K	AB1810	8.1	471273	NS	1.17593	0.233797
AP13	2K	AB1813	0	781287	NS	0.869231	-0.202189
AP13	2K	AB1815	3.8	1196238	*	0.773723	-0.370112
B6	2K	AB1831	13.4	1418540	NS	1.19231	0.253757
B6	2K	AB1844	19.7	3378497	NS	0.933824	-0.0987782
B6	2K	AB1862	22.3	3557477	NS	1.10345	0.142019
AP13	2K	AB1867	22.2	4435608	NS	0.835714	-0.258918
AP13	2K	AB1870	22.2	4435686	NS	0.890511	-0.167295
B6	2K	AB1890	30.3	4907541	NS	1.03175	0.0450879
AP13	2K	AB1891	24.5	4907587	NS	0.834586	-0.260867
AP13	2K	AB1894	25.3	5051092	NS	0.879699	-0.184918
AP13	2K	AB1896	25.3	5051169	NS	0.962121	-0.0557094
AP13	2K	AB1897	26.6	5070497	NS	0.924242	-0.113657
AP13	2K	AB1902	27.9	5484085	NS	0.794326	-0.332196
B6	2K	AB1921	32.6	6236415	NS	1.05	0.0703893
B6	2K	AB1948	36	7036987	NS	0.837037	-0.256637
B6	2K	AB1949	36	7080953	NS	0.940678	-0.0882272
AP13	2K	AB1961	36	8723498	NS	0.837037	-0.256637
AP13	2K	AB1955	38.9	8846283	NS	0.84058	-0.250543
AP13	2K	AB1985	46.8	11639820	**	0.712418	-0.489204
AP13	2K	AB1986	47.1	11639822	**	0.696774	-0.521237
AP13	2K	AB1987	47.1	11639860	**	0.66242	-0.594181
AP13	2K	AB1990	49.8	11864006	NS	0.818182	-0.289507
AP13	2K	AB1992	49.9	11883183	*	0.722973	-0.467986
AP13	2K	AB2023	54.2	13903114	*	0.735099	-0.443989
AP13	2K	AB2064	61.6	15746982	*	0.765957	-0.384664
AP13	2K	AB2065	61.6	15746991	*	0.77305	-0.371367
B6	2K	AB2067	38.2	15747202	NS	0.885714	-0.175087
AP13	2K	AB1904	59.6	15844144	NS	0.851852	-0.231326
B6	2K	AB14815	41.1	15864857	NS	1.19192	0.253286
B6	2K	AB14816	41.1	15864868	NS	1.19192	0.253286
B6	2K	AB14547	43.1	15893770	NS	1.16832	0.224432
AP13	2K	AB2040r	91.2	18870768	*	1.34286	0.425306
AP13	2K	AB2101r	91.2	19236415	NS	1.26606	0.34034
AP13	2K	AB2102	69.1	19236497	NS	0.787671	-0.344335
AP13	2K	AB2042r	92.2	19801210	**	1.43158	0.517607
B6	2K	AB2053	49.5	20432122	NS	0.97541	-0.0359196
B6	2K	AB2110	51.2	22526031	NS	0.899281	-0.153157
B6	2K	AB2129	52.4	32238210	NS	0.881481	-0.181998
AP13	2K	AB2130	71.1	32238299	*	0.771429	-0.374396
AP13	2K	AB2135	77	32239047	NS	0.911111	-0.134301
AP13	2K	AB2136	71.1	32374963	**	0.714286	-0.485427
B6	2K	AB2137	52.4	32375068	NS	0.848921	-0.236298
B6	2K	AB2139	52.1	32495675	NS	0.818182	-0.289507
AP13	2K	AB2069	75.5	32903055	NS	0.824818	-0.277853
AP13	2K	AB2070r	94.5	32903106	***	1.54167	0.624491
AP13	2K	AB2071r	94.5	32903116	***	1.55789	0.639598
B6	2K	AB2119	60.5	33763004	NS	0.991304	-0.0126
AP13	2K	AB2121	72.8	33763061	**	0.699248	-0.516124
AP13	2K	AB2123r	86.2	33763119	NS	1.28182	0.358192
AP13	2K	AB2124	72.8	33763189	*	0.715328	-0.483322
B6	2K	AB2125	59.2	33803323	NS	0.84507	-0.242857
B6	2K	AB1942	55.5	34614569	NS	0.961538	-0.0565835
B6	2K	AB2118	57.8	37398539	*	0.77305	-0.371367
B6	2K	AB2856	57.8	37556897	NS	0.860294	-0.217098
B6	2K	AB2085	58.7	37644173	NS	0.883212	-0.179169
AP13	2K	AB2092r	97.6	38449847	NS	1.23762	0.307573
B6	2K	AB2076	65	38785932	NS	0.807143	-0.309104
AP13	2K	AB2143r	108.5	40039315	**	1.51485	0.599176
B6	2K	AB2142r	96	40039322	*****	1.8022	0.849757
B6	2K	AB2141r	96	40039454	*****	1.87356	0.905785
B6	2K	AB2145r	94.2	40468715	***	1.59596	0.674424
B6	2K	AB2155r	83	40955407	NS	1.21154	0.27684
B6	2K	AB2156r	83.7	40955438	NS	1.16216	0.216811
B6	2K	AB2163	73.8	41285890	NS	0.95614	-0.0647057
AP13	2K	AB2167r	106.1	41532505	NS	1.125	0.169925
B6	2K	AB2169r	91.5	41532549	***	1.65517	0.726982
B6	2K	AB2170	69.3	41553163	NS	0.839695	-0.252063
B6	2K	AB2171	69.3	41553179	NS	0.838462	-0.254183
B6	2K	AB2172	70.5	41553214	NS	0.877863	-0.187933
B6	2K	AB2173	69.3	41553267	NS	0.828358	-0.271673
B6	2K	AB2174	69.3	41553288	NS	0.820896	-0.284729
B6	2K	AB2182r	87.7	42010718	**	1.48077	0.566347
AP13	2K	AB2181r	102.6	42075329	**	1.43396	0.520007
AP13	2K	AB2180r	102.6	42075382	**	1.40566	0.491248
AP13	2K	AB2192r	111.6	42983526	**	1.54348	0.626185
B6	2K	AB2199r	102.1	44904925	***	1.54545	0.628031
AP13	2K	AB2216r	117.1	44933279	****	1.72917	0.790077
B6	2K	AB2220r	105.1	45649852	***	1.58163	0.661415
B6	2K	AB2221r	105.1	45649853	***	1.56	0.641546
B6	2K	AB2223r	106.6	45649894	*	1.37963	0.464281
B6	2K	AB2224r	105.1	45649903	**	1.41053	0.496234
AP13	2K	AB2226r	120.3	45651480	***	1.62651	0.701776
AP13	2K	AB2231r	121.8	45850697	***	1.58163	0.661415
B6	2K	AB3736r	109	47511355	***	1.65556	0.727315
B6	2K	AB2237r	104.1	47667474	*****	1.83133	0.872888
AP13	2K	AB2536r	125	47738319	***	1.57	0.650765
AP13	2K	AB2244r	124.2	48034441	***	1.60204	0.679911
AP13	2K	AB2247r	125.8	48200515	**	1.45361	0.539639
AP13	2K	AB2248r	125.8	48200520	***	1.54255	0.62532
AP13	2K	AB2249r	123	48278498	***	1.59794	0.676212
AP13	2K	AB2256r	123	48324516	****	1.6701	0.739937
AP13	2K	AB2257r	123	48324517	****	1.6701	0.739937
B6	2K	AB2287r	110.9	49455890	*	1.35577	0.439112
AP13	2K	AB2294r	129	49653779	*	1.33929	0.421464
B6	2K	AB4373r	123.9	50357304	****	1.74227	0.800967
B6	2K	AB4372r	123.9	50357305	****	1.74227	0.800967
B6	2K	AB3327r	117.2	51450880	*	1.37037	0.454566
B6	2K	AB3334r	120.3	51468720	***	1.53922	0.622195
B6	2K	AB3335r	120.3	51468744	**	1.50962	0.594181
B6	2K	AB6461r	118.4	51593339	***	1.51429	0.598637
B6	2K	AB14404r	126.1	52529300	**	1.52128	0.605282
B6	2K	AB3357r	114.7	53076436	**	1.40741	0.49304
AP13	2K	AB2311r	130.8	53232993	NS	1.27434	0.349746
AP13	2K	AB2316r	135.7	53416519	***	1.56	0.641546
AP13	2K	AB2317r	135.7	53416588	**	1.48077	0.566347
AP13	2K	AB2325r	133.6	53497323	**	1.52041	0.604459
AP13	2K	AB2326r	133	53497333	**	1.39623	0.481533
B6	2K	AB2332r	115.3	53853147	**	1.38532	0.47022
AP13	2K	AB2342r	139.5	54518432	**	1.46602	0.551904
AP13	2K	AB2345r	141.7	54592335	**	1.42157	0.507484
AP13	2K	AB2261r	138	55083025	***	1.56122	0.642678
AP13	2K	AB2349r	139.9	55311655	**	1.42718	0.513172
AP13	2K	AB2353r	144.4	55565776	*	1.3578	0.441269
B6	2K	AB2355r	131	55944642	***	1.61458	0.691162
B6	2K	AB2356r	130.9	55953017	***	1.62245	0.698173
AP13	2K	AB2360r	145.8	56022957	NS	1.25	0.321928
AP13	2K	AB2393r	148.3	56895993	NS	1.23423	0.303616
B6	2K	AB2394r	132.5	56896030	****	1.74725	0.805088
AP13	2K	AB2368r	149.8	57719779	**	1.51613	0.600393
AP13	2K	AB2373r	152.1	58112646	**	1.5	0.584963
AP13	2K	AB2375r	151.3	58112736	*	1.33036	0.411814
AP13	2K	AB12676r	154.3	58853880	**	1.43396	0.520007
AP13	2K	AB2414r	159	59240068	***	1.55789	0.639598
AP13	2K	AB2415r	159	59240216	**	1.45192	0.537965
B6	2K	AB2425r	134.5	59339404	*****	1.97647	0.982926
AP13	2K	AB2428r	158.1	59339535	*	1.34951	0.432441
B6	2K	AB2429r	134.5	59339546	*****	1.84444	0.883186
AP13	2K	AB2436r	162.3	59522270	**	1.47959	0.565199
AP13	2K	AB2439r	156.6	59524612	**	1.48913	0.57447
B6	2K	AB2441r	136.4	59524699	****	1.73684	0.796467
B6	2K	AB2445r	134.5	59586359	*****	2	1
B6	2K	AB2447r	135.2	59618897	*****	1.77895	0.831024
B6	2K	AB2450r	138.5	60356468	***	1.55	0.632268
AP13	2K	AB2459r	166.5	60483671	***	1.54902	0.631355
AP13	2K	AB2462r	173.1	60509732	**	1.4381	0.524159
AP13	2K	AB2463r	173.1	60509801	***	1.55	0.632268
B6	2K	AB2482r	134.3	61108757	****	1.76471	0.819428
AP13	2K	AB2484r	167.3	61180660	***	1.61856	0.694708
AP13	2K	AB2496r	167.3	61405250	***	1.5625	0.643856
AP13	2K	AB2472r	169.1	61709327	**	1.42991	0.515921
AP13	2K	AB2501r	175.2	61770598	*	1.38298	0.467779
AP13	2K	AB2514r	177.6	62134154	**	1.52	0.604071
AP13	2K	AB2519r	177.5	62558804	NS	1.30208	0.380822
AP13	2K	AB2530r	180.4	63034497	*	1.38318	0.467986
AP13	2K	AB2529r	179.7	63034535	***	1.6	0.678072
AP13	2K	AB2528r	179.7	63034535	***	1.58416	0.663717
AP13	2K	AB2554r	183.8	63967430	**	1.38889	0.473931
AP13	2K	AB2566r	186.4	64376388	NS	1.28571	0.36257
AP13	2K	AB2567r	188.3	64547899	**	1.4902	0.575502
AP13	2K	AB2568r	188.3	64547930	**	1.46602	0.551904
AP13	2K	AB2570r	190.5	64624841	*****	1.77174	0.825166
AP13	2K	AB2572r	192.3	64681727	***	1.53922	0.622195
AP13	2K	AB2577	216.7	64859145	*	0.743056	-0.428458
B6	2K	AB2581r	150.1	65437951	*	1.37615	0.460634
B6	2K	AB2582r	141.9	65472035	*****	1.8913	0.919382
AP13	2K	AB2591r	200.1	65936840	NS	0.893805	-0.161967
AP13	2K	AB2593	226.8	65984269	***	0.656051	-0.60812
AP13	2K	AB2595	226.7	65984366	****	0.58642	-0.769994
AP13	2K	AB2621r	266.2	67307904	***	0.627737	-0.671767
AP13	2K	AB2622r	266.2	67307908	***	0.632353	-0.661198
AP13	2K	AB2634	243.7	67867443	****	0.588235	-0.765535
AP13	2K	AB2643	244.6	67956797	*****	0.535714	-0.900464
AP13	2K	AB2644	244.6	67956803	*****	0.535714	-0.900464
AP13	2N	AB2650	0	37676	NS	1	0
B6	2N	AB14723	0	466354	NS	0.829787	-0.269187
B6	2N	AB2655	3.1	891357	****	0.573427	-0.802319
AP13	2N	AB3045	6.5	1283949	NS	0.816	-0.293359
AP13	2N	AB3049	8.7	1720881	*	1.33684	0.418829
B6	2N	AB3050	3.5	1946363	*	0.760274	-0.395409
B6	2N	AB2684	5.5	3371151	*	0.768707	-0.379493
B6	2N	AB2686	7.4	3444907	NS	0.810219	-0.303616
B6	2N	AB2687	7.4	3444910	NS	0.810219	-0.303616
AP13	2N	AB2700	23.1	4265566	NS	1.10909	0.149378
AP13	2N	AB3612r	48.2	4646124	*****	2.32468	1.21703
AP13	2N	AB2662	29.5	5291240	NS	1.08264	0.11456
AP13	2N	AB2722r	48.8	5701457	*****	2.26923	1.1822
AP13	2N	AB2723	32.4	5738690	NS	1.18182	0.241008
AP13	2N	AB2770r	43.9	5964623	**	1.54348	0.626185
AP13	2N	AB2733r	53	6621704	*****	1.81111	0.856875
B6	2N	AB2736r	28	6677381	NS	1.27193	0.347019
AP13	2N	AB2741r	54.8	6844245	*****	1.82609	0.868755
AP13	2N	AB2752r	56.7	7723310	*****	2.11905	1.08342
AP13	2N	AB2769r	58	8518183	*****	1.8427	0.881819
B6	2N	AB2781	32.7	8788762	NS	1.04464	0.0630098
AP13	2N	AB2789r	63.5	9360729	***	1.62921	0.704176
AP13	2N	AB2809r	65.3	10070945	**	1.49425	0.579424
AP13	2N	AB2902r	75	14749105	****	1.65306	0.72514
B6	2N	AB2893	45.1	14874911	NS	0.937008	-0.0938669
AP13	2N	AB2895r	79.2	15419167	***	1.62	0.695994
AP13	2N	AB2960r	78.7	16337382	***	1.56	0.641546
B6	2N	AB2961	49.9	16337434	NS	0.783217	-0.352516
B6	2N	AB2954	48.8	16577407	NS	0.8	-0.321928
B6	2N	AB2956	48.8	16577441	NS	0.795918	-0.329308
B6	2N	AB2907	51.6	17198732	*	0.711111	-0.491853
AP13	2N	AB2946r	80.6	18436329	*****	1.82558	0.868356
B6	2N	AB2913	53.7	18470496	**	0.682432	-0.551242
AP13	2N	AB2931r	81.9	19309185	***	1.58947	0.668549
AP13	2N	AB2933r	79.7	19341036	***	1.60606	0.683526
B6	2N	AB2935	52.9	19341079	*	0.768707	-0.379493
B6	2N	AB2951	59.3	20220626	NS	0.791667	-0.337035
AP13	2N	AB2952r	82.5	20220630	****	1.73034	0.791053
B6	2N	AB2668	57.3	21662006	NS	0.847826	-0.23816
B6	2N	AB3109	59.3	24294407	***	0.635762	-0.653442
B6	2N	AB3108	56.3	25577483	*	0.753333	-0.40864
AP13	2N	AB2975r	84.2	34307363	**	1.48515	0.570607
AP13	2N	AB2858r	85.8	35161833	**	1.49515	0.580286
B6	2N	AB3029	66.3	35928237	*	0.731343	-0.451379
B6	2N	AB3028	66.3	35928244	NS	0.820896	-0.284729
AP13	2N	AB3036r	87.2	36215735	***	1.57732	0.657475
AP13	2N	AB2885r	88.3	36815034	***	1.60396	0.681639
AP13	2N	AB2884r	88.3	36815039	***	1.60396	0.681639
AP13	2N	AB2994r	89.6	38266247	***	1.62366	0.699246
AP13	2N	AB3062r	91	39374485	***	1.62887	0.703868
AP13	2N	AB3066r	91.8	40032303	*****	1.90123	0.926937
B6	2N	AB3067	73.9	40032305	**	0.692308	-0.530515
AP13	2N	AB3118r	92.2	40780633	***	1.55882	0.640458
B6	2N	AB3121	75.6	41472302	*	0.763359	-0.389567
AP13	2N	AB3075r	94.4	42934674	***	1.52427	0.60812
AP13	2N	AB3081r	93.4	43338538	**	1.49038	0.575685
AP13	2N	AB3098r	93.8	44145725	**	1.48571	0.571157
AP13	2N	AB3083r	92.8	44238589	**	1.49462	0.579782
B6	2N	AB11449	80	46206596	**	0.666667	-0.584963
AP13	2N	AB3142r	99	46869870	*	1.27826	0.354182
B6	2N	AB3133	78.3	47112416	**	0.662338	-0.594361
B6	2N	AB3160	78.8	47160248	**	0.672956	-0.571416
AP13	2N	AB3147r	101.3	47295776	*	1.30556	0.384664
AP13	2N	AB3148r	101.7	47295812	*	1.33333	0.415037
B6	2N	AB3164	85.8	47645656	***	0.64557	-0.631355
B6	2N	AB3165	85.8	47645670	***	0.660256	-0.598902
B6	2N	AB3166	87.2	47702084	**	0.688312	-0.538866
B6	2N	AB3169	87.2	47702218	***	0.647799	-0.626382
AP13	2N	AB3180r	100.5	47995953	NS	1.26087	0.334419
AP13	2N	AB3189r	103.7	48614499	**	1.40952	0.495208
AP13	2N	AB3191r	104.2	48650513	*	1.36364	0.447459
AP13	2N	AB3195r	106.2	48917588	NS	1.13208	0.17897
AP13	2N	AB3196r	106.2	48917620	NS	1.16364	0.21864
AP13	2N	AB3197	127.4	48917632	***	0.630435	-0.665581
AP13	2N	AB3205	128.2	49288809	**	0.708609	-0.496938
AP13	2N	AB3206r	104.6	49294725	*	1.3578	0.441269
B6	2N	AB3212	83.1	49508375	**	0.677215	-0.562314
B6	2N	AB3213	83.1	49508380	**	0.677215	-0.562314
B6	2N	AB3218	88.7	49781341	**	0.671329	-0.574909
B6	2N	AB3219	88.7	49781383	*	0.748252	-0.418404
B6	2N	AB3220	88.7	49781437	*	0.741259	-0.431951
AP13	2N	AB3222	116.2	49876591	NS	1.04098	0.0579473
AP13	2N	AB3224	121.1	49876618	NS	0.816901	-0.291766
AP13	2N	AB3225	121.1	49876621	NS	0.816901	-0.291766
AP13	2N	AB3242r	109.3	50317506	NS	1.23077	0.29956
B6	2N	AB3244	92.6	50317552	*	0.735099	-0.443989
AP13	2N	AB3245	132.7	50357864	***	0.653595	-0.613532
AP13	2N	AB3246	132.7	50357905	**	0.660131	-0.599176
B6	2N	AB3248	93.1	50472134	*	0.75	-0.415037
B6	2N	AB3287r	125.8	51246018	NS	1.20792	0.272526
B6	2N	AB3291r	127.1	51317441	*****	1.79545	0.844349
AP13	2N	AB3292	136	51325246	****	0.58642	-0.769994
B6	2N	AB3268	99.9	51382578	**	0.712418	-0.489204
B6	2N	AB3270	99.6	51382606	**	0.703226	-0.50794
B6	2N	AB3299	96.4	51578455	**	0.723684	-0.466568
B6	2N	AB3302	96.4	51578507	***	0.63354	-0.658492
B6	2N	AB3304r	124	51635086	***	1.52475	0.608575
AP13	2N	AB3346	139.6	52708523	*****	0.51497	-0.95744
B6	2N	AB3347	112.9	52708532	NS	1.14035	0.189478
B6	2N	AB3348	104.8	52708567	NS	0.797203	-0.326981
B6	2N	AB3349	104.8	52708575	NS	0.798611	-0.324435
B6	2N	AB3362r	122.2	53190620	***	1.52427	0.60812
B6	2N	AB3370r	132.1	53846486	**	1.48515	0.570607
AP13	2N	AB3256	142.1	54230835	**	0.671233	-0.575115
B6	2N	AB3251r	129.7	54317693	**	1.53191	0.615336
B6	2N	AB3250r	129.7	54317801	**	1.48958	0.574909
B6	2N	AB3374r	133.1	54531476	**	1.42857	0.514573
B6	2N	AB3380r	134.4	55249104	***	1.55446	0.636409
B6	2N	AB3397	107.8	55973830	NS	0.880597	-0.183446
B6	2N	AB2755r	131.6	56217858	***	1.6087	0.685891
AP13	2N	AB3420	150.5	57458829	***	0.64557	-0.631355
B6	2N	AB3474r	141.5	59858598	**	1.46154	0.547488
AP13	2N	AB3480	158.2	60013231	NS	0.903509	-0.146389
AP13	2N	AB3481	158.2	60013251	NS	0.911504	-0.133678
AP13	2N	AB3502	163.9	61874296	*	0.765517	-0.385493
B6	2N	AB5274r	146.6	61944092	***	1.57778	0.657894
B6	2N	AB3510r	147.1	62469830	**	1.39806	0.483424
B6	2N	AB14741r	155	64800882	*****	1.85227	0.889297
AP13	2N	AB3554	174.7	65032082	****	0.601307	-0.733826
B6	2N	AB3553r	152	65035369	***	1.55882	0.640458
AP13	2N	AB3561	174.3	65174006	**	0.677852	-0.560957
B6	2N	AB3566r	148.8	65364756	***	1.54455	0.627191
B6	2N	AB3569r	151	65412016	**	1.49524	0.580375
AP13	2N	AB3573	182.5	66174909	****	0.602484	-0.731004
B6	2N	AB3574r	153.4	66331507	****	1.69072	0.757639
AP13	2N	AB3595	186.3	66908146	***	0.645833	-0.630766
AP13	2N	AB3588	187.3	67022299	**	0.706667	-0.500898
AP13	2N	AB3616	189.8	67743402	***	0.653595	-0.613532
AP13	2N	AB3647	197.4	68301880	***	0.644737	-0.633218
AP13	2N	AB3645	193.1	68345847	***	0.607595	-0.718818
AP13	2N	AB3644	194.9	68345862	**	0.72	-0.473931
AP13	2N	AB3642	193.1	68345892	****	0.595092	-0.748815
AP13	2N	AB3641	193.1	68345894	****	0.595092	-0.748815
AP13	2N	AB3634	200.7	69384213	NS	0.80916	-0.305503
B6	2N	AB14309r	164.7	69451667	****	1.69792	0.763766
AP13	3K	AB3686	4.8	739715	NS	0.864286	-0.21042
AP13	3K	AB4212	5.7	1447662	NS	0.811024	-0.302184
B6	3K	AB3698	3.7	1823390	NS	0.9375	-0.0931094
AP13	3K	AB3703	8.8	1869880	**	0.666667	-0.584963
B6	3K	AB3705	1.7	2025902	**	0.714286	-0.485427
AP13	3K	AB3706	12.7	2029421	***	0.637681	-0.649093
AP13	3K	AB3711	12.7	2029595	**	0.656934	-0.606179
AP13	3K	AB3715	11.6	2077995	*	0.756944	-0.401741
B6	3K	AB3721	0	2164075	*	0.730263	-0.453512
AP13	3K	AB3743	22.2	4005573	***	0.625806	-0.676212
AP13	3K	AB3754	25.3	4355133	**	0.706667	-0.500898
AP13	3K	AB3755r	50.6	4355167	**	1.39815	0.483517
AP13	3K	AB3756r	46.5	4359748	*	1.36082	0.444481
AP13	3K	AB3757r	46.5	4359767	*	1.32	0.400538
AP13	3K	AB3758	28.5	4359770	*	0.736434	-0.441372
AP13	3K	AB3760	26.3	4489574	**	0.697183	-0.52039
AP13	3K	AB3761r	42.6	4489588	*	1.35185	0.434937
AP13	3K	AB3762r	42.6	4489624	*	1.33333	0.415037
AP13	3K	AB3763	26.3	4489663	**	0.692308	-0.530515
AP13	3K	AB3771r	55.3	4970452	***	1.53061	0.614109
AP13	3K	AB3777r	56.8	5084224	***	1.55446	0.636409
AP13	3K	AB3785r	58.8	5293365	**	1.49505	0.580193
B6	3K	AB3786	5.9	5318413	*	0.713235	-0.48755
B6	3K	AB4634	8.6	5489269	*	0.736111	-0.442005
B6	3K	AB4635	8.6	5489302	**	0.657895	-0.604071
AP13	3K	AB3794r	62.3	5658222	**	1.48077	0.566347
AP13	3K	AB3795r	62.3	5658239	**	1.45714	0.543142
AP13	3K	AB3800r	65.2	5912203	***	1.62245	0.698173
B6	3K	AB14467	12.3	5990460	**	0.668831	-0.580286
B6	3K	AB3804	14.6	6395984	**	0.655629	-0.609048
AP13	3K	AB3807r	69.2	6486715	***	1.64894	0.721536
B6	3K	AB3810	19.4	6656234	*	0.772414	-0.372554
B6	3K	AB3816	17.6	6817810	**	0.714286	-0.485427
AP13	3K	AB3817r	71.2	6817833	***	1.56436	0.645569
AP13	3K	AB3819r	71.4	6877091	****	1.66316	0.733925
B6	3K	AB3840	24.6	7715032	**	0.685897	-0.543935
AP13	3K	AB3854r	75	8575806	*****	1.83516	0.87591
AP13	3K	AB3855r	75	8575820	****	1.75269	0.809569
B6	3K	AB3858	27.6	8711950	***	0.614907	-0.70156
B6	3K	AB3868	29.7	9113689	****	0.608696	-0.716207
AP13	3K	AB3883r	79	9357375	***	1.58586	0.665264
B6	3K	AB3884	28.9	9357387	***	0.617834	-0.694708
B6	3K	AB3890	32.3	9519059	*****	0.571429	-0.807355
B6	3K	AB3892	32.3	9519082	****	0.580838	-0.783791
B6	3K	AB3895	34.3	9896344	****	0.580247	-0.785261
B6	3K	AB3896	34.3	9896346	****	0.582822	-0.778873
AP13	3K	AB3918r	82.5	10554836	*****	1.96296	0.973033
AP13	3K	AB3919r	82.5	10554948	*****	1.96386	0.973689
AP13	3K	AB3924r	83.5	10725733	*****	2.05479	1.03899
AP13	3K	AB4006r	85.7	10917245	***	1.57955	0.659509
B6	3K	AB3950	38.9	11053539	****	0.597403	-0.743225
AP13	3K	AB3936r	84.7	11190696	*****	1.92135	0.942119
B6	3K	AB3941	39.3	11261954	****	0.582822	-0.778873
B6	3K	AB3942r	69.7	11261975	NS	1.20339	0.267104
AP13	3K	AB3947r	85.8	11268167	*****	1.77419	0.827163
AP13	3K	AB3902r	90.3	11846953	*****	1.7766	0.829115
AP13	3K	AB3906r	90.8	11997822	*****	1.88889	0.917538
AP13	3K	AB3913r	91.8	12079396	*****	2.31081	1.2084
B6	3K	AB3984	61.6	13005985	NS	0.901515	-0.149576
B6	3K	AB3985	61.6	13005987	NS	0.901515	-0.149576
B6	3K	AB14414	52.9	14368621	**	0.664557	-0.589535
B6	3K	AB14507	49.6	14387958	*	0.748201	-0.418501
B6	3K	AB3990r	80.3	14476201	**	1.42202	0.50794
AP13	3K	AB3999r	94.7	14492212	*****	1.81522	0.860142
AP13	3K	AB4000r	94.7	14492258	*****	2.09877	1.06954
B6	3K	AB4002	44.3	14782608	*****	0.541176	-0.885829
B6	3K	AB4025r	79.5	15131762	*	1.28829	0.365455
B6	3K	AB4026	43.6	15131783	*****	0.556886	-0.844545
B6	3K	AB4030	54.8	15316414	***	0.639752	-0.644416
B6	3K	AB4033	55.8	15426300	***	0.660377	-0.598637
B6	3K	AB4363	46	15536781	*****	0.532164	-0.910058
B6	3K	AB4052r	77	15803983	NS	1.21239	0.277853
B6	3K	AB4054	45.1	15878174	***	0.632653	-0.660514
B6	3K	AB4056	43	16007489	*****	0.557576	-0.84276
B6	3K	AB4057r	81.4	16007580	*	1.32143	0.402098
AP13	3K	AB4063r	97.4	16083645	*****	2.12987	1.09077
AP13	3K	AB4065r	97.6	16098927	*****	2.14815	1.10309
B6	3K	AB4071r	72.5	16202066	NS	1.14754	0.198546
B6	3K	AB4072	43	16237427	***	0.603896	-0.727628
B6	3K	AB4074	51.3	16316587	**	0.66879	-0.580375
AP13	3K	AB4075r	99.7	16316609	*****	2.09524	1.06711
B6	3K	AB4078	47.1	16483596	***	0.611111	-0.710493
B6	3K	AB4079r	78.4	16483685	*	1.34314	0.425607
B6	3K	AB4080r	78.4	16483693	*	1.37	0.454176
B6	3K	AB4081	47.1	16483698	****	0.598684	-0.740133
B6	3K	AB4084r	74.8	16668520	NS	1.15702	0.21042
B6	3K	AB4085r	76.2	16668556	NS	1.26271	0.336525
AP13	3K	AB4090r	98.7	16700750	*****	2.08537	1.0603
B6	3K	AB4091	49	16700774	***	0.625767	-0.676303
AP13	3K	AB4092r	98.7	16700840	*****	2.16049	1.11136
AP13	3K	AB4093r	101.2	16743891	****	1.68478	0.752562
B6	3K	AB4096	53.4	16760187	***	0.625767	-0.676303
AP13	3K	AB4099r	99	17112922	*****	2.1125	1.07895
B6	3K	AB4119r	82.7	17644818	**	1.39252	0.477702
B6	3K	AB4120r	82.7	17644994	*	1.34862	0.431488
B6	3K	AB4126	45.1	18027198	****	0.580645	-0.784271
B6	3K	AB289r	82.1	18247676	NS	1.23364	0.302927
B6	3K	AB4163r	84.6	19307523	*	1.33333	0.415037
B6	3K	AB4152r	85.3	19440644	*	1.29204	0.369646
B6	3K	AB4149r	86.5	19637163	*	1.31579	0.395929
B6	3K	AB4147r	86.5	19637218	*	1.33333	0.415037
B6	3K	AB4146r	73.3	19671162	NS	1.10744	0.147226
AP13	3K	AB4182r	103.9	19996646	*****	2.10127	1.07126
B6	3K	AB4186r	88.9	20428093	**	1.38739	0.472371
B6	3K	AB4187r	88.9	20428096	**	1.37838	0.462972
AP13	3K	AB4190r	108	20507277	*****	2.26923	1.1822
B6	3K	AB4191r	85.8	20507297	NS	1.22609	0.294061
AP13	3K	AB4192r	108.3	20507301	*****	2.34667	1.23061
B6	3K	AB7508r	90.4	21655141	*	1.35922	0.442782
B6	3K	AB14698	44.4	21704028	*****	0.544304	-0.877516
B6	3K	AB1229r	92.8	24260333	*	1.31858	0.39899
B6	3K	AB11228r	92.1	24932251	*	1.33028	0.411725
B6	3K	AB4696r	94.2	29161912	**	1.49038	0.575685
B6	3K	AB4711r	94.9	29902707	NS	1.18269	0.242075
B6	3K	AB11693r	100.8	31878001	**	1.40367	0.489204
B6	3K	AB11692r	100.4	31878015	*	1.32075	0.401363
B6	3K	AB10875r	100	31933603	**	1.47573	0.561427
AP13	3K	AB4202r	113.1	32047058	*****	2.43939	1.28652
AP13	3K	AB4209r	115.4	32781742	*****	2.30667	1.20581
B6	3K	AB4262r	104.9	35139868	**	1.38532	0.47022
B6	3K	AB4264r	104.9	35140009	**	1.40741	0.49304
B6	3K	AB4108r	110.6	35897484	*	1.30088	0.379493
AP13	3K	AB4107r	118.2	35897509	*****	1.77174	0.825166
AP13	3K	AB4226r	119.8	36501685	*****	2.08642	1.06103
B6	3K	AB4227r	108.2	36562921	*	1.37615	0.460634
B6	3K	AB4266r	109.5	41866250	NS	1.23301	0.302184
B6	3K	AB4277r	109.5	42269907	**	1.43396	0.520007
B6	3K	AB4276r	109.5	42269925	**	1.47573	0.561427
B6	3K	AB4275r	109.5	42269946	**	1.43396	0.520007
B6	3K	AB4274r	109.8	42269977	**	1.43269	0.518729
B6	3K	AB4242r	118.2	43571166	NS	1.13934	0.188204
B6	3K	AB4243r	118.2	43571246	NS	1.13333	0.180572
B6	3K	AB4259r	113.2	43783133	NS	1.11304	0.15451
B6	3K	AB4256r	115.2	43847031	NS	1.07965	0.110558
AP13	3K	AB4250r	117.2	43847254	*****	1.90909	0.932886
B6	3K	AB4301r	119.9	44189807	NS	1.0625	0.0874628
AP13	3K	AB4297r	124.4	44724296	*****	2.03529	1.02524
B6	3K	AB4330r	134.4	48493691	**	1.47573	0.561427
B6	3K	AB4312r	135.6	48676020	NS	1.18803	0.248576
B6	3K	AB10970r	133.3	48861958	*	1.37624	0.46073
B6	3K	AB4356r	131	49682157	NS	1.24138	0.311944
B6	3K	AB4365r	137.9	49916250	NS	1.22549	0.293359
B6	3K	AB4366r	137.9	49916394	NS	1.21359	0.279284
B6	3K	AB4353r	141	51202304	NS	1.22807	0.296393
B6	3K	AB4350r	142	51204614	NS	1.04651	0.0655883
AP13	3K	AB4371r	146.8	51913745	NS	1.00794	0.0114048
AP13	3K	AB4403	159.9	52075856	NS	0.916667	-0.125531
B6	3K	AB4398r	147.3	53434884	*	1.31193	0.391687
AP13	3K	AB4399r	131.5	53436557	*****	1.92135	0.942119
B6	3K	AB4377r	153.4	54210535	NS	1.22222	0.289507
B6	3K	AB4383r	156.4	54348837	*	1.2807	0.356935
AP13	3K	AB4414	182.8	58088429	NS	0.900763	-0.15078
AP13	3K	AB4415	180.2	58181898	NS	0.95082	-0.0727563
AP13	3K	AB4416	180.2	58181901	NS	0.95082	-0.0727563
AP13	3K	AB4443	187.1	59613947	NS	0.855072	-0.225881
AP13	3K	AB4518	191.1	59826814	NS	0.990909	-0.0131754
AP13	3K	AB4462	196.8	60968069	NS	0.864286	-0.21042
B6	3K	AB4479r	162.9	61409538	NS	1.21008	0.275107
B6	3K	AB4481r	162.9	61409566	NS	1.21186	0.277228
AP13	3K	AB4495	203.9	62249688	NS	0.922481	-0.116409
AP13	3K	AB4498	206.5	62621442	NS	0.911765	-0.133267
AP13	3K	AB4504	211	63179490	NS	0.798561	-0.324525
AP13	3K	AB4505	211	63179491	NS	0.798561	-0.324525
B6	3K	AB4513r	169.1	63481282	**	1.51	0.594549
B6	3K	AB4524	184	63874503	*	0.76	-0.395929
B6	3K	AB4527r	169.5	63874610	*	1.33645	0.418404
B6	3N	AB11283	2.7	464088	*	0.730496	-0.453051
B6	3N	AB11279	3.8	487876	NS	0.852113	-0.230884
AP13	3N	AB4910	1.6	623495	*	0.715328	-0.483322
AP13	3N	AB4911	0	623561	NS	0.899225	-0.153246
B6	3N	AB4532	8.2	956039	*	0.773333	-0.370838
AP13	3N	AB4534	7	997251	***	0.598592	-0.740356
B6	3N	AB4535	6.9	997276	NS	0.8125	-0.29956
B6	3N	AB4536	6.9	997332	NS	0.822695	-0.28157
B6	3N	AB4537	6.5	997355	NS	0.835938	-0.258533
B6	3N	AB4548	9.2	1502232	*	0.75	-0.415037
B6	3N	AB4553	11.2	1650518	NS	0.834646	-0.260764
AP13	3N	AB4556	14.4	1778958	**	0.692308	-0.530515
B6	3N	AB4557	12.9	1779035	**	0.72549	-0.462972
B6	3N	AB4568	17	2624896	NS	0.85	-0.234465
B6	3N	AB4572	15.7	2625401	NS	0.88806	-0.171271
B6	3N	AB4573	18.3	2635876	NS	0.794521	-0.331844
AP13	3N	AB4574r	39.9	2635957	***	1.62353	0.699134
B6	3N	AB4577	15.7	2642476	NS	0.815068	-0.295007
B6	3N	AB4578	15.7	2642510	NS	0.802721	-0.317029
B6	3N	AB4584	20	2876366	*	0.746575	-0.42164
B6	3N	AB4592	20.9	3193621	*	0.769784	-0.377474
B6	3N	AB4600	21.9	3309637	NS	0.830769	-0.26748
AP13	3N	AB4605r	48.1	3765099	NS	1.13115	0.177787
B6	3N	AB4611	26	4189258	NS	0.847222	-0.239188
B6	3N	AB4630	30.7	5289920	*	0.763359	-0.389567
B6	3N	AB4650	34.4	6015355	*****	0.49359	-1.01862
B6	3N	AB370	35.8	6169337	**	0.701389	-0.511714
AP13	3N	AB4654r	68.4	6215571	NS	1.28182	0.358192
B6	3N	AB270	41.2	7119944	*	0.743056	-0.428458
B6	3N	AB2659	44.4	8819444	*	0.723404	-0.467126
B6	3N	AB2780	45.5	8912285	NS	0.784722	-0.349746
B6	3N	AB2778	46	8912346	**	0.688312	-0.538866
B6	3N	AB3978	48	8970732	**	0.657534	-0.604862
B6	3N	AB3979	48	8970739	**	0.653061	-0.61471
B6	3N	AB3980	48	8970743	**	0.657534	-0.604862
B6	3N	AB2987	50.6	9265957	**	0.702703	-0.509014
B6	3N	AB14063	51.7	9471822	*	0.741722	-0.43105
B6	3N	AB3898	51.4	9904286	**	0.690789	-0.533682
B6	3N	AB1206	55.2	10935416	NS	0.797297	-0.32681
B6	3N	AB3954	54.4	11021054	*	0.716312	-0.48134
B6	3N	AB14277	60	13737247	*	0.733766	-0.446608
B6	3N	AB14276	59.4	13737312	NS	0.806897	-0.309544
B6	3N	AB8900	89.6	13899044	NS	0.880597	-0.183446
B6	3N	AB952	61.7	14011995	**	0.699346	-0.515921
B6	3N	AB4038	66	15656110	*	0.762238	-0.391687
B6	3N	AB7511	67.1	18803915	NS	0.791667	-0.337035
B6	3N	AB4127	62.9	18997828	**	0.681818	-0.552541
B6	3N	AB4128	66	18997917	*	0.765101	-0.386279
B6	3N	AB14267r	104.3	20263823	**	1.4717	0.557482
B6	3N	AB4175	99	20447682	NS	1.14754	0.198546
B6	3N	AB14538r	103.4	21189439	**	1.42202	0.50794
B6	3N	AB13680	64.1	22017784	**	0.683544	-0.548893
B6	3N	AB13679	69.4	22031096	*	0.772414	-0.372554
B6	3N	AB13674r	116.8	22313621	*****	1.80233	0.84986
B6	3N	AB8913	94.3	22341483	NS	1.18095	0.239951
B6	3N	AB14335r	114.1	22704921	***	1.59804	0.676303
B6	3N	AB14645	68.2	22789550	*	0.754967	-0.405515
B6	3N	AB317	70.6	22876195	NS	0.806897	-0.309544
B6	3N	AB14490	68.2	23732034	*	0.755396	-0.404696
B6	3N	AB4010	64.1	23801348	*	0.735714	-0.442782
B6	3N	AB321	65.5	23859316	*	0.76259	-0.391021
B6	3N	AB322r	116.1	23859340	*****	1.83333	0.874469
B6	3N	AB323r	116.1	23859341	*****	1.81176	0.857396
B6	3N	AB324	65	23859357	**	0.676056	-0.564785
B6	3N	AB326r	116.1	23859383	***	1.60215	0.68001
B6	3N	AB14722	74.8	25566904	NS	0.809524	-0.304855
B6	3N	AB7612r	114.1	25715951	***	1.62887	0.703868
B6	3N	AB13657	78.5	25836932	NS	0.844961	-0.243043
B6	3N	AB13656	78.5	25836951	NS	0.837209	-0.25634
B6	3N	AB13655	78.5	25836954	NS	0.860465	-0.216811
B6	3N	AB11549	87.2	26107331	NS	0.828125	-0.27208
B6	3N	AB14312r	112.4	26810309	***	1.58163	0.661415
B6	3N	AB13450r	119.1	27237388	****	1.76923	0.823122
B6	3N	AB8103r	107.6	27342548	NS	1.14286	0.192645
B6	3N	AB14352r	119.6	27563721	****	1.64286	0.716207
B6	3N	AB4657	74.1	29199791	NS	0.783217	-0.352516
B6	3N	AB4665r	119.6	29266800	**	1.44231	0.528379
B6	3N	AB4667	76.7	29270751	NS	0.818182	-0.289507
B6	3N	AB4658	83.9	29609194	*	0.763359	-0.389567
B6	3N	AB4713r	110.8	30664888	**	1.46154	0.547488
B6	3N	AB4714r	110.8	30664908	**	1.44444	0.530515
B6	3N	AB4699	72.4	30901338	NS	0.808511	-0.306661
AP13	3N	AB4700r	77.9	30901342	NS	1.15652	0.209792
B6	3N	AB4701	72.4	30901372	*	0.777778	-0.36257
B6	3N	AB4704	83.7	30991823	NS	0.884615	-0.176878
AP13	3N	AB4706r	79.8	31159370	NS	0.948718	-0.0759489
B6	3N	AB4708	82.1	31178675	NS	0.874074	-0.194173
AP13	3N	AB4709r	82.2	31201165	NS	0.968254	-0.0465426
B6	3N	AB4726r	109.6	32291639	**	1.43478	0.520832
AP13	3N	AB4727r	83	32291683	NS	1.13043	0.176878
B6	3N	AB4729r	121.1	32429621	***	1.65517	0.726982
B6	3N	AB4687r	109.6	32832189	***	1.5914	0.670295
B6	3N	AB4686	85.2	32832247	NS	0.850394	-0.233797
B6	3N	AB4768r	122	34934525	*	1.32353	0.40439
AP13	3N	AB4769r	87.9	34934612	NS	1.15517	0.208108
AP13	3N	AB4774r	91.6	44630651	NS	1.25439	0.326981
AP13	3N	AB4773r	92.4	44630771	NS	1.10569	0.144948
AP13	3N	AB4671r	95.2	46482899	NS	1.11667	0.159199
AP13	3N	AB4669r	93.8	46586254	NS	1.18487	0.244734
B6	3N	AB4856r	127	49290296	**	1.47115	0.556948
AP13	3N	AB4834r	98.3	50041664	NS	1.16807	0.224123
AP13	3N	AB4849r	99.8	53065652	NS	1.01639	0.023459
AP13	3N	AB4826r	107.4	57459289	NS	1.18487	0.244734
AP13	3N	AB4827r	106.8	57459313	NS	1.22034	0.287282
AP13	3N	AB4829r	106.1	57459343	NS	1.16807	0.224123
B6	3N	AB4882r	139.8	58597413	**	1.47525	0.560957
B6	3N	AB4881r	139.8	58597425	**	1.51	0.594549
AP13	3N	AB5030r	118	60456231	*	1.3125	0.392317
AP13	3N	AB4916r	123	61820081	*	1.40206	0.48755
B6	3N	AB4917r	149.5	61820176	*	1.33636	0.418313
AP13	3N	AB4961r	129.2	63653316	NS	1.09016	0.124545
B6	3N	AB4958r	148.2	63653389	NS	1.07207	0.100402
AP13	3N	AB5028r	133.5	64237482	NS	1.25455	0.327165
B6	3N	AB4934r	146.6	64454998	****	1.75	0.807355
AP13	3N	AB4930r	135.2	64455054	****	1.83544	0.876128
AP13	3N	AB4926r	132.4	64456702	NS	1.15596	0.209096
B6	3N	AB4946r	152.5	64955838	*	1.31731	0.397592
AP13	3N	AB4945r	139.2	64956598	NS	1.24272	0.313499
B6	3N	AB4944r	154.4	64956718	***	1.55319	0.635236
B6	3N	AB4964r	155.1	65249937	***	1.52941	0.612977
B6	3N	AB4965r	155.1	65249944	***	1.55	0.632268
AP13	3N	AB4966r	140.6	65249995	***	1.56818	0.649093
B6	3N	AB4450r	158.6	65903119	***	1.58163	0.661415
B6	3N	AB4451r	158.6	65903172	***	1.57143	0.652077
B6	3N	AB4975r	160.3	66165837	**	1.46875	0.554589
B6	3N	AB4976r	170	66184654	NS	1.09649	0.132894
AP13	3N	AB5019r	148.3	66402931	*	1.28829	0.365455
AP13	3N	AB5023r	147.1	66430832	NS	1.23529	0.304855
AP13	3N	AB4985r	151.4	66893821	*	1.37963	0.464281
B6	3N	AB4987r	164.1	66895508	*	1.28696	0.363963
B6	3N	AB4989r	163.2	66942567	*	1.33333	0.415037
B6	3N	AB4990r	163	67014285	*	1.2973	0.375509
AP13	3N	AB4999r	154.6	67533069	NS	1.15966	0.213707
AP13	3N	AB5001r	161.8	67881645	**	1.50962	0.594181
AP13	3N	AB5002r	161.8	67881649	**	1.50962	0.594181
AP13	3N	AB5003	184.4	68602594	*	0.776224	-0.365455
AP13	3N	AB5004	184.4	68602676	*	0.716312	-0.48134
AP13	3N	AB5006r	168.4	69010606	**	1.45263	0.538669
AP13	3N	AB5008	189.8	69163294	**	0.670968	-0.575685
B6	4K	AB5038	0	132915	**	0.674419	-0.568284
AP13	4K	AB5036	0.1	402951	**	0.703947	-0.506461
AP13	4K	AB5035	0	402981	**	0.690789	-0.533682
B6	4K	AB5054r	20.5	1092170	*	1.36364	0.447459
B6	4K	AB5059r	24.9	1207970	***	1.62105	0.696931
B6	4K	AB5060	4.9	1207985	*	0.75	-0.415037
B6	4K	AB14434r	28.9	1759714	**	1.46392	0.549834
B6	4K	AB5642r	36.7	2195769	NS	1.25	0.321928
AP13	4K	AB5043	10.6	2310276	*****	0.506579	-0.981141
AP13	4K	AB5042	10.6	2310323	*****	0.543624	-0.879319
B6	4K	AB5040r	44.3	2310413	**	1.38679	0.471752
B6	4K	AB5051r	46.6	2337385	NS	1.13559	0.183446
B6	4K	AB14766r	41.3	2376831	NS	1.21849	0.285091
AP13	4K	AB5064	16.2	2399836	**	0.681818	-0.552541
B6	4K	AB5065r	43.1	2475584	*	1.37255	0.456858
B6	4K	AB5074r	55.4	3328811	**	1.44	0.526069
B6	4K	AB5075r	57.2	3626378	NS	1.13675	0.184918
B6	4K	AB5081r	61.3	4062099	NS	1.22222	0.289507
AP13	4K	AB5082	23.7	4062159	**	0.670968	-0.575685
AP13	4K	AB5083	24.8	4086304	**	0.701389	-0.511714
AP13	4K	AB5112	29.1	5218498	***	0.651007	-0.619256
AP13	4K	AB5120	34.5	6367091	***	0.625899	-0.675998
AP13	4K	AB5121	34.5	6367184	**	0.666667	-0.584963
AP13	4K	AB5142	40.1	7278699	**	0.64539	-0.631757
AP13	4K	AB5154	43.3	8080322	**	0.686275	-0.543142
AP13	4K	AB14685	44.9	8083116	***	0.62585	-0.67611
AP13	4K	AB14684	44.9	8083137	**	0.65035	-0.620713
AP13	4K	AB5205	47.9	8749147	****	0.591463	-0.757639
AP13	4K	AB5193	50.9	10466595	***	0.63522	-0.654671
AP13	4K	AB5244	56.1	12879184	*	0.743056	-0.428458
AP13	4K	AB5243	56.1	12879196	*	0.737931	-0.438442
AP13	4K	AB5233	59.7	13817472	**	0.680556	-0.555215
AP13	4K	AB5302	65.6	17431477	*	0.737226	-0.439821
AP13	4K	AB5306r	90.9	18051442	NS	1.19658	0.258918
AP13	4K	AB5267r	102	19672804	**	1.49485	0.579996
AP13	4K	AB5260	70.6	19751171	**	0.705882	-0.5025
AP13	4K	AB5259	70.6	19751190	*	0.755102	-0.405256
AP13	4K	AB5326	81	19959362	*	0.776224	-0.365455
AP13	4K	AB5325	68.2	19966754	***	0.651899	-0.61728
AP13	4K	AB5346	88.9	21301848	NS	1.18803	0.248576
AP13	4K	AB5329	78.8	24739115	NS	0.8	-0.321928
AP13	4K	AB5335	68.2	27610676	***	0.623457	-0.681639
AP13	4K	AB5411r	105.5	29662057	****	1.65306	0.72514
AP13	4K	AB5410r	105.5	29662065	****	1.65306	0.72514
AP13	4K	AB5439r	99.8	30102498	**	1.47619	0.561879
AP13	4K	AB5352r	97.9	30335052	NS	1.21429	0.280108
AP13	4K	AB5392r	96.5	31605295	*	1.3125	0.392317
AP13	4K	AB5375	73.5	31937137	*	0.738255	-0.437809
AP13	4K	AB5376	75.1	32028503	**	0.718121	-0.477702
AP13	4K	AB5378	75.1	32028554	*	0.727273	-0.459432
AP13	4K	AB5379r	108.5	32028559	***	1.57143	0.652077
AP13	4K	AB5421	74.2	34000168	**	0.71223	-0.489584
AP13	4K	AB5422r	107.6	34000230	****	1.79268	0.84212
AP13	4K	AB5438r	112.9	35502142	***	1.52427	0.60812
AP13	4K	AB5270r	113.7	35653023	**	1.5	0.584963
AP13	4K	AB5271r	114.9	35653089	****	1.6701	0.739937
AP13	4K	AB5456r	117.2	37134010	***	1.62766	0.702799
AP13	4K	AB5457r	117.2	37134020	***	1.64516	0.718229
AP13	4K	AB5470r	118.7	37804573	**	1.47872	0.564352
AP13	4K	AB5460r	118.7	38422139	***	1.55882	0.640458
AP13	4K	AB5480r	124.8	39896003	****	1.68041	0.748815
AP13	4K	AB5577r	128.2	40060640	****	1.69565	0.76184
AP13	4K	AB5488r	131.3	40372212	****	1.68367	0.751612
AP13	4K	AB5490r	131.3	40372256	***	1.56436	0.645569
AP13	4K	AB5515r	134.4	40772000	*****	1.87805	0.909235
AP13	4K	AB5517r	134.4	40772136	*****	1.80682	0.853451
AP13	4K	AB5939r	138.7	41827519	*****	1.87912	0.910058
AP13	4K	AB5940r	138.7	41827520	*****	1.87912	0.910058
AP13	4K	AB5531r	139.8	42815756	*****	2.06849	1.04858
AP13	4K	AB5537r	140.6	42868058	*****	2.0375	1.0268
AP13	4K	AB5550r	143.1	43226563	*****	1.82222	0.865699
AP13	4K	AB5552r	143.3	43230805	***	1.60396	0.681639
AP13	4K	AB5558r	144	43840867	***	1.60606	0.683526
AP13	4K	AB5564r	145.8	43965084	***	1.65934	0.73061
AP13	4K	AB5574r	147.4	44244896	**	1.48039	0.565979
B6	4K	AB7239r	66.2	45988618	*	1.31579	0.395929
B6	4K	AB13633r	75.6	46615253	NS	1.07965	0.110558
B6	4K	AB13636r	78.5	46631590	NS	1.26724	0.341691
B6	4K	AB356r	79.7	46754397	*	1.30357	0.38247
B6	4K	AB353r	80.3	46772657	NS	1.14783	0.198904
B6	4K	AB351r	81.2	46816261	**	1.38532	0.47022
B6	4K	AB350r	82.1	46855779	**	1.40741	0.49304
B6	4K	AB6044r	90.7	47872237	NS	1.0531	0.0746388
B6	4K	AB6047r	89.5	47872291	NS	1.18519	0.245112
B6	4N	AB5615r	18.8	275431	**	1.41667	0.5025
B6	4N	AB5616	0	304377	NS	0.813008	-0.298658
B6	4N	AB5617	0	304393	*	0.768116	-0.380604
B6	4N	AB5618r	14.7	304488	NS	1.26724	0.341691
B6	4N	AB5610r	21.9	562734	**	1.46296	0.548893
B6	4N	AB5611r	21.9	562736	**	1.4537	0.539733
B6	4N	AB5612r	21.9	562739	**	1.44037	0.526436
AP13	4N	AB5623	0	591948	NS	0.875	-0.192645
B6	4N	AB5622r	27.4	648147	*	1.32456	0.405515
B6	4N	AB5621r	27.4	648164	*	1.33628	0.418226
AP13	4N	AB5627	3	1215180	*	0.727891	-0.458205
B6	4N	AB14279r	38.8	1448819	**	1.47475	0.560468
B6	4N	AB14534r	40.7	1540758	NS	1.15126	0.203214
B6	4N	AB5650r	58.7	2707728	NS	1.06349	0.0888093
B6	4N	AB5651r	60.9	2707821	*	1.37273	0.457045
AP13	4N	AB5656	12.9	3016249	NS	0.784615	-0.349942
AP13	4N	AB5663	17.6	3480068	*	0.777778	-0.36257
AP13	4N	AB5668	22	3685475	*	0.77931	-0.35973
AP13	4N	AB5692	28.9	8852278	***	0.622642	-0.683526
AP13	4N	AB5693	29.8	8921563	**	0.703947	-0.506461
AP13	4N	AB5697	31.7	9425678	**	0.668831	-0.580286
AP13	4N	AB5702	31.7	9928529	**	0.715232	-0.483517
AP13	4N	AB5777r	67.8	13905099	****	1.74074	0.799701
AP13	4N	AB5776r	67.8	13905109	***	1.67857	0.747234
AP13	4N	AB5775r	67.8	13905143	***	1.65476	0.726624
AP13	4N	AB5766r	60.2	14412284	NS	1.20168	0.265054
AP13	4N	AB5764r	60.2	14412333	NS	1.16529	0.220688
AP13	4N	AB5769	43.7	15327510	**	0.670968	-0.575685
AP13	4N	AB5780	50.7	15615960	NS	0.876812	-0.189661
AP13	4N	AB5845	43.2	16919334	**	0.676471	-0.563901
AP13	4N	AB5799	39.1	17549216	**	0.673077	-0.571157
AP13	4N	AB5798r	54.6	17549244	NS	0.969697	-0.0443941
AP13	4N	AB5792	39.1	17928535	***	0.649682	-0.622195
AP13	4N	AB5816	40.9	18188294	*	0.731544	-0.450984
AP13	4N	AB5814	41.4	18227812	**	0.655405	-0.609541
AP13	4N	AB5762r	64.4	19046305	*	1.36937	0.453512
AP13	4N	AB5803r	70.8	21180053	***	1.54455	0.627191
AP13	4N	AB5802r	70.9	21180057	****	1.64948	0.722015
AP13	4N	AB5821r	56	21410543	NS	1.0813	0.112768
AP13	4N	AB5824	44.9	21494256	**	0.683871	-0.548204
AP13	4N	AB5825	46	21494316	NS	0.79021	-0.339692
AP13	4N	AB5852r	74.5	38120783	**	1.50538	0.590124
AP13	4N	AB5876r	77.6	40037763	NS	1.12381	0.168398
AP13	4N	AB5898r	83.5	42092732	***	1.64045	0.714091
AP13	4N	AB5923r	83.9	42488764	****	1.67368	0.743027
AP13	4N	AB5913r	88.2	42841388	***	1.58	0.659925
AP13	4N	AB5915r	87.3	42851654	****	1.71277	0.776328
AP13	4N	AB5916r	92.4	42890565	****	1.80247	0.849975
AP13	4N	AB5917r	92.4	42890681	***	1.65591	0.727628
AP13	4N	AB5927r	96.6	43611826	**	1.49	0.575312
AP13	4N	AB5957r	102.8	45115392	*****	2.02381	1.01707
AP13	4N	AB5959r	102.8	45115541	*****	2.16	1.11103
AP13	4N	AB5961r	104.1	45124555	*****	2.08333	1.05889
AP13	4N	AB5964r	110.7	46360871	****	1.72414	0.785875
AP13	4N	AB5976r	113.3	46600832	****	1.80723	0.853779
AP13	4N	AB5981r	117.8	47852611	****	1.64948	0.722015
AP13	4N	AB5985r	118.3	47963721	**	1.49038	0.575685
AP13	4N	AB6010r	127.2	48793110	*****	1.87356	0.905785
AP13	4N	AB6011r	126.9	48793122	*****	1.79775	0.846195
B6	4N	AB6016r	75.3	49005394	*	1.27826	0.354182
B6	4N	AB6030r	82.3	49196756	*	1.37736	0.461904
B6	4N	AB6031	94.6	49266142	*	0.753333	-0.40864
AP13	4N	AB6028r	132.6	49715219	*****	1.92045	0.941448
AP13	4N	AB6039r	132	49791493	****	1.68889	0.756074
AP13	4N	AB6041	153	49791657	*	0.739437	-0.435502
AP13	4N	AB6033	148.6	49861483	NS	1.27273	0.347923
AP13	4N	AB6034	148.9	49861555	NS	0.919708	-0.120752
AP13	4N	AB6038r	135.9	49919554	***	1.53398	0.61728
AP13	5K	AB6049r	25.7	507292	*	1.29825	0.376563
AP13	5K	AB6050	2.3	507329	**	0.668831	-0.580286
AP13	5K	AB6053	0	528514	**	0.66	-0.599462
AP13	5K	AB6055	5.1	591942	***	0.622642	-0.683526
AP13	5K	AB6056	5.1	591943	***	0.622642	-0.683526
AP13	5K	AB6058r	25.7	592056	**	1.43269	0.518729
AP13	5K	AB6060	9.4	683789	**	0.713333	-0.487352
B6	5K	AB6068	0	1104342	*	0.733333	-0.447459
AP13	5K	AB6084r	29.6	1744780	NS	1.21429	0.280108
B6	5K	AB6089	15.6	2391673	***	0.627329	-0.672705
AP13	5K	AB6090r	33.7	2391675	**	1.47059	0.556393
B6	5K	AB6091	15.6	2391677	***	0.627329	-0.672705
B6	5K	AB6092	15.6	2391679	***	0.627329	-0.672705
B6	5K	AB6093	15.6	2391681	***	0.627329	-0.672705
AP13	5K	AB6121r	41.4	3692173	**	1.46875	0.554589
AP13	5K	AB6124r	44.6	3840566	***	1.52885	0.612443
AP13	5K	AB6132r	48.7	4547582	NS	1.22807	0.296393
AP13	5K	AB6147r	51.3	5319501	**	1.41748	0.503324
AP13	5K	AB6148r	53.1	5373095	***	1.52941	0.612977
AP13	5K	AB6149r	53.1	5373221	***	1.57778	0.657894
AP13	5K	AB6434r	57.7	6853904	*	1.38318	0.467986
AP13	5K	AB6435r	57.7	6853916	*	1.36111	0.444785
AP13	5K	AB6241r	74.4	10075955	NS	1.18692	0.247218
AP13	5K	AB6237r	72.5	10158803	NS	1.16379	0.218835
AP13	5K	AB6238r	74.4	10158831	NS	1.19444	0.25634
AP13	5K	AB6242r	68.7	10252028	*	1.3871	0.472068
AP13	5K	AB6357r	103.1	19619711	*	1.28319	0.35973
AP13	5K	AB6346r	103.7	20173090	NS	1.20339	0.267104
AP13	5K	AB6345r	102.7	20173218	*	1.37143	0.455679
AP13	5K	AB6363r	101.8	20712163	*	1.32323	0.404066
AP13	5K	AB6225r	98.8	20750809	*	1.2973	0.375509
AP13	5K	AB6224r	98.8	20750834	*	1.34906	0.431951
AP13	5K	AB6222r	94.3	20750891	NS	1.09821	0.13516
AP13	5K	AB6221r	94.3	20750893	NS	1.17431	0.231816
AP13	5K	AB6217r	93.4	20750955	NS	1.01724	0.0246621
AP13	5K	AB6372r	101.7	21412695	NS	1.27619	0.351844
AP13	5K	AB6377r	106.6	21826855	NS	1.21368	0.279382
AP13	5K	AB6365r	108.7	22546277	*	1.30275	0.381563
AP13	5K	AB6385r	107.9	22757154	*	1.31858	0.39899
AP13	5K	AB6356r	108.7	23298247	*	1.30088	0.379493
AP13	5K	AB6445r	109.2	23901992	*	1.30088	0.379493
AP13	5K	AB6443r	109.7	24759555	*	1.2807	0.356935
AP13	5K	AB6402r	110.5	25387384	NS	1.13514	0.182864
B6	5K	AB6448r	31.5	28316812	**	0.701493	-0.5115
B6	5K	AB6475r	41.2	31563938	NS	1.25424	0.32681
B6	5K	AB6476r	41.2	31563939	NS	1.25424	0.32681
B6	5K	AB6483r	43.9	32904276	NS	1.27928	0.355331
B6	5K	AB6491r	47	34062747	NS	1.17949	0.23816
AP13	5K	AB6532r	118.9	36599528	NS	0.789916	-0.340229
AP13	5K	AB6526r	120.9	37084010	NS	1.19828	0.26096
AP13	5K	AB6523r	121.6	37439544	NS	1.11712	0.15978
AP13	5K	AB6554r	124.8	39782877	NS	1.15966	0.213707
AP13	5K	AB6549r	126.2	40056463	NS	1.18966	0.250543
AP13	5K	AB6564	155.2	41490923	*****	0.469512	-1.09077
AP13	5K	AB6563	155.2	41490967	*****	0.48125	-1.05514
AP13	5K	AB6562	155.2	41491152	*****	0.493671	-1.01838
AP13	5K	AB6592	159.1	41774739	*****	0.48	-1.05889
AP13	5K	AB6593	159.1	41774763	*****	0.468208	-1.09478
AP13	5K	AB6598r	134.2	41808810	NS	0.942623	-0.0852473
AP13	5K	AB6613r	129.6	42164571	NS	1.1405	0.189661
B6	5K	AB6614r	49.5	42194873	**	1.45745	0.543443
B6	5K	AB12073r	50.7	43070209	*	1.35135	0.434403
B6	5K	AB6604r	50.5	43673557	NS	1.27434	0.349746
B6	5K	AB6607r	51.2	43809043	NS	1.21296	0.278535
AP13	5K	AB6633r	128.8	44094470	*	1.32381	0.404696
AP13	5K	AB6635	146.1	44160663	**	0.70068	-0.513172
AP13	5K	AB6680	163.7	44673328	*****	0.430939	-1.21444
B6	5K	AB6681r	52.2	44711565	NS	1.17593	0.233797
B6	5K	AB6686r	54.5	44807295	NS	1.19828	0.26096
B6	5K	AB6995r	52.8	45021570	**	1.3945	0.479743
B6	5K	AB6668r	52.8	45041415	**	1.45918	0.545161
AP13	5K	AB6692	165.5	45172138	*****	0.485549	-1.04231
AP13	5K	AB6691	165.4	45172173	*****	0.497076	-1.00846
B6	5K	AB6703r	53.1	46013873	*	1.37113	0.45537
AP13	5K	AB6729	171.2	46689359	*****	0.443787	-1.17206
AP13	5K	AB6738	172.1	47187614	*****	0.505814	-0.983321
B6	5K	AB6739r	63.9	47195095	*	1.36893	0.453051
B6	5K	AB6759r	64.4	47498624	**	1.42857	0.514573
B6	5K	AB6749r	61	47825562	*	1.35714	0.440573
B6	5K	AB6770r	57.9	48579063	NS	1.09821	0.13516
B6	5K	AB6771r	63.5	48663467	**	1.46602	0.551904
AP13	5K	AB6774	175.4	48735873	*****	0.450867	-1.14923
B6	5K	AB6776r	63.1	48756421	**	1.44037	0.526436
B6	5K	AB6112r	63.1	48891292	*	1.33333	0.415037
B6	5K	AB6115r	62.7	48891409	*	1.29907	0.377474
B6	5K	AB6779r	61.7	48926827	*	1.34513	0.427749
AP13	5K	AB6789	179.9	49089128	*****	0.517857	-0.949374
B6	5K	AB6793r	63.5	49123263	**	1.4433	0.52937
B6	5K	AB6210r	62.3	49541844	**	1.41509	0.500898
AP13	5K	AB6809	177.6	49835918	*****	0.488235	-1.03435
AP13	5K	AB6810	177.6	49835927	*****	0.482353	-1.05184
B6	5K	AB6813r	60.5	49848913	NS	1.26724	0.341691
B6	5K	AB6817r	58.4	49883175	NS	1.18487	0.244734
B6	5K	AB6820r	65.3	50173883	NS	1.21698	0.283307
B6	5K	AB6834r	66.3	50971976	*	1.32143	0.402098
AP13	5K	AB6916	189.8	53399395	*****	0.551948	-0.857396
B6	5K	AB6904r	69.3	53586656	**	1.44037	0.526436
B6	5K	AB6905r	69.3	53586673	**	1.44037	0.526436
B6	5K	AB6933r	70.9	54107209	***	1.58252	0.662228
B6	5K	AB6934r	70.9	54107217	***	1.58252	0.662228
AP13	5K	AB6762	195.3	54821545	*****	0.548193	-0.867245
AP13	5K	AB6763	195.3	54821562	*****	0.54491	-0.87591
AP13	5K	AB6764	195.3	54821578	****	0.566038	-0.82103
B6	5K	AB6968r	72.3	55017528	NS	1.05556	0.0780025
B6	5K	AB6983r	73.8	55461211	NS	1.25664	0.329568
AP13	5K	AB6993	193.5	55602402	*****	0.536585	-0.89812
AP13	5K	AB7005	202.3	56374617	*****	0.52071	-0.941448
AP13	5K	AB7019	201.2	56499385	***	0.638889	-0.646363
B6	5K	AB7024r	78.6	56624071	NS	1.18644	0.24664
AP13	5K	AB7028	211.1	56667518	***	0.612903	-0.706269
AP13	5K	AB7035	206.9	56902043	*****	0.555556	-0.847997
AP13	5K	AB7036	206.9	56902115	*****	0.550898	-0.860142
AP13	5K	AB7041	204.2	57016351	*****	0.526316	-0.925999
B6	5K	AB7046r	76.5	57244136	NS	1.22414	0.291766
B6	5K	AB7047r	76.5	57244149	NS	1.25	0.321928
AP13	5K	AB7049	210.4	57244432	**	0.688742	-0.537965
B6	5K	AB7079r	79.9	57617882	*	1.35455	0.437809
B6	5K	AB7090r	83.2	57902733	*	1.28696	0.363963
AP13	5K	AB7095	216.6	57995649	*****	0.551515	-0.858528
AP13	5K	AB7099	214.7	58574040	**	0.675325	-0.566347
AP13	5K	AB7107	220.8	59187778	****	0.596273	-0.745954
AP13	5K	AB7108	220.8	59187792	****	0.608696	-0.716207
AP13	5K	AB7109	220.8	59187810	****	0.608696	-0.716207
AP13	5K	AB7111	220.8	59187831	****	0.602484	-0.731004
AP13	5K	AB7125	220.9	59303751	NS	0.816794	-0.291956
B6	5K	AB7138r	88.2	59446447	*	1.38947	0.474539
B6	5K	AB7142r	88.6	59571857	**	1.42056	0.506461
B6	5K	AB7148r	93.8	60040068	***	1.52475	0.608575
AP13	5K	AB7150	228.6	60077539	*	0.748252	-0.418404
AP13	5K	AB7156	231.4	60240269	***	0.651613	-0.617913
B6	5K	AB7158r	95.8	60250358	**	1.40566	0.491248
AP13	5K	AB7161	233.3	60317414	****	0.578947	-0.788496
AP13	5K	AB7162	235.5	60678419	*	0.743056	-0.428458
AP13	5K	AB7165	233.3	60895846	****	0.598726	-0.740032
AP13	5K	AB7167r	261.7	60951975	***	1.57	0.650765
B6	5K	AB7168r	101.6	60951992	NS	1.14423	0.194378
AP13	5K	AB7171	240.3	61283090	*	0.731544	-0.450984
AP13	5K	AB7175r	257.8	61286924	**	1.44762	0.533682
AP13	5K	AB7176r	257.8	61287051	**	1.49038	0.575685
B6	5K	AB7177r	114.4	61346785	NS	1.24138	0.311944
B6	5K	AB7178r	114.4	61346815	NS	1.26957	0.344335
B6	5K	AB7179r	110	61381859	**	1.47619	0.561879
B6	5K	AB7184	133.6	61719072	*	0.756757	-0.402098
B6	5K	AB7185	133.6	61719078	*	0.768707	-0.379493
B6	5K	AB7188	128.8	61719112	NS	0.954545	-0.0671142
B6	5K	AB7193r	107.7	61914741	**	1.5	0.584963
B6	5K	AB7194r	107.7	61914745	***	1.53398	0.61728
B6	5K	AB7200r	120.5	62016380	NS	1.13821	0.186769
B6	5K	AB7201r	120.5	62016392	NS	1.12903	0.175087
B6	5K	AB7202r	121.2	62016426	NS	1.17213	0.229134
B6	5K	AB7203r	121.2	62016437	NS	1.1626	0.217357
B6	5K	AB7204r	121.2	62016450	NS	1.17213	0.229134
B6	5K	AB7205r	121.2	62016459	NS	1.1626	0.217357
AP13	5N	AB7211	0	1038372	NS	0.780142	-0.358192
B6	5N	AB7224	0	1489061	***	0.641026	-0.641546
B6	5N	AB7355	4.9	2122268	*****	0.533333	-0.906891
B6	5N	AB7247	8	2867654	*****	0.559524	-0.837729
B6	5N	AB7248	8	2867695	*****	0.553571	-0.853159
B6	5N	AB7251	14.1	3692077	*****	0.51875	-0.946889
AP13	5N	AB7261	14.5	3892785	***	0.631206	-0.663818
AP13	5N	AB7265	14.3	3998959	**	0.684211	-0.547488
AP13	5N	AB7272	20.9	4571649	*	0.738255	-0.437809
B6	5N	AB8082	23.5	5108529	*****	0.441989	-1.17792
B6	5N	AB8081	20.1	5108540	****	0.588957	-0.763766
B6	5N	AB8080	20.1	5108625	****	0.594937	-0.749192
B6	5N	AB8078	24.4	5108639	*****	0.530488	-0.914609
AP13	5N	AB8076	23	5108809	*	0.765957	-0.384664
B6	5N	AB7284	25.5	5253217	*****	0.502959	-0.991489
AP13	5N	AB7286	25.6	5253274	**	0.696552	-0.521698
AP13	5N	AB7288	28.7	5340245	*	0.736	-0.442222
B6	5N	AB7216	29	5797860	****	0.584337	-0.775127
AP13	5N	AB7297	31.6	5918829	**	0.666667	-0.584963
B6	5N	AB7305	30.6	6663472	***	0.635802	-0.653349
B6	5N	AB7307	31.7	6831184	***	0.618421	-0.693339
AP13	5N	AB7332	33.8	7219438	**	0.666667	-0.584963
B6	5N	AB7334	32.9	7219449	*****	0.532544	-0.909026
B6	5N	AB7342	35.8	8141299	****	0.580838	-0.783791
AP13	5N	AB7346	36.8	8180007	****	0.573171	-0.802963
AP13	5N	AB7347	36.8	8180015	****	0.579268	-0.787696
AP13	5N	AB7348	36.6	8180026	****	0.602484	-0.731004
B6	5N	AB7352r	58.6	8447805	NS	0.942623	-0.0852473
B6	5N	AB7369r	50.9	9228918	*	0.761905	-0.392317
B6	5N	AB7372r	54.9	9425972	NS	0.828571	-0.271302
B6	5N	AB7373r	54.9	9426054	NS	0.883212	-0.179169
B6	5N	AB7374r	62.1	9443589	NS	1.06667	0.0931094
B6	5N	AB7381r	60.2	10056336	NS	0.893939	-0.161751
B6	5N	AB7385r	62.9	10144929	NS	1.03306	0.046921
B6	5N	AB7386r	62.9	10144968	NS	0.983471	-0.0240455
B6	5N	AB7387	41.4	10155219	*****	0.53012	-0.915608
AP13	5N	AB7390	43.7	10155333	**	0.681159	-0.553936
B6	5N	AB7393r	64.1	10351703	NS	1.07812	0.108524
AP13	5N	AB7401	45.7	10565638	*	0.746575	-0.42164
B6	5N	AB7404r	65.3	10602235	NS	0.907563	-0.13993
AP13	5N	AB7419	46.6	11280010	*	0.758621	-0.398549
AP13	5N	AB7421	47.9	11404006	*	0.76087	-0.394279
B6	5N	AB7409r	68.4	11983860	NS	1.19802	0.260652
AP13	5N	AB7430	49.5	12868164	NS	0.821705	-0.283307
AP13	5N	AB7441	49.6	13049538	**	0.704698	-0.504923
AP13	5N	AB7442	50.4	13079362	*	0.725352	-0.463247
AP13	5N	AB7447	51.2	13294557	***	0.611842	-0.708769
AP13	5N	AB7456	53.6	13919604	***	0.617021	-0.696608
AP13	5N	AB7462	54.2	14005931	**	0.671233	-0.575115
AP13	5N	AB7475	56.8	14514105	*	0.75	-0.415037
AP13	5N	AB7486	59.4	15164286	*	0.732394	-0.449307
AP13	5N	AB7487	60.5	15202785	***	0.640845	-0.641952
AP13	5N	AB7498	61.2	15821436	**	0.683871	-0.548204
AP13	5N	AB7520	66.2	15954541	NS	0.821429	-0.283793
AP13	5N	AB7518	63.9	16106122	NS	0.822222	-0.2824
AP13	5N	AB7515	62	16106211	*	0.760563	-0.39486
AP13	5N	AB7449	67.8	16299615	NS	0.821429	-0.283793
AP13	5N	AB7534	73.4	18850546	*	0.77551	-0.366782
B6	5N	AB7533r	71.1	18850614	NS	0.792308	-0.335867
AP13	5N	AB7539	73.5	18874790	NS	0.823077	-0.280901
AP13	5N	AB7575r	97.7	22135024	***	1.54455	0.627191
B6	5N	AB7567r	75.1	23847536	NS	1.16239	0.217098
B6	5N	AB7571r	74.4	23847624	NS	1.0813	0.112768
AP13	5N	AB7578	75.1	24579421	*	0.732877	-0.448358
B6	5N	AB7599r	79.1	28535516	NS	1.03968	0.0561431
B6	5N	AB7574r	80.2	30120385	NS	1.14545	0.19592
AP13	5N	AB7670r	105.1	34410332	*****	2.04762	1.03395
AP13	5N	AB7564r	107.5	34601831	*****	2.06173	1.04385
AP13	5N	AB7561r	106.5	34608619	***	1.64211	0.715547
AP13	5N	AB7559r	107.2	34608686	*****	1.91954	0.940761
AP13	5N	AB7558r	106.5	34608692	*****	1.86364	0.89812
AP13	5N	AB7557	86.5	35167693	NS	1.11404	0.155795
AP13	5N	AB7549	88.5	35169070	NS	1.0614	0.0859732
AP13	5N	AB7548r	100.7	35169090	****	1.7093	0.773408
AP13	5N	AB7550	89.5	35202300	**	1.48315	0.568661
AP13	5N	AB7722r	103.2	35702219	*****	1.86667	0.900464
AP13	5N	AB7274	82.2	37389015	NS	0.984733	-0.0221957
AP13	5N	AB7275r	104.4	37389046	*****	1.81522	0.860142
AP13	5N	AB7276	82.2	37389050	NS	0.977273	-0.0331669
B6	5N	AB7594r	82.6	37552261	NS	1.13934	0.188204
B6	5N	AB7584r	84.7	39109448	NS	1.23214	0.30117
B6	5N	AB7583r	84.7	39109452	NS	1.25455	0.327165
AP13	5N	AB7582	78	39109508	NS	0.910448	-0.135352
AP13	5N	AB7581r	101.9	39144961	****	1.6875	0.754888
AP13	5N	AB7644	78.4	40318122	NS	0.842105	-0.247928
B6	5N	AB7641r	89.2	40318268	NS	1.15652	0.209792
AP13	5N	AB7635r	114.5	40542775	**	1.52577	0.609541
AP13	5N	AB7774r	111.1	40927181	*****	2.01163	1.00836
B6	5N	AB7773r	95.2	40927194	NS	1.056	0.0786098
AP13	5N	AB7772r	111.1	40927232	*****	2.02326	1.01668
AP13	5N	AB7771r	110.4	40927267	*****	1.90909	0.932886
AP13	5N	AB7770r	110.4	40927286	*****	1.96552	0.974909
AP13	5N	AB7646r	113.5	41184420	*****	2.03614	1.02584
AP13	5N	AB7645r	113.5	41184464	*****	1.84091	0.880418
B6	5N	AB7649r	92.2	41275283	NS	0.984733	-0.0221957
B6	5N	AB7653r	95.5	41804915	NS	1.09402	0.129635
B6	5N	AB7667r	97.8	42823895	NS	0.977099	-0.033423
B6	5N	AB7711r	99.2	43980665	NS	0.815126	-0.294905
B6	5N	AB7680r	101.2	44714470	NS	0.911765	-0.133267
B6	5N	AB7679r	101.2	44714513	NS	0.905797	-0.14274
AP13	5N	AB7678r	117.6	44714527	****	1.73684	0.796467
AP13	5N	AB7603r	119.4	45904228	*****	2.03846	1.02748
AP13	5N	AB7723r	121.1	46249366	*****	1.97727	0.983512
AP13	5N	AB7730r	122.7	46753920	*	1.41304	0.498806
B6	5N	AB7732r	104.7	46780907	NS	0.916031	-0.126532
AP13	5N	AB7733r	125.7	46885164	***	1.62637	0.701659
AP13	5N	AB7735r	124.4	46982704	*****	1.83333	0.874469
B6	5N	AB7742r	105.6	47689338	NS	0.926471	-0.110183
AP13	5N	AB7743r	123.9	47941202	*****	1.82418	0.867245
AP13	5N	AB7749r	127.5	48192382	*****	2.01235	1.00888
AP13	5N	AB7780r	130.7	48941040	***	1.62069	0.696608
AP13	5N	AB7807r	134	50164809	****	1.72917	0.790077
AP13	5N	AB7809r	134.7	50325734	****	1.65625	0.72792
AP13	5N	AB7815r	132.1	50341931	****	1.7561	0.812373
AP13	5N	AB7859r	133.9	50594598	****	1.65306	0.72514
B6	5N	AB7799r	109.4	51611333	NS	0.84	-0.251539
B6	5N	AB7800r	108.7	51611475	NS	0.847826	-0.23816
AP13	5N	AB7802r	139	51665838	*	1.30275	0.381563
AP13	5N	AB7832r	141.3	52092512	***	1.57895	0.658963
B6	5N	AB7836r	108	52384021	NS	0.93985	-0.0894982
AP13	5N	AB7837r	142.4	52384333	**	1.49495	0.580097
B6	5N	AB7851r	108.7	52859962	NS	0.938462	-0.0916305
AP13	5N	AB7871r	145.6	53548106	***	1.6	0.678072
AP13	5N	AB7893r	146.8	53940304	**	1.39815	0.483517
AP13	5N	AB7878r	147.6	54234609	**	1.39048	0.475579
B6	5N	AB7776r	111.6	55436360	NS	1	0
B6	5N	AB7918r	112.1	56015326	NS	0.944444	-0.0824622
AP13	5N	AB7925r	151.5	56996411	***	1.65591	0.727628
AP13	5N	AB7944r	153.6	57775829	****	1.68041	0.748815
AP13	5N	AB7953r	154.4	57861311	****	1.65979	0.731004
AP13	5N	AB7954r	154.4	57861315	****	1.64948	0.722015
AP13	5N	AB7955r	157.4	57861479	**	1.41509	0.500898
AP13	5N	AB7957r	157.4	57861497	*	1.34862	0.431488
AP13	5N	AB7965r	160.5	58322760	**	1.52	0.604071
AP13	5N	AB7975r	162.3	58619327	***	1.58763	0.666874
AP13	5N	AB7995r	166.3	59898477	*	1.42222	0.508147
AP13	5N	AB7996r	165.5	59930390	**	1.5	0.584963
AP13	5N	AB8002r	168.7	60016072	****	1.66667	0.736966
B6	5N	AB8004r	113.3	60016181	NS	0.992308	-0.0111406
B6	5N	AB8005r	113.3	60016193	NS	0.977273	-0.0331669
B6	5N	AB8007r	114.1	60082258	NS	1.07031	0.0980321
AP13	5N	AB8009r	171.4	60219051	***	1.55	0.632268
AP13	5N	AB8015r	173.4	60558634	*****	1.83908	0.878985
AP13	5N	AB8016r	173.4	60558650	***	1.57143	0.652077
AP13	5N	AB8012r	175.6	61010663	***	1.61224	0.689071
B6	5N	AB8030r	116.9	61961087	NS	0.948529	-0.0762356
AP13	5N	AB8031r	181.5	61989913	**	1.48077	0.566347
AP13	5N	AB8035r	180.4	62072269	**	1.49485	0.579996
B6	5N	AB8038r	115.7	62149350	NS	1.07087	0.0987782
AP13	5N	AB8043r	178.9	62305481	****	1.73563	0.795461
B6	5N	AB8045r	115.7	62360039	NS	1.09449	0.130256
AP13	5N	AB8048r	178.6	62411618	****	1.69318	0.759737
B6	5N	AB8066r	117.7	63082132	NS	1	0
B6	5N	AB8069r	121.3	63504752	NS	1.05738	0.0804899
B6	5N	AB8070r	122.1	63504771	NS	0.897059	-0.156726
B6	5N	AB8071r	121.3	63504877	NS	1.05738	0.0804899
B6	5N	AB8072r	121.3	63504880	NS	1.05738	0.0804899
B6	5N	AB6919r	126	63739952	NS	0.929134	-0.106042
B6	5N	AB13879r	124.3	64623234	NS	1.03333	0.0473057
B6	5N	AB7059r	131.8	66713321	NS	0.932203	-0.101283
B6	5N	AB7062r	131.8	66713422	NS	1.02632	0.0374747
B6	5N	AB3733r	129.3	66837221	NS	1.04839	0.0681715
B6	5N	AB4419r	136.2	67433626	NS	1.04098	0.0579473
B6	5N	AB4422r	137.8	67433808	NS	0.910448	-0.135352
B6	5N	AB10945	183.1	67786761	*****	0.5	-1
B6	5N	AB7762r	209.1	68825748	NS	0.992424	-0.0109711
B6	5N	AB7761	187.9	68825798	*****	0.494253	-1.01668
B6	5N	AB7134	189.3	68981045	*****	0.550898	-0.860142
B6	5N	AB7136	192.1	68982196	***	0.634615	-0.656046
B6	5N	AB14426	185.7	69071060	*****	0.502825	-0.991872
B6	5N	AB14427	185.7	69071077	*****	0.491525	-1.02466
B6	5N	AB7758r	197	69181130	**	0.688312	-0.538866
B6	5N	AB7759r	197	69191863	**	0.690323	-0.534657
B6	5N	AB8109r	205.7	69246004	NS	0.970149	-0.0437214
B6	5N	AB8110r	206	69246046	NS	1.01538	0.0220263
AP13	5N	AB8113r	199.5	69768879	NS	1.19608	0.258312
AP13	5N	AB8114r	188.7	69768949	**	1.44231	0.528379
AP13	5N	AB8115r	196.4	69768958	*	1.31481	0.39486
AP13	5N	AB8116r	196.4	69768962	*	1.33645	0.418404
AP13	5N	AB8117r	197	69768977	*	1.31132	0.391021
AP13	5N	AB8118r	201.7	69768982	NS	0.991803	-0.0118741
AP13	5N	AB8119r	196.7	69768991	*	1.35	0.432959
AP13	5N	AB8121r	186.7	69803978	**	1.45631	0.542318
B6	5N	AB8122r	214.3	69804036	NS	0.888889	-0.169925
AP13	5N	AB8129	217	70116758	*	0.77305	-0.371367
B6	5N	AB8135	175.8	70614142	****	0.56875	-0.814133
B6	5N	AB8150	173.9	71028389	*****	0.514793	-0.957936
AP13	5N	AB8153	225.6	71124307	**	0.690789	-0.533682
AP13	5N	AB8156	223.7	71187991	**	0.6875	-0.540568
B6	5N	AB8158	170.9	71521127	****	0.608696	-0.716207
AP13	5N	AB8159	228.1	71656864	**	0.692308	-0.530515
AP13	5N	AB8160	228.1	71656899	**	0.701389	-0.511714
AP13	5N	AB8161	232.8	71675096	****	0.589404	-0.762671
B6	5N	AB8164	164.2	71829269	NS	0.798507	-0.324622
B6	6K	AB8557	7.4	136062	**	0.721854	-0.47022
B6	6K	AB8169	0	371643	**	0.712418	-0.489204
AP13	6K	AB8167	0	719094	**	0.658915	-0.601836
AP13	6K	AB8165	0	719101	**	0.666667	-0.584963
B6	6K	AB14369	6.3	921480	NS	0.803279	-0.316027
AP13	6K	AB8173	5	1224155	*****	0.554217	-0.851477
B6	6K	AB8174	5.5	1260112	***	0.605634	-0.723482
B6	6K	AB8176	4.4	1294263	***	0.621118	-0.687061
AP13	6K	AB8175	7	1296433	****	0.597561	-0.742842
AP13	6K	AB8186	11.5	1902558	*****	0.559524	-0.837729
B6	6K	AB8187	9.2	1926259	**	0.652778	-0.615336
B6	6K	AB8192	12.6	2431654	**	0.71223	-0.489584
B6	6K	AB8193	12.6	2431671	**	0.647482	-0.627088
B6	6K	AB8194	12.6	2431836	**	0.676056	-0.564785
B6	6K	AB8201	15.4	2593478	**	0.682759	-0.550552
AP13	6K	AB8202	16.1	2593488	NS	0.80315	-0.316259
B6	6K	AB8205	15.4	2593561	*	0.729927	-0.454176
AP13	6K	AB8251r	19.1	3417152	**	0.70068	-0.513172
B6	6K	AB8209	21.7	3595846	****	0.595092	-0.748815
AP13	6K	AB8217	25.9	4170419	***	0.641026	-0.641546
AP13	6K	AB8221	24.2	4176040	***	0.618705	-0.692676
AP13	6K	AB8271	29.4	4915558	*****	0.54	-0.888969
AP13	6K	AB8276	30.2	5095845	*****	0.541667	-0.884523
AP13	6K	AB8277	30.2	5095847	*****	0.541667	-0.884523
B6	6K	AB8310	33.3	5935420	**	0.714286	-0.485427
AP13	6K	AB8318	35.4	6163600	****	0.585366	-0.77259
B6	6K	AB8321	36.3	6253455	*	0.785235	-0.348804
B6	6K	AB8322	36.7	6253479	NS	0.816327	-0.292782
B6	6K	AB8302	31.3	6366539	NS	0.844262	-0.244237
AP13	6K	AB8304	36.7	6467629	*****	0.539394	-0.890589
B6	6K	AB8422	40.7	6885177	*	0.772414	-0.372554
B6	6K	AB8323	44.2	7531696	NS	0.966387	-0.0493277
B6	6K	AB8326	45.6	8417870	NS	0.80137	-0.31946
B6	6K	AB8329r	65.9	8764423	NS	1.23077	0.29956
B6	6K	AB8261	50	9107154	NS	0.984615	-0.0223678
B6	6K	AB8331r	65.5	9759115	NS	1.21368	0.279382
B6	6K	AB8443r	63	10568298	*	1.29245	0.370112
B6	6K	AB8445	56	10568353	NS	1.0082	0.0117772
B6	6K	AB8446	56.3	10568382	NS	1.00826	0.0118741
AP13	6K	AB8348	46.8	10773495	*****	0.556962	-0.844349
B6	6K	AB8354r	68.8	10824580	*	1.36036	0.443989
B6	6K	AB8355r	69.2	10824612	**	1.4717	0.557482
B6	6K	AB8363r	71.4	11840221	**	1.52083	0.604862
B6	6K	AB8369r	74.5	12619560	NS	1.26316	0.337035
B6	6K	AB8475r	76.8	13905894	NS	1.24786	0.31946
AP13	6K	AB8460	53.7	15206578	****	0.590909	-0.758992
B6	6K	AB10971r	84.6	19368135	NS	1.24107	0.311586
AP13	6K	AB8383	55.6	19497403	***	0.645161	-0.632268
B6	6K	AB8395r	87.6	20334838	*	1.35577	0.439112
B6	6K	AB8396r	87.6	20334902	**	1.40741	0.49304
B6	6K	AB8397r	87.6	20334912	**	1.42056	0.506461
AP13	6K	AB8388	56.6	23172179	***	0.622642	-0.683526
AP13	6K	AB8403	56	26678509	***	0.630872	-0.66458
AP13	6K	AB8451	57	28844059	***	0.630573	-0.665264
B6	6K	AB8548r	91.9	31517898	NS	1.23729	0.307182
B6	6K	AB8513r	91	31785316	**	1.50549	0.590237
AP13	6K	AB8496	60.8	32225652	**	0.682119	-0.551904
AP13	6K	AB8493	60.8	32225742	****	0.593333	-0.753085
B6	6K	AB8516r	96.2	33789958	NS	0.952	-0.0709665
AP13	6K	AB8527	65.1	34865813	**	0.666667	-0.584963
B6	6K	AB8468r	99.3	35187879	*	1.33645	0.418404
AP13	6K	AB8540	67	35652139	**	0.670968	-0.575685
AP13	6K	AB8576	70.5	37105302	NS	0.801527	-0.319177
AP13	6K	AB8592	73.9	37403177	**	0.673203	-0.570887
AP13	6K	AB8593	73.9	38108230	***	0.639241	-0.645569
AP13	6K	AB8607	73.7	38620944	***	0.625	-0.678072
AP13	6K	AB8608	73.7	38620951	***	0.63125	-0.663717
AP13	6K	AB8611	71.5	38867346	**	0.695364	-0.524159
AP13	6K	AB8616	72.7	39799194	**	0.701987	-0.510484
AP13	6K	AB8618	72.7	39799303	NS	0.780303	-0.357894
AP13	6K	AB8624	77.7	40249657	**	0.670968	-0.575685
AP13	6K	AB8629	76.8	40442152	***	0.639241	-0.645569
AP13	6K	AB8642	76.4	40618229	**	0.688312	-0.538866
AP13	6K	AB8647	79.8	40734758	*	0.725191	-0.463567
AP13	6K	AB8630	76.4	40953949	**	0.66443	-0.589812
AP13	6K	AB8651	79.8	41303008	NS	0.832	-0.265345
AP13	6K	AB8665	79.8	41382952	*	0.722222	-0.469485
AP13	6K	AB8677	82.3	41861165	NS	0.809859	-0.304257
AP13	6K	AB8518	81.1	43014928	NS	0.963964	-0.0529489
AP13	6K	AB8714	84.9	43641034	NS	0.855072	-0.225881
AP13	6K	AB8712	85.2	43641073	**	0.701987	-0.510484
AP13	6K	AB8706	85.2	43911546	**	0.675497	-0.565979
AP13	6K	AB8693	86.8	44249015	**	0.657143	-0.605721
AP13	6K	AB8720	87.9	44649823	NS	0.786207	-0.347019
AP13	6K	AB8724	91	44875006	**	0.679739	-0.556948
AP13	6K	AB8736	93.5	45090869	**	0.7	-0.514573
AP13	6K	AB8297	95.7	45473555	***	0.609929	-0.713287
AP13	6K	AB8298	97.1	45473568	***	0.631944	-0.66213
AP13	6K	AB8299	97.1	45473570	***	0.613793	-0.704176
AP13	6K	AB8300	97.1	45473579	****	0.586207	-0.770518
AP13	6K	AB8301	97.1	45473584	***	0.62069	-0.688056
AP13	6K	AB8742	101.2	45855138	**	0.704698	-0.504923
AP13	6K	AB8746	102.8	45891954	**	0.684564	-0.546743
AP13	6K	AB8762r	126.7	46537024	**	1.39815	0.483517
AP13	6K	AB8768r	121.9	46729179	NS	1.07759	0.107803
B6	6K	AB8773r	104.8	46867909	NS	0.897436	-0.156119
AP13	6K	AB8780	108.4	47057001	**	0.676471	-0.563901
AP13	6K	AB8782	108.4	47057086	**	0.654412	-0.611729
AP13	6K	AB8784	108.4	47057131	*	0.713178	-0.487665
AP13	6K	AB8790r	129.7	47215981	***	1.54455	0.627191
AP13	6K	AB8794r	131.8	47612904	*	1.39175	0.476903
B6	6K	AB8795r	108.3	47613053	NS	1.15888	0.212729
AP13	6K	AB8800r	133.8	47798655	*	1.38318	0.467986
B6	6N	AB8815r	16.8	541005	**	1.47664	0.562314
B6	6N	AB8818r	20	605491	**	1.46535	0.551242
B6	6N	AB8819r	20.1	605531	**	1.44231	0.528379
B6	6N	AB8822r	19.9	605613	***	1.52941	0.612977
AP13	6N	AB8823	0	610170	**	0.678322	-0.559958
B6	6N	AB8827r	18.6	819847	**	1.47115	0.556948
AP13	6N	AB8828	4.7	819862	**	0.682119	-0.551904
AP13	6N	AB8832	6.7	1115112	***	0.61875	-0.692571
B6	6N	AB8835r	17.9	1337911	**	1.4486	0.534657
AP13	6N	AB8838	9.1	1338128	****	0.573171	-0.802963
AP13	6N	AB8839	9.1	1338138	****	0.573171	-0.802963
AP13	6N	AB8842	11.5	1370575	***	0.609929	-0.713287
B6	6N	AB8845	0	1370701	NS	0.796875	-0.327575
AP13	6N	AB8846	13.1	1401788	**	0.664179	-0.590356
AP13	6N	AB8848	13.2	1401888	****	0.582822	-0.778873
AP13	6N	AB8849	13.2	1401889	****	0.579268	-0.787696
AP13	6N	AB8850	13.2	1401965	****	0.594771	-0.749593
B6	6N	AB8178r	13.2	1481535	*	1.3	0.378512
B6	6N	AB8179	6.1	1495699	NS	1.13559	0.183446
B6	6N	AB8868r	30.2	3825329	NS	1.17757	0.235813
AP13	6N	AB8893	23.8	4212153	****	0.576159	-0.795461
B6	6N	AB8937r	38.4	4774327	NS	0.816794	-0.291956
AP13	6N	AB8940	30.5	4774388	*****	0.506024	-0.982722
AP13	6N	AB8942	30.5	4774396	*****	0.5	-1
AP13	6N	AB8943	30.5	4774397	*****	0.5	-1
B6	6N	AB8932r	50.2	6530396	*	1.38235	0.467126
B6	6N	AB8933r	52.7	6532373	**	1.3945	0.479743
AP13	6N	AB8936	35.8	6717217	*****	0.526316	-0.925999
AP13	6N	AB8977	35.5	6832897	****	0.558621	-0.840059
B6	6N	AB8972r	56.3	7129449	**	1.40566	0.491248
B6	6N	AB8969r	58.7	8502302	***	1.54082	0.623695
B6	6N	AB8980r	62.2	8620566	**	1.3945	0.479743
B6	6N	AB8982r	62.2	8620580	**	1.38889	0.473931
AP13	6N	AB8950	43.3	10536865	****	0.575	-0.798366
AP13	6N	AB8952	43.1	10575364	**	0.710345	-0.493409
AP13	6N	AB9005	45.3	11311423	*****	0.494186	-1.01687
AP13	6N	AB8971	51.8	13469862	*****	0.537975	-0.89439
AP13	6N	AB9109	54.9	14364826	***	0.647436	-0.627191
AP13	6N	AB9137	53.2	17584114	***	0.624204	-0.679911
AP13	6N	AB9049	56.8	19111957	NS	0.796748	-0.327805
AP13	6N	AB9053r	83.6	19150411	NS	1.18519	0.245112
AP13	6N	AB9054r	83.6	19150443	NS	1.19266	0.254183
B6	6N	AB9031r	69.5	19575131	*	1.33019	0.411631
B6	6N	AB9063r	71	20248287	**	1.41818	0.504043
AP13	6N	AB9111	50.5	20553905	***	0.608974	-0.715547
B6	6N	AB9046r	73.5	24419630	***	1.62921	0.704176
B6	6N	AB9115r	76.6	31151228	*	1.33684	0.418829
AP13	6N	AB9120	61.5	31720051	*	0.769784	-0.377474
B6	6N	AB9119r	74.6	31720053	****	1.72917	0.790077
AP13	6N	AB8964r	81.7	32086398	NS	1.23894	0.309104
AP13	6N	AB9022	62.3	32603784	**	0.689189	-0.537028
AP13	6N	AB9135	58.1	35446941	**	0.65035	-0.620713
AP13	6N	AB9143r	90.5	36028257	**	1.42857	0.514573
AP13	6N	AB9144r	90.5	36028262	**	1.41414	0.499926
AP13	6N	AB9145r	90.5	36028266	**	1.4	0.485427
AP13	6N	AB9159	72.1	37190858	NS	0.846154	-0.241008
B6	6N	AB9183r	85.8	37892386	****	1.70213	0.767339
B6	6N	AB9182r	85.8	37892387	****	1.70213	0.767339
B6	6N	AB9181r	85.8	37892388	****	1.72043	0.782769
AP13	6N	AB9177	64.2	38379334	**	0.713333	-0.487352
AP13	6N	AB9175r	87.9	38379362	*	1.37963	0.464281
B6	6N	AB14584r	104.1	39861970	****	1.69388	0.76033
B6	6N	AB9172	123.6	40427387	NS	0.991736	-0.0119726
B6	6N	AB14778r	90.6	41090648	****	1.69792	0.763766
B6	6N	AB14779r	92.6	41090711	*****	1.97727	0.983512
B6	6N	AB14780r	92.6	41090721	*****	1.97727	0.983512
B6	6N	AB14781r	92.1	41090730	*****	1.87778	0.909026
B6	6N	AB9202r	109.3	41369596	**	1.45	0.536053
AP13	6N	AB9204	67.5	41369632	NS	0.801527	-0.319177
B6	6N	AB13420r	100.2	41450509	*****	1.93182	0.949959
B6	6N	AB13419r	100.2	41450545	*****	1.92308	0.943416
B6	6N	AB13418r	101	41450553	*****	1.79787	0.846291
B6	6N	AB9210r	99.3	41752496	****	1.67708	0.745954
B6	6N	AB9218r	96.2	42246571	**	1.45	0.536053
B6	6N	AB9221r	95.5	42246778	****	1.76667	0.82103
AP13	6N	AB9224r	96.5	42746461	****	1.77528	0.828047
AP13	6N	AB9217r	98.4	43176567	***	1.58763	0.666874
B6	6N	AB9222r	104.5	43195637	**	1.47525	0.560957
B6	6N	AB9254r	94.8	44054780	*****	1.86585	0.899836
AP13	6N	AB9263r	100.5	44243290	***	1.57	0.650765
B6	6N	AB9273	126.1	45109397	NS	1.15238	0.204618
B6	6N	AB9237	118.4	46692259	NS	1.13223	0.179169
AP13	6N	AB9281r	107.8	47445410	****	1.70652	0.771059
AP13	6N	AB9284r	107.8	47445545	****	1.69565	0.76184
AP13	6N	AB9294r	109.6	47731688	*	1.33684	0.418829
AP13	6N	AB9304r	110.5	48210726	****	1.78161	0.833181
B6	6N	AB9297	131.3	48427358	*	1.40426	0.489805
AP13	6N	AB9312r	114.1	48987430	*	1.32979	0.411195
B6	6N	AB9317	132.2	49127164	NS	1.02362	0.0336831
B6	6N	AB9319	132.2	49127312	NS	1.00787	0.0113153
AP13	6N	AB8903r	114.9	49196780	**	1.50476	0.589535
AP13	6N	AB9333r	113.3	49542446	****	1.76404	0.818887
AP13	6N	AB9340	130.9	50460869	****	1.77108	0.824633
AP13	6N	AB9341	130.9	50460888	****	1.75	0.807355
AP13	6N	AB9342r	118.2	50460902	***	1.62245	0.698173
AP13	6N	AB9345	135.2	50460960	*****	1.96053	0.971241
B6	6N	AB9357	143.2	51371883	NS	0.984962	-0.0218594
B6	6N	AB9360	141.6	51475201	NS	0.954198	-0.0676387
B6	6N	AB9369	140	51791889	NS	1	0
B6	6N	AB9327	147.3	52403539	NS	0.941176	-0.0874628
B6	6N	AB14769	149.9	53291658	NS	0.856115	-0.224123
B6	7K	AB9542	5.9	3023577	NS	0.841727	-0.248576
B6	7K	AB10106	8.9	4400072	NS	0.840909	-0.249978
AP13	7K	AB9555r	5.2	8396916	NS	1.24138	0.311944
AP13	7K	AB9439r	6.6	10367473	*	1.3211	0.401741
B6	7K	AB9438	13.9	10392821	*	0.722973	-0.467986
B6	7K	AB9568	0	14212478	NS	0.991935	-0.0116818
AP13	7K	AB9423r	9.3	20207063	**	1.53409	0.617384
AP13	7K	AB9419r	10.3	20326384	**	1.52174	0.605721
AP13	7K	AB9418r	9.8	20336924	*	1.3619	0.445626
AP13	7K	AB9401r	9.3	20786699	**	1.40566	0.491248
AP13	7K	AB9462r	8.1	21751445	***	1.5914	0.670295
AP13	7K	AB9463r	8.1	21751450	***	1.5914	0.670295
AP13	7K	AB9464r	8.4	21751536	**	1.39048	0.475579
AP13	7K	AB9466r	8.2	21751602	***	1.53608	0.619256
B6	7K	AB9468	26.4	22450845	NS	0.84058	-0.250543
AP13	7K	AB9558r	12.2	23959501	NS	1.12871	0.174679
AP13	7K	AB9564r	13.4	24052457	**	1.39806	0.483424
AP13	7K	AB9477r	0	25059546	NS	1.27928	0.355331
AP13	7K	AB9478r	0	25059554	*	1.29091	0.368387
B6	7K	AB9537	34.6	25838298	*	0.737931	-0.438442
B6	7K	AB9487r	51.7	26588351	NS	1.2	0.263034
B6	7K	AB9489	36.9	26588395	***	0.624204	-0.679911
B6	7K	AB9495r	56.4	27336095	*	1.38318	0.467986
AP13	7K	AB9530r	19.9	27853542	***	1.53922	0.622195
B6	7K	AB9651r	66.6	28426950	***	1.53846	0.621488
B6	7K	AB9645r	65.3	28427238	***	1.63333	0.707819
B6	7K	AB9519r	63	28601998	*	1.38835	0.473371
B6	7K	AB9518r	61.2	28602041	NS	1.16071	0.215013
B6	7K	AB299r	71.3	29381697	**	1.41818	0.504043
AP13	7K	AB9603r	30.6	32521303	****	1.72917	0.790077
AP13	7K	AB9608r	31.8	32834649	***	1.59551	0.674014
AP13	7K	AB9610r	33.3	32863972	**	1.48077	0.566347
AP13	7K	AB9619r	36.3	33954940	***	1.51923	0.603341
AP13	7K	AB9620r	38.5	34067990	***	1.60606	0.683526
AP13	7K	AB9622r	39.5	34147425	**	1.50485	0.589624
AP13	7K	AB9624r	41.6	34232006	***	1.58	0.659925
AP13	7K	AB9628r	41.3	34317399	***	1.62222	0.697971
AP13	7K	AB9633r	42.9	34886326	***	1.60204	0.679911
AP13	7K	AB9635r	42.9	34886344	***	1.53922	0.622195
AP13	7K	AB9636r	44.6	34886480	***	1.63918	0.71297
AP13	7K	AB9637r	48.9	35517730	***	1.54545	0.628031
AP13	7K	AB9638r	48.9	35517813	***	1.54	0.62293
AP13	7K	AB9640r	46.3	35533976	**	1.52041	0.604459
AP13	7K	AB9642r	46.7	35673544	**	1.49485	0.579996
AP13	7K	AB9661r	52.6	36002923	***	1.53922	0.622195
AP13	7K	AB9676r	53.2	37430412	****	1.72093	0.783189
AP13	7K	AB9685r	56.8	37815131	****	1.68041	0.748815
AP13	7K	AB9698r	55	38358266	**	1.5	0.584963
AP13	7K	AB9699r	62.8	38365984	***	1.56122	0.642678
AP13	7K	AB9713r	55.1	38702189	**	1.5	0.584963
AP13	7K	AB9716r	55.1	38702268	***	1.6	0.678072
AP13	7K	AB9721r	64.3	38918986	**	1.47115	0.556948
AP13	7K	AB9725	104.8	39071166	***	0.651316	-0.618571
AP13	7K	AB9727r	60.3	39071648	***	1.60606	0.683526
AP13	7K	AB9728r	60.3	39071649	***	1.60606	0.683526
AP13	7K	AB9729r	60.9	39071702	**	1.4902	0.575502
AP13	7K	AB9730r	57.8	39177837	*****	1.7766	0.829115
AP13	7K	AB9737	104.2	39533387	***	0.620915	-0.687532
AP13	7K	AB9756r	72.6	40045714	*	1.34579	0.428458
AP13	7K	AB9757r	72.6	40045740	*	1.33028	0.411725
AP13	7K	AB9760	102.6	40142732	***	0.643312	-0.636409
AP13	7K	AB9767r	68.1	40463027	**	1.48315	0.568661
AP13	7K	AB9768r	68.1	40463045	**	1.51136	0.595851
AP13	7K	AB9773	100.2	40900106	***	0.660256	-0.598902
AP13	7K	AB9774	99.4	40900257	***	0.646259	-0.629817
AP13	7K	AB9776	99.4	40900398	***	0.614379	-0.702799
AP13	7K	AB9782r	78	40962352	*	1.3271	0.40828
AP13	7K	AB9787r	78.4	40962442	NS	1.16102	0.215389
AP13	7K	AB9801	97.5	41427609	**	0.682759	-0.550552
AP13	7K	AB9805	95.9	41487196	*	0.760274	-0.395409
AP13	7K	AB9821r	87	42613365	NS	1.10084	0.138605
AP13	7K	AB9881	113.9	45553383	***	0.628931	-0.669027
AP13	7K	AB9902	115.9	46003081	****	0.573333	-0.802554
AP13	7K	AB9920	116.9	46431448	***	0.62	-0.68966
AP13	7K	AB9930	119.1	46878452	**	0.65942	-0.60073
AP13	7K	AB9931	119.1	46878482	**	0.664234	-0.590237
AP13	7K	AB9932	116.9	46878654	***	0.609929	-0.713287
AP13	7K	AB9937	115	46962874	***	0.636943	-0.650765
AP13	7K	AB9938	115	46962887	***	0.655844	-0.608575
AP13	7K	AB9940	114.6	46962959	****	0.582278	-0.780219
AP13	7K	AB9941	115.9	46965283	***	0.655844	-0.608575
B6	7K	AB9950r	73.9	47910147	*****	1.82609	0.868755
AP13	7K	AB9971	124.6	48431390	*	0.761194	-0.393664
AP13	7K	AB9965	126.9	48687114	**	0.671141	-0.575312
B6	7K	AB9984r	80.3	49929671	**	1.48454	0.570012
B6	7K	AB9988r	82.3	50128909	****	1.63636	0.710493
AP13	7K	AB9991	131.5	50245347	**	0.697368	-0.520007
B6	7K	AB9992r	81.1	50245430	***	1.59184	0.670692
AP13	7K	AB9996	133.4	50304443	**	0.681818	-0.552541
AP13	7K	AB9999	135.6	50434485	****	0.582822	-0.778873
B6	7K	AB10000r	84.6	50434523	**	1.48039	0.565979
B6	7K	AB10003r	85.2	50434565	****	1.72917	0.790077
B6	7K	AB10024r	92.4	51024442	****	1.69072	0.757639
B6	7K	AB10026r	97.2	51231654	**	1.48544	0.570887
AP13	7K	AB10027	142	51231677	***	0.610063	-0.71297
B6	7K	AB10030r	101	51345964	*	1.33628	0.418226
AP13	7K	AB10037	145.4	51415259	NS	0.830508	-0.267933
B6	7K	AB10050r	105.4	51422847	**	1.4434	0.529467
B6	7K	AB10062r	103.2	51764636	**	1.47619	0.561879
B6	7K	AB381r	107.2	51793198	*	1.3619	0.445626
B6	7K	AB382r	107.5	51793262	**	1.39423	0.479469
B6	7K	AB10076r	104.6	51829436	***	1.56044	0.641952
B6	7K	AB10067r	111.8	52239071	****	1.72917	0.790077
B6	7K	AB10068	128.9	52239078	NS	0.832168	-0.265054
B6	7K	AB10069	130.7	52262240	NS	0.832168	-0.265054
B6	7K	AB10073r	111.4	52643887	***	1.64211	0.715547
AP13	7N	AB9541r	10.8	4231951	NS	1.21552	0.28157
AP13	7N	AB10168r	8.7	4493872	NS	1.21622	0.2824
AP13	7N	AB10169r	8.7	4493913	NS	1.20909	0.273923
AP13	7N	AB10105r	11.6	7680628	NS	1.12931	0.175442
AP13	7N	AB10210	5.5	8541939	NS	1.09917	0.136419
AP13	7N	AB10100r	15.9	9505627	*	1.36364	0.447459
AP13	7N	AB10099r	15.9	9505628	*	1.36364	0.447459
B6	7N	AB10098r	17.1	9505853	**	0.666667	-0.584963
B6	7N	AB10091r	13.4	9515257	****	0.591463	-0.757639
B6	7N	AB10090r	13.4	9515264	****	0.597561	-0.742842
B6	7N	AB10144r	21.2	11731774	**	0.662338	-0.594361
AP13	7N	AB10179r	21.3	18376389	NS	1.2	0.263034
B6	7N	AB10137r	25.8	19836829	***	0.63522	-0.654671
B6	7N	AB10138r	25.8	19836854	***	0.62963	-0.667425
B6	7N	AB10164r	30.6	20720896	*****	0.549383	-0.864117
B6	7N	AB10165r	30.6	20720955	*****	0.54375	-0.878985
B6	7N	AB10166r	23.7	20720964	****	0.584906	-0.773724
AP13	7N	AB10151r	25.3	21727814	NS	1.26957	0.344335
AP13	7N	AB10216r	23.7	21788223	NS	1.02586	0.0368368
AP13	7N	AB10266r	31.6	26084969	NS	1.23932	0.309544
AP13	7N	AB10267r	31.6	26084971	NS	1.23932	0.309544
AP13	7N	AB10279r	35.4	27036380	*	1.34906	0.431951
AP13	7N	AB10527r	36.8	27786607	*	1.34579	0.428458
AP13	7N	AB10529r	36.8	27786747	*	1.29358	0.371367
AP13	7N	AB10368r	46.6	32692764	**	1.46	0.545968
AP13	7N	AB7151r	50.6	32762239	***	1.66667	0.736966
AP13	7N	AB7152r	50.6	32762247	***	1.63953	0.713287
AP13	7N	AB7153r	50.6	32762248	***	1.62069	0.696608
AP13	7N	AB10371r	49.8	32908010	*	1.35185	0.434937
AP13	7N	AB10372r	48.7	32908102	**	1.49	0.575312
AP13	7N	AB10373r	48.7	32908112	**	1.5	0.584963
AP13	7N	AB10382r	55.8	33139581	**	1.42857	0.514573
AP13	7N	AB10403r	58.9	34512874	***	1.52475	0.608575
AP13	7N	AB10404r	58.9	34512880	***	1.52475	0.608575
AP13	7N	AB10408r	60.5	34748192	**	1.4902	0.575502
AP13	7N	AB10416r	62.2	35265634	*	1.34259	0.425022
AP13	7N	AB10421r	64.9	36702012	**	1.42991	0.515921
AP13	7N	AB10438r	65.3	36742467	**	1.4902	0.575502
AP13	7N	AB10440	102.2	36773219	***	0.608974	-0.715547
AP13	7N	AB10461r	67.7	37367724	*	1.30357	0.38247
AP13	7N	AB10462r	67.7	37367756	**	1.46	0.545968
AP13	7N	AB10487r	69.8	37941407	*	1.3578	0.441269
AP13	7N	AB10488r	69.8	37941408	*	1.37963	0.464281
AP13	7N	AB10471	100.6	38124191	**	0.673203	-0.570887
AP13	7N	AB10472	101	38124369	**	0.677632	-0.561427
AP13	7N	AB10477	103.8	38403544	***	0.621795	-0.685489
AP13	7N	AB10479r	73.4	38482968	*	1.32727	0.408465
AP13	7N	AB10480r	73.4	38482978	*	1.33945	0.42164
AP13	7N	AB10481r	73.4	38482979	*	1.35185	0.434937
AP13	7N	AB10486	105.1	38694869	*****	0.541667	-0.884523
AP13	7N	AB10465	89	38814468	NS	0.926471	-0.110183
AP13	7N	AB10466	92.3	38851619	NS	0.792857	-0.334867
AP13	7N	AB10467r	83	38930781	NS	1.18487	0.244734
AP13	7N	AB10468	97.8	38932477	**	0.673203	-0.570887
AP13	7N	AB10469	97.8	38932489	**	0.673203	-0.570887
AP13	7N	AB10494	104.6	39093021	***	0.621622	-0.685891
AP13	7N	AB10503r	79.7	39720609	***	1.57471	0.655089
AP13	7N	AB10512r	77.1	39966563	*	1.28947	0.366782
AP13	7N	AB10513r	77.1	39966567	*	1.30088	0.379493
AP13	7N	AB10514	107.4	39971393	***	0.6125	-0.707218
AP13	7N	AB10532	112	40777563	****	0.595092	-0.748815
AP13	7N	AB10539	109.9	41105462	***	0.591549	-0.75743
AP13	7N	AB10541	109.9	41105484	****	0.576389	-0.794886
AP13	7N	AB10568	114.8	41822542	***	0.616883	-0.696931
AP13	7N	AB10580	117.7	42074813	****	0.578616	-0.789321
AP13	7N	AB10581	117.7	42074814	****	0.578616	-0.789321
AP13	7N	AB10593	121.5	42524425	***	0.613924	-0.703868
AP13	7N	AB10594	121.5	42524426	***	0.611465	-0.709658
AP13	7N	AB10595	121.5	42524427	***	0.611465	-0.709658
AP13	7N	AB10596	123.4	42697687	***	0.626582	-0.674424
AP13	7N	AB10618	123.4	42817333	*****	0.561728	-0.832055
AP13	7N	AB10560	124.8	43786280	***	0.647436	-0.627191
AP13	7N	AB10609	125.8	44199293	**	0.651515	-0.618129
AP13	7N	AB10640	128.8	45633386	***	0.653846	-0.612977
AP13	7N	AB10642	128.3	45635713	****	0.58125	-0.782769
AP13	7N	AB10651	136.1	46381484	***	0.6375	-0.649503
AP13	7N	AB10665	136.6	46744904	***	0.625	-0.678072
AP13	7N	AB10666	136.6	46744927	***	0.625	-0.678072
AP13	7N	AB10670	136.6	46782747	***	0.62	-0.68966
AP13	7N	AB10671	131.8	46790337	*	0.731034	-0.451989
AP13	7N	AB10673	132.7	46878033	NS	0.845528	-0.242075
AP13	7N	AB10675	132.7	46878054	NS	0.85	-0.234465
AP13	7N	AB10678	134.8	46885982	***	0.636943	-0.650765
AP13	7N	AB10679	134.8	46885986	***	0.636943	-0.650765
AP13	7N	AB10680	135.7	46901390	***	0.630573	-0.665264
AP13	7N	AB10698	141.5	47348506	*	0.735714	-0.442782
AP13	7N	AB10709	142.7	48472469	**	0.695364	-0.524159
AP13	7N	AB10745	157.4	50233449	*	0.760274	-0.395409
AP13	7N	AB10718	152.6	50481876	***	0.621622	-0.685891
AP13	7N	AB10716	154	50538272	NS	0.788321	-0.343145
B6	8K	AB3680	0	1600401	NS	1.0084	0.0120728
B6	8K	AB3679	0.4	1600405	NS	0.97541	-0.0359196
B6	8K	AB3678	0.4	1600417	NS	0.983471	-0.0240455
AP13	8K	AB10775	0	4186639	NS	1	0
AP13	8K	AB10804	5.1	4826711	*	0.753731	-0.407878
AP13	8K	AB10791	8.1	5116458	NS	0.891304	-0.16601
B6	8K	AB10800	17.4	6563726	***	0.643312	-0.636409
AP13	8K	AB10825	18.2	7785324	NS	0.862319	-0.213707
AP13	8K	AB10833	23.2	8923192	NS	0.842105	-0.247928
AP13	8K	AB10834	23.2	8923353	*	0.753731	-0.407878
AP13	8K	AB10837	25	9038065	NS	0.823944	-0.279382
AP13	8K	AB10864	31.9	11378286	NS	0.888889	-0.169925
AP13	8K	AB10862	31.4	11427605	NS	1.02804	0.0398927
B6	8K	AB10889	31.3	12463873	**	0.680851	-0.554589
B6	8K	AB10890r	49.3	12463986	NS	1.23585	0.305503
AP13	8K	AB10849	37	12594501	NS	0.862319	-0.213707
AP13	8K	AB10855	35.4	12774199	NS	1.19588	0.258068
B6	8K	AB10885	29.8	13098771	**	0.672956	-0.571416
B6	8K	AB10884	29.3	13098795	***	0.628049	-0.671051
B6	8K	AB10883	29.3	13098798	****	0.608434	-0.716828
AP13	8K	AB10880r	59.2	13098855	***	1.57426	0.654671
AP13	8K	AB10879r	59.2	13098897	****	1.71739	0.780219
B6	8K	AB11701	27.2	13249751	***	0.621118	-0.687061
B6	8K	AB11700	26.8	13249775	*****	0.559524	-0.837729
B6	8K	AB11699	26	13249792	**	0.675497	-0.565979
B6	8K	AB11698r	47.5	13249828	NS	1.20168	0.265054
AP13	8K	AB11494r	49.6	13300893	NS	1.27679	0.352516
AP13	8K	AB11493r	49.6	13300901	NS	1.27679	0.352516
AP13	8K	AB11488r	49.6	13300982	NS	1.15789	0.211504
B6	8K	AB10896r	51.6	13302679	NS	1.26724	0.341691
B6	8K	AB10897	38.4	13302691	*	0.777778	-0.36257
B6	8K	AB10898	33	13344683	*	0.736842	-0.440573
AP13	8K	AB10901r	55	13446112	*	1.35922	0.442782
AP13	8K	AB10902	39.1	13446144	NS	0.873134	-0.195724
B6	8K	AB10903r	50.4	13446165	NS	1.10169	0.139725
AP13	8K	AB10911r	57	14608509	***	1.54455	0.627191
AP13	8K	AB10910r	57.1	14608532	***	1.57	0.650765
B6	8K	AB10909	34.1	14608575	**	0.723684	-0.466568
B6	8K	AB10907r	53.7	14608597	NS	1.26549	0.339692
AP13	8K	AB10906r	57.3	14608612	***	1.6383	0.712198
B6	8K	AB10918r	56.4	16829174	*	1.28829	0.365455
B6	8K	AB10923r	56.9	16837456	NS	1.19328	0.254929
AP13	8K	AB10978r	64.1	21605605	***	1.59184	0.670692
B6	8K	AB2879r	61.8	25876355	**	1.38182	0.466568
B6	8K	AB2878r	61.8	25876407	*	1.34513	0.427749
B6	8K	AB10990r	60.8	26328016	**	1.40909	0.494765
AP13	8K	AB11057r	65.2	28782829	***	1.51456	0.598902
B6	8K	AB11056r	65.1	28782878	NS	1.20833	0.273018
B6	8K	AB11055r	65.1	28782904	NS	1.26957	0.344335
B6	8K	AB14640r	69	29130850	NS	1.24038	0.310788
B6	8K	AB11179r	69.8	29669965	NS	1.25664	0.329568
AP13	8K	AB10876r	66.8	30359374	*	1.33036	0.411814
B6	8K	AB11013	72.9	37207621	NS	1.22936	0.297905
AP13	8K	AB11078r	72.9	38179693	****	1.83333	0.874469
AP13	8K	AB11081r	72.9	38179877	*****	2	1
AP13	8K	AB10982r	70.8	39680921	***	1.54902	0.631355
B6	8K	AB11049r	79.6	39994222	*	1.28947	0.366782
B6	8K	AB11048r	79.6	39994236	NS	1.27193	0.347019
AP13	8K	AB11047r	70.2	39994260	*	1.36364	0.447459
B6	8K	AB11116r	87.6	43548896	NS	1.19811	0.260764
B6	8K	AB11115r	87.6	43548909	NS	1.21905	0.285754
B6	8K	AB11114r	87.6	43548911	NS	1.19626	0.258533
B6	8K	AB11113r	87.6	43548923	NS	1.13761	0.186012
B6	8K	AB11111r	87.6	43548940	NS	1.23684	0.306661
B6	8K	AB11110r	87.6	43548949	NS	1.23684	0.306661
B6	8K	AB11109r	87.6	43548954	NS	1.21739	0.283793
AP13	8K	AB11087r	79.7	43657586	**	1.42593	0.511899
AP13	8K	AB11132r	81.4	45466120	*	1.30275	0.381563
B6	8K	AB11150r	95.7	47259235	**	1.41905	0.504923
B6	8K	AB11182r	95	47565541	*	1.31429	0.394279
B6	8K	AB10790r	98.9	48982474	**	1.49524	0.580375
B6	8K	AB11185r	100.9	50525583	*	1.29464	0.372554
B6	8K	AB11201r	102.8	51077465	NS	1.19008	0.251062
B6	8K	AB5292	129.6	53533968	*	0.729167	-0.455679
B6	8K	AB5293	129.6	53533984	**	0.714286	-0.485427
B6	8K	AB5295r	107	53534080	NS	1.2193	0.286051
B6	8K	AB5296	126.4	53534301	***	0.647436	-0.627191
AP13	8K	AB11221r	102.6	54327106	****	1.74699	0.80487
B6	8K	AB14728r	111.8	54849820	NS	0.795276	-0.330473
B6	8K	AB14729r	111.1	54849868	NS	0.917355	-0.124447
B6	8N	AB4784	3.2	789197	NS	0.897059	-0.156726
B6	8N	AB11256	8.1	1365638	**	0.705479	-0.503324
B6	8N	AB11257	8	1365660	*	0.726027	-0.461904
B6	8N	AB11260	8.4	1365739	**	0.66879	-0.580375
B6	8N	AB11299	17	3017038	NS	0.852113	-0.230884
B6	8N	AB11298	17	3017039	NS	0.859155	-0.21901
AP13	8N	AB11295	0	3017086	*****	0.505747	-0.983512
B6	8N	AB11288	17.3	3177634	NS	0.866142	-0.207325
B6	8N	AB11304	14	3396235	*	0.75	-0.415037
B6	8N	AB11305	14	3396236	*	0.75	-0.415037
B6	8N	AB11307	15.2	3396966	NS	0.8	-0.321928
B6	8N	AB11308	15.6	3396984	NS	0.865248	-0.208814
AP13	8N	AB11328	5.5	6000825	**	0.671642	-0.574236
AP13	8N	AB11329	7	6044053	***	0.602649	-0.73061
B6	8N	AB11331	20.9	6044186	NS	0.924242	-0.113657
AP13	8N	AB11355	9.1	7045658	****	0.567742	-0.816693
AP13	8N	AB11335	9.6	7868924	*****	0.541667	-0.884523
B6	8N	AB11336	24.8	7903317	NS	1.02679	0.0381351
B6	8N	AB11507	29	9885901	NS	0.839416	-0.252542
AP13	8N	AB11322	15.2	12086050	*****	0.466667	-1.09954
AP13	8N	AB11490	20.1	12608215	***	0.647059	-0.628031
AP13	8N	AB11489	20.1	12608216	***	0.647059	-0.628031
AP13	8N	AB11400	28.3	13310560	**	0.702899	-0.508612
AP13	8N	AB11404	25.6	13377856	****	0.582822	-0.778873
B6	8N	AB11474r	57.3	13608910	***	1.6	0.678072
B6	8N	AB11417r	49.5	13638753	NS	1.22807	0.296393
AP13	8N	AB11408r	50.5	14111576	*	1.31683	0.397071
AP13	8N	AB11410	43.7	14111702	NS	0.956897	-0.0635651
AP13	8N	AB11411r	50.5	14111733	*	1.30097	0.379589
B6	8N	AB11413r	53.6	14111836	*	1.33036	0.411814
AP13	8N	AB11415r	55.4	14111861	*	1.34862	0.431488
B6	8N	AB11424	36.7	15210994	NS	0.829268	-0.270089
AP13	8N	AB11444r	39.6	15418806	NS	0.846715	-0.240051
B6	8N	AB11428r	55.9	15443156	***	1.56	0.641546
AP13	8N	AB11432	29.2	15443209	**	0.684564	-0.546743
B6	8N	AB11438	36.1	15443289	NS	0.791667	-0.337035
B6	8N	AB11439	36.1	15443310	*	0.777778	-0.36257
AP13	8N	AB11426r	57	15987076	**	1.48315	0.568661
AP13	8N	AB11425r	57	15987087	**	1.49438	0.579549
AP13	8N	AB11392r	61.4	19377411	***	1.63918	0.71297
AP13	8N	AB11391r	61.4	19377442	****	1.63636	0.710493
AP13	8N	AB11558	33.1	20937532	**	0.708029	-0.498119
AP13	8N	AB11560r	64	21341686	****	1.73118	0.791758
B6	8N	AB11561r	61.7	21341709	*****	1.82796	0.870232
AP13	8N	AB11626r	72.3	22518330	***	1.64368	0.716928
AP13	8N	AB11542r	66.9	23581373	**	1.45652	0.542527
AP13	8N	AB11541r	66.9	23581390	*	1.38542	0.47032
B6	8N	AB11459r	67	27627530	****	1.69474	0.761061
B6	8N	AB11457r	66.9	27627575	*****	1.80645	0.853159
B6	8N	AB7716r	69	27900756	*****	2.05882	1.04182
B6	8N	AB11553r	71.3	29385631	*****	1.75789	0.813849
B6	8N	AB9124r	70	31079804	*****	1.96471	0.974313
AP13	8N	AB11564r	74.3	31877419	**	1.52174	0.605721
AP13	8N	AB11570r	69.7	32644705	****	1.65957	0.730813
AP13	8N	AB11569r	69.7	32644730	****	1.71739	0.780219
B6	8N	AB11567r	63.9	32675316	***	1.59	0.669027
B6	8N	AB11386r	74.4	35838443	*****	2.02632	1.01886
B6	8N	AB11385r	74.4	35838535	*****	1.90244	0.92785
B6	8N	AB10846r	78.9	37429490	*****	1.91111	0.934412
B6	8N	AB10847r	78.9	37429492	*****	1.91111	0.934412
B6	8N	AB11651r	85.1	38249776	**	1.48936	0.574694
AP13	8N	AB11470r	90.7	39825125	NS	0.87069	-0.19977
B6	8N	AB11676r	97.9	43706993	***	1.61616	0.692571
B6	8N	AB11674r	97.9	43707003	***	1.62626	0.70156
B6	8N	AB11716r	102.5	45677307	*****	1.79348	0.84276
B6	8N	AB11717r	105.1	45976281	**	1.46465	0.550552
AP13	8N	AB11703r	114.7	47670603	NS	1.23711	0.306978
B6	8N	AB11742r	110.1	47745001	*****	1.85393	0.890589
AP13	8N	AB11746r	120.5	47823230	****	1.69892	0.764622
B6	8N	AB11747r	112.2	47823267	*****	1.92222	0.942775
B6	8N	AB11748r	112.2	47823271	*****	1.94382	0.958895
AP13	8N	AB11749r	120.5	47823343	*****	1.86585	0.899836
B6	8N	AB11756r	111.5	48094756	*****	2.03529	1.02524
B6	8N	AB3583r	114.8	48657007	****	1.76087	0.816288
B6	8N	AB11712r	116.9	49329989	****	1.63636	0.710493
AP13	8N	AB11764	141.7	49790522	NS	0.885496	-0.175442
AP13	8N	AB11754	139.8	49844021	NS	0.938462	-0.0916305
AP13	8N	AB11760	145.8	50460823	NS	0.801418	-0.319372
[truncated: 366 more rows]

## Sheet: B6_VS16_BV_KN
	linkage_group	marker	Distance (cM)		p	A/H	log2(A/H)
VS16	1K	BV149	1.3	3067297	NS	0.868687	-0.203092
VS16	1K	BV153r	1.6	3114371	NS	0.876106	-0.190822
VS16	1K	BV154r	1.6	3114380	NS	0.876106	-0.190822
VS16	1K	BV155	0	3114384	NS	0.95283	-0.069709
VS16	1K	BV156	0.6	3114432	NS	0.96875	-0.0458037
VS16	1K	BV159	3.7	3272379	NS	0.927083	-0.109229
VS16	1K	BV161r	3.7	3272632	NS	0.844828	-0.243271
VS16	1K	BV30926	1.6	3350147	NS	0.780952	-0.356694
VS16	1K	BV30924r	1.6	3350252	NS	0.815534	-0.294183
VS16	1K	BV164	3.7	3375288	NS	0.843478	-0.245577
VS16	1K	BV169	3	3503796	NS	0.839286	-0.252766
VS16	1K	BV174	3	3532068	NS	0.852174	-0.23078
VS16	1K	BV175r	3	3596599	NS	0.861111	-0.215729
VS16	1K	BV176r	3	3596627	NS	0.848214	-0.237499
VS16	1K	BV177r	3	3596838	NS	0.781818	-0.355095
VS16	1K	BV178	3	3596849	NS	0.845455	-0.242201
VS16	1K	BV180	3	3596892	NS	0.845455	-0.242201
VS16	1K	BV183	3	3614752	NS	0.859649	-0.21818
VS16	1K	BV186	3	3648763	NS	0.859649	-0.21818
VS16	1K	BV187	3	3792242	NS	0.935185	-0.096676
VS16	1K	BV200r	6.4	3957947	NS	0.844828	-0.243271
VS16	1K	BV216	6.8	4178910	NS	0.943925	-0.0832555
VS16	1K	BV221	6.8	4194409	NS	0.801802	-0.318682
VS16	1K	BV227	7.3	4309638	NS	0.867257	-0.205469
VS16	1K	BV240	7.3	4690979	NS	0.933333	-0.0995357
VS16	1K	BV258	7.3	5153660	NS	0.823529	-0.280108
VS16	1K	BV273r	8.3	6082341	NS	0.875	-0.192645
VS16	1K	BV320	10.9	7976832	NS	0.869159	-0.202308
VS16	1K	BV658	18.3	12891261	NS	0.809524	-0.304855
B6	1K	BV785	0	15301745	NS	1.15294	0.205319
VS16	1K	BV922r	29.2	34111652	NS	0.793103	-0.334419
B6	1K	BV1051r	6.1	34399158	NS	1.07843	0.108934
VS16	1K	BV963r	31.5	35321789	NS	0.851852	-0.231326
VS16	1K	BV951	32.4	35671474	NS	0.952381	-0.0703893
B6	1K	BV993	8.1	35758689	NS	1.30233	0.38109
VS16	1K	BV969r	32.9	36143381	**	0.680328	-0.555698
VS16	1K	BV982	33.4	36167005	*	0.747748	-0.419376
VS16	1K	BV983r	33.4	36167020	**	0.65812	-0.603578
B6	1K	BV988	10.8	36233218	NS	1.27273	0.347923
VS16	1K	BV1001r	33.8	38072519	*	0.712	-0.490051
B6	1K	BV1057r	17.1	39120552	NS	1.09375	0.129283
VS16	1K	BV1063r	38	39264147	**	0.672566	-0.572251
B6	1K	BV1067	17.6	39269101	NS	1.10891	0.149143
B6	1K	BV1071r	17.1	39272883	NS	1.07692	0.106915
B6	1K	BV1076r	17.1	39369567	NS	1.07292	0.101538
VS16	1K	BV1113r	40.1	40084831	*	0.718182	-0.477579
B6	1K	BV1120	19.7	40088752	NS	1.13043	0.176878
B6	1K	BV1119	19.7	40088754	NS	1.13043	0.176878
VS16	1K	BV1126	41.1	40368369	**	0.698413	-0.517848
VS16	1K	BV1128r	40.6	40368554	***	0.627907	-0.671377
B6	1K	BV1135	20.8	40534117	NS	1.06122	0.0857299
B6	1K	BV1138	20.8	40534186	NS	0.98	-0.0291463
B6	1K	BV1142r	21.3	40797336	NS	1.09901	0.136204
B6	1K	BV1143r	21.3	40797483	NS	1.07843	0.108934
VS16	1K	BV1144	43	40797516	*	0.731707	-0.450661
VS16	1K	BV1148	43	40844495	*	0.725806	-0.462343
VS16	1K	BV1150r	43	40874093	*	0.715596	-0.482782
B6	1K	BV1152r	20.8	40874171	NS	1.04902	0.0690416
VS16	1K	BV1182r	45	41053438	NS	0.761468	-0.393145
B6	1K	BV1165r	21.3	41637663	NS	1.09901	0.136204
B6	1K	BV1167r	21.3	41637728	NS	1.11	0.15056
VS16	1K	BV1170r	43	41637807	*	0.712	-0.490051
VS16	1K	BV3098r	43	41646067	*	0.725806	-0.462343
VS16	1K	BV3099r	43	41646075	*	0.754098	-0.407175
VS16	1K	BV1225r	43	41845743	*****	0.483333	-1.04891
B6	1K	BV1232r	21.8	41917825	NS	0.989691	-0.0149503
VS16	1K	BV1236	44.5	42017809	NS	0.790909	-0.338416
VS16	1K	BV1238	44.5	42051877	NS	0.803419	-0.315776
VS16	1K	BV1239	44.5	42051882	NS	0.810345	-0.303392
VS16	1K	BV1240	44.5	42051891	NS	0.775	-0.367732
VS16	1K	BV1241	44.5	42051906	NS	0.79661	-0.328054
B6	1K	BV1242	23.6	42051923	NS	1.04808	0.0677446
VS16	1K	BV1243r	44.5	42102127	*	0.760331	-0.395301
VS16	1K	BV1245	44.5	42267962	NS	0.883495	-0.178706
B6	1K	BV1173	23.6	42338837	NS	1.01905	0.0272215
VS16	1K	BV1183r	44.5	42484590	NS	0.8	-0.321928
VS16	1K	BV1189	45	42680431	NS	0.902913	-0.147342
VS16	1K	BV1193r	45	42828877	*	0.743802	-0.42701
VS16	1K	BV1194r	45	42828886	NS	0.773109	-0.371256
VS16	1K	BV1195r	45	42828916	NS	0.8	-0.321928
VS16	1K	BV1197r	45	42828952	*	0.735849	-0.442518
B6	1K	BV1198r	23.2	42841083	NS	0.871287	-0.19878
B6	1K	BV1205	23.6	42853522	NS	1.03883	0.0549665
B6	1K	BV1206r	23.2	42853526	NS	0.933962	-0.0985638
B6	1K	BV1208r	23.2	42853643	NS	0.990385	-0.0139392
B6	1K	BV1211	23.6	42853704	NS	1.05941	0.0832555
B6	1K	BV1214	23.6	42853727	NS	1.05941	0.0832555
B6	1K	BV1204r	23.2	42865835	NS	0.971698	-0.0414199
VS16	1K	BV1215	45	42883819	NS	0.764706	-0.387023
VS16	1K	BV1218r	45	42953358	*	0.760331	-0.395301
VS16	1K	BV1219	45	43054579	NS	0.754545	-0.40632
VS16	1K	BV1222r	45	43066742	NS	0.779661	-0.359081
VS16	1K	BV1250	45	43302108	*	0.745902	-0.422943
VS16	1K	BV1251	45	43302145	*	0.737705	-0.438884
B6	1K	BV1252r	23.2	43302150	NS	1.04808	0.0677446
VS16	1K	BV1253r	45	43302284	*	0.754098	-0.407175
VS16	1K	BV1254	45	43302306	*	0.737705	-0.438884
VS16	1K	BV1255	45	43302390	NS	0.851852	-0.231326
VS16	1K	BV1258	45	43344220	NS	0.8	-0.321928
VS16	1K	BV1267	44.5	43511844	NS	0.824561	-0.278301
B6	1K	BV1269	23.6	43520151	**	1.66154	0.73252
VS16	1K	BV1272r	45	43625671	NS	0.775	-0.367732
VS16	1K	BV1279	45	43840353	NS	0.793103	-0.334419
VS16	1K	BV1280	45	43844691	NS	0.780702	-0.357157
VS16	1K	BV1281	45	43844732	NS	0.766667	-0.383329
B6	1K	BV1283r	23.4	43845366	NS	1	0
B6	1K	BV1290	24.1	43983158	NS	0.981132	-0.0274807
VS16	1K	BV1292	45	44047854	NS	0.766667	-0.383329
B6	1K	BV1293	24.1	44048085	NS	0.980952	-0.027745
VS16	1K	BV1295	45	44048146	NS	0.764706	-0.387023
B6	1K	BV1297	24.1	44160432	NS	0.981132	-0.0274807
VS16	1K	BV1301r	45.5	44284473	***	0.609756	-0.713696
VS16	1K	BV1302	45.5	44284497	*	0.739837	-0.43472
VS16	1K	BV1304r	45	44377378	NS	0.818182	-0.289507
B6	1K	BV1311r	24.6	44470611	NS	0.933333	-0.0995357
VS16	1K	BV1312r	45.5	44470622	*	0.758333	-0.399096
B6	1K	BV1316	26.3	44567382	NS	1.21505	0.28102
VS16	1K	BV1321	45.5	44594986	NS	0.769231	-0.378512
VS16	1K	BV1325	45.5	44606329	*	0.745902	-0.422943
VS16	1K	BV1341	45.7	44669336	*	0.745283	-0.42414
VS16	1K	BV1342r	45.6	44669348	*	0.745283	-0.42414
B6	1K	BV1348	25.1	44698886	NS	1.01923	0.0274807
B6	1K	BV1350r	25.6	44700964	NS	0.961538	-0.0565835
B6	1K	BV1351	25.1	44701047	NS	0.913462	-0.130584
B6	1K	BV1353	25.1	44715736	NS	1.07368	0.10257
VS16	1K	BV1356	45.5	44723943	*	0.739837	-0.43472
B6	1K	BV1357	25.1	44735193	NS	0.90566	-0.142958
B6	1K	BV1358r	25.6	44735198	NS	0.981132	-0.0274807
B6	1K	BV1360r	25.6	44976485	NS	0.957447	-0.0627358
VS16	1K	BV1365r	46	45128536	*	0.679245	-0.557995
VS16	1K	BV1376	45	45257961	NS	0.884211	-0.177538
VS16	1K	BV1377	45	45257970	NS	0.863158	-0.212304
VS16	1K	BV1391	45.5	45401664	NS	0.780952	-0.356694
VS16	1K	BV1392	45.5	45401678	NS	0.759259	-0.397335
VS16	1K	BV1393	45.5	45401679	*	0.740741	-0.432959
VS16	1K	BV1394	45.5	45401685	NS	0.759259	-0.397335
VS16	1K	BV1397r	46	45415878	*	0.754098	-0.407175
VS16	1K	BV1398r	46	45415921	*	0.754098	-0.407175
VS16	1K	BV1400	45.5	45417858	*	0.745902	-0.422943
VS16	1K	BV1401r	45.5	45417878	*	0.731707	-0.450661
VS16	1K	BV1403r	46	45436609	*	0.717949	-0.478047
B6	1K	BV3296	25.1	45517634	NS	1	0
VS16	1K	BV3297	45.5	45517653	*	0.756303	-0.402965
B6	1K	BV1411r	25.6	45741188	NS	0.936842	-0.0941222
B6	1K	BV1412r	25.6	45741235	NS	0.915789	-0.126912
VS16	1K	BV1413	46.9	45741338	*	0.735849	-0.442518
VS16	1K	BV1414	46.9	45741591	*	0.725806	-0.462343
B6	1K	BV1415	25.1	45741597	NS	0.962963	-0.0544478
B6	1K	BV1416	25.1	45741668	NS	0.93578	-0.095759
VS16	1K	BV1417	46.9	45751477	NS	0.757009	-0.401617
VS16	1K	BV1418	46.9	45751537	NS	0.789474	-0.341037
B6	1K	BV1420r	25.6	45751626	NS	0.907216	-0.140481
VS16	1K	BV1430	45.5	45835257	NS	0.947368	-0.0780025
B6	1K	BV1431r	25.6	45835535	NS	0.990566	-0.0136749
VS16	1K	BV1432r	46.5	45840290	*	0.739837	-0.43472
B6	1K	BV1434r	25.6	45950984	NS	1.07527	0.104697
VS16	1K	BV1436	46.9	45953306	*	0.717742	-0.478463
VS16	1K	BV1437	46.9	46030193	*	0.715447	-0.483083
VS16	1K	BV1442	46.9	46204015	NS	0.796296	-0.328623
VS16	1K	BV1444	46.9	46204212	NS	0.82243	-0.282035
VS16	1K	BV1455	46.9	46347872	*	0.739496	-0.435386
VS16	1K	BV1459	46.9	46402059	NS	0.798165	-0.325241
VS16	1K	BV1467	46.9	46573988	*	0.725806	-0.462343
VS16	1K	BV1468r	46.9	46574012	*	0.725806	-0.462343
VS16	1K	BV1469	46.9	46574035	*	0.725806	-0.462343
VS16	1K	BV1460r	46.7	47149029	*	0.704348	-0.50564
VS16	1K	BV1488	48.4	47741557	*	0.754386	-0.406625
VS16	1K	BV1491	48.4	47758862	NS	0.805556	-0.311944
VS16	1K	BV1492	48.4	47758907	**	0.646018	-0.630354
VS16	1K	BV1497	57.3	47972364	NS	1.15476	0.207595
VS16	1K	BV1501r	48.4	48198118	*	0.731707	-0.450661
VS16	1K	BV1530r	49.3	48816238	*	0.712	-0.490051
VS16	1K	BV1534r	49.3	48937357	*	0.712	-0.490051
VS16	1K	BV1538r	49.3	49300411	**	0.682927	-0.550197
VS16	1K	BV1554	49.8	49468061	NS	0.819048	-0.287981
B6	1K	BV1571	32.8	50005411	NS	0.936364	-0.0948592
VS16	1K	BV1609r	50.7	50537295	*	0.754098	-0.407175
VS16	1K	BV1610r	50.7	50537298	*	0.754098	-0.407175
VS16	1K	BV142r	50.7	50621682	*	0.723577	-0.466781
VS16	1K	BV1627r	51.2	51062885	*	0.752066	-0.411069
VS16	1K	BV1641	51.2	51332046	NS	0.768595	-0.379704
B6	1K	BV1643r	64.3	51341701	*****	2.71739	1.44222
B6	1K	BV1709	47	54813243	NS	1.2907	0.368151
B6	1N	BV1845	9.5	579710	NS	1.28571	0.36257
B6	1N	BV1856	9.5	735062	NS	0.836364	-0.257798
B6	1N	BV1858r	9.5	735130	NS	0.866071	-0.207442
B6	1N	BV1872r	9.5	872849	NS	0.859649	-0.21818
B6	1N	BV1878r	9.5	928328	**	0.649573	-0.622437
B6	1N	BV1864r	9.5	991566	NS	0.868421	-0.203533
B6	1N	BV1865r	9.5	991667	NS	0.868421	-0.203533
B6	1N	BV1866r	9.5	991693	NS	0.868421	-0.203533
B6	1N	BV1867r	9.5	991703	NS	0.868421	-0.203533
VS16	1N	BV1894	0	1317737	*	1.34118	0.423499
B6	1N	BV1905	10.4	1510112	NS	0.836207	-0.258068
B6	1N	BV1909	10.4	1540800	NS	1.04494	0.0634254
B6	1N	BV1913r	10.4	1564669	NS	0.827586	-0.273018
VS16	1N	BV1963r	9.7	2716059	NS	1.25263	0.324962
VS16	1N	BV2058r	10.1	2791348	NS	1.28889	0.366128
VS16	1N	BV1980	10.9	3405959	NS	1.2809	0.357157
B6	1N	BV1981	20.5	3406043	NS	0.88785	-0.171611
VS16	1N	BV2253r	37.3	8989747	*	1.43373	0.519778
B6	1N	BV2276r	32.8	10988492	NS	0.852941	-0.229482
VS16	1N	BV434	38.8	12505948	NS	1.29032	0.367732
VS16	1N	BV435	38.8	12505961	NS	1.26596	0.340229
VS16	1N	BV24860	40.5	13869523	NS	1.27473	0.350186
VS16	1N	BV2403r	41.4	14535416	NS	0.977778	-0.0324215
VS16	1N	BV2394r	41.4	14607529	*	1.34066	0.422943
VS16	1N	BV2384r	41.4	14884048	*	1.38554	0.470451
VS16	1N	BV2383r	41.4	14884055	*	1.40964	0.495325
VS16	1N	BV2509r	41.4	15363655	*	1.39506	0.480329
VS16	1N	BV2547	43.4	17954008	NS	1.29348	0.371256
VS16	1N	BV2470	43.4	18143509	NS	1.30108	0.379704
VS16	1N	BV2469	43.4	18172460	NS	1.30108	0.379704
VS16	1N	BV2473	43.4	18183504	NS	1.3125	0.392317
VS16	1N	BV2476	43.4	18183625	*	1.37662	0.461134
VS16	1N	BV2478r	43.4	18183673	NS	1.275	0.350497
VS16	1N	BV2482r	43.4	18289260	NS	1.26596	0.340229
VS16	1N	BV2481r	43.4	18289289	NS	1.26596	0.340229
VS16	1N	BV2594	44.8	19729705	NS	1.25581	0.328623
VS16	1N	BV2593r	45.7	19729709	NS	1.29762	0.375867
VS16	1N	BV2428	44.8	19830252	NS	1.26882	0.343484
VS16	1N	BV2541r	44.3	20785091	*	1.34831	0.431157
VS16	1N	BV2538r	44.3	20785244	*	1.33333	0.415037
VS16	1N	BV2444	44.8	25738144	NS	1.23656	0.306331
VS16	1N	BV2553r	45.7	27967362	NS	1.27848	0.354431
VS16	1N	BV2506	44.8	29400932	NS	1.30435	0.383329
VS16	1N	BV2504	44.8	29400993	NS	1.29032	0.367732
VS16	1N	BV2533	44.8	30737945	NS	1.28736	0.364411
VS16	1N	BV2440	44.8	32356819	NS	1.25532	0.328054
VS16	1N	BV2362	44.8	33005426	NS	1.24096	0.311461
VS16	1N	BV2364	44.8	33005453	NS	1.24096	0.311461
VS16	1N	BV2567	44.8	33275734	*	1.36047	0.4441
VS16	1N	BV2565	44.8	33356398	NS	1.27957	0.355659
B6	1N	BV2561r	49.6	33356491	NS	0.836364	-0.257798
VS16	1N	BV2467	44.3	33815412	****	1.86154	0.896495
VS16	1N	BV2450r	44.3	34594871	NS	0.913043	-0.131245
B6	1N	BV2451r	46.5	34594945	*****	0.435484	-1.19931
VS16	1N	BV2459	45	34903256	NS	1.25263	0.324962
VS16	1N	BV2458	45	34903357	NS	1.25263	0.324962
VS16	1N	BV2621	45	35788094	NS	1.17045	0.227069
VS16	1N	BV2622	45	35788097	NS	1.18182	0.241008
VS16	1N	BV2625r	45.7	35788190	*	1.33708	0.419084
B6	1N	BV2638r	49.9	36486325	NS	0.891892	-0.165059
B6	1N	BV2637r	49.9	36486327	NS	0.891892	-0.165059
VS16	1N	BV2639	45	36486363	NS	1.27174	0.346803
VS16	1N	BV2421r	47.3	36747664	NS	1.24211	0.312787
VS16	1N	BV2579	47.3	37762755	*	1.36145	0.44514
VS16	1N	BV2578r	46.8	37762817	NS	1.20213	0.26559
VS16	1N	BV2577r	47.3	37762876	NS	1.24211	0.312787
VS16	1N	BV2576r	46.8	37762883	NS	1.20213	0.26559
VS16	1N	BV2575	47.3	37762892	NS	1.28261	0.359081
VS16	1N	BV3674r	47.3	38200443	NS	1.20833	0.273018
VS16	1N	BV2574	47.3	38412752	*	1.33333	0.415037
VS16	1N	BV2588r	47.3	39006349	NS	1.22581	0.293731
VS16	1N	BV2657	45	39530662	*	1.36709	0.451107
VS16	1N	BV2667r	47.8	40564663	NS	1.19792	0.260528
VS16	1N	BV2668	47.8	40564675	NS	1.22917	0.297681
VS16	1N	BV2677	48.7	41627495	*	1.31818	0.398549
VS16	1N	BV2678r	48.7	41627528	NS	1.27174	0.346803
VS16	1N	BV2680	48.7	41661311	NS	1.3012	0.379848
VS16	1N	BV2682	48.7	41661328	NS	1.29032	0.367732
VS16	1N	BV3077	51.1	44187325	NS	1.22826	0.296617
VS16	1N	BV2801	52.9	45499975	NS	1.15152	0.203533
B6	1N	BV2852r	55.5	46049279	NS	1	0
B6	1N	BV2904	57.9	46861963	NS	1.06796	0.0948592
B6	1N	BV2903r	57.9	47064940	NS	1.06796	0.0948592
B6	1N	BV2891	57.9	47065059	NS	1.06796	0.0948592
B6	1N	BV2930	60.3	47897938	NS	1.04808	0.0677446
B6	1N	BV2934	60.3	47898305	NS	1.25301	0.3254
B6	1N	BV2935	60.3	47898324	NS	1.23256	0.301656
B6	1N	BV2949r	60.3	48136954	NS	1.03883	0.0549665
B6	1N	BV2952r	60.3	48149144	NS	0.971154	-0.0422282
B6	1N	BV2953	60.3	48153030	NS	1.07143	0.0995357
B6	1N	BV2956r	60.3	48160448	NS	0.846154	-0.241008
B6	1N	BV2958r	60.3	48160482	NS	1.01905	0.0272215
B6	1N	BV2960r	60.8	48245333	NS	1.02857	0.040642
B6	1N	BV2959r	60.8	48245363	NS	1.02857	0.040642
B6	1N	BV2985r	60.8	48404848	NS	1.01905	0.0272215
B6	1N	BV2986	60.8	48404894	NS	1.02857	0.040642
B6	1N	BV2987r	60.8	48404902	NS	1.01905	0.0272215
B6	1N	BV2994	61.8	48537570	NS	0.88	-0.184425
B6	1N	BV2997	61.3	48736638	NS	1.17978	0.238512
B6	1N	BV2998r	61.3	48736650	NS	1	0
B6	1N	BV3002	61.9	48818464	NS	1.07	0.0976108
B6	1N	BV3004	61.9	48852098	NS	1.06931	0.096676
B6	1N	BV3005r	61.9	48852158	NS	1.04167	0.0588937
B6	1N	BV3006r	61.9	48868924	NS	1.01942	0.027745
B6	1N	BV3007r	61.9	48868956	NS	0.990291	-0.0140752
B6	1N	BV3010	61.9	48871950	NS	1.04808	0.0677446
B6	1N	BV3016	62.3	48962949	NS	1.01905	0.0272215
B6	1N	BV3020	62.1	49013527	NS	1.04854	0.068387
B6	1N	BV3021r	62.3	49090113	*	0.709402	-0.495325
B6	1N	BV3031	63.2	49375847	NS	1	0
B6	1N	BV3034r	63.2	49376049	NS	1	0
B6	1N	BV3079r	63.2	50124551	NS	0.990654	-0.0135465
B6	1N	BV3082r	63.2	50151301	NS	1.07692	0.106915
B6	1N	BV3084r	63.2	50168623	NS	0.990654	-0.0135465
B6	1N	BV3089	63.2	50483405	NS	0.990654	-0.0135465
B6	1N	BV3112r	65.3	51037766	NS	0.981132	-0.0274807
VS16	1N	BV1974	60.1	52199369	NS	1.20482	0.268817
B6	1N	BV1975r	66.2	52199407	NS	1	0
B6	1N	BV3401r	68	57291869	NS	1.02913	0.0414199
B6	1N	BV3450	69.4	58575704	NS	1.1134	0.154975
B6	1N	BV3527r	71.3	59812922	NS	1.04808	0.0677446
B6	1N	BV3519r	71.3	59897899	NS	1.04808	0.0677446
B6	1N	BV3553r	72.3	60123630	NS	1.13953	0.188445
B6	1N	BV3535	88.8	60349992	***	0.57265	-0.804276
B6	1N	BV3539r	72.7	60423362	NS	1.14286	0.192645
VS16	1N	BV3491r	74.2	62650345	***	0.581818	-0.78136
VS16	1N	BV3688r	84.6	64781409	NS	0.928571	-0.106915
VS16	1N	BV3708	86.7	65089356	NS	1.05769	0.08092
VS16	1N	BV3709r	86.7	65089385	NS	1.03846	0.0544478
VS16	1N	BV3788	91.9	65643607	NS	1	0
VS16	1N	BV3789	91.9	65643646	NS	1	0
VS16	1N	BV3797	92.6	65704437	NS	0.990566	-0.0136749
VS16	1N	BV3798	92.4	65706907	NS	1.10112	0.138976
VS16	1N	BV3799r	92.8	65706962	NS	0.932039	-0.101538
VS16	1N	BV3800	92.4	65707055	NS	1.06593	0.0921182
VS16	1N	BV3810r	93.3	65882257	NS	1.04	0.0565835
VS16	1N	BV3811	93.3	65882269	NS	1.0396	0.056034
VS16	1N	BV3819r	94	65958159	NS	0.94898	-0.075551
VS16	1N	BV3823	94.5	65980034	NS	1	0
VS16	1N	BV3825	94.5	65980079	NS	1.00943	0.0135465
VS16	1N	BV3831	94.5	66184216	NS	1.12222	0.166358
VS16	1N	BV3851r	96.4	66268319	NS	1.02913	0.0414199
VS16	1N	BV3859	95.4	66990080	NS	0.963303	-0.0539388
VS16	1N	BV3858	95.4	66990124	NS	0.963303	-0.0539388
VS16	2K	BV3874r	0	181630	NS	0.807692	-0.308122
B6	2K	BV3877r	0	216784	NS	1.13	0.176323
B6	2K	BV3891r	0	451543	NS	1.13131	0.177998
VS16	2K	BV3893r	1.4	461394	NS	0.938144	-0.0921182
VS16	2K	BV3892r	1.4	461400	NS	0.938144	-0.0921182
B6	2K	BV3894r	0	461427	NS	1.1573	0.210767
VS16	2K	BV3895r	1.4	461604	NS	0.939394	-0.0901978
B6	2K	BV3897r	0	521546	NS	1.10465	0.143591
VS16	2K	BV3899	2.1	781287	NS	0.858407	-0.220266
B6	2K	BV5141r	1.1	1151213	NS	1.10753	0.147342
VS16	2K	BV3903	5.3	1196238	*	0.760331	-0.395301
VS16	2K	BV3904r	5.3	1196273	NS	0.789916	-0.340229
VS16	2K	BV3917r	5.3	1295502	***	0.601626	-0.733061
B6	2K	BV3916r	3.3	1295511	NS	1.06522	0.0911479
VS16	2K	BV3915	5.3	1295522	*	0.725664	-0.462627
VS16	2K	BV3933	5.8	1317182	NS	0.853211	-0.229026
VS16	2K	BV3934	5.8	1317198	NS	0.915094	-0.128008
B6	2K	BV3935r	3.3	1317234	NS	1.19588	0.258068
VS16	2K	BV3936r	5.8	1317236	NS	0.789916	-0.340229
B6	2K	BV3937r	3.3	1317250	NS	1.19588	0.258068
B6	2K	BV3940r	3.3	1317261	NS	1.19588	0.258068
B6	2K	BV3938r	3.3	1317277	NS	1.19588	0.258068
VS16	2K	BV3944r	8.1	2150231	NS	0.789916	-0.340229
VS16	2K	BV3949r	8.1	2150300	NS	0.789916	-0.340229
VS16	2K	BV3951r	8.1	2236512	NS	1	0
B6	2K	BV3966r	4.7	2910653	NS	1.23158	0.300509
B6	2K	BV3967r	4.7	2910654	NS	1.24468	0.315776
VS16	2K	BV3978r	11.2	3255353	NS	0.926316	-0.110424
VS16	2K	BV3979r	11.2	3255357	NS	0.93617	-0.0951572
B6	2K	BV3982r	5.3	3287883	*	1.34146	0.423808
VS16	2K	BV4001	19.5	4435608	NS	0.918182	-0.123148
VS16	2K	BV4003r	19.5	4435679	NS	0.918919	-0.121991
VS16	2K	BV4004	19.5	4435686	NS	0.901786	-0.149143
VS16	2K	BV4032r	20	4855343	NS	0.876106	-0.190822
VS16	2K	BV4042	20	4907587	NS	0.899083	-0.153474
VS16	2K	BV4043	20.5	5051092	NS	0.980769	-0.0280144
VS16	2K	BV4045	20.5	5051169	NS	0.918919	-0.121991
VS16	2K	BV4047	20.5	5070497	NS	0.953704	-0.068387
VS16	2K	BV4063r	21	5275119	NS	0.927928	-0.107915
VS16	2K	BV4066	21.5	5484085	NS	0.893805	-0.161967
VS16	2K	BV4015r	21.9	5911297	NS	0.927273	-0.108934
VS16	2K	BV4089	25.3	6181058	NS	1.06863	0.095759
VS16	2K	BV4091	25.8	6236252	NS	1	0
VS16	2K	BV4095r	25.8	6236396	NS	0.95283	-0.069709
VS16	2K	BV4154r	28.6	7187721	NS	0.909091	-0.137504
VS16	2K	BV4181r	30.9	8350443	NS	0.92	-0.120294
VS16	2K	BV4183	30.9	8350456	NS	0.91	-0.136062
VS16	2K	BV4184r	30.9	8350579	NS	0.946809	-0.0788554
VS16	2K	BV4192	32.3	8723498	NS	0.876106	-0.190822
VS16	2K	BV4169r	32.8	8846233	NS	0.867257	-0.205469
VS16	2K	BV4170	32.8	8846283	NS	0.868421	-0.203533
VS16	2K	BV4171r	32.8	8846327	NS	0.875	-0.192645
VS16	2K	BV4220r	36.6	10073950	NS	0.881188	-0.182478
VS16	2K	BV4618	39.7	10981835	NS	1.20238	0.265894
VS16	2K	BV4619	39.7	10981836	NS	1.17647	0.234465
VS16	2K	BV4237r	40.6	11171798	NS	0.963303	-0.0539388
VS16	2K	BV4236r	40.6	11171875	NS	0.963303	-0.0539388
VS16	2K	BV4241	40.6	11280042	NS	1.18391	0.243557
VS16	2K	BV4243r	40.6	11280071	NS	0.871287	-0.19878
VS16	2K	BV4245	40.6	11280171	NS	1.1954	0.257496
VS16	2K	BV4246r	40.6	11280178	NS	0.88	-0.184425
VS16	2K	BV4256r	41.1	11446869	NS	0.980583	-0.028289
VS16	2K	BV4253r	41.1	11446925	NS	0.980583	-0.028289
VS16	2K	BV4257	41.1	11446937	NS	0.970874	-0.0426443
B6	2K	BV4409r	18.4	17503981	NS	0.936364	-0.0948592
B6	2K	BV4408r	18.4	17504006	NS	0.936364	-0.0948592
B6	2K	BV4428	19.8	17951527	NS	1.05	0.0703893
B6	2K	BV4479r	23.2	20427113	NS	0.943925	-0.0832555
B6	2K	BV4480r	23.2	20427157	NS	0.935185	-0.096676
B6	2K	BV4481r	23.2	20427171	NS	0.925926	-0.111031
B6	2K	BV4483r	23.7	20432058	NS	1.02222	0.0317089
B6	2K	BV4485	23.7	20432122	NS	1	0
B6	2K	BV6436r	24.2	20750541	NS	0.972222	-0.040642
B6	2K	BV4623	25.1	22526031	NS	0.936364	-0.0948592
B6	2K	BV4624r	25.1	22526044	NS	0.936364	-0.0948592
B6	2K	BV4631r	25.1	22943108	NS	0.944444	-0.0824622
B6	2K	BV4632r	25.1	22947788	NS	0.908257	-0.138828
B6	2K	BV4633r	25.1	22947807	NS	0.899083	-0.153474
B6	2K	BV4598r	25.6	23820608	NS	0.954128	-0.0677446
B6	2K	BV4538r	25.6	30058556	NS	0.865385	-0.208587
B6	2K	BV4677	25.6	32238176	NS	0.981132	-0.0274807
B6	2K	BV4678	25.6	32238210	NS	0.954128	-0.0677446
B6	2K	BV4680r	25.6	32238361	NS	0.962963	-0.0544478
B6	2K	BV4681r	25.6	32238674	*	0.718447	-0.477047
B6	2K	BV4682	25.6	32238716	NS	1	0
B6	2K	BV4686	25.6	32238766	NS	0.980952	-0.027745
B6	2K	BV4684	25.6	32238784	NS	0.980952	-0.027745
B6	2K	BV4687r	25.6	32238799	NS	0.939394	-0.0901978
B6	2K	BV4688r	25.6	32238829	NS	0.99	-0.0144996
B6	2K	BV4691	25.6	32239014	NS	0.954128	-0.0677446
B6	2K	BV4696	25.6	32375068	NS	0.954128	-0.0677446
B6	2K	BV4698	25.6	32495675	NS	0.954128	-0.0677446
B6	2K	BV4651	26.2	33502995	NS	0.990654	-0.0135465
B6	2K	BV4649	26.2	33503017	NS	1.00943	0.0135465
B6	2K	BV4667	26.8	33763048	NS	1.11905	0.162271
B6	2K	BV4669r	26.8	33763093	NS	1.06977	0.0972972
B6	2K	BV4671	26.8	33803284	NS	0.954128	-0.0677446
B6	2K	BV4672	26.8	33803323	NS	0.954128	-0.0677446
B6	2K	BV4644r	26.8	34349466	NS	0.958333	-0.0614005
B6	2K	BV4142	26.2	34614569	NS	0.97	-0.0439433
B6	2K	BV4665	27.3	37398539	NS	0.972222	-0.040642
B6	2K	BV4657r	27.3	37449586	NS	0.972222	-0.040642
B6	2K	BV6101r	28.2	37556832	NS	0.972222	-0.040642
B6	2K	BV6104	28.2	37556897	NS	1.09474	0.130584
B6	2K	BV4548	28.2	37644173	NS	0.972222	-0.040642
B6	2K	BV4549r	28.2	37644205	NS	0.972222	-0.040642
B6	2K	BV4513r	30.1	38498371	NS	1.03846	0.0544478
B6	2K	BV4515	30.6	38523612	NS	1.07143	0.0995357
B6	2K	BV4524	31.6	38785932	NS	1.06796	0.0948592
B6	2K	BV4526	31.6	38785937	NS	1.04808	0.0677446
B6	2K	BV4525	31.6	38785987	NS	1.04808	0.0677446
B6	2K	BV4396	32.1	39167088	NS	1.08824	0.121991
B6	2K	BV4395r	32.1	39167191	NS	1.08824	0.121991
B6	2K	BV4574	32.1	39392305	NS	1.08889	0.122857
B6	2K	BV4573r	32.1	39392378	NS	1.07527	0.104697
B6	2K	BV4710r	33	40468715	NS	1.12121	0.165059
B6	2K	BV4732r	33	40955438	NS	1.12	0.163499
B6	2K	BV4734	33	40955492	NS	1.17526	0.232977
B6	2K	BV4738	33	40955564	NS	1.15464	0.207442
B6	2K	BV4739	33.5	41042240	NS	0.888889	-0.169925
B6	2K	BV4742r	33.5	41042535	NS	0.90099	-0.150417
B6	2K	BV4757r	33.5	41409401	NS	1.09901	0.136204
B6	2K	BV4758r	33.5	41409457	NS	1.07	0.0976108
B6	2K	BV4763r	33.5	41550002	NS	1.16129	0.215729
B6	2K	BV4766	33.5	41553179	NS	1.11	0.15056
B6	2K	BV4767	33.5	41553214	NS	1.11	0.15056
B6	2K	BV4769	33.5	41553267	NS	1.09901	0.136204
B6	2K	BV4768	33.5	41553288	NS	1.09901	0.136204
B6	2K	BV4777r	34.9	42010718	NS	1.01905	0.0272215
B6	2K	BV4787r	38	42834272	NS	0.96	-0.0588937
B6	2K	BV4810r	38.2	43589422	NS	0.979592	-0.0297473
B6	2K	BV4813	38	43607011	NS	1.04854	0.068387
B6	2K	BV4820r	36.7	43737742	NS	0.953271	-0.0690416
B6	2K	BV4819r	36.7	43737780	NS	0.953271	-0.0690416
B6	2K	BV4823r	38	43905472	NS	1.03846	0.0544478
B6	2K	BV4824r	38	43905482	NS	1.04854	0.068387
B6	2K	BV4830	38.4	44137634	NS	1.04808	0.0677446
VS16	2K	BV4840	45.3	44368868	NS	0.927928	-0.107915
B6	2K	BV4841r	39.3	44377079	NS	0.920792	-0.119053
B6	2K	BV4842r	39.3	44378317	NS	1	0
VS16	2K	BV4843	45.2	44378400	NS	0.979798	-0.0294438
B6	2K	BV4801	39.3	44510683	NS	1.04902	0.0690416
VS16	2K	BV4802r	44.9	44581873	NS	1.02885	0.0410273
B6	2K	BV4803	39.3	44581965	NS	0.990566	-0.0136749
VS16	2K	BV4848	47.7	44702405	NS	0.981132	-0.0274807
B6	2K	BV4804	39.8	44814147	NS	1.0396	0.056034
VS16	2K	BV4806	47.7	44814210	NS	0.824074	-0.279154
VS16	2K	BV4809	47.1	44904866	NS	1.06186	0.0865877
VS16	2K	BV4807	47.1	44904940	NS	1.06186	0.0865877
VS16	2K	BV4851	48.2	44933357	NS	0.927928	-0.107915
VS16	2K	BV4852	48.7	45172011	NS	1.06186	0.0865877
VS16	2K	BV4855	48.7	45257983	NS	0.954128	-0.0677446
VS16	2K	BV4854	48.7	45257991	NS	0.954128	-0.0677446
VS16	2K	BV4853	48.7	45258083	NS	0.954128	-0.0677446
VS16	2K	BV4859	50.6	45608943	NS	0.877193	-0.189034
B6	2K	BV4860	40.7	45608991	NS	1.06796	0.0948592
VS16	2K	BV4861	50.6	45609053	NS	0.95283	-0.069709
VS16	2K	BV4863	51.5	45648131	NS	0.844828	-0.243271
VS16	2K	BV4862	51.5	45648137	NS	0.844828	-0.243271
VS16	2K	BV4864r	51.5	45649848	NS	0.843478	-0.245577
B6	2K	BV4865r	40.7	45649852	NS	1.06796	0.0948592
B6	2K	BV4866r	40.7	45649853	NS	1.06796	0.0948592
VS16	2K	BV4867r	51.5	45649865	NS	0.852174	-0.23078
B6	2K	BV4868r	40.7	45649894	NS	1.07843	0.108934
B6	2K	BV4869r	40.7	45649903	NS	0.95098	-0.0725125
VS16	2K	BV4873r	53.4	45805252	*	0.684685	-0.546488
B6	2K	BV4874r	40.7	45833709	NS	1.05825	0.0816838
VS16	2K	BV4875r	53.4	45833766	NS	0.868421	-0.203533
VS16	2K	BV4876r	53.4	45833808	NS	0.859649	-0.21818
VS16	2K	BV4877	53.4	45833809	NS	0.901786	-0.149143
VS16	2K	BV5201	53.9	46163623	NS	0.878505	-0.186878
B6	2K	BV30560r	41.2	46580802	NS	1.08824	0.121991
B6	2K	BV6742	41.7	46642432	NS	1.1875	0.247928
VS16	2K	BV31104r	58.1	46654484	NS	0.859649	-0.21818
VS16	2K	BV31103r	58.1	46654519	NS	0.859649	-0.21818
VS16	2K	BV6753	59	46907705	NS	0.892857	-0.163499
B6	2K	BV6754	41.2	46907710	NS	1.11	0.15056
B6	2K	BV20494r	42.2	47109248	NS	1.12	0.163499
B6	2K	BV20493	42.2	47109255	NS	1.13	0.176323
VS16	2K	BV6773r	60.9	47143518	NS	0.918919	-0.121991
VS16	2K	BV6772r	60.9	47143567	NS	0.918919	-0.121991
VS16	2K	BV6774	60.9	47143668	NS	0.910714	-0.13493
VS16	2K	BV25353	60.9	47187065	NS	0.910714	-0.13493
VS16	2K	BV30534	60.9	47280941	NS	0.910714	-0.13493
VS16	2K	BV25354	60.9	47281061	NS	0.910714	-0.13493
B6	2K	BV6796r	42.2	47471460	NS	1.12	0.163499
VS16	2K	BV6797r	61.4	47471513	NS	0.953704	-0.068387
VS16	2K	BV7982	61.4	47511222	NS	1.11628	0.158698
B6	2K	BV7983r	42.2	47511355	NS	1.14773	0.19878
B6	2K	BV4883	42.2	47667355	NS	1.19767	0.260236
VS16	2K	BV4884	61.4	47667373	NS	0.958763	-0.060754
VS16	2K	BV4885	61.4	47667377	NS	0.969072	-0.045324
VS16	2K	BV4886r	61.4	47667381	NS	0.92	-0.120294
B6	2K	BV4887	42.2	47667392	NS	1.1954	0.257496
B6	2K	BV4888r	42.2	47667474	NS	1.15556	0.208587
VS16	2K	BV4892r	61.9	47710997	NS	0.945455	-0.08092
VS16	2K	BV5389	61.9	47742821	NS	0.980198	-0.0288549
B6	2K	BV5387r	42.2	47742911	NS	1.08247	0.114333
B6	2K	BV4894r	42.2	47895713	NS	1.125	0.169925
VS16	2K	BV4902r	65.1	48200488	NS	0.885417	-0.175572
VS16	2K	BV4903r	65.1	48200501	NS	0.90625	-0.142019
VS16	2K	BV4905	65.1	48200515	NS	0.968085	-0.0467942
VS16	2K	BV4907	65.6	48278527	NS	0.891892	-0.165059
VS16	2K	BV4930	65.6	48316012	NS	0.910714	-0.13493
VS16	2K	BV4929	65.6	48316174	NS	0.910714	-0.13493
VS16	2K	BV4913	65.6	48316175	NS	0.910714	-0.13493
VS16	2K	BV4917	65.6	48496009	NS	0.927273	-0.108934
VS16	2K	BV4919r	65.6	48496055	NS	0.927273	-0.108934
VS16	2K	BV4936	65.6	48585603	NS	1.01923	0.0274807
VS16	2K	BV4935r	65.6	48585652	NS	0.910714	-0.13493
VS16	2K	BV4994	65.6	48936514	NS	0.910714	-0.13493
VS16	2K	BV4932	65.6	48966682	NS	0.910714	-0.13493
B6	2K	BV4937r	42.2	48990048	NS	1.14458	0.194816
VS16	2K	BV4908	65.6	49024300	NS	0.910714	-0.13493
VS16	2K	BV4912	65.6	49024327	NS	0.910714	-0.13493
B6	2K	BV4990r	42.2	49024337	NS	1.13	0.176323
VS16	2K	BV4947r	65.6	49081285	NS	0.936842	-0.0941222
VS16	2K	BV4948r	65.6	49081309	NS	0.947368	-0.0780025
B6	2K	BV4965	42.2	49237414	NS	1.13	0.176323
B6	2K	BV4964	42.2	49237608	NS	1.13	0.176323
VS16	2K	BV4967r	67	49277074	NS	0.954128	-0.0677446
VS16	2K	BV4970	67.9	49296225	NS	1.02	0.0285692
B6	2K	BV4971	42.2	49296274	NS	1.1383	0.186878
B6	2K	BV4982	42.2	49508020	NS	1.11494	0.156969
B6	2K	BV4928r	42.2	49653760	NS	1.13	0.176323
VS16	2K	BV4992	70.7	49653800	NS	0.963303	-0.0539388
VS16	2K	BV4991	70.7	49653819	NS	0.963303	-0.0539388
B6	2K	BV4999r	42.7	49797308	NS	1.13043	0.176878
VS16	2K	BV5000r	72.1	49861726	NS	0.899083	-0.153474
B6	2K	BV7085	45	50997433	*	1.44595	0.532014
B6	2K	BV30614r	45.2	51004322	NS	1.21978	0.286621
B6	2K	BV7107	45	51450910	NS	1.21875	0.285402
B6	2K	BV7110r	45	51464627	NS	1.26882	0.343484
B6	2K	BV7112	45	51464790	**	1.46753	0.553392
B6	2K	BV7119r	45	51483714	NS	1.27586	0.351472
B6	2K	BV7120r	45	51483715	NS	1.32143	0.402098
B6	2K	BV14035	45	51593339	NS	1.19792	0.260528
B6	2K	BV5028	45.4	52236325	NS	1.19588	0.258068
B6	2K	BV355	46.8	52569793	NS	1.17347	0.23078
B6	2K	BV356	46.8	52569817	NS	1.17708	0.235216
B6	2K	BV31248	46.8	52616626	NS	1.16327	0.21818
B6	2K	BV10704r	46.8	52892537	NS	1.17347	0.23078
B6	2K	BV10703	46.8	52892542	NS	1.17347	0.23078
B6	2K	BV7156r	47.3	53076436	NS	1.19588	0.258068
B6	2K	BV5030r	47.8	53263879	NS	1.15054	0.202308
B6	2K	BV5031	49.5	53264114	NS	1.14894	0.200299
B6	2K	BV5058	49.5	54137081	NS	1.09901	0.136204
B6	2K	BV5076	48.8	54518396	*	1.34831	0.431157
B6	2K	BV5077	48.8	54518428	NS	1.29348	0.371256
B6	2K	BV5079r	48.8	54518436	NS	1.23158	0.300509
B6	2K	BV5083r	48.8	54660828	NS	1.24675	0.318176
B6	2K	BV5084r	48.8	54660835	NS	1.2	0.263034
B6	2K	BV4709r	50.9	55085326	NS	1.18824	0.248821
B6	2K	BV4708r	50.9	55085391	NS	1.17204	0.229026
B6	2K	BV4705r	50.9	55085464	NS	1.17647	0.234465
B6	2K	BV5020	50.9	55229564	*	1.45946	0.545434
B6	2K	BV5109	50.3	55624404	NS	1.17204	0.229026
B6	2K	BV20160	50.3	55651696	NS	1.21176	0.27711
B6	2K	BV5114r	51.8	55893633	NS	1.16304	0.217905
B6	2K	BV5116r	51.8	55944642	NS	1.15464	0.207442
B6	2K	BV5117r	51.8	55953017	NS	1.18557	0.245577
B6	2K	BV5121r	51.8	55954150	NS	1.19588	0.258068
B6	2K	BV5123r	51.8	56065088	NS	1.19149	0.252766
B6	2K	BV5124r	52.3	56090972	NS	1.21429	0.280108
B6	2K	BV5126	52.8	56091092	NS	1.2625	0.336283
B6	2K	BV23583	53.4	56171919	NS	1.22078	0.287802
B6	2K	BV23579	53.8	56172777	NS	1.23077	0.29956
B6	2K	BV7355r	53.9	56233736	NS	1.16129	0.215729
B6	2K	BV7354r	53.9	56233749	NS	1.16129	0.215729
B6	2K	BV7365	54.4	56379860	NS	1.14286	0.192645
B6	2K	BV7370r	54.9	56521914	NS	1.23864	0.308753
B6	2K	BV5167	56.8	56776043	NS	1.09901	0.136204
B6	2K	BV5170	56.8	56776096	NS	1.11	0.15056
B6	2K	BV5176r	56.3	56835738	NS	1.13131	0.177998
B6	2K	BV5180r	56.3	56896030	NS	1.10891	0.149143
B6	2K	BV5179	56.8	56896059	NS	1.08824	0.121991
B6	2K	BV5178r	56.3	56896102	NS	1.10891	0.149143
B6	2K	BV5128r	56.3	57398623	NS	1.12632	0.171611
B6	2K	BV5129	56.8	57398668	NS	1.14737	0.198329
B6	2K	BV5131	56.8	57443135	NS	1.13043	0.176878
B6	2K	BV5133r	56.3	57480431	NS	1	0
B6	2K	BV5152r	58.3	57832245	NS	1.15152	0.203533
B6	2K	BV5153r	58.3	58049847	NS	1.15152	0.203533
B6	2K	BV5016r	58.3	58112680	NS	1.15152	0.203533
B6	2K	BV5155	57.8	58190439	NS	1.25	0.321928
B6	2K	BV5157	58.3	58201899	NS	1.24719	0.318682
B6	2K	BV5196r	60.7	58884848	NS	1.10204	0.140178
B6	2K	BV5213	62.2	59249177	*	1.36364	0.447459
B6	2K	BV5218	62.2	59249455	NS	1.19588	0.258068
B6	2K	BV5229r	61.7	59339404	NS	1.21875	0.285402
B6	2K	BV5234r	61.7	59339546	NS	1.20833	0.273018
B6	2K	BV5244r	61.2	59522276	NS	1.23913	0.309328
B6	2K	BV5283r	61.2	59586359	NS	1.19588	0.258068
B6	2K	BV5250r	61.2	59618897	NS	1.19588	0.258068
B6	2K	BV5247r	61.2	60568538	NS	1.19588	0.258068
B6	2K	BV5349	63.7	61897429	NS	1.2967	0.374848
B6	2K	BV5550	73.3	66785269	NS	1.05155	0.0725125
B6	2K	BV5564r	75.9	67075392	NS	1.05825	0.0816838
B6	2K	BV5576	75.9	67220593	NS	1.07843	0.108934
B6	2K	BV5592r	76.4	67611813	NS	1.04808	0.0677446
VS16	2N	BV5650	0.5	37676	NS	1.21505	0.28102
VS16	2N	BV5649	0.5	50807	NS	1.06593	0.0921182
VS16	2N	BV5647	0	51018	NS	1.08602	0.119053
VS16	2N	BV5642r	0.5	288574	NS	1.13	0.176323
VS16	2N	BV6549	3.8	1283949	NS	1.14	0.189034
VS16	2N	BV5693	6.2	2198216	NS	1.13953	0.188445
VS16	2N	BV3975	7.2	2413208	NS	0.967742	-0.0473057
B6	2N	BV3986	22.4	2470368	NS	1.29412	0.371969
B6	2N	BV5926	15.5	3179033	NS	1.3	0.378512
VS16	2N	BV5769	13.8	4265566	NS	1.24444	0.315502
B6	2N	BV5790	0	4558661	*****	2.08065	1.05703
B6	2N	BV5803r	27.5	4972033	**	0.691667	-0.531851
B6	2N	BV5678r	29.8	5200950	NS	1.0198	0.028289
B6	2N	BV7569	31.8	6021313	NS	0.918919	-0.121991
B6	2N	BV7567	31.8	6021463	NS	0.918919	-0.121991
B6	2N	BV7566r	31.6	6021518	NS	0.944444	-0.0824622
B6	2N	BV5827	32.7	6245766	NS	1.04494	0.0634254
B6	2N	BV5829r	32.7	6255481	NS	0.892857	-0.163499
B6	2N	BV5841	37.2	6388848	NS	1.05263	0.0740006
B6	2N	BV5842r	36.7	6388849	NS	0.926606	-0.109973
B6	2N	BV31363	37.2	6528973	NS	0.936364	-0.0948592
B6	2N	BV31362r	36.7	6529071	NS	0.954128	-0.0677446
B6	2N	BV5845	37.2	6598057	NS	0.936364	-0.0948592
B6	2N	BV5849	37.2	6621758	NS	0.952381	-0.0703893
B6	2N	BV5850	37.2	6677381	NS	0.936364	-0.0948592
B6	2N	BV5851	37.2	6677425	NS	0.936364	-0.0948592
VS16	2N	BV5920r	23.5	8518262	NS	1.2	0.263034
B6	2N	BV5977r	47.8	11442482	NS	0.93578	-0.095759
B6	2N	BV5974r	47.8	11442588	NS	0.927273	-0.108934
VS16	2N	BV6030	32.6	12149812	*	1.40698	0.492598
B6	2N	BV6234	55.8	17198716	NS	1.09278	0.128008
VS16	2N	BV6304r	38.4	18411913	NS	1.26596	0.340229
B6	2N	BV5697r	64.6	21662006	NS	0.850467	-0.233672
B6	2N	BV6384	64.8	23358254	NS	0.936842	-0.0941222
B6	2N	BV6683	64.6	23943751	NS	0.90991	-0.136204
VS16	2N	BV6681r	38.4	24158772	*	1.31522	0.395301
B6	2N	BV23982	64.6	27175159	NS	0.892857	-0.163499
B6	2N	BV6514r	65	35928244	NS	0.932039	-0.101538
B6	2N	BV6533r	65	36222766	NS	0.926606	-0.109973
VS16	2N	BV6179	41.6	37133579	NS	1.27957	0.355659
B6	2N	BV6577	65.9	39405292	NS	0.927273	-0.108934
VS16	2N	BV6578	42.6	39584985	NS	1.27174	0.346803
B6	2N	BV6584r	66.4	40032305	NS	0.95098	-0.0725125
B6	2N	BV6585	66.4	40475393	NS	0.930693	-0.103623
B6	2N	BV6587	66.4	40475426	NS	0.968421	-0.0462937
B6	2N	BV6196	66.4	40479322	NS	0.931373	-0.10257
VS16	2N	BV6699	45	40780047	NS	1.31461	0.394631
B6	2N	BV6703r	67.8	41472302	NS	1.03093	0.0439433
B6	2N	BV30652r	67.8	41879582	NS	0.971963	-0.0410273
B6	2N	BV30653r	67.8	41879583	NS	0.962963	-0.0544478
B6	2N	BV24545	67.8	42008454	NS	0.954128	-0.0677446
VS16	2N	BV24543	45.4	42008488	NS	1.2766	0.352302
VS16	2N	BV4791	45.4	42313257	NS	1.2766	0.352302
VS16	2N	BV6598	45.4	42863850	***	1.625	0.70044
B6	2N	BV6601	68.3	42934703	NS	1.13187	0.178706
B6	2N	BV29681	68.3	43059225	NS	1.17045	0.227069
VS16	2N	BV29682	46.3	43059228	*****	2.38596	1.25457
VS16	2N	BV6588	46.3	43976031	NS	1.19767	0.260236
VS16	2N	BV6644	46.3	44086964	NS	1.2766	0.352302
B6	2N	BV6645	68.3	44086994	NS	0.936364	-0.0948592
VS16	2N	BV6646	46.3	44086999	NS	1.2766	0.352302
VS16	2N	BV6612	46.3	44238645	NS	1.26596	0.340229
VS16	2N	BV6613	46.3	44238832	NS	1.26596	0.340229
VS16	2N	BV6617	46.3	44304879	NS	1.2766	0.352302
VS16	2N	BV6618	46.3	44304896	NS	1.2766	0.352302
VS16	2N	BV6633	46.3	44631348	NS	1.2766	0.352302
VS16	2N	BV6634	46.3	44631365	NS	1.2766	0.352302
VS16	2N	BV6656r	46.3	44901991	NS	1.22826	0.296617
B6	2N	BV6657r	68.8	44934665	NS	0.954128	-0.0677446
VS16	2N	BV6723	46.8	45141289	NS	1.30435	0.383329
VS16	2N	BV6724	46.8	45141369	NS	1.25263	0.324962
B6	2N	BV6727r	69.3	45243363	NS	1.07292	0.101538
VS16	2N	BV29685	46.8	45577720	*	1.33708	0.419084
VS16	2N	BV29686r	46.8	45577723	NS	1.18947	0.250323
VS16	2N	BV29687	46.8	45577767	NS	1.25263	0.324962
VS16	2N	BV29688	46.8	45577777	NS	1.25263	0.324962
VS16	2N	BV29689	46.8	45577786	NS	1.25263	0.324962
VS16	2N	BV29691	46.8	45577802	NS	1.25263	0.324962
B6	2N	BV30475	70.7	45971645	NS	0.990566	-0.0136749
VS16	2N	BV30474r	46.8	45971654	NS	1.24211	0.312787
B6	2N	BV31027r	70.7	46007268	NS	0.88785	-0.171611
B6	2N	BV31026r	70.7	46007287	NS	0.897196	-0.156504
B6	2N	BV2412r	70.7	46016051	NS	0.981308	-0.0272215
VS16	2N	BV2413r	46.8	46016057	NS	1.14286	0.192645
VS16	2N	BV24536	46.8	46206515	NS	1.27957	0.355659
B6	2N	BV24537r	70.7	46206596	NS	1.00952	0.0136749
VS16	2N	BV16778r	46.8	46258366	NS	1.23256	0.301656
VS16	2N	BV16777	46.8	46258377	**	1.475	0.560715
VS16	2N	BV16776r	46.8	46258401	NS	1.21176	0.27711
VS16	2N	BV16772	46.8	46278929	NS	1.2967	0.374848
VS16	2N	BV16771	46.8	46278938	NS	1.30769	0.387023
B6	2N	BV6729r	70.7	46483646	NS	1.05376	0.075551
VS16	2N	BV6733	47.3	46626535	NS	1.29032	0.367732
VS16	2N	BV6734r	47.3	46626585	NS	1.2766	0.352302
VS16	2N	BV6735	47.3	46626641	NS	1.2766	0.352302
VS16	2N	BV6736r	47.8	46671037	NS	1.29032	0.367732
VS16	2N	BV6739r	47.3	46671135	*	1.31868	0.399096
VS16	2N	BV6745	47.3	46869845	*	1.36364	0.447459
VS16	2N	BV6750r	47.3	46947363	*	1.32584	0.40691
B6	2N	BV6719	70.7	47112350	NS	1.01923	0.0274807
VS16	2N	BV6720r	47.3	47112390	NS	1.24731	0.318822
B6	2N	BV6722r	70.7	47112416	NS	0.990566	-0.0136749
B6	2N	BV6778r	70.7	47160248	**	0.607477	-0.719099
B6	2N	BV6779r	70.7	47160271	**	0.607477	-0.719099
VS16	2N	BV6760	48.8	47294348	*****	2.24074	1.16398
VS16	2N	BV6763r	48.3	47295829	*	1.32609	0.407175
VS16	2N	BV6764r	48.3	47295830	*	1.32609	0.407175
VS16	2N	BV6765r	48.3	47295835	*	1.32609	0.407175
VS16	2N	BV6766	48.8	47296704	NS	1.30108	0.379704
VS16	2N	BV6767r	48.3	47421163	*	1.31868	0.399096
B6	2N	BV6769	70.7	47421178	NS	1.00952	0.0136749
VS16	2N	BV6799	49.3	47576949	NS	1.25532	0.328054
VS16	2N	BV6800r	49.3	47592379	NS	1.2766	0.352302
B6	2N	BV6781r	70.7	47642905	NS	0.990654	-0.0135465
B6	2N	BV6784r	70.7	47702084	NS	0.990654	-0.0135465
B6	2N	BV6785r	70.7	47702121	NS	0.990654	-0.0135465
B6	2N	BV6786	70.7	47702135	NS	0.990654	-0.0135465
VS16	2N	BV6787	49.8	47702147	NS	1.25263	0.324962
B6	2N	BV6788r	70.7	47702218	NS	0.990654	-0.0135465
B6	2N	BV6789	70.7	47720530	NS	0.990654	-0.0135465
VS16	2N	BV6790	50.3	47720558	NS	1.2766	0.352302
B6	2N	BV6791	70.7	47720583	NS	0.990654	-0.0135465
B6	2N	BV6792r	70.7	47720619	NS	0.971963	-0.0410273
B6	2N	BV6803	70.7	47877549	NS	1	0
VS16	2N	BV6804	49.8	47995984	NS	1.26596	0.340229
VS16	2N	BV6805	49.8	47996052	NS	1.2967	0.374848
VS16	2N	BV6802	49.8	48135771	NS	1.16279	0.217591
B6	2N	BV6808	70.7	48495344	NS	0.990476	-0.0138058
B6	2N	BV6811r	70.7	48495384	NS	0.981132	-0.0274807
B6	2N	BV6824	70.7	48580105	NS	0.971154	-0.0422282
VS16	2N	BV6825	50.8	48589502	*	1.41463	0.500429
VS16	2N	BV6827	50.8	48589526	*	1.40244	0.487938
VS16	2N	BV6828r	50.8	48589552	NS	1.31765	0.397964
B6	2N	BV6833r	70.7	48650496	NS	0.981308	-0.0272215
B6	2N	BV6834r	70.7	48650551	NS	0.981308	-0.0272215
B6	2N	BV6840	70.7	48917738	NS	0.961165	-0.0571439
VS16	2N	BV6848r	50.8	49116492	NS	1.30108	0.379704
B6	2N	BV6849	71.2	49233043	NS	0.956989	-0.0634254
B6	2N	BV6855	71.2	49275531	NS	1.20513	0.269187
B6	2N	BV6871r	71.6	49636622	**	0.628319	-0.670432
B6	2N	BV6897r	71.2	49781341	NS	0.940594	-0.0883559
B6	2N	BV6898r	71.2	49781383	NS	0.944444	-0.0824622
VS16	2N	BV6900	51.7	49781449	NS	1.26596	0.340229
B6	2N	BV6905	71.4	49876602	NS	1	0
B6	2N	BV6909r	71.6	49876668	NS	0.869159	-0.202308
VS16	2N	BV6922	51.7	49917489	****	1.91935	0.940621
B6	2N	BV6929	71.2	50121199	NS	1.03	0.0426443
B6	2N	BV6930r	70.9	50121208	NS	1.32911	0.410465
B6	2N	BV6937r	71.6	50266592	NS	0.93578	-0.095759
B6	2N	BV6939	72.1	50317501	NS	1.0098	0.0140752
B6	2N	BV6940	72.1	50317546	NS	1.0098	0.0140752
B6	2N	BV6947r	72.1	50472134	***	0.563636	-0.827163
VS16	2N	BV7014	52.2	50781544	*	1.375	0.459432
B6	2N	BV7016	72.1	50781664	NS	1.01031	0.014797
B6	2N	BV7017r	72.1	50781677	NS	0.872549	-0.196692
B6	2N	BV7002	72.1	51117158	NS	1.01149	0.0164881
B6	2N	BV7003r	72.6	51246042	NS	0.954128	-0.0677446
B6	2N	BV7009	72.6	51317441	NS	0.869159	-0.202308
B6	2N	BV6972r	72.6	51382578	NS	0.954128	-0.0677446
B6	2N	BV6978r	72.6	51413007	NS	0.954128	-0.0677446
B6	2N	BV6979r	72.6	51413020	NS	0.944954	-0.0816838
B6	2N	BV6988r	72.6	51469710	NS	0.962963	-0.0544478
B6	2N	BV6989r	72.6	51469718	NS	1.0297	0.0422282
B6	2N	BV6990	72.6	51469721	NS	0.971963	-0.0410273
B6	2N	BV6991r	72.6	51469816	NS	0.961905	-0.056034
B6	2N	BV6992r	72.6	51469826	NS	0.961905	-0.056034
B6	2N	BV6993	72.6	51469853	NS	0.962617	-0.0549665
B6	2N	BV6994r	72.6	51469874	NS	0.962617	-0.0549665
B6	2N	BV6999	72.6	51512573	NS	0.979798	-0.0294438
B6	2N	BV7038r	74.5	51578455	NS	0.93578	-0.095759
B6	2N	BV7040r	74.5	51578499	NS	0.93578	-0.095759
B6	2N	BV7041r	74.5	51578507	NS	0.93578	-0.095759
B6	2N	BV7044r	74.5	51635023	NS	0.944444	-0.0824622
B6	2N	BV7046	74	51635086	NS	0.818182	-0.289507
B6	2N	BV7058	74	51692310	NS	0.980583	-0.028289
B6	2N	BV7061	74	51824856	NS	1	0
B6	2N	BV7068r	73.5	52062611	NS	0.87037	-0.200299
B6	2N	BV6125r	74.5	52196761	NS	0.944444	-0.0824622
B6	2N	BV6126r	74.5	52196779	NS	0.926606	-0.109973
B6	2N	BV7103	74.7	52533164	NS	0.867347	-0.205319
B6	2N	BV7105r	74.5	52606334	NS	0.954128	-0.0677446
B6	2N	BV7132	74	52624785	NS	0.936364	-0.0948592
B6	2N	BV7133r	74.5	52640676	NS	0.962963	-0.0544478
B6	2N	BV7136r	74.5	52708532	NS	0.944954	-0.0816838
B6	2N	BV7138r	74.5	52708575	NS	0.944954	-0.0816838
B6	2N	BV7142	74.5	52771359	NS	1.01031	0.014797
B6	2N	BV7148r	74.5	52916200	NS	0.954128	-0.0677446
B6	2N	BV7157r	75	53121804	NS	0.88	-0.184425
B6	2N	BV7088r	75	53489210	**	0.666667	-0.584963
B6	2N	BV7194	76.4	53846483	NS	1.01942	0.027745
B6	2N	BV7195	76.4	53846486	NS	1.01942	0.027745
B6	2N	BV30722	76.4	53938444	NS	1.04854	0.068387
B6	2N	BV30721	76.4	53938491	NS	1.04854	0.068387
B6	2N	BV30720	76.4	53938499	NS	1.04854	0.068387
B6	2N	BV6962r	76.9	54230766	NS	0.95098	-0.0725125
B6	2N	BV6961r	76.9	54230793	NS	1.0099	0.0142139
B6	2N	BV6959r	76.9	54230818	NS	1	0
B6	2N	BV6957r	76.9	54230866	NS	0.938776	-0.0911479
B6	2N	BV7208	76.9	54531476	NS	1.1	0.137504
B6	2N	BV7211r	76.9	54791399	NS	0.948454	-0.0763509
B6	2N	BV7218r	76.9	54956261	NS	0.980952	-0.027745
B6	2N	BV7219r	76.9	54956306	NS	1.04808	0.0677446
B6	2N	BV7232r	77.4	55089374	NS	0.990654	-0.0135465
B6	2N	BV7240	78.4	55249107	NS	1.02	0.0285692
B6	2N	BV7250r	77.9	55522743	NS	0.959184	-0.060121
B6	2N	BV7251r	77.9	55522758	NS	0.959184	-0.060121
B6	2N	BV7252r	77.9	55522765	NS	0.959184	-0.060121
B6	2N	BV7253r	77.9	55522766	NS	0.959184	-0.060121
B6	2N	BV7265r	78.4	55893702	NS	1.01905	0.0272215
B6	2N	BV7268	78.4	55895003	NS	1.07292	0.101538
B6	2N	BV5891r	78.9	56217741	NS	1.06863	0.095759
B6	2N	BV5894	78.9	56217858	NS	1.05825	0.0816838
B6	2N	BV7091r	79.4	56310610	NS	0.914286	-0.129283
B6	2N	BV6885	79.9	56604101	NS	1.05618	0.0788554
B6	2N	BV6877	79.9	56604205	NS	1.1413	0.190684
B6	2N	BV6130	80.4	56709390	NS	1.02151	0.0306968
B6	2N	BV7292r	80.4	56916818	NS	0.978022	-0.0320612
B6	2N	BV7293r	80.4	56941814	NS	0.942308	-0.0857299
B6	2N	BV7297r	80.4	56942065	NS	0.971698	-0.0414199
B6	2N	BV7312r	80.4	57330705	NS	0.838095	-0.254814
B6	2N	BV7333	80.4	57433195	NS	0.971698	-0.0414199
B6	2N	BV7337	80.4	57433409	NS	0.971429	-0.0418202
B6	2N	BV7345r	80.4	57534057	NS	0.807339	-0.308753
B6	2N	BV7362	81.6	57668786	NS	1.04494	0.0634254
B6	2N	BV7360	80.4	57668866	NS	1.04211	0.059501
B6	2N	BV7409	81.6	58026703	NS	1.16842	0.22456
B6	2N	BV7410r	81.6	58026727	NS	1.02857	0.040642
B6	2N	BV7411r	81.6	58026764	NS	1.02857	0.040642
B6	2N	BV7412r	81.6	58026776	NS	1.02857	0.040642
B6	2N	BV7418	81.6	58256869	NS	1.02857	0.040642
VS16	2N	BV7288	65.9	58278605	*	1.35714	0.440573
B6	2N	BV7395	83.5	58556316	NS	1.02857	0.040642
B6	2N	BV7384	83.5	58599925	NS	1.09375	0.129283
B6	2N	BV7392r	83.5	58615618	NS	1.02857	0.040642
B6	2N	BV7423	84	59012134	NS	1.03922	0.0554951
B6	2N	BV7456r	84.5	59858596	NS	1.11579	0.158065
B6	2N	BV7457	84.5	59858598	NS	1.12371	0.168271
B6	2N	BV7458r	84.5	59858630	NS	1.0495	0.069709
B6	2N	BV7467	84.5	60105392	NS	1.02222	0.0317089
VS16	2N	BV7468	68.1	60105415	NS	1.18072	0.23967
B6	2N	BV7481r	85	60698771	NS	1.09184	0.126757
B6	2N	BV31371	85.9	61193574	NS	1.00943	0.0135465
B6	2N	BV7497r	87.3	61800562	NS	1.06	0.0840643
B6	2N	BV7536	88.7	62785744	NS	1.11628	0.158698
B6	2N	BV7558	24.6	63350344	NS	0.990476	-0.0138058
B6	2N	BV7595r	91	64334363	NS	1.22093	0.287981
B6	2N	BV7596	91.4	64334389	NS	1.1954	0.257496
B6	2N	BV7817	100.3	68163945	NS	1.17241	0.229482
B6	2N	BV7775	102.7	69033923	NS	1.06	0.0840643
VS16	2N	BV7781	95.1	69379231	NS	0.927928	-0.107915
VS16	2N	BV7785r	95.1	69415909	*	0.735849	-0.442518
VS16	2N	BV7828r	96.7	69576175	NS	1.00952	0.0136749
VS16	2N	BV7834	96.7	69589829	NS	1	0
VS16	2N	BV7865r	96.7	69941668	NS	0.867925	-0.204358
VS16	3K	BV23095	0.5	103165	NS	0.971429	-0.0418202
B6	3K	BV23549	15.7	262137	NS	0.960396	-0.0582986
VS16	3K	BV7889	0	739715	NS	0.944954	-0.0816838
B6	3K	BV7895r	15.7	1313727	NS	0.79661	-0.328054
VS16	3K	BV8889r	1	1447572	NS	0.759615	-0.396659
VS16	3K	BV8888	1	1447624	NS	0.878505	-0.186878
B6	3K	BV7903r	16.1	1653879	NS	0.979592	-0.0297473
VS16	3K	BV7916r	4.7	1855561	NS	1.03297	0.0467942
B6	3K	BV7919	0	1861912	****	1.82857	0.870717
VS16	3K	BV7920	4.7	1861950	NS	1.16092	0.215268
B6	3K	BV7922	1.9	1861954	***	1.61039	0.68741
VS16	3K	BV7925r	4.7	1869738	NS	0.981481	-0.026967
VS16	3K	BV7926	4.7	1869880	NS	0.981481	-0.026967
VS16	3K	BV7927r	5.6	1957510	NS	1	0
B6	3K	BV7929	17	2025902	NS	1.05155	0.0725125
VS16	3K	BV7931r	6.9	2029405	NS	1	0
VS16	3K	BV7949	7.5	2138972	NS	1.03846	0.0544478
VS16	3K	BV7957r	7.5	2208091	NS	0.924528	-0.113211
B6	3K	BV7963r	17.9	2446253	NS	0.936364	-0.0948592
VS16	3K	BV7994r	15.1	3801340	NS	1.02885	0.0410273
VS16	3K	BV7996r	16.9	3914249	NS	0.971154	-0.0422282
VS16	3K	BV7997r	16.9	3914320	NS	1.01887	0.026967
VS16	3K	BV7998	16.9	3914377	NS	0.981308	-0.0272215
VS16	3K	BV8001r	16.9	3939369	NS	0.803738	-0.315202
VS16	3K	BV8004	17.4	4005573	NS	1.0381	0.0539388
VS16	3K	BV8005	18.8	4063134	NS	0.970874	-0.0426443
VS16	3K	BV8006	18.8	4063199	NS	0.990291	-0.0140752
VS16	3K	BV8007r	18.3	4108926	NS	1.01905	0.0272215
VS16	3K	BV8011r	18.3	4147245	NS	1.01923	0.0274807
VS16	3K	BV8012	18.8	4164252	NS	1.01887	0.026967
VS16	3K	BV8013r	18.3	4164369	NS	1.0381	0.0539388
VS16	3K	BV8014r	19.3	4199100	NS	1.06593	0.0921182
VS16	3K	BV8015	19.3	4199114	NS	1.05556	0.0780025
VS16	3K	BV8028r	20.3	4355128	NS	1.0381	0.0539388
VS16	3K	BV8029	19.8	4355133	NS	1.01887	0.026967
VS16	3K	BV8031r	20.3	4359710	NS	1	0
VS16	3K	BV8036r	20.3	4359767	NS	1.00971	0.0139392
VS16	3K	BV8034	19.8	4359770	NS	0.990291	-0.0140752
VS16	3K	BV8033r	20.3	4359789	NS	1.00971	0.0139392
VS16	3K	BV8037r	20.3	4359806	NS	1.11702	0.159657
VS16	3K	BV8045r	20.8	4466782	NS	0.915094	-0.128008
VS16	3K	BV8049	20.8	4489663	NS	1	0
VS16	3K	BV8050r	20.8	4522370	NS	1.07447	0.103623
VS16	3K	BV8057r	22.7	4730114	NS	0.925926	-0.111031
VS16	3K	BV8058r	22.7	4730216	NS	1	0
VS16	3K	BV8059r	24.2	4880845	NS	1.03846	0.0544478
VS16	3K	BV8060r	24.2	4880860	NS	1.04808	0.0677446
VS16	3K	BV8061r	24.2	4883977	NS	0.990476	-0.0138058
VS16	3K	BV8066	23.9	4948841	NS	0.912621	-0.131912
VS16	3K	BV8068	23.9	4949069	NS	0.931373	-0.10257
VS16	3K	BV8073	24.4	4970543	NS	1.07368	0.10257
VS16	3K	BV8075r	24.6	5077701	NS	1.02885	0.0410273
VS16	3K	BV8076	24.6	5077702	NS	1	0
VS16	3K	BV8078r	24.6	5084243	NS	1.02857	0.040642
B6	3K	BV8090	18.8	5318413	NS	0.944444	-0.0824622
VS16	3K	BV8091	25.5	5326553	NS	1.07921	0.109973
B6	3K	BV9776r	18.8	5489240	NS	0.954128	-0.0677446
VS16	3K	BV9777	26.9	5489267	NS	0.961905	-0.056034
B6	3K	BV9778	18.8	5489269	NS	1.01942	0.027745
B6	3K	BV9779	18.8	5489302	NS	0.936364	-0.0948592
B6	3K	BV8097r	18.8	5510848	NS	0.936364	-0.0948592
B6	3K	BV8096r	18.8	5510913	NS	0.936364	-0.0948592
VS16	3K	BV8100	26.9	5511119	NS	0.923913	-0.114171
VS16	3K	BV8112r	26.9	5516927	NS	0.981481	-0.026967
VS16	3K	BV8111r	26.9	5658207	NS	0.981481	-0.026967
VS16	3K	BV8101r	26.9	5658211	NS	0.981481	-0.026967
B6	3K	BV8115	20.2	5779237	NS	0.972222	-0.040642
B6	3K	BV8117r	21.2	5912189	NS	0.909091	-0.137504
VS16	3K	BV8121	28.3	5918005	NS	0.990654	-0.0135465
B6	3K	BV8124r	22.1	6268564	NS	0.934579	-0.0976108
B6	3K	BV8140	24.9	6690881	NS	0.916667	-0.125531
VS16	3K	BV8142r	33	6690935	NS	0.990654	-0.0135465
B6	3K	BV8144	24.9	6690970	NS	0.925926	-0.111031
VS16	3K	BV8159r	36.4	6862063	NS	0.893204	-0.162939
VS16	3K	BV8193	41.9	7601164	NS	0.971429	-0.0418202
VS16	3K	BV8195r	41.9	7650642	NS	0.83	-0.268817
B6	3K	BV8197r	27.2	7659004	NS	0.980952	-0.027745
VS16	3K	BV8205	42.6	7931574	NS	1.05208	0.073249
B6	3K	BV8209r	27.2	8081395	NS	0.934579	-0.0976108
VS16	3K	BV8235r	44.1	8674676	*	0.741667	-0.431157
VS16	3K	BV8250	45.8	8955106	NS	1	0
VS16	3K	BV8251	45.8	8955220	NS	1	0
VS16	3K	BV8252	44.7	8965101	NS	1.10753	0.147342
VS16	3K	BV8274r	46.8	9137257	NS	0.878788	-0.186413
VS16	3K	BV8296r	46.3	9194722	*	0.742857	-0.428843
VS16	3K	BV8295	46.3	9194730	NS	0.929293	-0.105795
VS16	3K	BV8292	46.8	9194781	NS	0.989796	-0.014797
VS16	3K	BV8293	46.8	9194789	NS	0.989796	-0.014797
VS16	3K	BV8290r	46.8	9196354	NS	0.798077	-0.3254
VS16	3K	BV8289r	46.8	9196393	NS	0.786408	-0.346651
VS16	3K	BV8298	46.8	9299260	NS	1.05941	0.0832555
B6	3K	BV8302r	31	9385154	NS	1.01905	0.0272215
B6	3K	BV8304r	31	9519032	NS	1.00943	0.0135465
VS16	3K	BV8306	46.8	9519074	NS	1	0
VS16	3K	BV8308r	46.8	9519093	NS	1	0
B6	3K	BV8312	32.9	9782549	NS	0.953271	-0.0690416
B6	3K	BV8313	32.9	9782615	NS	0.95283	-0.069709
VS16	3K	BV8321r	47.3	9896232	NS	1.01887	0.026967
VS16	3K	BV30893r	48.3	9930272	NS	1.01887	0.026967
VS16	3K	BV30892r	48.3	9930275	NS	1.01887	0.026967
VS16	3K	BV30890r	48.3	9930309	NS	1.01887	0.026967
VS16	3K	BV30889r	48.3	9930311	NS	1.01887	0.026967
VS16	3K	BV8331r	48.3	10279485	NS	0.971698	-0.0414199
VS16	3K	BV8330r	48.3	10279504	NS	0.971698	-0.0414199
VS16	3K	BV8365	48.3	10458739	NS	1	0
VS16	3K	BV8366	48.3	10458780	NS	1.01887	0.026967
VS16	3K	BV8367r	48.3	10458811	NS	1.01887	0.026967
VS16	3K	BV8368r	48.3	10478106	NS	0.972222	-0.040642
VS16	3K	BV8375r	48.3	10614751	NS	0.752381	-0.410465
VS16	3K	BV8380r	49.2	10725602	NS	0.87156	-0.198329
VS16	3K	BV8415r	49.7	11035634	NS	1	0
B6	3K	BV8419	36.9	11053539	NS	1.02857	0.040642
VS16	3K	BV8404r	49.7	11190682	NS	0.990654	-0.0135465
B6	3K	BV8407	37.3	11190718	NS	1.06863	0.095759
B6	3K	BV8411r	37.8	11261975	NS	1.02857	0.040642
VS16	3K	BV8412	50.2	11262022	NS	1.02857	0.040642
VS16	3K	BV8414	50.2	11268134	NS	1.03	0.0426443
VS16	3K	BV8335r	50.7	11846929	NS	1	0
VS16	3K	BV8339	50.7	11906980	NS	1.02941	0.0418202
VS16	3K	BV8340r	50.7	11907013	NS	0.990654	-0.0135465
VS16	3K	BV8341	50.7	11907037	NS	1	0
VS16	3K	BV8347	51.2	11997936	NS	1.01	0.0143553
VS16	3K	BV8349r	51.2	12016477	NS	1.02885	0.0410273
VS16	3K	BV8351	52.1	12050068	NS	1.01887	0.026967
B6	3K	BV8353r	39.1	12053114	NS	0.894231	-0.161281
VS16	3K	BV8359r	52.5	12070944	NS	1.01905	0.0272215
B6	3K	BV8433r	39.7	12203747	NS	1.01905	0.0272215
B6	3K	BV8434r	39.7	12203789	NS	1.01905	0.0272215
B6	3K	BV8458	41.6	12668906	NS	1.06796	0.0948592
B6	3K	BV8477	43.5	13005985	NS	1.1	0.137504
B6	3K	BV8476	43.5	13005987	NS	1.1	0.137504
B6	3K	BV31010r	45.4	13697187	NS	1.06796	0.0948592
B6	3K	BV661	45.4	13761487	NS	1.05941	0.0832555
B6	3K	BV14519r	45.4	13868372	NS	1.07292	0.101538
B6	3K	BV8550r	46.8	15301418	NS	0.794393	-0.332076
B6	3K	BV8589	46.8	15428986	NS	1.00943	0.0135465
B6	3K	BV8583	46.8	15673349	NS	1.00943	0.0135465
B6	3K	BV8586	46.8	15878163	NS	1	0
B6	3K	BV8559	46.8	16007489	NS	1.00943	0.0135465
B6	3K	BV8591r	46.8	16007580	NS	1.00943	0.0135465
B6	3K	BV8645	47.3	16575475	NS	0.972222	-0.040642
B6	3K	BV8693r	47.3	17461501	NS	0.941748	-0.0865877
B6	3K	BV8821	49.7	20385355	NS	1.03883	0.0549665
B6	3K	BV8854r	50.1	20827051	NS	1.11111	0.152003
B6	3K	BV8858r	50.1	20827224	NS	1.06796	0.0948592
B6	3K	BV19306	51	21437700	NS	1.10891	0.149143
B6	3K	BV30844r	51.5	21451766	NS	1.08824	0.121991
B6	3K	BV16189r	51.5	21655141	NS	1.07843	0.108934
B6	3K	BV31113	51.5	21703938	NS	1.06061	0.0848889
B6	3K	BV31114r	51.5	21703956	NS	1.0396	0.056034
B6	3K	BV31115	51.5	21704028	NS	1.04255	0.060121
B6	3K	BV714	51.5	21974545	NS	1.07843	0.108934
B6	3K	BV723	51.5	21983542	NS	1.12245	0.16665
B6	3K	BV6887	51.5	22017116	NS	1.07921	0.109973
B6	3K	BV6888	51.5	22017120	NS	1.08911	0.123148
B6	3K	BV6889	51.5	22017143	NS	1.08911	0.123148
B6	3K	BV743r	51.5	22350108	NS	0.979592	-0.0297473
B6	3K	BV744	51.5	22350153	NS	1.08333	0.115477
B6	3K	BV31093	51.5	22359787	NS	1.08824	0.121991
B6	3K	BV14509r	51.5	23061461	NS	1.07071	0.0985638
B6	3K	BV23342	51.5	23218570	NS	0.88	-0.184425
B6	3K	BV755	51.5	23281812	NS	1.15625	0.209453
B6	3K	BV16402	51.5	23331501	NS	1.07	0.0976108
B6	3K	BV25244r	52	23570917	NS	1.22989	0.298523
B6	3K	BV25242	52	23639769	NS	1.06796	0.0948592
B6	3K	BV30431	52	23784247	NS	1.1383	0.186878
B6	3K	BV30432r	52	23784281	NS	0.980392	-0.0285692
B6	3K	BV31011	52	23820973	NS	1.08511	0.117836
B6	3K	BV15319r	52	23899958	NS	1.07843	0.108934
B6	3K	BV758	52	23914591	NS	1.11224	0.153474
B6	3K	BV759	52	23914632	NS	1.05825	0.0816838
B6	3K	BV2714r	53	24260333	NS	1.12121	0.165059
B6	3K	BV2715	53	24260378	NS	1.14286	0.192645
B6	3K	BV2716	53	24260404	NS	1.16667	0.222392
B6	3K	BV30460	53.5	24523999	NS	1.13	0.176323
B6	3K	BV19324r	53.5	24553733	NS	1.12941	0.175572
B6	3K	BV24137	53.5	24932086	NS	1.09184	0.126757
B6	3K	BV24138	53.5	24932095	NS	1.09184	0.126757
B6	3K	BV24135r	53.5	24932248	NS	1.09278	0.128008
B6	3K	BV24136r	53.5	24932251	NS	1.09278	0.128008
B6	3K	BV24740r	53.5	26342465	NS	1.13	0.176323
B6	3K	BV4286r	53.5	27048461	NS	1.13	0.176323
B6	3K	BV4287r	53.5	27048485	NS	1.13	0.176323
B6	3K	BV18275	54.9	27684333	NS	1.28736	0.364411
B6	3K	BV18273r	54.9	27684421	NS	0.787879	-0.343954
B6	3K	BV9832	54.9	27859412	NS	1.10891	0.149143
B6	3K	BV28562	55.8	28001908	*	1.35227	0.435386
B6	3K	BV21611	55.8	28281207	NS	1.14141	0.190822
B6	3K	BV26647	55.8	28674477	*	1.33721	0.419225
B6	3K	BV349r	56.3	29093017	NS	1.12121	0.165059
B6	3K	BV30451r	57.2	30521455	NS	0.936842	-0.0941222
B6	3K	BV16623r	57.2	30703396	NS	1.10204	0.140178
B6	3K	BV8843r	57.4	30802216	NS	1.17647	0.234465
B6	3K	BV30821r	57.7	31222427	NS	1.15152	0.203533
B6	3K	BV30822r	57.7	31222429	NS	1.15152	0.203533
B6	3K	BV25021r	57.7	31878001	NS	1.10101	0.138828
B6	3K	BV25020r	57.7	31878015	NS	1.10101	0.138828
B6	3K	BV23408r	57.7	31933603	NS	1.1134	0.154975
B6	3K	BV23407r	57.7	31933619	NS	1.15306	0.205469
B6	3K	BV8678	57.8	32624150	NS	1.13	0.176323
B6	3K	BV8864r	57.6	32774751	NS	1.325	0.405992
B6	3K	BV8865	57.8	32774763	NS	1.28409	0.360747
B6	3K	BV8679r	60.3	35915136	NS	1.05208	0.073249
B6	3K	BV8930r	60.8	36472784	NS	1.05	0.0703893
B6	3K	BV8981	60.8	38571904	NS	1.12121	0.165059
B6	3K	BV8989	60.8	41391620	NS	1.02105	0.0300572
B6	3K	BV8988	60.8	41391653	NS	1.14433	0.194503
B6	3K	BV8987r	60.8	41391692	NS	1.0202	0.0288549
B6	3K	BV8986r	60.8	41912527	NS	1.06	0.0840643
B6	3K	BV11257r	63.2	46704292	*	0.75	-0.415037
B6	3K	BV9173r	71.7	51202304	NS	1.04808	0.0677446
VS16	3K	BV9171	56.8	51202388	NS	1.09804	0.13493
VS16	3K	BV9168r	56.8	51204553	NS	1.09804	0.13493
VS16	3K	BV9161	57.3	51274316	NS	1.14141	0.190822
B6	3K	BV9160r	71.3	51274414	*	0.695238	-0.524421
VS16	3K	BV9175	57.8	51647491	NS	1.15152	0.203533
VS16	3K	BV10322r	58.5	52447299	NS	1.19792	0.260528
VS16	3K	BV9273r	59.2	53233039	NS	1.16162	0.216133
VS16	3K	BV9272r	59.2	53233071	NS	1.16162	0.216133
VS16	3K	BV9270r	59.2	53233086	NS	1.16162	0.216133
VS16	3K	BV9302	61.1	53939933	NS	1.27957	0.355659
VS16	3K	BV9199	61.1	54109995	*	1.32558	0.406625
VS16	3K	BV9200	61.1	54110057	NS	1.25556	0.328326
B6	3K	BV9202	77.2	54190151	*	1.39726	0.482601
B6	3K	BV9208r	77.7	54272367	NS	0.981308	-0.0272215
VS16	3K	BV8612r	64.4	54470875	NS	1.19149	0.252766
VS16	3K	BV9236	64.9	55089872	NS	1.18557	0.245577
VS16	3K	BV9245	65.4	55109648	**	1.60563	0.683143
VS16	3K	BV8875	66.5	55398136	NS	1.1383	0.186878
VS16	3K	BV9312r	74.1	57249992	NS	1.26966	0.344446
VS16	3K	BV9313	74.1	57250085	*	1.33333	0.415037
VS16	3K	BV9314	74.1	57250169	NS	1.2	0.263034
VS16	3K	BV9315	74.1	57250223	NS	1.17708	0.235216
VS16	3K	BV9319r	74.5	57302592	NS	1.14	0.189034
VS16	3K	BV9325r	77.3	57716449	NS	1.10526	0.14439
VS16	3K	BV9326	77.3	57716469	NS	1.11579	0.158065
VS16	3K	BV9327r	78.8	57749770	NS	1.15789	0.211504
VS16	3K	BV9369r	82.3	58460485	NS	1.24096	0.311461
VS16	3K	BV9368r	82.3	58460500	NS	1.0404	0.0571439
VS16	3K	BV9367r	83.7	58476027	NS	1.18367	0.243271
VS16	3K	BV9382r	83.7	58476084	NS	1.18367	0.243271
VS16	3K	BV9365r	83.7	58504579	NS	1.15217	0.204358
VS16	3K	BV9366r	83.7	58562529	NS	1.18367	0.243271
VS16	3K	BV9384r	83.7	58630958	NS	1.1383	0.186878
VS16	3K	BV9389	84.2	58892399	NS	1.15054	0.202308
VS16	3K	BV9391	84.2	58904081	NS	1.21053	0.275634
VS16	3K	BV8999r	85.3	58983706	NS	1.24719	0.318682
VS16	3K	BV8998	85.3	58983716	NS	1.1978	0.26039
VS16	3K	BV8997	85.3	58983803	NS	1.2	0.263034
VS16	3K	BV9578r	89.8	59980280	NS	1.11	0.15056
VS16	3K	BV31212r	90.8	60339339	NS	1.10891	0.149143
VS16	3K	BV9444r	90.3	60346855	NS	0.959596	-0.059501
VS16	3K	BV9445	90.8	60346865	NS	1.15556	0.208587
VS16	3K	BV9454	94.1	60968102	NS	1.05769	0.08092
B6	3K	BV9464	81	61113273	NS	0.972222	-0.040642
B6	3K	BV9468	80.5	61165243	NS	0.927273	-0.108934
VS16	3K	BV9472	95.5	61241560	NS	1	0
VS16	3K	BV9474r	96	61271897	NS	0.970297	-0.0435016
B6	3K	BV17000r	81.9	61409538	NS	0.990654	-0.0135465
B6	3K	BV9485r	81.9	61409566	NS	0.990654	-0.0135465
VS16	3K	BV9487	95.5	61409625	NS	1.1383	0.186878
VS16	3K	BV9499r	96.5	61535375	NS	0.989796	-0.014797
VS16	3K	BV9501	96.5	61535842	NS	0.963303	-0.0539388
B6	3K	BV10584r	82.4	61781168	NS	1	0
B6	3K	BV9502r	82.4	61907011	NS	1.07778	0.10806
B6	3K	BV9515r	83.3	62018659	NS	0.834951	-0.260236
B6	3K	BV9514r	83.3	62018666	NS	0.834951	-0.260236
B6	3K	BV9513r	83.3	62018669	NS	0.834951	-0.260236
B6	3K	BV9512r	83.3	62018683	NS	0.834951	-0.260236
B6	3K	BV9553	89.4	63201636	NS	0.971429	-0.0418202
B6	3K	BV9555	89.4	63201747	NS	0.943925	-0.0832555
B6	3K	BV9556	89.4	63201752	NS	0.915888	-0.126757
B6	3K	BV9564r	89	63474880	NS	1	0
VS16	3N	BV25019r	0.9	128008	NS	0.927928	-0.107915
VS16	3N	BV24145r	0	355027	NS	0.93578	-0.095759
B6	3N	BV24233	8.7	464088	NS	1.22222	0.289507
B6	3N	BV24229	8.7	464607	NS	1.20213	0.26559
B6	3N	BV24227	8.5	487876	NS	1.17708	0.235216
B6	3N	BV24187r	8.3	614728	NS	1.15152	0.203533
VS16	3N	BV10423	0.9	623489	NS	1.02222	0.0317089
VS16	3N	BV10424	0.9	623490	NS	1.05682	0.0797272
VS16	3N	BV24183r	1.4	648906	NS	0.855856	-0.22456
B6	3N	BV24179r	8.3	670605	NS	1	0
B6	3N	BV24178r	8.3	670673	NS	1.0098	0.0140752
VS16	3N	BV24174r	1.9	744330	NS	0.872727	-0.196397
VS16	3N	BV24171r	1.9	744462	NS	0.927928	-0.107915
B6	3N	BV24170	8.7	744487	NS	1.13	0.176323
VS16	3N	BV9605	1.9	842614	NS	1.01961	0.0280144
VS16	3N	BV9606r	2.4	898446	NS	0.95283	-0.069709
B6	3N	BV9607	8.7	956039	NS	1.13	0.176323
VS16	3N	BV9608	2.9	956068	NS	0.962963	-0.0544478
VS16	3N	BV9614r	4	1219057	NS	0.934579	-0.0976108
B6	3N	BV9618r	8.3	1332357	NS	1.10417	0.142958
B6	3N	BV8616	8.7	1421164	NS	1.01075	0.01543
VS16	3N	BV9630r	6.7	1700751	NS	1.00962	0.0138058
VS16	3N	BV9632r	6.7	1748915	NS	0.981481	-0.026967
B6	3N	BV9635	12	1779035	NS	1.10891	0.149143
B6	3N	BV9637r	12.5	1779077	NS	1.13	0.176323
VS16	3N	BV9642r	7.2	1826302	NS	1.01031	0.014797
B6	3N	BV9643r	12.5	1855446	NS	1.2	0.263034
B6	3N	BV9645	12	1904708	NS	1.15556	0.208587
B6	3N	BV9646	12	1904713	NS	1.15556	0.208587
B6	3N	BV9649r	12.5	1904751	NS	1.06593	0.0921182
VS16	3N	BV9650	7.7	1904795	NS	0.980769	-0.0280144
VS16	3N	BV9652r	7.7	1904856	NS	1.02062	0.0294438
VS16	3N	BV9654r	8.2	2023078	NS	0.96875	-0.0458037
B6	3N	BV9657	12	2073172	NS	1.07447	0.103623
VS16	3N	BV9667r	10.3	2462780	NS	0.946809	-0.0788554
VS16	3N	BV9678	12.2	2642443	NS	0.972222	-0.040642
B6	3N	BV9679r	14.3	2642444	NS	1.03846	0.0544478
B6	3N	BV9681	14.3	2642476	NS	1.04808	0.0677446
B6	3N	BV9682	14.3	2642510	NS	1.04808	0.0677446
B6	3N	BV9685r	14.1	2642564	NS	1.04854	0.068387
B6	3N	BV9686	13.9	2663708	NS	1.27473	0.350186
B6	3N	BV9687r	13.9	2663733	NS	1.09	0.124328
B6	3N	BV9692	14.3	2757209	NS	1.05102	0.0717907
B6	3N	BV9693r	13.9	2757283	NS	1.08	0.111031
B6	3N	BV9694	14.3	2757295	NS	1.09184	0.126757
B6	3N	BV9699	15.2	2876366	NS	1.00943	0.0135465
B6	3N	BV9708	16.1	3193621	NS	1.19767	0.260236
B6	3N	BV9710r	16.1	3193746	NS	1.01942	0.027745
B6	3N	BV9716r	17.3	3309592	NS	0.901961	-0.148863
B6	3N	BV9718r	17.3	3309675	NS	0.921569	-0.117836
B6	3N	BV9722	18	3438970	NS	0.954128	-0.0677446
B6	3N	BV9731	19.9	3853304	NS	0.990654	-0.0135465
B6	3N	BV9732	19.9	3853359	NS	0.990654	-0.0135465
B6	3N	BV10326	19.4	3865211	NS	1.00962	0.0138058
B6	3N	BV10325	19.4	3865312	NS	1.00952	0.0136749
B6	3N	BV9762	22.2	5028490	NS	1.0404	0.0571439
B6	3N	BV9768r	22.2	5206183	NS	0.94	-0.0892673
VS16	3N	BV9769r	29.4	5289828	NS	1.01905	0.0272215
B6	3N	BV9773	22.6	5289920	NS	0.961538	-0.0565835
B6	3N	BV9797	25.9	5881173	NS	1.04808	0.0677446
B6	3N	BV13908r	28.3	6522741	NS	1.02857	0.040642
B6	3N	BV13912r	28.8	6594210	NS	1.01905	0.0272215
B6	3N	BV8177r	30.2	6897917	NS	0.953271	-0.0690416
VS16	3N	BV8179r	36.1	6897938	NS	0.990566	-0.0136749
VS16	3N	BV13913r	39	7422141	NS	0.918919	-0.121991
VS16	3N	BV13914r	39	7422230	NS	0.918919	-0.121991
VS16	3N	BV8214r	39.9	7880400	NS	0.989011	-0.0159415
VS16	3N	BV8216r	39.9	7880402	NS	0.978261	-0.0317089
VS16	3N	BV8218	39.9	7880423	NS	0.952381	-0.0703893
VS16	3N	BV8219	39.9	7887134	NS	0.935185	-0.096676
VS16	3N	BV8220	39.9	7887174	NS	0.90991	-0.136204
VS16	3N	BV22111r	40.4	8357943	NS	0.910714	-0.13493
VS16	3N	BV22107r	40.4	8408798	NS	0.857143	-0.222392
VS16	3N	BV30477	43.7	8547650	NS	1.01905	0.0272215
VS16	3N	BV30478r	43.7	8557772	NS	0.990654	-0.0135465
B6	3N	BV10153	34.4	8626876	NS	0.925926	-0.111031
VS16	3N	BV2414r	45.7	8731168	NS	0.960784	-0.0577155
B6	3N	BV6435	35.9	9265957	NS	0.954128	-0.0677446
B6	3N	BV29771	36.4	9471822	NS	0.962963	-0.0544478
B6	3N	BV8324	36.4	9904286	NS	0.962963	-0.0544478
B6	3N	BV2654	38.7	10935416	NS	0.918919	-0.121991
B6	3N	BV30213	44.4	13729772	NS	0.875	-0.192645
B6	3N	BV2700r	45.8	15532188	NS	0.866071	-0.207442
B6	3N	BV30191r	46.2	20263823	NS	0.859649	-0.21818
B6	3N	BV8518	48.6	23801348	NS	0.859649	-0.21818
B6	3N	BV16407r	50	24894798	NS	0.87156	-0.198329
B6	3N	BV28876	50.5	25984361	NS	0.892157	-0.164631
B6	3N	BV28875	50.5	25984422	NS	0.892157	-0.164631
B6	3N	BV17505	51	27127187	NS	1.04348	0.0614005
B6	3N	BV17504	51	27127257	NS	1.01053	0.0151069
B6	3N	BV28426r	51	27237388	NS	0.909091	-0.137504
B6	3N	BV17503r	51.2	27338579	NS	0.955556	-0.0655883
B6	3N	BV30376r	51.4	27563721	NS	0.901786	-0.149143
B6	3N	BV30375	51.4	27563725	NS	0.901786	-0.149143
B6	3N	BV26424r	51.4	27980994	*	0.730769	-0.452512
B6	3N	BV17472	51.4	28611463	NS	0.845455	-0.242201
B6	3N	BV9812	51.9	29199791	NS	0.918919	-0.121991
B6	3N	BV9837r	51.9	29266800	NS	0.918919	-0.121991
B6	3N	BV9839r	51.9	29270688	NS	0.882883	-0.179706
B6	3N	BV9840r	51.9	29270709	NS	0.909091	-0.137504
B6	3N	BV9842	51.9	29270751	NS	0.918919	-0.121991
B6	3N	BV9819	52.4	29609194	NS	0.805825	-0.311461
B6	3N	BV9821	51.9	29707464	NS	0.946809	-0.0788554
B6	3N	BV9823	52.4	29707600	NS	0.926316	-0.110424
B6	3N	BV31242r	52.4	30027547	NS	0.904255	-0.145198
B6	3N	BV9702r	52.4	30073744	NS	0.942308	-0.0857299
B6	3N	BV9703r	52.4	30073794	NS	0.927835	-0.10806
B6	3N	BV9972r	52.4	30664888	NS	0.95283	-0.069709
B6	3N	BV9973r	52.4	30664908	NS	0.90991	-0.136204
B6	3N	BV9977	52.4	30664956	NS	0.901786	-0.149143
B6	3N	BV9982r	52.4	30737192	NS	0.900901	-0.15056
B6	3N	BV9984r	52.4	30740737	NS	0.908257	-0.138828
B6	3N	BV9923	52.4	30901338	NS	0.901786	-0.149143
B6	3N	BV9925	52.4	30901372	NS	0.901786	-0.149143
B6	3N	BV9952	52.9	30991823	NS	0.90991	-0.136204
B6	3N	BV9957r	53.8	31176229	NS	0.877551	-0.188445
B6	3N	BV9962	53.8	31178675	NS	0.884956	-0.176323
B6	3N	BV10016	54.3	32763950	NS	0.876106	-0.190822
B6	3N	BV10017	54.3	32763995	NS	0.868421	-0.203533
B6	3N	BV10038r	54.3	34185351	NS	0.868421	-0.203533
B6	3N	BV30362	54.8	34426860	NS	0.900901	-0.15056
B6	3N	BV9877r	54.8	34984197	NS	0.883929	-0.177998
B6	3N	BV10057r	55.7	36820556	NS	0.840708	-0.250323
B6	3N	BV10291r	57.1	49300347	NS	0.836207	-0.258068
B6	3N	BV10234r	57.1	49896557	NS	0.836207	-0.258068
VS16	3N	BV9349	53.5	63092588	NS	1	0
VS16	3N	BV10669	60.8	64237363	NS	0.927835	-0.10806
VS16	3N	BV10672	65.6	64237482	***	0.592593	-0.754888
VS16	3N	BV10475r	65.6	64455020	NS	0.934579	-0.0976108
VS16	3N	BV10472r	65.6	64455106	NS	0.883929	-0.177998
B6	3N	BV10520	83.5	65249915	NS	0.990099	-0.0143553
VS16	3N	BV10523	69.3	65249995	NS	0.878505	-0.186878
B6	3N	BV10538	85.9	65498501	NS	0.972222	-0.040642
B6	3N	BV10540	85.9	65498665	NS	0.972222	-0.040642
B6	3N	BV10541	85.9	65533148	NS	1.04255	0.060121
VS16	3N	BV10542	73.6	65534487	NS	0.871287	-0.19878
B6	3N	BV9433r	86.4	65903119	NS	1	0
B6	3N	BV9434r	86.4	65903172	NS	1	0
B6	3N	BV10549r	86.4	66165837	NS	0.990291	-0.0140752
B6	3N	BV10550	85.8	66184645	NS	1.06122	0.0857299
B6	3N	BV10551r	86.4	66184654	NS	0.942308	-0.0857299
B6	3N	BV10552	85.8	66184732	NS	1.07216	0.100527
B6	3N	BV10653	93.6	66392949	NS	1.18478	0.244622
B6	3N	BV10655	97.8	66392989	**	1.58974	0.668794
VS16	3N	BV10661r	77.8	66407983	NS	0.927928	-0.107915
VS16	3N	BV10576r	82.5	66895507	NS	0.927928	-0.107915
B6	3N	BV10577	88.2	66895544	NS	1.00943	0.0135465
B6	3N	BV10586r	88.2	67014285	NS	0.933962	-0.0985638
B6	3N	BV10587r	88.2	67054227	NS	0.780952	-0.356694
VS16	3N	BV10589r	84.8	67126939	NS	0.910714	-0.13493
VS16	3N	BV10600r	85.7	67209346	NS	0.881818	-0.181447
VS16	3N	BV10601r	85.7	67209348	NS	0.872727	-0.196397
VS16	3N	BV30606	86.2	67328149	NS	0.971963	-0.0410273
VS16	3N	BV30605	86.2	67328180	NS	0.944954	-0.0816838
VS16	3N	BV10609	90.5	67881645	NS	1.01887	0.026967
VS16	3N	BV10650r	91.4	67954979	NS	1	0
VS16	3N	BV10619r	96.1	68602601	NS	0.877193	-0.189034
VS16	3N	BV10621r	96.1	68616418	NS	0.816514	-0.292451
VS16	3N	BV10636	101.9	69367343	NS	0.873684	-0.194816
VS16	3N	BV10646r	101.9	69453065	NS	0.82243	-0.282035
VS16	3N	BV10647r	101.9	69453075	NS	0.82243	-0.282035
VS16	3N	BV10649r	101.9	69453097	NS	0.82243	-0.282035
VS16	4K	BV10683	0	457608	NS	1.02198	0.0313642
B6	4K	BV12041r	20.6	2195769	NS	1.02913	0.0414199
B6	4K	BV10702	22.1	2310270	NS	1.10891	0.149143
B6	4K	BV10701	21.6	2310405	NS	1.08824	0.121991
B6	4K	BV10700r	22.3	2310413	NS	1.13131	0.177998
B6	4K	BV10699r	22.5	2310425	NS	1.15306	0.205469
B6	4K	BV10698	21.6	2310426	NS	1.07843	0.108934
B6	4K	BV10697r	22.5	2310448	NS	1.14141	0.190822
B6	4K	BV10719r	22.1	2337385	NS	1.05825	0.0816838
B6	4K	BV31280r	19.8	2376831	NS	1.04854	0.068387
B6	4K	BV31277	3.6	2376861	*****	2.10294	1.07241
B6	4K	BV31276	0	2376891	*****	2.60345	1.38042
B6	4K	BV10739	24.3	2404605	NS	1.09783	0.13465
B6	4K	BV10743r	23.9	2475584	NS	1.10101	0.138828
B6	4K	BV10746r	24.3	2553460	NS	1.08511	0.117836
B6	4K	BV30241r	29.7	3015809	NS	0.788462	-0.342888
B6	4K	BV10765r	29.7	3178805	NS	1.14433	0.194503
B6	4K	BV10767r	29.7	3178870	NS	1.13131	0.177998
B6	4K	BV10768	30.1	3178926	NS	1.12245	0.16665
B6	4K	BV10771r	29.7	3261329	NS	1.06931	0.096676
B6	4K	BV10764	30.1	3282028	NS	1.06	0.0840643
B6	4K	BV10772	31	3328697	NS	1.06796	0.0948592
B6	4K	BV10773r	31.4	3328742	NS	1.08824	0.121991
B6	4K	BV10782r	34.6	4062099	NS	1.02857	0.040642
VS16	4K	BV10881	8.9	6174853	NS	0.954128	-0.0677446
VS16	4K	BV10910r	12.2	7349508	NS	1	0
VS16	4K	BV10916r	12.2	7359768	NS	0.924528	-0.113211
VS16	4K	BV10980	14.4	7873164	NS	0.918919	-0.121991
VS16	4K	BV10979	14.4	7873193	NS	0.918919	-0.121991
VS16	4K	BV10983r	14.4	7873329	NS	0.927928	-0.107915
VS16	4K	BV11004	14.4	7928684	NS	0.891892	-0.165059
VS16	4K	BV11005	14.4	7928704	NS	0.851852	-0.231326
VS16	4K	BV31088r	14.4	8083129	NS	0.989796	-0.014797
VS16	4K	BV11094	14.9	8709068	NS	0.925234	-0.11211
VS16	4K	BV10996r	16.5	10390355	NS	0.859813	-0.217905
VS16	4K	BV10997r	16.6	10390364	NS	0.87619	-0.190684
VS16	4K	BV11587r	16.3	10510282	NS	0.854545	-0.226771
VS16	4K	BV11585r	16.3	10510319	NS	0.932039	-0.101538
VS16	4K	BV11072	16.8	10715883	NS	0.893204	-0.162939
VS16	4K	BV11092	17.3	10881974	NS	0.90991	-0.136204
VS16	4K	BV11091	17.3	10881986	NS	0.90991	-0.136204
VS16	4K	BV11080r	17.3	11006859	NS	0.854545	-0.226771
VS16	4K	BV10937	17.8	11804550	NS	0.896226	-0.158065
VS16	4K	BV11135r	17.8	12048879	NS	0.909091	-0.137504
VS16	4K	BV11876	18.7	12331860	NS	0.954128	-0.0677446
VS16	4K	BV11874	18.7	12331918	NS	0.963303	-0.0539388
VS16	4K	BV11875	18.7	12331922	NS	0.963303	-0.0539388
VS16	4K	BV11138r	18.7	12597523	NS	0.881818	-0.181447
VS16	4K	BV11164	21	13851032	NS	1.0198	0.028289
VS16	4K	BV11259r	21.5	14096717	NS	0.830189	-0.268489
VS16	4K	BV30669	21.5	14098078	NS	1.02885	0.0410273
VS16	4K	BV11338r	22	14204151	NS	0.916667	-0.125531
VS16	4K	BV11273r	24.4	15370579	NS	0.968085	-0.0467942
VS16	4K	BV11378r	24.4	17288206	NS	0.961538	-0.0565835
VS16	4K	BV11299	24.4	17431477	NS	1.05155	0.0725125
VS16	4K	BV11313r	24.4	17988432	NS	0.963303	-0.0539388
VS16	4K	BV11322r	24.4	18499154	NS	1.01087	0.0155969
VS16	4K	BV31162r	26.8	19744854	NS	0.927928	-0.107915
VS16	4K	BV11213	26.8	19751171	NS	0.848214	-0.237499
VS16	4K	BV11210	26.8	19797308	NS	0.95	-0.0740006
VS16	4K	BV11209	26.8	19797315	NS	0.95	-0.0740006
VS16	4K	BV11350	26.8	19873407	NS	0.927928	-0.107915
VS16	4K	BV11218r	26.8	19873414	NS	0.927928	-0.107915
VS16	4K	BV11352	26.8	19873421	NS	0.927928	-0.107915
VS16	4K	BV11354r	26.8	19959306	NS	0.927928	-0.107915
VS16	4K	BV11389r	26.8	19959312	NS	0.927928	-0.107915
VS16	4K	BV31161	26.8	19959331	NS	0.927928	-0.107915
VS16	4K	BV11351	26.8	19959359	NS	0.927928	-0.107915
VS16	4K	BV31163	26.8	19959362	NS	0.927928	-0.107915
VS16	4K	BV11349r	26.8	19966712	NS	0.944954	-0.0816838
VS16	4K	BV11348	26.8	19966754	NS	0.927273	-0.108934
VS16	4K	BV12561	26.8	19972184	NS	0.912621	-0.131912
VS16	4K	BV12560	26.8	19972210	NS	0.912621	-0.131912
VS16	4K	BV12562	26.8	19972343	NS	0.923077	-0.115477
VS16	4K	BV12563r	26.8	19972961	NS	0.906542	-0.141554
VS16	4K	BV11287r	26.8	20172246	NS	0.841121	-0.249614
VS16	4K	BV11289r	26.8	20326113	NS	0.927928	-0.107915
VS16	4K	BV11325r	26.8	20491831	NS	0.849057	-0.236067
VS16	4K	BV11385	26.8	20959171	NS	0.927928	-0.107915
VS16	4K	BV11384	26.8	20959244	NS	0.927928	-0.107915
VS16	4K	BV11388	26.8	20970971	NS	0.910714	-0.13493
VS16	4K	BV11353r	26.8	20971081	NS	0.927928	-0.107915
VS16	4K	BV11392	24.9	21301848	NS	1.01905	0.0272215
VS16	4K	BV11098r	26.8	23112676	NS	0.882353	-0.180572
VS16	4K	BV10987r	26.8	23577836	NS	0.927273	-0.108934
VS16	4K	BV10988r	26.8	23578270	NS	0.777778	-0.36257
VS16	4K	BV11381r	27.5	23744840	NS	0.76699	-0.38272
VS16	4K	BV11355	24.9	24521385	NS	1	0
VS16	4K	BV11368	28.2	27610676	NS	0.936364	-0.0948592
VS16	4K	BV11364r	28.2	27745376	NS	0.962264	-0.0554951
VS16	4K	BV11484	28.2	29343667	NS	0.945455	-0.08092
VS16	4K	BV11567	28.7	29587711	NS	0.971698	-0.0414199
VS16	4K	BV11490r	28.7	29662114	NS	0.953704	-0.068387
VS16	4K	BV11461r	28.7	29706587	NS	0.924528	-0.113211
VS16	4K	BV11475	28.7	29858307	NS	0.942308	-0.0857299
VS16	4K	BV11468r	29.2	29930942	NS	0.945455	-0.08092
VS16	4K	BV11480r	29.2	30081229	NS	0.945455	-0.08092
VS16	4K	BV11478r	29.2	30081339	NS	0.850877	-0.232977
VS16	4K	BV11476	29.2	30081375	NS	0.945455	-0.08092
VS16	4K	BV11427r	29.2	31937068	NS	0.900901	-0.15056
VS16	4K	BV11528r	30.1	34003897	NS	0.944954	-0.0816838
VS16	4K	BV11597	30.1	35766337	NS	0.978947	-0.0306968
VS16	4K	BV11608r	30.1	35804328	NS	0.859649	-0.21818
VS16	4K	BV11611r	30.1	35844910	NS	0.925234	-0.11211
VS16	4K	BV11627	31.5	36583496	NS	0.927273	-0.108934
VS16	4K	BV11626	31.5	36583503	NS	0.927273	-0.108934
VS16	4K	BV11670r	31.5	37804550	NS	0.916667	-0.125531
VS16	4K	BV11641	32	38422216	NS	0.876106	-0.190822
VS16	4K	BV11655r	32.5	38731096	NS	0.927928	-0.107915
VS16	4K	BV11658r	32.9	38931122	NS	0.962264	-0.0554951
VS16	4K	BV11759	38.1	41207442	NS	0.990476	-0.0138058
VS16	4K	BV11758	38.1	41207489	NS	0.990476	-0.0138058
VS16	4K	BV11740r	38.1	41372748	*	0.740385	-0.433653
B6	4K	BV15658r	44.7	45988618	NS	0.962617	-0.0549665
B6	4K	BV15655	44.7	46041215	NS	1.0303	0.0430687
B6	4K	BV24158	47	46302553	NS	1.03846	0.0544478
B6	4K	BV11930	49.8	46531979	NS	1.01905	0.0272215
B6	4K	BV11933	49.8	46532147	NS	1.02857	0.040642
B6	4K	BV11934	49.8	46532183	NS	1.02857	0.040642
B6	4K	BV28809r	51.7	46615253	NS	1.04082	0.0577155
B6	4K	BV28814r	52.9	46631590	NS	1.13131	0.177998
B6	4K	BV826r	53.7	46772657	NS	1.08	0.111031
B6	4K	BV822r	54.9	46826755	NS	1.17708	0.235216
B6	4K	BV817r	55.3	46855779	NS	1.10891	0.149143
B6	4K	BV2262	59.1	47160944	NS	1.06452	0.0901978
B6	4K	BV2263	59.1	47160948	NS	1.07527	0.104697
B6	4K	BV2265	59.1	47161101	NS	1.15294	0.205319
B6	4K	BV26225	58.5	47248791	*	1.37179	0.456065
B6	4K	BV26223	59.1	47248883	NS	1.0098	0.0140752
B6	4K	BV30576	59.1	47756042	NS	1.02857	0.040642
VS16	4K	BV13074r	60.8	47882415	NS	0.758929	-0.397964
B6	4K	BV16272r	62.1	47942914	NS	0.849057	-0.236067
B6	4K	BV16270r	62.1	47943025	NS	0.790476	-0.339206
B6	4N	BV11945r	2.9	214353	NS	1	0
B6	4N	BV11953	2.9	221746	*	1.44444	0.530515
B6	4N	BV11970r	2.9	275431	NS	0.970874	-0.0426443
B6	4N	BV11971	0	294985	NS	1.07143	0.0995357
B6	4N	BV11972	0	294991	NS	1.06061	0.0848889
B6	4N	BV11976	3.5	304377	NS	1.02885	0.0410273
B6	4N	BV11975	3.5	304393	NS	1.02885	0.0410273
B6	4N	BV11977r	3.4	304488	NS	1.00943	0.0135465
B6	4N	BV11966r	3.4	562734	NS	1.00943	0.0135465
B6	4N	BV11965r	3.4	562736	NS	1.00943	0.0135465
B6	4N	BV11964r	3.4	562739	NS	1.00943	0.0135465
B6	4N	BV11968r	4.5	580765	NS	0.990566	-0.0136749
B6	4N	BV11979r	4.5	648147	NS	1	0
B6	4N	BV11980r	4.5	648164	NS	1	0
B6	4N	BV30216r	15	1448819	NS	1.1134	0.154975
B6	4N	BV30723	16.4	1540699	NS	1.11	0.15056
B6	4N	BV30725r	16.4	1540758	NS	1.12	0.163499
B6	4N	BV12030	29.4	2128086	NS	1.13	0.176323
B6	4N	BV12027	29.4	2128193	NS	1.13	0.176323
B6	4N	BV12028	29.4	2128208	NS	1.13	0.176323
B6	4N	BV12026	29.4	2128237	NS	1.13	0.176323
B6	4N	BV12069r	35.7	2707728	NS	1.16327	0.21818
VS16	4N	BV567	18.7	5016368	*	1.41667	0.5025
VS16	4N	BV22120r	23.3	5664718	NS	0.912621	-0.131912
VS16	4N	BV12245	28.2	9682471	*	1.37975	0.464404
VS16	4N	BV12244	28.2	10054649	NS	1.07767	0.107915
VS16	4N	BV12356	29.5	11815715	NS	1.08824	0.121991
VS16	4N	BV12659	29.5	11942370	NS	1.09804	0.13493
VS16	4N	BV12310	30	12291341	NS	1.07767	0.107915
VS16	4N	BV12303	30	12322312	NS	1.07767	0.107915
VS16	4N	BV12398r	30	13905174	NS	1.07	0.0976108
VS16	4N	BV12427	6	14768079	**	1.4557	0.541709
VS16	4N	BV12426	0	14768153	*****	2.06061	1.04307
VS16	4N	BV12599r	30.9	16919334	NS	1.15789	0.211504
VS16	4N	BV12493	30.9	17786451	NS	1.08824	0.121991
VS16	4N	BV12465	30.9	17928536	NS	1.07767	0.107915
VS16	4N	BV12501	30.9	18578203	NS	1.09474	0.130584
VS16	4N	BV12366	30.9	19046324	NS	1.07767	0.107915
VS16	4N	BV12450	31.4	20513231	NS	1.09804	0.13493
VS16	4N	BV12478	31.9	21243723	NS	1.08824	0.121991
VS16	4N	BV12475	31.9	21303114	NS	1.08824	0.121991
VS16	4N	BV12474	31.9	21303213	*	1.37037	0.454566
VS16	4N	BV12523	31.9	21333068	NS	1.07767	0.107915
VS16	4N	BV12515	31.9	21457129	NS	1.18478	0.244622
VS16	4N	BV12522r	31.9	21494256	NS	1.07767	0.107915
VS16	4N	BV12520	31.9	21494517	NS	1.06796	0.0948592
VS16	4N	BV12518r	31.9	21832624	NS	1.07767	0.107915
VS16	4N	BV12472	31.9	21832662	NS	1.07767	0.107915
VS16	4N	BV11942r	31.9	22153236	NS	1.1087	0.148863
VS16	4N	BV11941	31.9	22153328	NS	1.18391	0.243557
VS16	4N	BV11940	31.9	22153335	NS	1.24138	0.311944
VS16	4N	BV12559	31.9	26419579	NS	1.07767	0.107915
VS16	4N	BV12566	31.9	27450920	NS	1.06796	0.0948592
VS16	4N	BV12578	31.9	28724336	NS	1.13187	0.178706
VS16	4N	BV12579	31.9	28724339	NS	1.14286	0.192645
VS16	4N	BV12107r	32.4	29853446	NS	1.10417	0.142958
VS16	4N	BV6143	32.9	32251641	NS	1.11881	0.161967
VS16	4N	BV6142	32.9	32260160	NS	1.07292	0.101538
VS16	4N	BV19362	32.9	32657909	NS	1.15306	0.205469
VS16	4N	BV12570	32.9	32763017	NS	1.11881	0.161967
VS16	4N	BV12536	32.9	32763034	NS	1.11881	0.161967
VS16	4N	BV12607	32.9	34385702	NS	1.17857	0.237039
VS16	4N	BV11453	32.4	34742608	NS	1.08824	0.121991
VS16	4N	BV12542r	32.4	34789423	NS	1.03158	0.0448542
VS16	4N	BV12544	32.4	34969196	NS	1.07767	0.107915
VS16	4N	BV11497	32.9	35882557	NS	1.30588	0.385025
VS16	4N	BV24660	32.9	36017345	NS	1.10101	0.138828
VS16	4N	BV24659	32.9	36017360	NS	1.10101	0.138828
VS16	4N	BV30951	32.9	36337602	NS	1.11881	0.161967
VS16	4N	BV30950	32.9	38073534	NS	1.11881	0.161967
VS16	4N	BV12656	32.9	38915453	NS	1.14286	0.192645
VS16	4N	BV12650r	34.8	40562413	NS	1.11881	0.161967
VS16	4N	BV12712r	36.1	41688889	NS	1.14	0.189034
VS16	4N	BV11856r	42.6	46291824	NS	0.877358	-0.188762
VS16	4N	BV12945r	50.5	48194417	NS	1.04124	0.0582986
B6	4N	BV12985	41.6	48464494	NS	0.990385	-0.0139392
B6	4N	BV13001	46.9	48886252	NS	0.981132	-0.0274807
B6	4N	BV13006r	46.9	48924534	NS	1.02062	0.0294438
B6	4N	BV13007	46.9	48924539	NS	0.989899	-0.0146468
B6	4N	BV13009	46.9	48924751	NS	1.04211	0.059501
B6	4N	BV13010r	47.8	49005394	NS	0.971698	-0.0414199
B6	4N	BV13043r	52.6	49196756	NS	0.936364	-0.0948592
B6	4N	BV13044	54.5	49266142	NS	0.981132	-0.0274807
VS16	4N	BV13020r	60.5	49392607	NS	1	0
VS16	4N	BV13060	61.8	49791636	NS	1.05769	0.08092
B6	5K	BV13083	0	591999	NS	0.962963	-0.0544478
B6	5K	BV13086	0.5	603971	NS	0.971963	-0.0410273
B6	5K	BV13089r	0.5	683745	NS	0.972222	-0.040642
B6	5K	BV13092	0	754909	NS	0.907216	-0.140481
B6	5K	BV13096	0	755130	NS	0.88	-0.184425
B6	5K	BV13117	3	1028936	NS	1.20732	0.271805
B6	5K	BV13206	8.2	2014744	NS	0.90991	-0.136204
B6	5K	BV13184r	12.8	2320224	NS	0.85	-0.234465
B6	5K	BV13185	12.8	2320348	NS	0.918367	-0.122857
VS16	5K	BV13214	5.7	2950944	**	1.53571	0.61891
VS16	5K	BV13227r	5.7	3347480	**	1.46341	0.549339
VS16	5K	BV13240	0	3452225	*****	2.18033	1.12455
VS16	5K	BV13298	6.6	4975780	**	1.48837	0.573735
VS16	5K	BV13335	7.5	5556047	**	1.54762	0.63005
VS16	5K	BV13356	8.5	5712629	***	1.68831	0.755581
VS16	5K	BV13359	9	5883604	***	1.72727	0.788496
VS16	5K	BV13363	9	5889447	***	1.64198	0.715432
VS16	5K	BV13369r	9	5892764	***	1.64198	0.715432
VS16	5K	BV13381	10.4	6597176	****	1.76623	0.820676
VS16	5K	BV13393	12.3	7138112	*****	2.2931	1.1973
VS16	5K	BV13394r	12.3	7138121	**	1.55696	0.638734
VS16	5K	BV13400r	12.3	7335526	***	1.675	0.744161
VS16	5K	BV13420	13.2	7588310	****	1.74359	0.802061
VS16	5K	BV13433	13.2	7898572	****	1.77632	0.828888
VS16	5K	BV13432	13.2	7898638	****	1.77632	0.828888
VS16	5K	BV13441	13.2	8170811	****	1.85714	0.893085
VS16	5K	BV13458	13.2	8369012	****	1.83784	0.878009
VS16	5K	BV13459r	13.2	8369030	****	1.76623	0.820676
VS16	5K	BV13460	13.2	8369071	****	1.76623	0.820676
VS16	5K	BV13461r	13.4	8395133	****	1.84286	0.881944
VS16	5K	BV13467	13.2	8441880	****	1.8806	0.911191
VS16	5K	BV13470r	13.7	8636195	****	1.77922	0.831246
VS16	5K	BV13473r	13.5	8769466	****	1.85938	0.894818
VS16	5K	BV13472r	13.6	8769519	****	1.85938	0.894818
VS16	5K	BV13477	13.7	8852951	****	1.76	0.815575
VS16	5K	BV13478	13.7	8852961	***	1.70667	0.771181
VS16	5K	BV13479	13.7	8853012	***	1.70667	0.771181
VS16	5K	BV13481r	13.7	8859617	****	1.78947	0.839535
VS16	5K	BV13482	13.7	8880116	****	1.7973	0.845829
VS16	5K	BV13483	13.7	8880176	****	1.80263	0.850105
VS16	5K	BV13491r	13.3	9279036	***	1.75362	0.810339
VS16	5K	BV13495	13.7	9323296	****	1.77922	0.831246
VS16	5K	BV13505	13.7	9479890	****	1.77632	0.828888
VS16	5K	BV13506	13.7	9479901	***	1.72727	0.788496
VS16	5K	BV13508r	13.7	9481673	****	1.80263	0.850105
VS16	5K	BV13556r	14.6	10252028	****	1.86486	0.899071
VS16	5K	BV13555r	14.6	10252031	****	1.86486	0.899071
VS16	5K	BV13575	14.6	10661838	****	1.85333	0.890122
VS16	5K	BV13574	14.6	10661843	****	1.85333	0.890122
VS16	5K	BV13576r	14.6	10661915	****	1.85333	0.890122
VS16	5K	BV13579r	15.5	10812517	*****	2.01429	1.01027
VS16	5K	BV13582r	15.5	10975179	*****	1.91781	0.939458
VS16	5K	BV13583	15.5	10994330	*****	2.22222	1.152
VS16	5K	BV13594	15.5	11490667	*****	1.95833	0.969626
VS16	5K	BV13670	15.5	11703339	*****	1.93151	0.949727
VS16	5K	BV13620	16.4	12013521	*****	1.93151	0.949727
VS16	5K	BV13622	16.4	12136953	*****	1.91781	0.939458
VS16	5K	BV13635r	16.9	12674582	*****	1.97222	0.979822
VS16	5K	BV13636	16.9	12674583	*****	1.97222	0.979822
VS16	5K	BV13637r	16.9	12674596	*****	1.97222	0.979822
VS16	5K	BV13654	17.8	13635340	*****	2.24528	1.1669
VS16	5K	BV13660	17.8	13670183	*****	2.04412	1.03148
VS16	5K	BV13757	18.7	14677086	*****	1.97222	0.979822
VS16	5K	BV13758	18.7	14677130	*****	1.97222	0.979822
VS16	5K	BV13759	18.7	14677141	*****	1.97222	0.979822
VS16	5K	BV13760	18.7	14677181	*****	1.97222	0.979822
VS16	5K	BV13761	18.7	14677203	*****	1.97222	0.979822
VS16	5K	BV13762	18.7	14677254	*****	1.97222	0.979822
VS16	5K	BV13787r	25.8	20173218	*****	2.27419	1.18536
B6	5K	BV13997	22.8	30756205	NS	1.15909	0.212994
B6	5K	BV14012	23	31657309	NS	0.901961	-0.148863
B6	5K	BV14015	23	31657341	NS	0.919192	-0.121562
B6	5K	BV14096r	25.5	32990475	NS	0.90566	-0.142958
B6	5K	BV14130r	25.5	34003718	NS	0.752294	-0.410632
VS16	5K	BV14074	28.8	35511745	*****	2.16129	1.11189
B6	5K	BV14357	26.4	41739476	NS	1.20455	0.268489
B6	5K	BV14578	34.1	44800500	NS	0.954128	-0.0677446
B6	5K	BV14577	34.1	44800501	NS	0.954128	-0.0677446
B6	5K	BV14541	35.5	45041355	NS	0.943925	-0.0832555
B6	5K	BV14661r	36.5	46552207	NS	0.9	-0.152003
B6	5K	BV14680r	38.5	46993996	NS	0.927273	-0.108934
B6	5K	BV16658r	37.5	47005116	NS	0.786408	-0.346651
B6	5K	BV16656	37.4	47005161	**	1.52	0.604071
B6	5K	BV14681	38	47195095	NS	0.90991	-0.136204
B6	5K	BV14738	38	47498624	NS	0.87963	-0.185032
B6	5K	BV14714r	37.5	47832143	***	0.6	-0.736966
B6	5K	BV14689	38	47936678	NS	0.918919	-0.121991
B6	5K	BV14688	38	47936691	NS	0.918919	-0.121991
B6	5K	BV14745	38	48318710	NS	0.918919	-0.121991
B6	5K	BV14752r	38.5	48416940	NS	0.9	-0.152003
B6	5K	BV14754r	38.5	48459000	NS	0.932692	-0.100527
B6	5K	BV14763r	40.4	48663552	NS	0.981308	-0.0272215
B6	5K	BV14765	39.9	48740926	NS	0.956044	-0.0648511
B6	5K	BV14773	39.9	48756395	NS	0.954128	-0.0677446
B6	5K	BV13233	39.9	48891292	NS	0.971963	-0.0410273
B6	5K	BV13235r	40.4	48891409	NS	0.990476	-0.0138058
B6	5K	BV14766	39.9	48926827	NS	0.954128	-0.0677446
B6	5K	BV14782	39.4	48990921	NS	1.06122	0.0857299
B6	5K	BV14785r	40.4	49029098	NS	0.961905	-0.056034
B6	5K	BV14806r	42.3	49434213	NS	1.08989	0.124179
B6	5K	BV13512r	42.3	49541904	NS	0.954128	-0.0677446
B6	5K	BV14814r	42.3	49600564	NS	0.954128	-0.0677446
B6	5K	BV14816r	42.3	49673557	NS	0.954128	-0.0677446
B6	5K	BV14818	42.5	49788790	NS	0.962264	-0.0554951
B6	5K	BV14821r	42.3	49835893	NS	0.944954	-0.0816838
B6	5K	BV14826	42.7	49883175	NS	0.936364	-0.0948592
B6	5K	BV14827	42.9	50066292	NS	0.92381	-0.114333
B6	5K	BV14828	42.9	50066410	NS	0.930693	-0.103623
B6	5K	BV14831	43.1	50173883	NS	0.90991	-0.136204
B6	5K	BV14833r	41.8	50173959	NS	0.93578	-0.095759
B6	5K	BV14832r	41.8	50173963	NS	0.93578	-0.095759
B6	5K	BV14837r	41.8	50427486	NS	0.850467	-0.233672
B6	5K	BV14840	43.8	50717563	NS	0.935185	-0.096676
B6	5K	BV14854r	44	50906876	NS	0.927273	-0.108934
B6	5K	BV14855	43.6	50911338	NS	0.900901	-0.15056
B6	5K	BV14857	43.6	50927478	NS	0.899083	-0.153474
B6	5K	BV14858	43.6	50927485	NS	0.87156	-0.198329
B6	5K	BV14866	43.6	50971976	NS	0.901786	-0.149143
B6	5K	BV14872r	44	51006643	NS	0.950495	-0.073249
B6	5K	BV14891r	44.5	51635894	NS	0.953271	-0.0690416
B6	5K	BV14892r	44.5	51635906	NS	0.944444	-0.0824622
B6	5K	BV14897r	44.5	51636639	NS	0.927273	-0.108934
B6	5K	BV14896r	44.5	51636666	NS	0.927273	-0.108934
B6	5K	BV14895	44.5	51636681	NS	0.90991	-0.136204
B6	5K	BV14894r	44.5	51636685	NS	0.927273	-0.108934
B6	5K	BV14893r	44.5	51636799	NS	0.927273	-0.108934
B6	5K	BV14994r	48.8	53602627	NS	1.08421	0.116645
B6	5K	BV15081r	49.7	54663829	NS	1.00952	0.0136749
B6	5K	BV15133r	50.2	55008719	NS	1	0
B6	5K	BV15151r	50.2	55211453	NS	1.00962	0.0138058
B6	5K	BV15159	51.1	55395332	NS	0.962617	-0.0549665
B6	5K	BV15164	51.1	55461211	NS	0.972222	-0.040642
B6	5K	BV15141r	52	55772049	NS	1.01905	0.0272215
B6	5K	BV15181r	52	55961552	NS	0.990654	-0.0135465
B6	5K	BV15189	52.5	56045399	NS	0.981308	-0.0272215
B6	5K	BV15194	52.5	56173876	NS	0.962963	-0.0544478
B6	5K	BV15221r	53	56560311	NS	0.943925	-0.0832555
B6	5K	BV15335	54.9	57617882	NS	0.972222	-0.040642
B6	5K	BV15342	56.3	57715700	NS	0.971154	-0.0422282
B6	5K	BV15347r	56.8	57805908	NS	0.87619	-0.190684
B6	5K	BV15348r	56.8	57805929	NS	0.884615	-0.176878
B6	5K	BV15350r	56.8	57805961	NS	0.989247	-0.0155969
B6	5K	BV15351	56.8	57805963	NS	1.16484	0.220126
B6	5K	BV15363	57.7	57902733	NS	1.00943	0.0135465
B6	5K	BV15362r	57.7	57902744	NS	1.00943	0.0135465
B6	5K	BV15360	57.7	57902770	NS	1.00943	0.0135465
B6	5K	BV15364	57.7	57918462	NS	1.08696	0.120294
B6	5K	BV15367r	57.7	57947313	NS	1.08163	0.113211
B6	5K	BV15378r	59.1	58028691	NS	0.990654	-0.0135465
B6	5K	BV15397r	63.4	58971085	NS	1.00943	0.0135465
B6	5K	BV15401r	63.4	59023852	NS	1.02885	0.0410273
B6	5K	BV15412r	65.3	59200426	*	0.733333	-0.447459
B6	5K	BV15431	65.3	59297734	NS	1.00943	0.0135465
B6	5K	BV15463	65.3	59318132	NS	0.960784	-0.0577155
B6	5K	BV15466	65.3	59446447	NS	1	0
B6	5K	BV15468	66.2	59571857	NS	0.972222	-0.040642
B6	5K	BV15492	70	60040068	NS	1.00943	0.0135465
B6	5K	BV15495r	72.8	60219193	NS	0.990654	-0.0135465
B6	5K	BV15501	73.3	60250358	NS	0.990654	-0.0135465
B6	5K	BV15502	73.3	60250458	NS	1.00943	0.0135465
B6	5K	BV15503	74.7	60340704	NS	1.00943	0.0135465
B6	5K	BV15515r	78.8	61074396	NS	1.09	0.124328
B6	5K	BV15518	79.4	61074468	NS	1.2	0.263034
B6	5K	BV15525	79.4	61282511	NS	1.13265	0.179706
B6	5K	BV15530r	79.2	61283181	NS	1.11	0.15056
B6	5K	BV15532	80.5	61346785	NS	1.12121	0.165059
B6	5K	BV15533	80.5	61346815	NS	1.11	0.15056
B6	5K	BV15534	81.7	61367574	NS	1.28235	0.358793
B6	5K	BV15536	81.7	61367595	NS	1.26744	0.34192
B6	5K	BV15535	81.7	61367605	NS	1.26744	0.34192
B6	5K	BV15538	81.2	61381859	NS	1.08824	0.121991
B6	5K	BV15547r	82.2	61519182	NS	1.20482	0.268817
B6	5K	BV15558r	82.2	61719072	NS	1.08824	0.121991
B6	5K	BV15557r	82.2	61719078	NS	1.08824	0.121991
B6	5K	BV15559r	82.2	61719112	NS	1.07843	0.108934
B6	5K	BV15562r	82.2	61886045	NS	1.10753	0.147342
B6	5K	BV15564r	82.2	61886222	NS	1.11364	0.155278
B6	5K	BV15567	82.7	61914741	NS	1.06796	0.0948592
B6	5K	BV15566	82.7	61914745	NS	1.06796	0.0948592
B6	5K	BV15572r	87	61936380	NS	0.878788	-0.186413
B6	5K	BV15573r	87	61936400	NS	0.828829	-0.270854
VS16	5N	BV15614	0	216482	NS	0.990476	-0.0138058
VS16	5N	BV15589	1	797618	NS	0.981481	-0.026967
VS16	5N	BV15590r	1	797670	NS	0.981481	-0.026967
B6	5N	BV15591r	0.5	845423	NS	0.805085	-0.312787
VS16	5N	BV15592r	1	845434	NS	0.981481	-0.026967
VS16	5N	BV15593	1	845460	NS	0.963303	-0.0539388
VS16	5N	BV15594	2.9	1038270	NS	1.08081	0.11211
VS16	5N	BV15595r	2.9	1038372	NS	1.02885	0.0410273
VS16	5N	BV15596	2.9	1043904	NS	1.2875	0.364572
VS16	5N	BV15597r	2.9	1121592	NS	1	0
B6	5N	BV15598	0	1121596	NS	0.779661	-0.359081
B6	5N	BV15599	0	1121602	NS	0.779661	-0.359081
VS16	5N	BV15601	2.9	1142608	NS	0.990654	-0.0135465
B6	5N	BV15625	1	1200248	NS	0.839286	-0.252766
VS16	5N	BV15626r	3.4	1200269	NS	0.990476	-0.0138058
B6	5N	BV15627r	1	1200281	NS	0.771186	-0.374848
VS16	5N	BV19759	5.3	1459759	NS	1.04808	0.0677446
B6	5N	BV19762r	1.9	1459782	*	0.760331	-0.395301
VS16	5N	BV15629	5.5	1488981	NS	1.04902	0.0690416
B6	5N	BV15630r	2.8	1489061	*	0.752066	-0.411069
VS16	5N	BV15633r	5.6	1489105	NS	1.08	0.111031
VS16	5N	BV15634	5.8	1489206	NS	1.04902	0.0690416
B6	5N	BV15635	2.8	1489311	NS	0.767241	-0.382248
B6	5N	BV15640	4.6	1885163	NS	0.836538	-0.257496
VS16	5N	BV15641	6.7	1891534	NS	1.09	0.124328
VS16	5N	BV15642r	7.1	1894965	NS	1.08421	0.116645
B6	5N	BV15643	4.6	1895062	NS	0.79661	-0.328054
VS16	5N	BV15681	13.2	2814684	NS	0.972222	-0.040642
VS16	5N	BV15682r	12.8	2814736	NS	1.11881	0.161967
VS16	5N	BV15684r	14.3	2818183	NS	1	0
B6	5N	BV15686r	7.4	2867695	NS	0.811966	-0.300509
VS16	5N	BV15713r	19.6	3922147	NS	1.07843	0.108934
VS16	5N	BV15722r	19.6	4077831	NS	1.09901	0.136204
VS16	5N	BV15730r	23.2	4359714	NS	0.971154	-0.0422282
B6	5N	BV15847r	22.9	7850563	*****	0.447154	-1.16115
B6	5N	BV15934r	27	9233079	*	0.704	-0.506353
B6	5N	BV15954	27.9	10056336	NS	0.767241	-0.382248
B6	5N	BV15960r	27.9	10144875	*	0.700855	-0.512813
VS16	5N	BV15972r	36.5	10350540	NS	1.08081	0.11211
VS16	5N	BV15974	36.5	10350616	NS	1.14607	0.196692
VS16	5N	BV15983	37.8	10565495	NS	1.16327	0.21818
VS16	5N	BV16020r	39.2	11392051	NS	1.04854	0.068387
B6	5N	BV16012	29.1	11751398	*	0.6875	-0.540568
VS16	5N	BV16013	39.2	11783265	NS	1.07767	0.107915
VS16	5N	BV16037	39.2	12290440	NS	1.12245	0.16665
VS16	5N	BV16032	40.4	12765971	NS	1.18182	0.241008
VS16	5N	BV16088r	40.9	13455200	NS	1.0381	0.0539388
VS16	5N	BV16098	41.4	14047393	NS	1.03846	0.0544478
VS16	5N	BV16099r	41.4	14047421	NS	1.02941	0.0418202
VS16	5N	BV16119r	41.9	14514051	NS	0.854369	-0.227069
VS16	5N	BV16122	41.9	14859922	NS	1.05769	0.08092
VS16	5N	BV16139	43.3	15202785	NS	1.07609	0.105795
VS16	5N	BV16141r	43.3	15202804	NS	0.980198	-0.0288549
VS16	5N	BV16154r	43.3	15452973	NS	1.14141	0.190822
VS16	5N	BV16155r	43.3	15574324	NS	1.01087	0.0155969
VS16	5N	BV16162	44.7	15800668	NS	1.14141	0.190822
VS16	5N	BV16165	44.7	15800882	NS	1.14286	0.192645
VS16	5N	BV16218r	44.2	15954589	NS	1.18557	0.245577
VS16	5N	BV16216r	44.2	16025615	NS	1.28049	0.356694
VS16	5N	BV16225	45.2	16584888	NS	1.15625	0.209453
VS16	5N	BV16238	45.9	18479935	NS	1.29545	0.373458
VS16	5N	BV16450	46.6	19884751	NS	1.29213	0.369757
VS16	5N	BV16462r	46.6	20109625	NS	1.21505	0.28102
VS16	5N	BV16463r	46.6	20109627	NS	1.21505	0.28102
VS16	5N	BV16464	47.1	20109634	NS	1.22581	0.293731
VS16	5N	BV16310r	49	22135071	NS	1.17708	0.235216
B6	5N	BV28750r	33.3	24214738	***	0.619048	-0.691878
B6	5N	BV28751r	33.3	24214739	***	0.619048	-0.691878
VS16	5N	BV16384	48.5	28278491	NS	1.13483	0.182478
B6	5N	BV16393r	36.7	28535415	**	0.674797	-0.567475
VS16	5N	BV16654r	49	28783111	NS	1.25263	0.324962
VS16	5N	BV16594	48.5	34405815	NS	1.22917	0.297681
VS16	5N	BV16591r	49	34410382	NS	1.25263	0.324962
VS16	5N	BV16590	48.5	34410499	NS	1.22917	0.297681
VS16	5N	BV16293	48.7	34601747	NS	1.24211	0.312787
VS16	5N	BV16292	48.5	34601902	NS	1.14943	0.200913
VS16	5N	BV16279r	49.5	34740349	NS	0.978947	-0.0306968
VS16	5N	BV16294r	49	34959165	NS	1.25263	0.324962
VS16	5N	BV16297r	49.3	34961105	NS	1.32468	0.405639
VS16	5N	BV16283	52.3	35167696	**	1.50602	0.590745
VS16	5N	BV16375	49	36571479	NS	1.3	0.378512
VS16	5N	BV16371	50.2	36573468	NS	1.325	0.405992
VS16	5N	BV16370	50.2	36573519	*	1.34146	0.423808
VS16	5N	BV16366	49	37462417	****	1.93443	0.951906
VS16	5N	BV16359r	49.5	37989796	NS	1.23158	0.300509
VS16	5N	BV16340r	50	39109513	NS	1.19149	0.252766
VS16	5N	BV16532	50	40116784	NS	1.21951	0.286304
VS16	5N	BV16529r	50	40241779	NS	1.25263	0.324962
VS16	5N	BV16527	50	40318122	NS	1.26596	0.340229
B6	5N	BV16526r	38.7	40318247	**	0.688	-0.53952
B6	5N	BV16525r	38.7	40318257	**	0.688	-0.53952
VS16	5N	BV16523r	50.4	40318269	*	1.36364	0.447459
VS16	5N	BV16518	50	40500994	NS	1.24211	0.312787
VS16	5N	BV16516	50	40501046	NS	1.20833	0.273018
VS16	5N	BV16505r	50	40548531	NS	1.25	0.321928
VS16	5N	BV16820r	50	40927181	NS	1.25263	0.324962
VS16	5N	BV16818r	50	40927232	NS	1.25263	0.324962
VS16	5N	BV16541r	50	41219937	NS	1.25263	0.324962
VS16	5N	BV16547	49.5	41684019	NS	1.21505	0.28102
VS16	5N	BV16548r	50	41684061	NS	1.21505	0.28102
VS16	5N	BV16550r	50	41684201	NS	1.20213	0.26559
VS16	5N	BV16551r	50	41684250	NS	1.22581	0.293731
VS16	5N	BV16556r	50	41804976	NS	1.25263	0.324962
B6	5N	BV16557r	39.8	41805011	***	0.619048	-0.691878
VS16	5N	BV16572r	50.4	42260918	NS	1.27778	0.353637
VS16	5N	BV16564	50.9	42528777	NS	1.25263	0.324962
VS16	5N	BV16566	50.9	42528841	NS	1.25263	0.324962
VS16	5N	BV16582r	50.4	42794710	*	1.32184	0.402547
VS16	5N	BV16584r	50.4	42794855	*	1.33721	0.419225
VS16	5N	BV16585r	50.4	42794890	NS	1.30682	0.386058
VS16	5N	BV16586r	50.4	42823859	NS	1.2766	0.352302
VS16	5N	BV16587r	50.4	42823863	NS	1.2766	0.352302
VS16	5N	BV16579	50.4	42982799	NS	1.2766	0.352302
VS16	5N	BV16690r	51.9	43896775	NS	1.30435	0.383329
VS16	5N	BV16687r	51.9	44015492	*	1.31868	0.399096
VS16	5N	BV16678r	51.9	44065592	NS	1.30108	0.379704
VS16	5N	BV16677	51.4	44065627	NS	1.2766	0.352302
VS16	5N	BV16684	52.1	44263580	**	1.51351	0.597902
VS16	5N	BV16683	52	44263608	**	1.51351	0.597902
VS16	5N	BV16682	52.2	44263654	**	1.51351	0.597902
VS16	5N	BV16669	51.9	44490710	***	1.77941	0.8314
VS16	5N	BV16665r	51.9	44520592	NS	1.30435	0.383329
VS16	5N	BV16610	51.9	44713949	*	1.31522	0.395301
VS16	5N	BV16605r	51.9	44714559	NS	1.29032	0.367732
B6	5N	BV16498r	43.6	44974983	***	0.596491	-0.745427
VS16	5N	BV10160r	51.9	45016393	NS	1.30108	0.379704
VS16	5N	BV16638r	51.9	45398078	NS	1.22581	0.293731
VS16	5N	BV16644r	51.9	45504645	NS	1.30435	0.383329
VS16	5N	BV16645	51.9	45504677	*	1.31522	0.395301
VS16	5N	BV16646r	51.9	45504697	*	1.31522	0.395301
VS16	5N	BV16716r	51.9	46249366	*	1.31522	0.395301
VS16	5N	BV16718r	51.4	46404619	NS	1.2766	0.352302
VS16	5N	BV16727	51.9	46780892	NS	1.30108	0.379704
VS16	5N	BV16039	51.9	46823335	*****	2.28302	1.19094
VS16	5N	BV16735r	51.9	46982685	NS	1.30108	0.379704
VS16	5N	BV16736r	51.9	46982703	NS	1.30108	0.379704
VS16	5N	BV16737r	51.9	46982704	NS	1.30108	0.379704
VS16	5N	BV16744r	52.3	47273949	NS	1.26596	0.340229
VS16	5N	BV16745r	52.3	47611142	NS	1.20879	0.273565
VS16	5N	BV16746r	52.3	47639457	NS	1.29348	0.371256
VS16	5N	BV16798r	52.3	48358740	NS	0.895238	-0.159657
B6	5N	BV16808r	46.3	48450011	***	0.610687	-0.711495
VS16	5N	BV15757r	54.6	49142245	NS	1.29032	0.367732
B6	5N	BV30682	46.7	49653909	**	0.638462	-0.647328
B6	5N	BV30676	46.7	49655561	**	0.625	-0.678072
B6	5N	BV16843	46.7	49772913	**	0.648438	-0.624961
B6	5N	BV16888r	47.2	50327141	***	0.578125	-0.790547
B6	5N	BV16995r	47.7	50527983	***	0.606061	-0.722466
B6	5N	BV16917r	47.7	50832938	***	0.575758	-0.796467
B6	5N	BV16846r	47.7	51493853	****	0.545455	-0.874469
B6	5N	BV16851r	47.7	51547118	****	0.56391	-0.826464
B6	5N	BV16853r	47.7	51547208	***	0.613636	-0.704544
B6	5N	BV16861r	47.7	51610148	***	0.575	-0.798366
B6	5N	BV16865	47.7	51611475	***	0.627907	-0.671377
B6	5N	BV16930r	47.7	51905733	***	0.613636	-0.704544
B6	5N	BV16950r	48.2	52516402	***	0.582677	-0.779231
B6	5N	BV16962	48.2	52859962	**	0.632	-0.662004
B6	5N	BV16970r	48.7	52981800	**	0.626016	-0.675728
B6	5N	BV17004	48.7	53262984	**	0.641509	-0.640458
B6	5N	BV17013r	49.2	53307732	****	0.577778	-0.791413
B6	5N	BV17052	49.2	53695881	****	0.559701	-0.83727
B6	5N	BV17469r	50.7	54416385	*****	0.503876	-0.988859
VS16	5N	BV17101r	62.6	55183773	*	1.37662	0.461134
B6	5N	BV16821r	50.5	55436242	***	0.590909	-0.758992
B6	5N	BV17120	50.1	55772433	***	0.58209	-0.780687
B6	5N	BV17121	50.1	55772441	***	0.58209	-0.780687
VS16	5N	BV17144r	65.7	56708159	NS	1.03158	0.0448542
B6	5N	BV17153r	50.9	57011263	*****	0.528986	-0.9187
B6	5N	BV17157r	51.3	57124454	****	0.555556	-0.847997
B6	5N	BV17238	53.4	59073405	***	0.590909	-0.758992
VS16	5N	BV17249r	85.6	59277856	****	0.52	-0.943416
B6	5N	BV17309r	54.2	60959177	***	0.598485	-0.740613
B6	5N	BV17345	54.9	61559178	***	0.603448	-0.728698
B6	5N	BV17375r	57	61989972	****	0.540741	-0.886991
B6	5N	BV17424	57.5	63082132	****	0.566176	-0.820676
VS16	5N	BV16792r	118	69191848	*	1.36782	0.451874
VS16	5N	BV17474r	119.2	69288221	**	1.46341	0.549339
VS16	5N	BV17477r	119.2	69288291	**	1.57317	0.653675
VS16	5N	BV17480r	119.2	69288360	**	1.55696	0.638734
VS16	5N	BV17482r	119.6	69304359	**	1.54762	0.63005
VS16	5N	BV17537r	122.4	69803978	**	1.51765	0.601836
VS16	5N	BV17542r	122.4	69866559	**	1.47436	0.560088
VS16	5N	BV17543	122.4	69866610	**	1.46512	0.551015
VS16	5N	BV17544r	122.4	69866719	**	1.48718	0.572579
VS16	5N	BV17552r	123.8	70085299	**	1.47674	0.56242
VS16	5N	BV17565r	124.3	70116800	**	1.55128	0.633461
VS16	5N	BV17568	124.3	70144971	*****	2.03226	1.02308
VS16	5N	BV17569	124.3	70144996	*****	2.04839	1.03449
VS16	5N	BV17571	124.3	70145005	****	1.91935	0.940621
VS16	5N	BV17586	128.5	70847736	*	1.40449	0.490051
VS16	5N	BV17589r	130.9	71028413	NS	1.21839	0.284977
VS16	5N	BV17596	131.7	71187991	*	1.4023	0.487794
VS16	5N	BV17597r	131.7	71188037	*	1.46053	0.546488
VS16	5N	BV17598	131.7	71199328	***	1.6338	0.708234
VS16	5N	BV17599r	131.7	71199411	*	1.41975	0.50564
VS16	5N	BV17600r	131.7	71199428	**	1.52703	0.610726
VS16	5N	BV17602	131.7	71199517	***	1.66667	0.736966
VS16	5N	BV17609r	132.2	71521132	*	1.35165	0.43472
VS16	5N	BV17612r	132.2	71596078	NS	1.30435	0.383329
VS16	5N	BV17613	132.2	71656864	*	1.4023	0.487794
VS16	5N	BV17614	132.2	71656899	*	1.41379	0.499571
VS16	5N	BV17616r	132.7	71674928	NS	1.19565	0.257798
B6	6K	BV18763	0	1049555	NS	1.07143	0.0995357
B6	6K	BV18762	0	1049569	NS	1.08163	0.113211
B6	6K	BV17683r	5.5	1532130	NS	0.892857	-0.163499
B6	6K	BV31302r	8.4	1883581	NS	0.954128	-0.0677446
B6	6K	BV17699	10.1	1926259	NS	0.864865	-0.209453
B6	6K	BV17700r	9.3	1926263	NS	0.890909	-0.16665
B6	6K	BV17701r	9.3	1926281	NS	0.889908	-0.168271
B6	6K	BV31296	11	2019467	NS	0.863636	-0.211504
B6	6K	BV17642	13.5	2289247	NS	0.958333	-0.0614005
B6	6K	BV30761r	12	2302973	NS	0.819048	-0.287981
B6	6K	BV17718	13	2593478	NS	0.852174	-0.23078
B6	6K	BV17722	13	2593561	NS	0.834783	-0.260528
B6	6K	BV17760r	12.9	3020410	NS	0.892857	-0.163499
B6	6K	BV17751	22.7	4356777	NS	0.867257	-0.205469
B6	6K	BV17752	22.7	4356778	NS	0.867257	-0.205469
VS16	6K	BV17817	0	4915362	NS	1.06742	0.0941222
B6	6K	BV17850r	30.2	5526868	NS	0.961165	-0.0571439
VS16	6K	BV18017r	5.8	6533429	NS	0.971154	-0.0422282
VS16	6K	BV17872	6.8	6586832	NS	1.00952	0.0136749
VS16	6K	BV17882r	7.8	6814255	NS	0.962963	-0.0544478
B6	6K	BV18296r	35.9	6897226	NS	0.824074	-0.279154
B6	6K	BV17912	37.2	7531696	NS	0.818182	-0.289507
VS16	6K	BV17920	11.2	8519241	NS	0.893805	-0.161967
VS16	6K	BV17923r	12.1	8764512	NS	0.945455	-0.08092
VS16	6K	BV17989	16.4	12041745	NS	1	0
VS16	6K	BV17992	16.4	12064761	NS	0.909091	-0.137504
VS16	6K	BV17975r	16.9	12459237	NS	1.04301	0.060754
VS16	6K	BV17977r	16.9	12459369	NS	1.04211	0.059501
VS16	6K	BV18002	16.9	12646453	NS	1.01887	0.026967
VS16	6K	BV18003	17.8	13008697	NS	1.01887	0.026967
VS16	6K	BV18004	17.8	13008767	NS	1.01887	0.026967
VS16	6K	BV18039	17.8	13038223	NS	1.01031	0.014797
B6	6K	BV18241r	49.5	13885875	NS	0.90991	-0.136204
VS16	6K	BV18119r	21.1	14201852	NS	0.850877	-0.232977
VS16	6K	BV18120r	21.1	14201877	NS	0.867257	-0.205469
VS16	6K	BV18121r	21.1	14201908	NS	0.857143	-0.222392
VS16	6K	BV18204	24.9	15156544	NS	1.01887	0.026967
VS16	6K	BV18200r	24.9	15156578	NS	1	0
VS16	6K	BV18054r	24.9	15156640	NS	1	0
VS16	6K	BV18199	24.9	15156641	NS	1.01887	0.026967
VS16	6K	BV18208r	24.9	15206578	NS	1	0
VS16	6K	BV18109	24.9	16698257	NS	0.981132	-0.0274807
VS16	6K	BV18111	24.9	16698280	NS	0.990566	-0.0136749
VS16	6K	BV18110	24.9	16698290	NS	0.990566	-0.0136749
B6	6K	BV18112	52.6	16698363	NS	0.961905	-0.056034
VS16	6K	BV18114r	24.9	16698415	NS	1	0
VS16	6K	BV18149	24.9	17189606	NS	1.09278	0.128008
VS16	6K	BV18153	24.9	17189648	NS	1.12632	0.171611
VS16	6K	BV17952r	24.9	17570165	NS	0.940594	-0.0883559
B6	6K	BV18176	53	17936662	NS	0.971154	-0.0422282
VS16	6K	BV18203r	24.9	19497403	NS	1	0
VS16	6K	BV18081	24.9	20369533	NS	1	0
VS16	6K	BV18257	24.9	21196839	NS	0.98913	-0.0157673
VS16	6K	BV18095r	24.9	22638075	NS	0.87	-0.200913
VS16	6K	BV18069r	24.9	23172179	NS	0.971963	-0.0410273
B6	6K	BV18103	54.5	26678440	NS	0.981132	-0.0274807
B6	6K	BV18102	54.5	26678480	NS	0.971698	-0.0414199
VS16	6K	BV18101r	24.9	26678509	NS	0.990654	-0.0135465
VS16	6K	BV18188r	24.9	28844059	NS	0.913462	-0.130584
VS16	6K	BV18137	24.9	29252807	NS	0.979167	-0.0303736
VS16	6K	BV18138	24.9	29252842	NS	0.96875	-0.0458037
B6	6K	BV18329r	53.9	29850587	NS	0.979381	-0.0300572
VS16	6K	BV18327r	24.9	29850664	NS	1	0
VS16	6K	BV18326	24.9	29850667	NS	1	0
VS16	6K	BV18323	24.9	29850725	NS	1.04808	0.0677446
B6	6K	BV18312r	55.6	31268552	NS	0.990566	-0.0136749
B6	6K	BV18314	55.1	31268594	NS	1.22093	0.287981
B6	6K	BV18319	55.1	31371826	NS	1.06	0.0840643
B6	6K	BV18481	55.1	31409799	NS	0.990654	-0.0135465
B6	6K	BV18478	55.1	31409879	NS	1.02913	0.0414199
B6	6K	BV18477r	55.6	31437947	NS	0.878505	-0.186878
B6	6K	BV18475r	56.1	31517898	NS	1.00952	0.0136749
B6	6K	BV18371r	56.1	31785316	NS	0.980198	-0.0288549
B6	6K	BV18370	56.6	31785508	NS	0.97	-0.0439433
B6	6K	BV18368	56.6	31793100	NS	1.00943	0.0135465
B6	6K	BV18363r	56.1	32060055	NS	0.95283	-0.069709
B6	6K	BV18362r	56.1	32107693	NS	1.03846	0.0544478
B6	6K	BV18361	56.6	32107778	NS	1.02885	0.0410273
VS16	6K	BV18360r	26.3	32107863	NS	0.962963	-0.0544478
B6	6K	BV18358	56.6	32107965	NS	1.0303	0.0430687
VS16	6K	BV18349	26.3	32128709	NS	1.00943	0.0135465
VS16	6K	BV18356	26.3	32128924	NS	1.00943	0.0135465
[truncated: 1,017 more rows]
