# Supplementary material for: Genotyping-by-Sequencing and QTL Mapping of Biomass Yield in Two Switchgrass F1 Populations (Lowland x Coastal and Coastal x Upland)
Source: Front Plant Sci. 2022 May 19;13:739133. doi: 10.3389/fpls.2022.739133 (PMC9162799; doi:10.3389/fpls.2022.739133)
Supplement: Supplementary file 2 [file Table_2.XLSX]

## Sheet: Sheet1
Supplementary file 6: Percentage of markers per LG with Mendelian (1:1) and distorted (p<0.05) segregation rations in the AP13, B6 and VS16 parents of the AB and BV populations
	AB population				BV population
	AP13		B6		B6		VS16
	distorted	Mendelian	distorted	Mendelian	distorted	Mendelian	distorted	Mendelian
1K	0.73913	0.26087	0.942308	0.0576923	0	1	0.475248	0.524752
1N	0.923077	0.0769231	0.869048	0.130952	0.0588235	0.941176	0.190476	0.809524
2K	0.724138	0.275862	0.6	0.4	0.0239521	0.976048	0.0337079	0.966292
2N	0.830508	0.169492	0.660714	0.339286	0.00671141	0.993289	0.231884	0.768116
3K	0.77193	0.22807	0.758621	0.241379	0.0338983	0.966102	0.0229008	0.977099
3N	0.321429	0.678571	0.72973	0.27027	0.020202	0.979798	0	1
4K	0.943396	0.0566038	0.588235	0.411765	0.0526316	0.947368	0	1
4N	0.804878	0.195122	0.8	0.2	0	1	0.0588235	0.941176
5K	0.8125	0.1875	0.588235	0.411765	0	1	1	0
5N	0.870968	0.129032	0.364865	0.635135	0.8	0.2	0.209677	0.790323
6K	0.906977	0.0930233	0.592593	0.407407	0	1	0	1
6N	0.947368	0.0526316	0.744186	0.255814	0	1	0	1
7K	0.918033	0.0819672	0.757576	0.242424	0	1	0.0263158	0.973684
7N	0.794521	0.205479	1	0	0.0238095	0.97619	0.980392	0.0196078
8K	0.590909	0.409091	0.552632	0.447368	0.0227273	0.977273	0.0444444	0.955556
8N	0.809524	0.190476	0.707317	0.292683	0	1	0.145161	0.854839
9K	0.747475	0.252525	0.55	0.45	0.020979	0.979021	0.0291262	0.970874
9N	0.829787	0.170213	0.84375	0.15625	0	1	0.0232558	0.976744
