# Supplementary material for: Genotyping-by-Sequencing and QTL Mapping of Biomass Yield in Two Switchgrass F1 Populations (Lowland x Coastal and Coastal x Upland)
Source: Front Plant Sci. 2022 May 19;13:739133. doi: 10.3389/fpls.2022.739133 (PMC9162799; doi:10.3389/fpls.2022.739133)
Supplement: Supplementary file 3 [file Table_3.XLSX]

## Sheet: Data
Supplementary file 3: Genetic to physical distance in the AP13, B6 and VS16 maps of the AB and BV populations
	AB Pop	Chromosome length covered (max minus min)	Map length	cM/Mb		BV Pop	Chromosome length covered (max minus min)	Map length	cM/Mb
1K	AP13	55686883	213.8	3.83932		B6	39511498	64.3	1.62737
	B6	43921254	165.3	3.76355		VS16	51332046	57.3	1.11626
1N	AP13	65556017	214.5	3.27201		B6	59843652	88.8	1.48387
	B6	65326763	168.2	2.57475		VS16	66990124	96.4	1.43902
2K	AP13	67175516	266.2	3.96275		B6	67395029	76.4	1.13361
	B6	65472035	150.1	2.29258		VS16	49861726	72.1	1.446
2N	AP13	69346537	200.7	2.89416		B6	66563555	102.7	1.54289
	B6	69451667	164.7	2.37143		VS16	69941668	96.7	1.38258
3K	AP13	62439776	211	3.37926		B6	63474880	89.4	1.40843
	B6	63874610	191	2.99023		VS16	61535842	97	1.57632
3N	AP13	68539799	189.8	2.76919		B6	66590139	97.8	1.46869
	B6	67014285	170	2.53677		VS16	69453097	101.9	1.46718
4K	AP13	43841945	153	3.48981		B6	45747256	62.1	1.35746
	B6	47739376	90.7	1.8999		VS16	47882415	60.8	1.26978
4N	AP13	49327606	153	3.10171		B6	49051789	54.5	1.11107
	B6	48990711	94.6	1.93098		VS16	44775268	61.8	1.38023
5K	AP13	60779759	261.7	4.30571		B6	61936400	87	1.40467
	B6	60912117	133.6	2.19332		VS16	32560801	28.8	0.884499
5N	AP13	70636724	232.8	3.29574		B6	62236709	57.5	0.923892
	B6	71829269	214.3	2.98346		VS16	71674928	132.7	1.85141
6K	AP13	47079561	133.8	2.842		B6	46955991	63.6	1.35446
	B6	47476991	108.3	2.2811		VS16	47959431	59.6	1.24272
6N	AP13	49850790	135.2	2.71209		B6	25804175	13.5	0.523171
	B6	53291658	149.9	2.81282		VS16	32894141	62.2	1.89091
7K	AP13	43018343	145.4	3.37995		B6	47830727	33.7	0.704568
	B6	49620310	130.7	2.634		VS16	18842942	68.1	3.61409
7N	AP13	46306321	157.4	3.3991		B6	50440123	75.2	1.49088
	B6	20720964	42.2	2.03658		VS16	25641973	55.6	2.16832
8K	AP13	50140467	102.6	2.04625		B6	55631368	80.5	1.44703
	B6	54849868	129.6	2.36281		VS16	49093060	70.4	1.43401
8N	AP13	47443737	145.8	3.07311		B6	50747571	66.3	1.30647
	B6	50747571	129.4	2.54988		VS16	36423491	37.8	1.03779
9K	AP13	69895803	246.1	3.52096		B6	55552660	85.1	1.53188
	B6	68754407	215.1	3.12853		VS16	58573057	125.5	2.14262
9N	AP13	80651905	272.4	3.37748		B6	19460056	37.3	1.91675
	B6	82260117	112.4	1.3664		VS16	60208630	90.8	1.50809
Values highlighted in green were included in the analysis between AP13 and B6 in the AB population
Values highlighted in blue were included in the analysis between B6 and VS16 in the BV population
Values in blue text were included in the analysis between B6 in the AB population and B6 in the BV population

## Sheet: Statistics
AB population
	AP13	B6
	3.27201	2.57475
	3.96275	2.29258
	2.89416	2.37143
	3.37926	2.99023
	2.76919	2.53677
	3.48981	1.8999
	3.10171	1.93098
	4.30571	2.19332
	3.29574	2.98346
	2.842	2.2811
	2.71209	2.81282
	3.37748	1.3664
Average	3.28349	2.35281
t-test	0.00125893
BV population
	B6	VS16
	1.54289	1.38258
	1.40843	1.57632
	1.46869	1.46718
	1.35746	1.26978
	1.11107	1.38023
	1.35446	1.24272
	1.53188	2.14262
Average	1.39641	1.49449
t-test	0.381028
B6 comparison
	B6 (AB population)	B6 (BV population)
	2.37143	1.54289
	2.99023	1.40843
	2.53677	1.46869
	1.8999	1.35746
	1.93098	1.11107
	2.2811	1.35446
Average	2.33507	1.37383
t-test	0.00109264
AB -BV comparison
	AP13 (AB)	B6 (AB)	B6 (BV)	VS16 (BV)
	2.89416	2.37143	1.54289	1.38258
	3.37926	2.99023	1.40843	1.57632
	2.76919	2.53677	1.46869	1.46718
	3.48981	1.8999	1.35746	1.26978
	3.10171	1.93098	1.11107	1.38023
	2.842	2.2811	1.35446	1.24272
Average	3.07935	2.33507	1.37383	1.38647
t-test	0.0175532			0.863191
