# Supplementary material for: Genotyping-by-Sequencing and QTL Mapping of Biomass Yield in Two Switchgrass F1 Populations (Lowland x Coastal and Coastal x Upland)
Source: Front Plant Sci. 2022 May 19;13:739133. doi: 10.3389/fpls.2022.739133 (PMC9162799; doi:10.3389/fpls.2022.739133)
Supplement: Supplementary file 4 [file Table_4.XLSX]

## Sheet: AP13 map_AB population
Supplementary file 2: Linkage maps with genotypic scores at each marker locus
No.	LG	Marker	Distance (cM)	AB10	AB100	AB101	AB102	AB103	AB104	AB105	AB106	AB107	AB108	AB109	AB11	AB110	AB111	AB112	AB113	AB114	AB115	AB116	AB117	AB118	AB119	AB12	AB120	AB121	AB122	AB123	AB124	AB125	AB126	AB127	AB128	AB129	AB13	AB130	AB131	AB132	AB134	AB135	AB136	AB137	AB138	AB139	AB14	AB140	AB141
1	1K	AB40	0	A	A	A	H	A	H	A	A	H	H	H	H	A	A	A	A	A	A	H	H	A	A	H	H	H	H	H	H	H	H	H	H	H	A	H	H	H	H	H	A	H	A	H	H	H	H
2	1K	AB3	4.3	A	A	A	H	A	H	A	A	H	H	H	H	A	A	A	A	A	A	H	H	A	A	H	H	H	H	H	H	H	H	H	-	H	A	H	H	H	H	H	H	H	A	H	H	H	H
3	1K	AB1	8.8	A	A	A	H	A	H	A	A	H	H	H	-	A	A	A	A	A	A	H	H	A	A	H	H	H	H	H	H	H	H	H	H	H	A	H	H	H	H	H	H	H	A	H	H	H	H
4	1K	AB2	8.8	A	A	A	H	A	H	A	A	H	H	H	-	A	A	A	A	A	A	H	H	A	A	H	H	H	H	H	H	H	H	H	H	H	A	H	H	H	H	H	H	H	A	H	H	H	H
5	1K	AB11	11.1	A	A	A	H	A	H	A	A	H	H	H	H	A	A	A	A	A	A	H	H	A	A	H	H	H	H	H	H	H	H	H	-	H	A	H	H	H	H	H	H	H	A	H	H	H	H
6	1K	AB51	19.7	A	A	A	H	A	H	A	A	H	H	H	H	A	A	A	A	A	A	H	H	A	A	H	H	H	H	H	H	H	H	H	H	H	-	H	H	H	H	H	H	H	A	H	H	H	H
7	1K	AB50	19.7	A	A	A	H	A	H	A	A	H	H	H	H	A	A	A	A	A	A	H	H	A	A	H	H	H	H	H	H	H	H	H	H	H	-	H	H	H	H	H	H	H	A	H	H	H	H
8	1K	AB54	23.4	A	A	A	H	-	H	A	A	H	H	H	H	A	A	A	A	A	A	H	H	A	A	H	H	H	H	H	H	-	H	H	H	H	A	H	H	H	-	H	H	-	A	H	H	H	H
9	1K	AB85	26.9	A	A	A	H	A	H	A	A	H	H	H	H	-	A	A	A	A	A	H	H	H	A	-	H	H	H	H	H	-	H	H	H	H	A	H	H	H	H	H	H	H	A	H	-	H	H
10	1K	AB100	31.6	A	A	A	H	-	H	A	A	H	H	H	H	A	A	A	A	A	A	H	H	H	-	H	H	H	H	H	H	H	H	H	H	H	A	H	H	A	-	H	H	H	A	-	H	-	H
11	1K	AB107	33.1	A	A	A	H	A	H	A	A	H	H	H	H	A	A	A	A	A	A	-	H	H	A	-	H	H	H	H	H	H	H	H	H	H	A	H	A	A	H	H	H	H	A	H	H	H	H
12	1K	AB106	34	A	A	A	H	A	H	A	A	H	H	H	H	A	A	A	A	A	A	H	H	H	A	H	H	H	H	H	H	H	H	H	H	H	-	H	-	A	H	H	H	H	A	H	H	H	H
13	1K	AB105	36	A	A	A	H	A	H	A	A	H	H	H	H	A	A	A	A	A	A	H	H	H	A	H	H	H	H	H	H	H	H	H	H	H	A	H	A	A	H	H	H	H	A	H	H	H	H
14	1K	AB104	36	A	A	A	H	A	H	A	A	H	H	H	H	A	A	A	A	A	A	H	H	H	A	H	H	H	H	H	H	H	H	H	H	H	A	H	A	A	H	H	H	H	A	H	H	H	H
15	1K	AB112	40.8	A	A	A	A	A	H	A	A	H	H	H	H	H	A	A	A	A	A	H	H	H	A	-	H	H	H	H	H	H	H	H	A	H	A	H	A	A	-	H	H	H	A	H	H	A	H
16	1K	AB121	43.1	A	A	A	A	A	H	A	A	H	H	H	H	H	A	A	A	A	A	H	H	H	A	H	H	H	H	H	H	H	H	H	H	H	H	H	-	A	H	H	H	H	A	H	H	A	H
17	1K	AB128	45.8	A	A	-	A	A	H	A	A	H	H	H	H	H	A	A	A	A	A	H	H	H	A	H	H	H	H	A	H	H	H	H	H	H	A	H	H	A	H	H	H	H	A	H	H	A	A
18	1K	AB173	50.1	A	A	-	H	H	H	A	A	H	H	H	H	H	A	A	A	A	A	H	H	H	A	H	H	H	H	A	H	H	H	H	H	H	H	H	H	A	H	H	H	H	A	H	H	A	A
19	1K	AB88	53.5	A	A	H	A	H	H	A	A	H	H	H	H	H	A	A	A	A	A	H	H	H	A	H	H	H	H	A	H	H	H	H	H	H	H	H	H	A	H	H	H	H	H	A	H	A	A
20	1K	AB89	53.5	A	A	H	A	H	H	A	A	H	H	H	H	H	A	A	A	A	A	H	H	H	A	H	H	H	H	A	H	H	H	H	H	H	H	H	H	A	H	H	H	H	H	A	H	A	A
21	1K	AB193	56.9	A	A	A	A	H	H	A	A	H	H	H	H	H	A	A	A	A	A	H	H	H	A	-	H	H	H	A	H	H	H	H	H	H	H	H	H	A	H	H	H	H	H	A	H	A	A
22	1K	AB217	61.1	A	A	H	A	H	H	A	A	H	H	H	H	H	A	H	A	A	A	H	H	H	A	H	-	H	H	A	H	-	H	H	H	H	H	-	A	A	H	H	H	H	H	A	-	A	A
23	1K	AB200r	74.5	A	A	A	A	H	H	A	A	H	-	A	H	H	A	H	A	A	A	H	H	H	A	H	H	H	H	A	H	H	H	H	H	H	H	H	A	A	H	A	A	H	H	A	A	A	A
24	1K	AB280r	79.8	H	A	A	A	H	H	A	A	H	H	A	H	H	A	H	A	A	A	H	H	H	A	A	H	H	H	A	H	H	H	H	H	H	H	H	A	A	H	A	A	H	H	A	-	A	A
25	1K	AB219r	83.1	H	A	A	A	H	H	A	A	H	H	-	H	H	A	H	A	A	A	H	H	H	A	-	H	H	H	A	H	-	H	H	H	H	H	H	A	A	-	A	A	H	H	A	-	A	-
26	1K	AB222r	83.1	H	A	A	A	H	H	A	A	H	-	-	H	H	A	H	A	A	A	H	H	H	A	A	H	H	H	A	H	H	H	H	H	H	H	H	A	A	H	A	A	H	H	A	A	A	A
27	1K	AB223r	83.1	H	A	A	A	H	H	A	A	H	-	-	H	H	A	H	A	A	A	H	H	H	A	A	H	H	H	A	H	-	-	H	H	H	H	H	A	A	-	A	A	H	H	A	A	A	A
28	1K	AB462r	87.6	H	A	A	A	H	H	A	A	H	A	A	H	H	A	H	A	A	A	H	H	H	A	A	H	H	H	A	H	H	H	H	H	H	H	H	A	A	-	A	A	H	H	A	-	A	A
29	1K	AB465r	88.8	H	A	A	A	H	H	A	A	H	A	A	H	H	A	H	A	A	A	H	H	H	A	A	H	H	H	A	H	H	A	H	H	H	H	H	A	A	A	H	A	H	H	A	-	A	A
30	1K	AB344r	90.5	H	A	A	A	H	H	A	A	H	A	A	H	H	A	H	A	A	A	H	H	H	A	A	H	H	H	A	H	H	A	H	H	H	H	H	A	A	-	A	A	H	H	A	A	A	A
31	1K	AB345r	91.4	H	A	A	A	H	H	A	A	H	A	A	H	H	A	H	A	A	A	H	H	H	A	A	H	H	H	A	H	H	A	H	H	H	H	-	A	A	-	A	A	H	H	A	A	A	A
32	1K	AB293r	93.1	H	A	A	A	H	H	A	A	H	A	A	H	H	A	H	A	A	A	H	H	H	A	A	H	H	H	A	H	H	A	H	H	H	H	H	A	A	A	A	A	H	H	A	A	A	A
33	1K	AB376r	94.4	H	A	A	A	H	H	A	A	H	A	-	H	H	A	H	A	A	A	H	H	H	A	A	H	H	H	A	H	H	A	H	H	H	H	H	A	A	H	A	A	H	H	A	-	A	A
34	1K	AB319r	95.4	H	A	A	A	H	H	A	A	H	H	A	-	H	A	H	A	A	A	H	H	H	A	-	H	H	H	A	H	H	A	H	H	H	H	H	A	A	A	A	A	H	H	-	-	A	A
35	1K	AB480r	97.2	H	A	A	A	-	H	A	A	H	-	-	H	A	A	H	A	A	A	H	H	H	A	A	H	H	H	A	H	-	-	H	H	H	A	-	A	A	-	A	A	H	H	A	-	-	A
36	1K	AB468r	98.7	H	A	A	A	H	H	A	A	H	A	A	H	A	A	H	A	A	A	H	H	H	A	A	H	H	H	A	H	H	A	H	H	H	A	H	A	A	H	A	A	H	H	A	A	A	A
37	1K	AB469r	98.7	H	A	A	A	H	H	A	A	H	A	A	H	A	A	H	A	A	A	H	H	H	A	A	H	H	H	A	H	H	A	H	H	H	A	H	A	A	H	A	A	H	H	A	A	A	A
38	1K	AB473r	100.2	H	A	A	A	H	H	A	-	H	-	A	H	A	A	H	A	A	A	H	H	H	A	A	H	H	H	A	H	H	A	H	H	H	-	H	A	A	A	A	A	H	H	A	A	A	A
39	1K	AB431r	101.8	H	A	A	A	H	H	A	A	H	A	A	H	A	A	H	A	A	A	H	H	H	A	A	H	H	H	A	H	H	A	H	H	H	A	H	A	A	-	A	A	H	H	A	A	-	A
40	1K	AB441r	104.5	H	A	H	A	H	H	A	-	H	A	A	H	A	A	H	A	A	A	H	H	H	-	A	H	H	H	A	H	H	H	H	H	H	A	H	A	-	A	A	A	H	H	A	A	A	A
41	1K	AB443r	105.1	H	A	H	A	H	H	A	-	H	A	A	H	A	A	H	A	A	A	H	H	H	-	A	H	H	H	A	H	H	H	H	H	H	A	H	A	-	A	A	A	H	H	A	A	A	A
42	1K	AB442r	105.1	H	A	H	A	H	H	A	-	H	A	A	H	A	A	H	A	A	A	H	H	H	-	A	H	H	H	A	H	H	H	H	H	H	A	H	A	-	A	A	A	H	H	A	A	A	A
43	1K	AB451r	106.9	H	A	H	A	H	H	A	A	H	A	A	H	A	A	H	A	A	A	H	H	H	A	A	H	H	H	A	H	H	-	H	H	H	A	H	A	A	A	A	A	H	H	A	A	A	A
44	1K	AB481r	109.3	H	A	H	A	H	H	A	A	H	H	A	H	A	A	H	A	A	A	H	H	H	A	A	H	H	H	A	A	H	A	H	H	H	A	A	A	A	H	A	A	H	H	A	A	A	A
45	1K	AB512r	110.5	H	A	H	A	H	H	A	A	H	H	A	H	A	A	H	A	A	A	H	H	H	A	A	H	H	H	A	A	H	-	H	H	H	A	A	A	A	-	A	A	H	H	A	H	A	A
46	1K	AB521r	112.1	H	A	H	A	H	H	A	A	H	A	A	H	A	A	H	A	A	A	H	H	H	A	-	H	H	H	A	A	H	A	H	-	H	A	A	A	A	H	A	A	H	H	A	A	A	A
47	1K	AB520r	112.1	H	A	H	A	H	H	A	A	H	A	A	H	A	A	H	A	A	A	H	H	H	A	-	H	H	H	A	A	H	A	H	H	H	A	A	A	A	H	A	A	H	H	A	A	A	A
48	1K	AB519r	112.1	H	A	H	A	H	H	A	A	H	A	A	H	A	A	H	A	A	A	H	H	H	A	-	H	H	H	A	A	H	A	H	H	H	A	A	A	A	H	A	A	H	H	A	A	A	A
49	1K	AB516r	113.2	H	A	H	A	H	H	A	A	H	-	A	H	A	A	H	A	A	A	H	H	H	A	A	H	H	H	A	A	-	A	H	H	H	A	A	A	A	H	A	A	H	H	A	A	A	A
50	1K	AB494r	114.4	H	A	H	-	H	H	A	A	H	A	A	H	A	A	H	A	A	A	H	H	H	A	A	H	H	H	A	A	H	H	H	H	H	A	A	A	A	-	A	A	H	H	A	A	A	A
51	1K	AB503r	114.7	H	A	H	A	H	H	A	A	H	H	A	H	A	A	H	A	A	A	H	H	H	A	A	H	H	H	A	A	H	A	H	H	H	A	A	A	A	H	H	A	H	H	A	A	A	A
52	1K	AB549r	119.9	-	-	H	A	H	H	-	A	H	H	A	H	-	H	H	-	A	-	H	H	H	A	-	H	H	H	-	-	H	A	H	H	H	A	A	A	A	A	A	A	H	H	-	A	-	A
53	1K	AB525r	120.5	A	A	H	A	H	H	A	A	H	A	A	H	A	H	H	A	A	A	-	H	H	A	A	H	H	H	A	A	H	A	H	H	H	A	A	A	A	A	A	A	H	H	A	A	A	A
54	1K	AB527r	120.5	A	A	H	A	H	H	A	A	H	-	A	H	A	H	H	A	A	A	-	H	H	A	A	H	H	H	A	A	H	A	H	H	H	A	A	A	A	A	A	A	H	H	A	-	A	A
55	1K	AB526r	123.2	A	A	H	A	H	H	A	A	H	H	A	H	A	H	H	A	A	A	H	H	H	A	A	H	H	H	A	A	H	A	H	H	H	A	A	A	A	-	A	A	H	H	A	H	A	A
56	1K	AB552r	124.2	A	A	H	A	H	H	A	-	H	-	A	H	A	H	H	A	A	A	H	H	H	-	A	H	H	A	A	A	H	A	H	H	H	A	A	A	-	H	A	H	H	H	A	H	A	A
57	1K	AB602r	129.6	A	A	H	A	H	H	A	A	H	A	A	H	A	H	H	A	A	A	H	H	A	A	-	H	H	A	A	A	H	H	H	H	A	A	A	A	A	H	A	A	H	H	H	A	A	A
58	1K	AB605r	131.6	-	A	H	A	H	H	-	-	H	A	-	H	A	H	H	A	A	A	H	H	A	A	A	H	H	A	-	A	-	A	H	H	A	A	A	A	A	H	A	-	H	H	H	A	A	A
59	1K	AB604r	131.6	-	A	H	A	H	H	-	-	H	A	-	H	A	H	H	A	A	A	H	H	A	A	A	H	H	A	-	A	-	A	H	H	A	A	A	A	A	H	A	A	H	H	H	A	A	A
60	1K	AB623r	133.6	A	A	H	A	H	H	A	A	H	A	A	H	A	H	H	A	A	A	H	H	A	A	A	H	H	A	A	A	H	A	H	H	A	A	A	A	A	H	A	A	H	H	H	A	A	A
61	1K	AB626r	135.2	A	A	-	A	H	H	A	A	H	H	A	H	A	H	H	A	A	A	H	H	A	A	-	H	H	A	A	A	H	A	H	H	A	A	A	A	A	H	-	A	H	H	H	-	A	A
62	1K	AB650r	137.1	A	A	H	A	H	H	A	A	H	A	A	-	A	H	H	A	A	A	H	H	A	A	A	H	H	A	A	A	H	H	H	H	A	A	A	A	A	H	A	-	H	H	H	A	A	A
63	1K	AB692r	143.8	A	A	A	A	H	H	A	A	H	A	A	H	A	H	H	A	A	A	H	H	A	A	A	H	H	A	H	A	H	A	H	H	A	A	A	A	A	H	A	A	H	H	H	H	A	A
64	1K	AB693r	143.8	A	A	A	A	H	H	A	A	H	A	A	H	A	H	H	A	A	A	H	H	A	A	A	H	H	A	H	A	H	A	H	H	A	A	A	A	A	H	A	A	H	H	H	H	A	A
65	1K	AB695r	143.8	A	A	A	A	H	H	A	A	H	A	A	H	A	H	H	A	A	A	H	H	A	A	A	H	H	A	H	A	H	A	H	H	A	A	A	A	A	H	A	A	H	H	H	H	A	A
66	1K	AB679r	148.8	A	A	A	A	H	H	A	A	H	A	A	H	A	H	H	A	A	A	H	H	A	A	A	H	H	A	A	A	H	A	H	H	A	A	A	A	A	H	A	A	H	H	H	A	A	A
67	1K	AB678r	148.8	A	A	-	A	H	H	A	A	H	A	A	H	A	H	H	A	A	A	H	H	A	A	A	H	H	A	A	A	H	A	H	H	A	A	A	A	A	H	A	A	H	H	H	A	A	A
68	1K	AB680r	148.8	A	A	-	A	H	H	A	A	H	A	A	H	A	H	H	A	A	A	H	H	A	A	A	H	H	A	A	A	-	A	H	H	A	A	A	A	A	H	A	A	H	H	H	A	A	A
69	1K	AB715r	153.4	A	A	A	A	H	H	A	A	H	A	A	H	A	H	H	A	A	A	H	H	A	A	-	H	H	A	H	A	H	A	H	H	A	A	A	A	A	H	A	A	H	H	H	H	A	A
70	1K	AB738r	158.6	H	A	-	A	H	H	A	A	H	-	A	H	A	H	H	A	A	A	H	H	A	A	A	H	H	A	H	A	H	A	H	H	A	A	A	A	H	H	A	A	H	H	H	A	A	A
71	1K	AB729r	159	H	A	A	A	H	H	A	A	H	-	A	H	A	H	H	A	A	A	H	H	A	A	A	H	H	A	H	A	H	A	H	H	A	A	A	A	H	H	A	A	H	H	H	A	A	A
72	1K	AB772r	168.5	H	A	A	A	H	A	A	A	H	-	A	H	A	H	H	H	A	H	H	H	A	A	A	-	H	A	H	A	A	H	H	A	A	A	A	A	H	-	A	A	H	H	H	A	A	A
73	1K	AB790r	171.4	H	A	A	A	H	A	A	A	H	H	A	H	A	H	H	H	A	H	H	H	A	A	A	H	H	A	H	A	A	H	H	A	A	A	A	A	H	H	A	A	H	H	H	A	A	A
74	1K	AB802r	175.2	H	A	A	A	H	A	A	A	H	H	A	H	A	H	H	H	A	H	H	H	A	A	A	H	H	A	H	A	A	A	H	-	A	A	A	A	H	H	A	A	H	H	H	A	A	A
75	1K	AB824r	177.9	-	A	-	A	H	A	A	A	H	H	A	H	-	H	H	H	A	H	H	H	-	A	A	H	H	A	H	-	A	A	A	-	A	A	A	A	H	H	A	A	A	H	H	A	A	A
76	1K	AB832r	178.7	H	A	H	A	H	A	A	A	H	A	A	H	A	H	H	H	A	H	H	H	A	A	A	H	H	A	H	A	A	A	A	-	A	A	A	A	H	H	A	A	A	H	H	A	A	A
77	1K	AB630r	181.8	H	A	-	A	H	A	A	A	H	-	H	H	A	H	H	H	A	H	-	H	A	A	-	H	H	A	H	A	A	H	A	-	A	A	A	A	H	H	A	A	H	H	H	A	A	A
78	1K	AB815	193.5	H	A	H	A	H	A	A	A	H	H	H	H	A	H	H	H	A	H	H	H	A	A	A	H	H	A	H	A	A	A	A	A	A	A	A	A	H	H	A	H	H	H	H	A	-	A
79	1K	AB814	193.7	H	A	-	A	H	A	A	A	H	H	H	H	A	H	H	H	A	H	H	H	A	A	A	H	H	A	H	A	A	A	A	A	A	A	A	A	H	H	A	H	H	H	H	A	-	A
80	1K	AB816	197	H	A	-	A	H	A	A	A	H	H	H	H	A	H	H	H	H	H	H	H	A	A	A	H	H	A	H	A	A	A	A	A	A	A	A	A	H	H	-	H	H	H	H	H	H	H
81	1K	AB830	201.3	H	A	H	A	H	A	A	A	H	H	H	H	A	H	H	H	A	H	H	H	A	A	A	H	H	A	H	A	A	A	A	H	A	A	A	A	H	H	H	H	A	H	H	H	H	A
82	1K	AB831	201.3	H	A	H	A	H	A	A	A	H	H	H	H	A	H	H	H	A	H	H	H	A	A	A	H	H	A	H	A	A	A	A	H	A	A	A	A	H	H	H	H	A	H	H	H	H	-
83	1K	AB14749	203.6	H	A	H	A	H	A	A	A	H	H	A	H	A	H	H	H	H	H	H	H	A	A	A	H	H	A	H	A	A	H	A	H	A	A	A	A	H	H	H	H	H	H	H	H	H	H
84	1K	AB807	205.8	H	A	H	A	H	A	A	A	H	H	H	H	A	H	H	H	H	H	H	-	A	A	-	H	H	A	H	A	A	H	A	H	A	H	A	A	H	-	H	H	H	H	H	H	A	-
85	1K	AB799	208	H	A	H	A	H	A	A	A	H	H	H	H	A	H	H	H	H	H	H	H	A	A	A	H	H	A	H	A	A	H	H	H	A	H	-	A	H	H	H	H	H	H	H	H	A	H
86	1K	AB798	208	H	A	H	A	H	A	A	A	H	H	H	H	A	H	H	H	H	H	H	H	A	A	A	H	H	A	H	A	A	H	H	H	A	H	-	A	H	H	H	H	H	H	H	H	A	H
87	1K	AB805	213.8	H	A	H	A	H	A	A	A	H	H	H	H	A	H	H	H	H	H	H	H	A	A	A	H	H	A	H	A	A	H	H	-	A	A	A	A	H	H	H	H	H	H	H	-	A	H
88	1N	AB841	0	-	H	A	A	H	H	H	A	H	A	H	A	A	H	H	A	A	H	A	A	A	A	A	H	H	A	A	A	H	A	A	H	-	A	A	A	H	H	H	H	H	H	A	H	H	H
89	1N	AB837	3.5	A	H	A	H	H	H	H	A	H	H	H	A	A	H	H	A	A	H	A	A	A	A	A	H	H	A	A	A	H	A	A	H	H	A	A	A	H	H	A	H	H	H	A	H	H	H
90	1N	AB835r	22	A	H	A	A	A	H	H	A	H	A	H	A	A	H	H	A	A	H	A	A	A	A	A	H	H	A	A	A	H	A	A	H	A	A	A	A	H	H	A	A	H	H	A	H	A	H
91	1N	AB865r	25.1	A	H	A	A	H	H	H	A	H	A	H	A	A	H	H	A	A	H	A	A	A	A	-	H	H	A	A	A	H	A	A	H	A	A	A	A	A	H	A	A	H	H	A	H	A	H
92	1N	AB883r	30.3	-	H	A	A	H	H	H	A	H	A	H	A	A	H	H	A	A	H	A	A	-	A	A	H	H	A	A	A	-	A	A	-	A	A	A	A	A	H	A	A	H	H	A	H	A	-
93	1N	AB886r	30.7	-	H	A	A	H	H	H	A	H	A	H	-	A	H	H	A	A	H	A	A	-	A	A	H	H	A	A	A	-	A	A	H	A	A	A	A	A	H	A	A	H	H	A	H	A	-
94	1N	AB893r	33.5	-	H	A	A	H	H	H	A	H	A	H	A	A	H	H	A	A	H	A	-	H	A	-	H	H	-	A	A	H	A	-	H	A	-	-	A	A	H	A	A	H	H	-	H	A	A
95	1N	AB890r	33.5	-	H	A	A	H	H	H	A	H	A	H	A	A	H	H	A	A	H	A	-	H	A	-	H	H	-	A	A	H	A	-	H	A	-	-	A	A	-	A	A	H	H	-	H	A	-
96	1N	AB889r	33.5	-	H	A	A	H	H	H	A	H	A	H	A	A	H	H	A	A	H	A	-	H	A	-	H	H	-	A	A	H	A	-	H	A	-	-	A	A	-	A	A	H	H	-	H	A	-
97	1N	AB903r	34.4	A	H	A	A	H	H	H	A	A	A	H	A	A	H	H	A	A	H	A	A	H	A	A	H	H	A	A	A	H	A	A	H	A	A	A	A	A	H	A	A	H	H	A	H	A	A
98	1N	AB928r	41.2	A	H	A	-	H	H	H	A	A	A	A	A	A	H	A	A	A	H	A	A	H	A	A	H	H	A	A	A	H	A	A	H	H	A	A	A	A	A	A	A	A	H	A	H	A	A
99	1N	AB976r	46.2	A	A	A	A	H	H	H	A	A	A	A	A	A	H	A	H	A	H	A	A	H	A	A	H	H	A	A	A	H	H	A	A	A	A	A	A	A	A	A	A	A	H	A	H	A	A
100	1N	AB970r	47.9	A	A	A	A	H	H	H	A	A	-	A	A	A	H	A	H	-	H	A	A	H	A	A	H	H	A	A	-	H	A	A	-	A	A	A	A	A	-	A	A	A	H	-	H	A	-
101	1N	AB990r	52.4	A	A	A	A	H	-	H	A	A	A	H	A	A	H	A	H	-	H	A	A	H	A	-	H	H	A	A	A	-	-	A	A	H	A	A	A	A	A	A	A	A	H	A	H	A	H
102	1N	AB986r	57.3	A	A	A	-	-	H	H	A	A	A	H	A	-	-	A	H	-	H	-	A	H	A	-	H	H	A	A	A	H	H	A	A	A	A	-	A	A	-	A	A	A	H	A	H	-	H
103	1N	AB984r	57.5	A	A	A	-	-	H	H	A	A	A	H	A	-	H	A	H	H	H	-	A	H	A	-	H	H	A	A	A	H	H	A	-	A	A	-	A	A	-	A	A	A	H	A	H	H	H
104	1N	AB1014r	69.1	A	A	A	-	H	H	H	A	A	A	A	A	A	H	A	H	H	H	A	A	H	A	A	H	H	A	A	A	H	A	A	A	A	A	A	A	A	A	A	A	A	H	A	A	A	H
105	1N	AB1044r	80.6	A	A	A	A	A	H	H	A	A	A	A	A	A	H	A	H	A	H	A	A	H	A	A	H	H	A	A	H	-	-	-	A	A	A	H	A	A	A	A	A	A	H	A	A	A	H
106	1N	AB1046r	80.6	A	A	A	A	A	H	H	A	A	A	A	A	A	H	A	H	A	H	A	A	H	A	A	H	H	A	A	H	-	A	-	A	A	A	H	A	A	A	A	A	A	H	A	A	A	H
107	1N	AB1017r	84.6	A	A	A	A	A	H	H	A	A	A	A	A	A	H	A	H	A	H	A	A	H	A	A	H	H	A	A	A	H	A	A	A	A	A	H	A	A	A	A	A	A	H	A	A	A	H
108	1N	AB1095r	87.8	A	A	-	A	A	H	H	A	-	-	-	-	A	H	A	H	-	H	A	A	H	-	A	H	H	A	A	H	-	A	A	-	A	A	H	A	A	-	A	A	A	H	A	A	A	H
109	1N	AB1086r	89.4	A	A	A	A	A	H	H	A	A	A	A	A	A	H	A	H	A	H	A	A	H	A	A	H	H	A	A	H	H	-	A	A	A	A	H	A	A	-	A	A	A	H	A	A	A	H
110	1N	AB1056r	91.6	A	A	A	A	A	H	H	A	A	A	H	A	A	H	A	H	H	H	A	A	H	A	A	H	H	A	A	H	H	H	A	A	-	A	H	A	A	A	A	A	A	H	A	A	A	H
111	1N	AB1053r	91.6	A	A	A	A	A	H	H	A	A	A	H	A	A	H	A	H	-	H	A	A	H	A	A	H	H	A	A	H	H	H	A	A	-	A	H	A	A	A	A	A	A	H	A	A	A	H
112	1N	AB1157r	95.9	A	A	A	A	A	H	H	H	A	A	A	A	A	H	A	H	A	H	A	A	H	A	A	H	H	A	A	H	-	-	A	A	A	A	H	A	A	A	A	A	A	H	A	A	A	H
113	1N	AB1126r	101.3	A	A	A	A	-	A	A	H	A	A	A	A	A	H	A	H	A	H	H	-	H	A	-	H	H	A	A	-	-	A	A	A	A	A	-	A	A	-	A	A	A	H	A	A	A	H
114	1N	AB1178r	101.3	A	A	A	A	-	A	A	H	A	A	-	-	A	H	-	H	-	H	H	A	H	A	A	H	H	A	A	H	H	-	A	A	A	A	H	A	A	A	A	A	A	H	A	A	-	-
115	1N	AB14798r	102.3	A	A	A	A	A	A	A	H	A	A	A	A	A	H	A	H	-	H	H	A	H	A	A	H	H	A	A	H	H	H	A	A	A	A	H	A	A	A	A	A	A	H	A	A	A	H
116	1N	AB1142r	103.7	A	A	A	A	A	A	A	H	A	A	A	A	A	-	A	H	A	H	H	-	H	A	A	H	H	A	A	H	-	A	A	A	A	A	H	A	A	A	H	H	A	H	A	A	A	H
117	1N	AB1199r	104.3	-	A	A	A	A	A	A	H	A	A	A	A	A	H	A	H	H	H	H	A	H	A	A	H	H	A	A	H	H	-	A	A	-	A	H	A	A	A	A	A	A	H	A	A	A	H
118	1N	AB1220r	106.7	A	A	A	A	A	A	A	H	A	A	A	A	A	H	A	H	-	H	H	A	H	A	A	H	H	A	A	H	-	A	A	A	-	A	H	A	A	A	A	A	A	H	A	A	H	-
119	1N	AB1277r	112.4	A	A	A	A	A	A	A	H	A	A	A	A	A	H	H	H	A	H	H	A	H	A	A	H	H	A	A	H	H	A	A	A	A	A	H	A	A	A	A	A	A	H	A	A	A	H
120	1N	AB1276r	112.4	A	A	A	A	A	A	A	H	A	A	A	A	A	H	H	H	A	H	H	A	H	A	A	H	H	A	A	H	H	A	A	A	A	A	H	A	A	A	A	A	A	H	A	A	A	H
121	1N	AB1302r	113.3	A	A	A	H	A	A	A	H	A	A	-	A	A	H	H	H	-	-	H	A	H	A	A	H	H	A	A	H	-	A	A	A	-	-	H	A	A	-	A	A	-	H	A	A	-	H
122	1N	AB1248r	114.5	A	A	A	A	A	A	A	-	A	A	A	A	A	H	H	H	A	H	H	A	H	A	A	H	H	A	A	H	H	A	A	A	A	A	H	A	A	A	A	A	A	H	A	A	A	H
123	1N	AB1249r	114.5	A	A	A	A	A	A	A	-	A	A	A	A	A	H	H	H	A	H	H	A	H	A	A	H	H	A	A	H	H	A	A	A	A	A	H	A	A	A	A	A	A	H	A	A	A	H
124	1N	AB1286r	114.9	A	A	A	A	A	A	A	H	A	A	A	A	A	H	H	H	A	H	-	-	H	A	A	H	H	A	A	H	H	A	A	A	A	A	-	A	A	A	A	A	A	H	A	A	A	H
125	1N	AB1252r	115.7	A	A	A	A	A	A	A	H	A	A	-	A	A	H	H	H	H	H	H	A	H	A	-	H	H	A	A	H	H	A	A	A	A	A	H	A	A	A	A	A	A	H	-	A	A	H
126	1N	AB1253r	115.7	A	A	A	-	A	A	A	H	A	A	-	A	A	H	H	H	H	H	H	A	H	A	-	H	H	A	A	H	H	A	A	A	A	A	H	A	A	A	A	A	A	H	-	A	A	H
127	1N	AB1311r	119.8	A	A	A	A	A	A	A	-	A	A	A	A	A	-	H	-	A	H	H	A	H	A	-	-	H	A	A	H	-	A	A	A	A	A	-	A	H	A	A	A	A	H	A	A	A	H
128	1N	AB1363r	121.9	A	A	A	A	A	A	A	H	A	A	H	A	A	H	H	H	H	H	H	A	H	A	A	H	H	A	A	H	H	A	A	A	A	A	H	A	H	A	A	A	A	H	A	A	A	H
129	1N	AB1348r	121.9	A	A	A	H	A	A	A	H	A	A	A	A	A	H	H	H	H	H	H	A	H	A	A	H	H	A	A	H	H	A	A	A	A	-	H	A	H	A	A	A	A	H	A	A	A	H
130	1N	AB1445r	125.6	A	A	A	A	A	A	A	H	A	A	-	A	A	H	H	H	H	H	H	A	H	A	-	-	H	A	A	H	H	A	A	A	-	A	H	A	H	-	A	A	A	H	A	-	A	A
131	1N	AB1446r	125.6	A	A	A	A	A	A	A	H	A	A	A	A	A	H	H	H	H	H	H	A	H	A	-	-	H	A	A	H	H	A	A	A	-	A	H	A	H	-	A	A	A	H	A	A	A	A
132	1N	AB1442r	126.8	A	A	A	A	A	A	A	H	A	A	A	A	A	H	H	H	-	H	H	A	H	A	A	H	H	A	-	H	-	A	A	A	-	A	H	A	H	-	A	A	A	H	A	A	A	A
133	1N	AB1520r	128.9	A	A	A	A	A	A	A	H	A	A	A	A	A	H	H	H	A	H	H	A	H	A	A	H	H	A	A	H	H	A	A	A	A	A	H	A	H	A	A	A	A	H	A	A	A	A
134	1N	AB1518r	128.9	A	A	A	A	A	A	A	H	A	A	A	A	A	H	H	H	A	H	H	A	H	A	A	H	H	A	A	H	H	A	A	A	A	A	H	A	H	A	A	A	A	H	A	A	A	A
135	1N	AB1514r	128.9	A	A	A	A	A	A	A	H	A	A	A	A	A	H	H	H	A	H	H	A	H	A	A	H	H	A	A	H	H	A	A	A	A	A	H	A	H	A	A	A	A	H	A	A	A	A
136	1N	AB1512r	132.6	A	A	A	-	A	A	A	H	A	A	-	A	A	H	H	H	A	H	H	-	H	A	A	H	H	A	A	H	-	A	A	A	H	A	H	A	H	A	A	A	A	H	H	-	A	-
137	1N	AB1517r	132.6	A	A	A	A	A	A	A	H	A	A	H	A	A	H	H	H	A	H	H	A	H	A	A	H	H	A	A	H	H	A	A	A	H	A	H	A	H	A	A	A	A	H	H	H	A	-
138	1N	AB1656r	133.8	A	A	A	A	A	A	A	H	A	A	H	A	A	H	H	H	A	H	H	A	H	A	A	H	H	A	A	H	H	A	A	A	A	A	H	A	H	A	A	A	A	H	A	A	A	A
139	1N	AB1657r	134.4	A	A	A	A	A	A	A	H	A	A	-	A	A	H	H	H	A	H	H	A	H	A	A	H	H	A	A	H	H	A	A	A	A	A	H	A	H	A	A	A	A	H	A	A	A	A
140	1N	AB1655r	134.8	A	A	A	A	A	A	A	H	A	A	H	A	A	H	H	H	A	H	H	A	H	A	A	H	H	A	A	H	H	A	A	A	A	A	H	A	H	A	A	A	A	H	A	A	A	A
141	1N	AB1500r	140.2	A	A	A	A	-	A	A	H	A	-	A	A	A	H	H	H	H	H	H	-	A	-	-	H	H	H	A	H	H	A	H	A	A	A	H	-	H	A	A	A	-	H	-	A	A	A
142	1N	AB1300r	140.9	A	A	A	A	A	A	A	H	A	A	A	A	A	-	H	H	A	H	H	A	A	-	A	H	H	H	A	H	H	A	H	A	A	A	H	A	H	-	A	A	A	H	H	A	A	A
143	1N	AB1521r	142.4	A	A	A	A	A	A	A	H	A	A	-	-	A	H	H	H	A	H	H	A	A	A	A	H	H	H	A	H	-	A	H	A	A	A	H	A	H	A	A	A	A	H	A	A	H	A
144	1N	AB1660r	143.9	A	A	A	A	A	A	H	H	A	A	H	A	A	H	H	H	A	H	H	A	A	A	A	H	H	H	A	H	H	A	H	A	A	A	H	A	H	A	A	A	A	H	A	A	A	A
145	1N	AB1756r	148.4	A	H	A	-	A	A	H	H	A	A	H	A	A	H	H	H	H	H	H	A	A	A	A	H	H	H	H	H	H	A	H	A	H	H	H	A	H	A	A	A	A	H	A	A	A	A
146	1N	AB1579r	157	A	A	A	-	A	A	H	H	A	A	H	A	A	H	H	H	H	H	H	A	A	A	-	H	H	H	H	H	H	-	H	A	H	A	H	A	H	-	A	A	A	H	H	-	H	A
147	1N	AB1582r	162.7	A	A	H	H	A	A	H	H	A	A	H	A	A	H	H	H	H	H	H	H	A	A	-	H	H	H	H	H	H	-	H	A	A	A	H	A	H	A	A	A	A	H	H	A	H	-
148	1N	AB1573	170.1	A	A	A	H	A	A	H	H	A	A	H	A	A	H	H	H	H	H	H	A	A	A	-	H	H	H	H	H	H	A	H	A	H	-	-	A	H	A	A	A	A	H	A	H	H	-
149	1N	AB1597	174.8	A	H	A	H	A	A	H	H	A	A	H	A	A	H	H	H	H	H	H	A	A	A	-	H	H	H	H	H	H	A	H	A	H	H	H	A	H	A	A	A	A	H	A	H	H	-
150	1N	AB1596	174.8	A	H	A	H	A	A	H	H	A	A	H	A	A	H	H	H	H	H	H	A	A	A	-	H	H	H	H	H	H	A	H	A	H	H	H	A	H	A	A	A	A	H	A	H	H	A
151	1N	AB1604	179	A	H	A	H	A	A	H	H	A	A	H	A	A	H	H	H	H	H	H	A	A	A	A	H	A	H	H	H	H	A	H	A	H	H	H	A	H	A	A	A	A	H	A	H	H	H
152	1N	AB1653	183.9	A	H	A	H	A	A	H	H	H	A	H	A	A	H	H	H	H	H	H	A	A	A	A	H	H	H	H	H	H	A	H	H	H	H	H	A	H	H	A	A	A	H	A	H	-	H
153	1N	AB1659	184.5	A	H	A	H	A	A	H	H	H	-	H	A	A	H	H	H	H	H	H	A	A	A	-	H	H	H	H	H	H	A	H	H	H	-	H	A	H	-	A	A	A	H	A	-	H	A
154	1N	AB1632	185.6	A	H	A	H	A	A	H	H	H	A	H	A	A	H	H	H	H	H	H	A	A	A	A	H	H	H	H	H	H	A	H	H	H	H	H	A	H	H	A	A	A	H	A	H	H	H
155	1N	AB1749	187.5	-	H	A	H	A	A	-	H	H	A	H	A	A	H	H	H	H	H	H	H	A	A	A	H	H	H	H	H	-	A	H	H	H	-	H	A	H	H	A	A	A	H	A	H	H	H
156	1N	AB1609	193.4	A	H	A	H	A	A	H	H	H	A	H	A	A	H	H	H	H	H	H	-	A	A	A	H	H	H	H	H	H	A	H	H	H	H	-	A	H	H	A	A	A	H	A	H	A	A
157	1N	AB1608	193.4	A	H	A	H	A	A	H	H	H	A	H	A	A	-	H	H	H	H	H	H	A	A	A	H	H	H	H	H	H	A	H	H	H	H	-	A	H	H	A	A	A	H	A	A	A	A
158	1N	AB1610	194.6	A	H	A	H	A	A	H	H	H	A	H	A	A	-	H	H	H	H	-	-	A	A	A	H	H	-	H	H	H	A	H	-	H	H	-	A	H	-	A	A	A	H	A	-	A	H
159	1N	AB1720	201.3	A	H	A	H	A	A	H	A	H	A	H	A	A	H	H	H	H	H	H	H	A	A	A	H	H	H	H	H	H	A	H	H	H	H	H	A	A	H	H	A	A	H	A	H	A	H
160	1N	AB1730	202.2	A	-	A	H	A	A	-	A	-	A	H	A	-	H	-	H	H	-	-	-	A	A	A	H	H	-	-	-	H	A	-	H	H	H	H	A	A	H	H	A	A	H	A	H	A	H
161	1N	AB1729	202.6	A	H	-	H	A	A	H	A	H	A	H	A	H	H	H	H	H	H	H	H	A	A	A	H	H	H	H	H	H	A	H	-	H	H	H	A	A	H	H	A	A	H	A	H	A	-
162	1N	AB1698	206.8	A	H	A	H	A	A	H	A	H	A	H	A	H	H	H	H	A	H	H	H	A	H	A	H	H	H	H	H	H	A	H	H	H	H	A	A	A	H	H	A	A	H	A	H	H	A
163	1N	AB1776	209.7	A	H	A	H	A	A	H	A	H	A	H	A	H	H	H	H	H	H	H	H	A	H	A	H	H	H	H	H	H	A	H	H	H	H	A	A	A	H	A	A	A	H	A	H	H	A
164	1N	AB1786	214.5	A	H	A	H	A	A	H	A	H	A	H	A	H	H	H	H	A	H	H	H	A	H	A	H	H	H	H	H	H	A	H	H	H	H	A	A	A	H	A	A	A	H	A	A	H	A
165	2K	AB1813	0	H	A	A	H	H	A	A	A	H	H	H	H	-	A	H	H	H	A	A	H	H	H	H	H	H	A	A	H	-	A	A	H	A	A	A	A	A	A	H	H	H	A	A	H	H	H
166	2K	AB1815	3.8	H	A	A	H	-	A	A	A	H	H	H	H	A	-	H	H	H	A	A	H	-	H	H	H	H	A	A	H	H	A	A	A	H	A	-	A	A	A	H	H	H	A	A	H	-	H
167	2K	AB9482	10.5	H	A	H	H	H	A	A	A	H	H	-	H	A	A	H	H	H	A	A	-	H	H	H	-	H	A	A	H	H	A	A	A	A	A	A	A	A	A	A	H	H	A	A	H	H	H
168	2K	AB9483	11	H	A	H	H	H	A	A	A	H	H	H	H	A	A	H	H	H	A	A	H	H	H	H	-	H	A	A	H	H	A	A	A	A	A	A	A	A	A	A	H	H	A	A	H	H	H
169	2K	AB1867	22.2	A	A	-	H	H	H	A	A	H	H	H	H	A	A	H	H	H	A	A	H	H	H	H	H	H	A	A	H	H	A	A	H	H	A	A	A	A	A	A	H	H	A	A	H	H	H
170	2K	AB1870	22.2	A	A	A	H	H	H	A	A	H	H	H	H	A	A	H	H	H	A	A	H	H	H	H	H	H	A	A	H	H	A	A	H	H	A	A	A	A	A	A	H	H	A	A	H	H	H
171	2K	AB1891	24.5	A	A	H	H	H	H	A	A	H	H	H	H	A	A	H	H	H	A	A	H	H	H	H	H	-	A	A	H	H	A	A	H	H	A	A	A	A	A	A	H	H	A	A	H	H	H
172	2K	AB1894	25.3	A	A	A	H	H	H	A	A	H	H	H	H	A	A	H	H	H	A	A	H	H	H	H	H	H	A	A	H	H	A	A	-	A	A	-	A	A	A	A	H	H	A	A	H	H	H
173	2K	AB1896	25.3	A	A	A	H	H	H	A	A	H	H	H	H	A	A	H	H	H	A	A	H	H	H	H	H	H	A	A	H	H	A	A	A	A	A	A	A	A	A	A	H	H	A	A	H	H	H
174	2K	AB1897	26.6	A	A	A	H	H	H	A	A	H	H	H	H	A	A	H	H	H	A	A	H	H	H	H	H	H	A	A	H	H	A	A	H	H	A	A	A	A	A	A	H	H	A	A	H	H	H
175	2K	AB1902	27.9	A	A	-	H	H	H	A	A	H	H	-	H	A	A	H	H	H	A	A	H	H	H	H	H	H	A	A	H	H	A	A	H	H	A	A	A	A	A	A	H	H	A	A	H	H	H
176	2K	AB1961	36	A	H	H	H	H	H	A	A	H	H	H	H	A	A	H	H	H	H	A	-	H	H	-	H	H	H	A	H	H	A	A	-	H	A	A	A	A	A	A	-	H	A	H	H	H	H
177	2K	AB1955	38.9	A	H	A	H	H	H	A	A	H	H	-	H	A	A	H	H	H	H	A	H	H	H	H	H	H	H	A	H	H	A	A	H	H	A	A	A	A	A	A	H	H	A	H	A	H	H
178	2K	AB1985	46.8	A	H	H	H	H	H	A	A	H	H	H	H	A	A	H	H	H	H	A	A	H	H	H	H	H	H	A	H	A	A	H	H	-	A	A	A	A	A	A	H	H	A	H	H	H	H
179	2K	AB1986	47.1	A	H	H	H	H	H	A	A	H	H	H	H	A	A	H	H	H	H	A	A	H	H	H	H	H	H	A	H	A	A	H	H	H	A	A	A	A	A	A	H	H	A	H	H	H	H
180	2K	AB1987	47.1	A	H	H	H	H	H	A	A	H	H	H	H	A	A	H	H	H	H	A	A	H	H	H	H	H	H	A	H	A	A	H	H	H	A	A	A	A	A	A	H	H	A	H	H	H	H
181	2K	AB1990	49.8	A	H	H	H	H	H	A	A	H	H	H	H	A	A	-	H	H	H	A	A	H	H	H	H	-	H	A	H	A	A	H	H	H	A	A	A	H	A	A	H	H	A	H	A	-	H
182	2K	AB1992	49.9	A	H	-	H	H	H	A	A	H	H	H	H	A	A	H	H	H	H	A	A	H	H	H	H	H	H	A	H	A	A	H	-	H	A	A	A	H	A	A	H	H	A	H	H	H	H
183	2K	AB2000	51	A	H	-	H	H	-	A	A	H	H	-	H	A	A	H	H	H	H	A	A	H	H	H	H	H	H	A	H	A	A	H	H	-	A	A	A	H	A	A	-	H	A	H	H	H	H
184	2K	AB2023	54.2	A	H	A	H	H	H	A	A	H	H	H	H	A	A	H	H	H	H	A	A	H	H	H	H	H	H	A	H	A	A	H	H	H	A	A	A	H	A	A	H	H	A	H	A	H	H
185	2K	AB1904	59.6	A	H	H	-	H	H	A	A	A	H	H	H	A	A	H	H	H	H	A	A	H	H	H	H	H	H	H	H	A	A	H	-	A	A	H	A	H	A	A	H	H	A	H	-	H	H
186	2K	AB2065	61.6	A	H	H	H	H	H	A	A	A	H	H	H	A	A	H	H	H	H	A	-	H	H	-	H	H	H	H	H	A	A	H	H	-	A	H	A	H	A	A	H	H	A	H	H	H	-
187	2K	AB2064	61.6	A	H	H	H	H	H	A	A	A	H	H	H	A	A	H	H	H	H	A	-	H	H	-	H	H	H	H	H	A	A	H	H	-	A	H	A	H	A	A	H	H	A	H	H	H	-
188	2K	AB2102	69.1	A	H	H	A	H	H	A	A	A	H	H	H	A	A	H	H	H	H	A	A	H	H	H	H	H	H	H	H	A	A	H	H	H	A	H	A	H	H	A	H	H	A	H	-	H	H
189	2K	AB2136	71.1	A	H	-	-	H	H	A	A	A	H	H	H	A	A	H	H	H	H	A	A	H	H	H	H	H	H	H	H	A	A	H	H	H	A	H	A	H	H	A	H	H	A	H	H	H	H
190	2K	AB2130	71.1	A	H	A	H	H	H	A	A	A	H	H	H	A	A	H	H	H	H	A	-	H	H	H	H	H	H	H	H	A	A	H	H	H	A	H	-	H	-	-	H	H	A	H	H	H	H
191	2K	AB2124	72.8	A	H	A	-	H	H	A	A	A	H	-	H	A	A	H	H	H	H	A	A	H	H	H	H	H	H	H	H	A	A	H	-	H	A	H	-	H	H	A	H	H	A	H	-	H	H
192	2K	AB2121	72.8	A	H	-	-	H	H	A	A	A	H	-	H	A	A	H	H	H	H	A	A	H	H	H	H	H	H	H	H	A	A	H	-	H	A	H	-	H	H	-	H	H	A	H	H	H	H
193	2K	AB2069	75.5	A	H	H	A	H	H	A	A	A	H	A	H	A	A	H	H	H	H	A	A	H	H	H	H	H	H	H	H	-	A	H	-	H	A	H	H	H	-	A	H	H	A	H	H	H	H
194	2K	AB2135	77	A	H	H	A	H	H	A	A	A	H	-	H	A	A	H	H	H	H	A	A	H	H	-	H	H	H	H	H	A	A	H	-	H	A	H	A	H	H	A	H	H	A	H	H	H	H
195	2K	AB2123r	86.2	A	H	A	A	H	H	A	A	A	H	A	H	A	A	H	H	H	H	A	A	H	H	H	H	H	H	H	H	A	A	H	A	H	A	H	-	H	A	A	A	H	-	H	A	A	H
196	2K	AB2101r	91.2	A	H	A	A	-	H	A	A	A	H	H	H	A	A	H	H	-	H	A	A	H	H	H	H	H	H	H	H	A	A	H	A	A	A	H	A	H	-	A	A	H	A	H	A	H	H
197	2K	AB2040r	91.2	A	H	A	A	H	H	A	A	A	H	A	H	A	-	H	H	A	H	-	A	H	H	H	H	H	H	H	H	A	A	H	A	A	A	H	A	H	A	A	A	H	A	H	A	H	H
198	2K	AB2042r	92.2	A	H	A	A	H	H	A	A	A	H	A	H	A	-	H	H	-	-	A	A	H	H	-	H	H	H	H	H	-	A	H	A	A	A	H	A	H	A	A	A	H	A	H	A	H	H
199	2K	AB2070r	94.5	A	H	A	A	H	H	A	A	A	H	A	-	A	A	H	H	A	H	A	A	H	H	-	H	H	H	H	H	-	A	H	A	H	A	H	A	H	A	A	A	H	A	H	A	A	H
200	2K	AB2071r	94.5	A	H	A	A	A	H	A	A	A	H	A	-	A	A	H	H	A	H	A	A	H	H	-	H	H	H	H	H	-	A	H	A	H	A	H	A	H	A	A	A	H	A	H	A	A	H
201	2K	AB2092r	97.6	-	H	A	A	H	H	A	A	A	H	A	H	A	A	H	H	A	H	-	A	H	H	-	H	H	H	H	H	A	A	H	A	H	A	H	A	H	A	A	A	H	-	H	A	A	H
202	2K	AB2180r	102.6	A	H	A	A	H	H	A	A	A	H	A	H	A	A	H	H	-	H	A	A	H	H	A	H	H	H	H	H	A	A	H	A	H	A	H	A	H	A	A	A	H	A	H	A	A	H
203	2K	AB2181r	102.6	A	H	A	A	H	H	A	A	A	H	A	H	A	A	H	H	A	H	A	A	H	H	A	H	H	H	H	H	A	A	H	A	H	A	H	A	H	A	A	A	H	A	H	A	A	H
204	2K	AB2167r	106.1	-	H	A	A	H	H	A	A	A	H	A	-	A	A	H	H	-	H	A	A	H	H	H	H	H	H	H	H	-	A	H	H	-	A	-	A	H	H	A	A	H	A	H	A	A	H
205	2K	AB2143r	108.5	A	H	A	A	H	H	A	A	A	H	A	H	A	A	H	H	A	H	A	A	H	H	H	H	H	H	H	H	A	A	H	A	H	A	H	A	H	A	A	A	H	A	H	A	A	H
206	2K	AB2192r	111.6	A	H	-	A	H	H	A	A	A	H	-	H	A	A	H	H	A	H	-	A	H	H	H	H	H	H	H	H	A	-	H	A	-	A	H	A	H	-	A	A	H	A	H	A	A	H
207	2K	AB2216r	117.1	A	H	A	A	H	H	A	A	A	H	A	H	A	A	H	H	A	H	A	A	H	A	H	H	A	H	H	H	A	A	H	A	A	A	H	A	H	A	A	A	H	A	H	A	A	H
208	2K	AB2226r	120.3	A	A	-	A	H	H	A	A	A	H	A	H	A	A	H	H	A	H	A	A	H	A	-	H	A	H	H	H	-	A	H	A	-	A	-	A	H	H	A	A	H	-	H	A	A	H
209	2K	AB2231r	121.8	A	H	A	A	-	H	A	A	A	H	A	H	A	A	H	H	A	H	A	-	H	A	H	H	A	H	H	H	A	A	H	-	-	A	H	A	H	-	A	A	H	A	H	A	A	H
210	2K	AB2257r	123	A	H	A	A	H	H	A	A	A	H	A	H	A	A	H	H	A	H	A	A	H	A	-	H	A	H	H	H	A	A	H	A	A	A	H	A	H	H	A	A	H	A	H	A	A	H
211	2K	AB2256r	123	A	H	A	A	H	H	A	A	A	H	A	H	A	A	H	H	A	H	A	A	H	A	-	H	A	H	H	H	A	A	H	A	A	A	H	A	H	H	A	A	H	A	H	A	A	H
212	2K	AB2249r	123	A	H	A	A	H	H	A	A	A	H	A	H	A	A	H	H	A	H	A	A	H	A	H	H	A	H	H	H	A	A	H	A	A	A	H	A	H	-	A	A	H	A	H	A	A	H
213	2K	AB2244r	124.2	A	H	A	A	H	H	A	A	A	H	A	H	A	A	H	H	H	H	A	A	H	A	H	H	A	H	H	H	A	A	H	A	A	A	H	A	H	H	A	A	H	A	H	A	A	H
214	2K	AB2536r	125	A	H	A	A	H	H	A	A	A	H	A	H	A	A	H	H	H	H	A	A	H	A	H	H	A	H	H	H	A	A	H	A	-	A	H	A	H	H	A	A	H	A	H	A	A	H
215	2K	AB2247r	125.8	A	H	A	A	H	H	A	A	A	H	A	H	A	A	H	H	H	H	A	A	H	A	H	H	A	H	H	H	A	A	H	A	-	A	H	A	H	H	A	A	H	A	H	A	A	H
216	2K	AB2248r	125.8	A	H	A	A	H	H	A	A	A	H	A	H	A	A	H	H	H	H	A	A	H	A	H	H	A	H	H	H	H	A	H	A	A	A	H	A	H	H	A	A	H	A	H	A	A	H
217	2K	AB2294r	129	A	H	A	A	H	H	A	A	A	H	A	H	A	A	H	H	H	A	A	A	H	A	H	H	A	H	H	H	A	A	H	A	H	A	H	A	H	H	A	A	H	A	H	A	A	H
218	2K	AB2311r	130.8	A	H	A	A	H	H	A	A	A	H	-	H	A	A	H	H	H	A	A	A	H	A	H	H	A	H	H	H	A	A	H	A	-	A	H	A	H	H	A	A	H	A	H	A	A	H
219	2K	AB2326r	133	A	H	A	A	H	H	A	A	A	H	A	H	A	A	H	H	H	A	A	A	H	A	H	H	A	H	H	H	A	A	H	A	A	A	H	A	H	H	A	A	H	A	H	A	A	H
220	2K	AB2325r	133.6	A	H	A	A	H	H	A	A	A	H	A	H	A	A	H	H	H	A	A	A	H	A	-	H	A	H	H	H	A	A	H	A	A	A	H	A	H	-	A	A	H	A	H	A	A	H
221	2K	AB2317r	135.7	A	H	A	A	H	H	A	A	A	H	A	H	A	A	H	H	A	A	A	A	H	A	H	H	A	H	H	H	A	A	H	A	H	A	H	A	H	H	A	A	H	A	H	A	A	H
222	2K	AB2316r	135.7	A	H	A	A	H	H	A	A	A	H	A	H	A	A	H	H	A	A	A	A	H	A	H	H	A	H	H	H	A	A	H	A	-	A	H	A	H	H	A	A	H	A	H	A	A	H
223	2K	AB2261r	138	A	H	A	A	H	H	A	A	A	H	A	H	H	A	H	H	A	A	H	A	H	A	H	H	A	H	H	H	A	A	H	A	A	A	-	A	H	H	A	A	H	A	H	A	A	H
224	2K	AB2342r	139.5	A	H	A	A	H	H	A	A	A	H	A	H	H	A	H	H	-	A	H	A	H	A	H	H	A	H	H	H	A	A	H	A	A	A	H	A	H	H	A	A	H	A	H	A	A	H
225	2K	AB2349r	139.9	A	H	A	A	H	H	A	A	A	H	A	H	H	A	H	H	-	A	-	A	H	A	H	H	A	H	H	H	A	A	H	A	H	A	H	A	H	H	A	A	H	A	H	A	A	H
226	2K	AB2345r	141.7	A	H	A	A	H	H	A	A	A	H	A	H	H	A	H	H	H	A	H	A	H	A	H	H	A	H	H	H	A	A	H	A	-	A	A	A	H	H	A	A	H	A	H	A	A	H
227	2K	AB2353r	144.4	A	H	A	A	H	H	A	A	A	H	A	H	H	A	H	H	H	A	H	A	H	A	H	H	A	H	H	H	A	A	H	-	A	A	H	A	H	H	A	A	H	A	A	A	A	H
228	2K	AB2360r	145.8	A	H	A	A	H	H	A	A	A	H	A	H	H	A	H	H	H	A	H	A	H	A	H	H	A	H	H	H	A	A	H	A	A	A	H	A	H	H	A	A	H	A	A	H	A	H
229	2K	AB2393r	148.3	A	H	A	A	H	H	A	A	A	H	A	H	H	A	H	H	A	A	H	A	H	A	H	H	A	H	H	H	-	A	H	A	A	A	H	A	H	H	A	A	H	-	A	H	A	A
230	2K	AB2368r	149.8	A	H	A	A	-	H	-	A	A	A	A	H	H	-	H	H	A	A	H	A	H	A	-	H	A	H	H	H	-	A	-	A	A	A	H	A	H	H	A	A	H	A	A	H	A	A
231	2K	AB2375r	151.3	A	H	A	A	H	H	A	A	A	A	A	H	H	A	H	A	A	A	H	A	H	A	H	H	A	H	H	H	A	A	H	A	A	A	H	A	H	H	A	A	H	A	A	H	A	-
232	2K	AB2373r	152.1	A	H	A	A	H	H	A	A	A	A	A	H	H	A	H	A	A	A	H	A	H	A	H	H	A	H	H	H	A	A	H	A	A	A	H	A	H	H	A	A	H	A	A	H	A	A
233	2K	AB12676r	154.3	A	H	H	A	H	H	A	A	A	A	A	H	H	A	H	A	-	A	H	A	H	A	H	H	A	H	H	H	A	A	H	A	A	A	H	A	H	A	A	A	H	A	A	H	A	-
234	2K	AB2439r	156.6	A	H	H	A	H	-	A	A	A	A	A	H	H	A	H	A	A	A	H	A	-	A	H	H	A	H	H	-	A	H	H	A	A	A	H	A	H	A	A	A	H	A	A	H	A	H
235	2K	AB2428r	158.1	A	H	H	A	H	H	A	A	A	A	A	H	H	A	H	A	A	A	H	A	H	A	-	H	A	H	H	H	A	H	H	A	A	A	H	A	H	-	A	A	H	A	A	H	A	A
236	2K	AB2415r	159	A	H	H	A	H	H	A	A	A	A	A	H	H	A	H	A	A	A	H	A	H	A	H	H	A	H	H	H	A	H	H	A	A	A	H	A	H	A	A	A	H	A	A	H	A	-
237	2K	AB2414r	159	A	H	H	A	-	-	A	A	A	A	A	H	H	A	H	A	A	A	H	A	H	A	-	H	A	H	H	H	A	H	H	A	A	A	-	A	H	A	A	A	H	A	A	H	A	-
238	2K	AB2436r	162.3	A	H	H	A	H	H	A	A	A	A	A	H	H	A	H	-	A	A	H	A	H	A	H	H	A	H	H	H	A	A	H	-	-	A	H	A	H	H	A	A	H	A	A	H	A	A
239	2K	AB2459r	166.5	A	H	H	A	H	H	A	A	A	A	A	H	H	A	H	A	H	A	H	A	H	A	-	H	A	H	H	H	A	A	H	A	A	A	H	A	H	A	A	A	H	A	A	H	A	H
240	2K	AB2496r	167.3	A	H	H	A	H	H	-	A	A	A	A	H	H	A	H	A	A	A	H	A	H	A	-	H	A	H	H	H	-	A	H	A	A	A	H	A	H	A	A	A	H	A	A	H	A	-
241	2K	AB2484r	167.3	A	H	H	A	H	H	A	A	A	A	A	H	H	A	H	A	A	H	H	A	H	A	H	H	A	H	H	H	A	A	H	A	A	A	H	A	H	A	A	A	H	A	A	H	A	A
242	2K	AB2472r	169.1	A	H	H	A	H	H	A	A	A	A	A	H	H	A	H	A	-	A	H	A	H	A	H	H	A	H	H	H	A	H	H	A	A	A	H	A	H	A	A	A	H	A	A	H	A	H
243	2K	AB2463r	173.1	A	H	H	A	H	H	A	A	A	A	A	H	H	A	H	A	A	A	H	A	H	A	H	H	A	H	H	H	A	A	H	A	A	A	H	A	H	A	A	A	H	A	A	H	A	-
244	2K	AB2462r	173.1	A	H	H	A	H	H	A	A	A	A	A	H	H	A	H	A	A	A	H	A	H	A	H	H	A	H	H	H	A	A	H	A	A	A	H	A	H	A	A	A	H	A	A	H	A	-
245	2K	AB2501r	175.2	A	H	H	A	H	A	A	A	A	A	-	H	H	A	H	A	-	A	H	A	H	A	H	H	A	-	H	H	A	A	H	-	A	A	-	A	H	-	A	A	H	A	A	H	A	H
246	2K	AB2519r	177.5	-	H	H	A	H	A	A	A	H	A	A	H	H	-	H	-	A	-	H	-	H	A	-	H	-	H	H	A	A	A	H	A	A	-	H	A	H	-	-	A	H	-	A	H	A	-
247	2K	AB2514r	177.6	A	H	H	A	H	A	A	A	H	A	A	H	H	A	H	A	A	A	H	A	H	A	H	H	A	H	H	A	A	A	H	A	-	A	H	A	H	-	A	A	H	A	A	H	A	-
248	2K	AB2529r	179.7	A	H	H	A	H	A	A	A	H	A	A	H	H	A	H	A	A	A	H	A	H	A	H	H	A	H	H	A	A	A	H	A	A	A	H	A	H	-	A	A	H	A	A	H	A	H
249	2K	AB2528r	179.7	A	H	H	A	H	A	A	A	H	A	A	H	H	A	H	A	A	A	H	A	H	A	H	H	A	H	H	A	A	A	H	A	A	A	H	A	H	-	A	A	H	A	A	H	A	H
250	2K	AB2530r	180.4	A	H	H	A	H	A	A	A	H	A	A	H	H	A	H	A	-	A	H	A	H	A	H	H	A	H	H	A	A	-	H	A	-	A	H	A	H	-	A	A	H	A	A	H	A	H
251	2K	AB2554r	183.8	A	H	H	A	H	A	A	A	H	A	A	H	H	A	H	A	H	A	H	A	H	A	H	H	A	H	H	A	A	H	H	A	A	A	H	A	H	-	A	A	H	A	A	H	A	A
252	2K	AB2566r	186.4	A	H	H	A	-	A	A	A	H	A	A	H	H	A	H	A	A	A	H	A	H	A	H	H	A	H	H	A	-	H	H	-	-	A	H	A	H	H	A	A	H	A	A	H	A	H
253	2K	AB2568r	188.3	A	H	H	A	H	A	A	A	H	A	-	H	H	A	H	A	A	A	H	-	H	A	H	H	A	H	H	A	A	A	H	A	A	-	H	A	H	-	A	A	H	A	A	H	A	A
254	2K	AB2567r	188.3	A	H	H	A	H	A	A	A	H	A	-	H	H	A	H	A	A	A	H	-	H	A	H	H	A	H	H	A	A	A	H	A	A	A	H	A	H	-	A	A	H	A	A	H	A	A
255	2K	AB2570r	190.5	A	H	H	A	H	A	A	A	H	A	A	H	H	A	H	A	A	A	H	A	H	A	H	H	A	H	H	A	A	A	H	A	A	A	H	A	H	-	A	A	H	A	A	H	A	A
256	2K	AB2572r	192.3	A	H	H	A	H	A	A	A	H	A	A	H	H	A	H	A	A	A	H	A	H	A	-	H	A	H	H	A	A	A	H	H	H	A	H	A	H	A	A	A	H	A	A	H	A	H
257	2K	AB2591r	200.1	H	H	H	A	H	A	A	H	H	A	A	H	H	-	H	-	A	-	H	-	H	A	H	H	-	H	H	A	A	A	-	H	H	-	H	-	H	H	-	A	H	-	A	H	A	A
258	2K	AB2577	216.7	A	H	H	H	H	A	A	A	H	A	A	-	H	A	H	A	H	A	H	A	H	A	H	H	A	H	H	A	A	A	H	H	H	A	H	H	H	H	A	A	H	A	A	H	A	H
259	2K	AB2595	226.7	H	H	H	H	H	A	A	H	H	A	-	H	H	A	H	A	H	A	H	A	H	A	H	H	A	H	H	A	A	H	A	H	H	A	H	A	H	H	A	H	H	A	A	H	A	H
260	2K	AB2593	226.8	H	H	H	H	H	A	A	H	H	A	A	H	H	A	H	A	H	A	H	A	H	A	H	H	A	H	H	A	A	H	A	H	H	A	H	A	H	H	A	H	H	A	A	H	A	H
261	2K	AB2634	243.7	H	A	H	H	H	A	A	H	H	A	-	H	H	A	H	A	H	A	H	H	A	A	H	H	H	H	A	A	-	H	A	H	H	A	H	A	H	A	H	H	H	A	A	H	H	H
262	2K	AB2644	244.6	H	A	H	H	H	A	A	H	H	A	H	H	H	A	H	A	H	A	H	H	A	A	H	H	H	H	A	A	A	H	A	H	H	A	H	H	H	A	H	H	H	A	A	H	H	H
263	2K	AB2643	244.6	H	A	H	H	H	A	A	H	H	A	H	H	H	A	H	A	H	A	H	H	A	A	H	H	H	H	A	A	A	H	A	H	H	A	H	H	H	A	H	H	H	A	A	H	H	H
264	2K	AB2621r	266.2	H	A	H	A	H	-	A	H	H	A	A	H	-	-	-	A	H	A	-	A	A	A	-	H	H	H	-	H	-	A	A	-	A	A	-	H	H	A	H	H	H	A	A	H	A	A
265	2K	AB2622r	266.2	H	A	H	A	H	-	A	H	H	A	A	H	-	-	-	A	H	A	-	A	A	A	-	H	H	H	-	H	-	A	A	-	A	A	-	-	H	A	H	H	H	A	A	H	A	A
266	2N	AB2650	0	H	H	A	-	A	A	A	A	H	A	A	H	H	-	A	H	H	A	A	A	A	A	A	A	H	H	H	H	A	A	H	H	-	A	A	H	H	-	H	H	A	H	A	H	A	A
267	2N	AB3045	6.5	A	H	H	H	A	A	A	A	H	A	A	H	H	A	A	H	H	A	A	A	A	A	A	A	H	H	H	H	-	A	H	H	H	A	A	H	H	H	A	H	A	H	A	H	H	A
268	2N	AB3049	8.7	A	H	A	-	A	A	A	A	H	A	A	H	-	A	A	A	H	A	A	A	A	A	A	A	H	H	-	-	A	A	-	H	H	A	A	H	-	H	H	H	A	-	A	H	H	A
269	2N	AB2700	23.1	A	H	H	H	A	A	H	H	A	A	A	H	A	A	A	A	H	A	-	A	A	A	-	A	A	H	H	H	-	A	H	H	H	A	H	H	A	H	H	H	A	H	A	A	H	A
270	2N	AB2662	29.5	A	H	-	H	A	A	H	H	A	A	A	H	A	A	A	A	H	H	A	A	A	A	H	A	A	H	H	H	A	A	H	-	H	A	H	H	A	H	H	H	A	H	A	H	H	A
271	2N	AB2723	32.4	A	H	H	-	A	A	H	H	A	A	A	H	A	A	A	A	H	H	A	A	A	A	H	A	A	H	H	H	A	A	H	H	H	A	-	H	A	-	H	H	A	H	A	-	H	A
272	2N	AB2770r	43.9	A	H	A	H	-	A	H	H	A	A	A	H	-	A	A	A	-	H	A	-	A	A	H	A	A	H	H	H	A	A	H	A	H	A	H	H	-	-	A	A	A	H	A	A	A	A
273	2N	AB3612r	48.2	A	H	A	-	A	A	H	H	A	A	-	H	A	A	A	A	H	A	A	A	A	A	H	A	A	H	H	H	A	A	H	A	H	A	H	H	A	A	A	A	A	H	A	A	A	A
274	2N	AB2722r	48.8	A	H	A	A	A	A	H	H	A	A	A	H	A	A	A	A	A	H	A	A	A	A	H	A	A	H	H	H	A	A	H	A	H	A	H	H	A	A	A	A	A	H	A	A	A	A
275	2N	AB2733r	53	A	H	A	-	A	A	H	H	A	A	A	H	A	A	A	A	H	H	A	A	A	A	H	A	A	H	H	H	A	A	H	-	H	A	H	H	A	H	A	A	A	H	A	A	A	A
276	2N	AB2741r	54.8	A	H	A	-	A	A	H	H	A	A	A	H	A	A	A	A	A	H	A	A	A	A	H	A	A	H	H	H	A	A	H	-	H	A	H	H	A	H	A	A	A	H	A	A	A	A
277	2N	AB2752r	56.7	A	H	A	A	A	A	H	H	A	A	A	H	A	A	A	A	H	H	A	A	A	A	H	A	A	H	H	H	A	A	H	A	H	A	H	H	A	H	A	A	A	H	A	A	A	A
278	2N	AB2769r	58	A	H	A	A	A	A	H	H	A	A	A	H	A	A	A	A	H	H	A	A	A	A	H	A	A	H	H	H	A	-	H	A	H	A	H	H	A	H	A	A	A	H	A	A	A	A
279	2N	AB2789r	63.5	-	H	A	A	A	-	H	H	A	A	A	H	A	A	A	A	H	H	A	A	A	A	H	A	A	H	H	H	A	A	H	A	H	A	H	H	A	A	A	A	A	H	A	A	A	A
280	2N	AB2809r	65.3	-	H	A	A	-	A	H	H	A	A	A	H	-	-	H	A	H	H	A	A	A	-	H	-	A	H	H	H	-	-	-	H	H	A	H	H	-	A	A	A	A	H	A	A	A	-
281	2N	AB2902r	75	A	H	A	A	A	A	H	H	A	A	A	H	A	A	H	A	H	H	A	A	A	H	H	A	A	H	H	H	A	A	A	H	H	A	H	H	A	A	A	A	A	H	A	H	A	A
282	2N	AB2960r	78.7	A	H	A	A	A	A	H	H	A	A	A	H	A	A	H	A	H	H	A	A	A	H	H	A	A	H	H	A	A	A	A	H	H	A	H	H	A	A	A	A	A	H	A	H	A	A
283	2N	AB2895r	79.2	A	H	A	A	A	A	H	H	A	A	A	H	A	A	H	A	H	H	A	A	A	H	H	A	A	H	H	H	A	A	A	H	H	A	H	H	A	A	A	A	A	H	A	H	A	A
284	2N	AB2933r	79.7	A	H	A	A	A	A	H	H	A	A	A	H	A	A	H	A	H	H	A	A	A	H	H	A	A	H	H	A	A	A	A	H	H	A	H	H	A	A	A	A	A	H	A	H	A	A
285	2N	AB2946r	80.6	A	H	A	A	A	A	H	H	A	A	A	H	A	A	H	A	H	H	A	-	A	H	H	A	A	H	H	A	A	A	A	-	H	A	-	H	A	A	A	A	A	H	A	H	A	A
286	2N	AB2931r	81.9	A	H	A	A	A	A	H	H	A	A	A	H	A	A	H	A	H	H	A	-	A	H	H	A	A	H	H	A	A	A	A	H	H	A	H	H	A	A	A	A	A	H	A	H	A	A
287	2N	AB2952r	82.5	A	H	A	A	A	A	-	H	A	A	A	H	A	A	H	A	H	H	A	A	A	H	H	A	A	H	H	A	-	A	A	-	H	A	H	H	A	A	A	A	A	H	A	H	A	A
288	2N	AB2975r	84.2	A	H	A	A	A	A	-	H	A	A	-	H	A	A	H	A	H	H	A	A	A	H	-	A	A	H	H	A	A	A	A	H	H	H	H	H	A	-	A	A	A	H	A	H	A	A
289	2N	AB2858r	85.8	A	H	A	A	A	A	H	H	A	A	A	H	A	A	H	A	H	H	A	A	A	H	H	A	A	H	H	A	A	A	A	H	H	H	H	H	A	A	A	A	A	H	A	H	A	A
290	2N	AB3036r	87.2	A	H	A	A	A	A	H	H	A	A	-	H	A	A	H	A	H	-	A	A	A	H	H	A	A	H	H	A	A	A	A	H	H	H	H	H	A	A	A	A	A	H	A	H	-	A
291	2N	AB2885r	88.3	A	H	A	A	A	A	H	H	A	A	A	H	A	A	H	A	H	H	A	A	A	H	H	A	A	H	H	A	A	A	A	H	H	H	H	H	A	A	A	A	A	H	A	H	A	A
292	2N	AB2884r	88.3	A	H	A	A	A	A	H	H	A	A	A	H	A	A	H	A	H	H	A	A	A	H	H	A	A	H	H	A	A	A	A	H	H	H	H	H	A	A	A	A	A	H	A	H	A	A
293	2N	AB2994r	89.6	A	H	A	A	A	A	H	H	A	H	-	H	A	A	H	A	H	H	A	A	A	H	-	A	A	H	H	A	A	A	A	H	H	H	H	H	A	A	A	A	A	H	A	H	A	A
294	2N	AB3062r	91	A	H	A	A	A	A	H	H	A	H	A	H	A	A	H	A	H	H	-	A	A	H	H	A	A	H	H	A	A	A	A	H	H	H	H	H	A	A	A	A	A	H	H	H	A	A
295	2N	AB3066r	91.8	A	H	A	A	A	A	H	H	A	H	A	H	A	A	H	A	H	H	A	A	A	H	H	A	A	H	H	A	A	A	A	H	H	H	-	H	A	-	A	A	A	H	H	H	A	A
296	2N	AB3118r	92.2	A	H	A	A	A	A	H	H	A	H	A	H	A	A	H	A	H	H	A	A	A	H	H	A	A	H	H	A	A	A	A	H	H	H	H	H	A	A	A	A	A	H	H	H	A	A
297	2N	AB3083r	92.8	A	H	A	H	A	A	H	H	A	-	-	H	A	A	H	A	H	H	A	A	A	H	H	A	A	H	H	-	-	A	A	H	H	H	-	H	A	A	A	A	A	H	H	H	A	A
298	2N	AB3081r	93.4	A	H	A	-	A	A	H	H	A	H	A	H	A	A	H	A	H	H	A	A	A	H	H	A	A	H	H	A	A	A	A	H	H	H	H	H	A	A	A	A	A	H	H	H	A	A
299	2N	AB3098r	93.8	A	H	A	A	A	A	H	H	A	H	A	H	A	A	H	A	H	H	A	A	A	H	H	A	A	H	H	A	A	A	A	H	H	H	H	H	A	A	A	A	A	H	H	H	A	A
300	2N	AB3075r	94.4	A	H	A	A	A	A	H	H	A	H	A	H	A	A	H	A	H	H	A	A	A	H	H	A	A	H	H	A	A	A	A	H	H	H	H	H	A	A	A	A	A	H	H	H	A	A
301	2N	AB3142r	99	A	H	A	A	A	A	H	H	A	H	A	H	A	A	H	A	H	H	A	H	A	H	H	A	A	H	H	A	A	A	H	H	H	H	H	H	A	A	A	A	A	H	H	H	A	A
302	2N	AB3180r	100.5	A	H	A	H	A	A	H	H	A	H	A	H	A	A	H	A	H	H	-	H	A	H	H	A	A	H	H	A	A	-	H	H	H	H	H	H	A	A	A	A	A	H	H	A	A	A
303	2N	AB3147r	101.3	A	H	A	H	-	A	H	H	A	H	A	H	A	A	H	A	H	H	-	H	A	H	-	A	A	H	H	A	A	H	H	H	H	H	H	H	A	A	A	A	A	H	H	A	A	A
304	2N	AB3148r	101.7	A	H	A	H	-	A	H	H	A	H	A	H	A	A	H	A	H	H	-	H	A	H	H	A	A	H	H	A	A	H	H	H	H	H	H	H	A	A	A	A	A	H	H	A	A	A
305	2N	AB3189r	103.7	A	H	A	-	A	A	H	H	A	H	A	H	A	A	H	A	H	H	A	H	A	H	H	A	A	H	H	A	A	A	H	H	H	H	H	H	A	A	A	A	A	H	H	A	A	A
306	2N	AB3191r	104.2	-	H	A	A	A	A	H	H	A	H	A	H	A	A	H	A	H	H	A	H	A	H	H	A	A	H	H	A	A	A	H	H	H	H	H	H	A	H	A	A	A	H	H	A	A	A
307	2N	AB3206r	104.6	A	H	A	-	A	A	H	H	A	H	A	H	A	A	H	A	H	H	A	H	A	H	H	A	A	H	H	A	A	-	A	H	H	H	H	H	A	A	A	A	A	H	H	A	A	A
308	2N	AB3196r	106.2	-	H	A	-	A	A	H	H	A	H	A	H	-	A	H	A	H	H	A	H	A	H	H	A	A	H	H	A	A	A	H	H	H	H	H	H	A	-	A	A	A	H	H	A	A	A
309	2N	AB3195r	106.2	-	H	A	-	A	A	H	H	A	H	A	H	-	A	H	A	H	H	A	H	A	H	H	A	A	H	H	A	A	A	H	H	H	H	H	-	A	-	A	-	A	H	H	A	A	A
310	2N	AB3242r	109.3	A	H	A	H	A	A	H	H	A	H	A	H	A	A	H	A	H	H	A	H	A	H	H	A	A	H	H	A	A	H	A	A	H	H	H	H	A	A	A	A	A	H	H	A	A	A
311	2N	AB3222	116.2	A	H	A	H	A	A	H	H	A	H	H	H	A	A	H	A	H	H	A	H	A	H	H	A	A	H	H	A	A	A	A	H	H	H	H	H	A	H	A	A	A	H	H	H	A	A
312	2N	AB3224	121.1	A	H	-	H	A	A	H	H	A	H	H	H	A	A	H	A	H	H	A	H	A	H	H	A	A	H	H	A	A	A	A	H	H	H	H	H	A	H	A	A	A	H	H	H	A	A
313	2N	AB3225	121.1	A	H	-	H	A	A	H	H	A	H	H	H	A	A	H	A	H	H	A	H	A	H	H	A	A	H	H	A	A	A	A	H	H	H	H	H	A	H	A	A	A	H	H	H	A	A
314	2N	AB3197	127.4	-	H	-	H	A	A	H	H	A	H	H	H	-	A	H	A	H	H	A	-	A	H	H	A	A	H	H	A	A	H	H	H	H	H	H	H	A	H	A	H	A	H	H	H	A	A
315	2N	AB3205	128.2	A	H	A	H	-	A	H	H	A	H	H	H	A	A	H	A	H	H	A	H	A	H	H	A	A	H	H	A	A	H	A	H	H	H	H	H	A	A	H	H	A	H	H	H	A	A
316	2N	AB3245	132.7	A	H	H	H	A	A	H	H	A	H	-	H	A	A	H	A	H	H	A	H	A	H	H	-	A	H	H	A	A	H	A	H	H	H	H	H	A	A	H	H	A	H	H	H	A	A
317	2N	AB3246	132.7	A	H	H	H	A	A	H	H	A	H	-	H	A	A	H	A	H	H	A	H	A	H	H	A	A	H	H	A	A	H	A	H	H	H	H	H	A	-	-	H	A	H	H	H	A	A
318	2N	AB3292	136	A	H	-	H	A	A	H	H	A	H	H	H	A	A	H	A	H	H	A	H	A	H	H	A	A	H	H	A	A	H	A	H	H	H	H	H	A	H	H	H	A	H	H	H	A	A
319	2N	AB3346	139.6	A	H	H	H	A	A	H	H	A	H	H	H	A	A	H	A	H	H	A	H	A	A	H	A	A	H	H	A	A	H	A	H	H	H	H	H	A	-	H	H	A	H	H	H	A	A
320	2N	AB3256	142.1	A	H	H	H	A	A	H	H	A	H	H	-	A	A	H	A	H	H	A	H	A	A	H	A	A	H	H	A	A	H	A	H	H	H	H	H	A	H	H	H	A	H	H	H	A	H
321	2N	AB3420	150.5	A	A	-	H	A	A	H	H	A	H	A	H	A	A	H	A	H	A	A	H	A	A	H	A	H	H	H	A	A	H	A	H	H	H	H	H	A	A	H	H	A	H	H	H	A	H
322	2N	AB3481	158.2	A	A	H	H	A	A	H	H	A	H	A	H	A	A	H	A	-	A	A	H	A	A	H	A	-	A	A	A	A	H	A	H	H	-	H	-	A	H	H	H	A	H	-	H	H	H
323	2N	AB3480	158.2	A	A	H	H	A	A	H	H	A	H	A	H	A	A	H	A	-	A	A	H	A	A	H	A	-	A	A	A	A	H	A	H	H	-	H	-	A	H	H	H	A	H	-	H	H	H
324	2N	AB3502	163.9	A	A	H	H	A	A	H	H	A	H	-	H	A	A	H	A	H	A	A	H	A	A	H	A	H	A	A	A	A	H	A	H	A	H	H	H	A	H	A	H	A	H	H	H	H	H
325	2N	AB3561	174.3	A	A	H	H	A	A	H	H	A	H	H	H	H	A	H	A	H	A	H	H	A	A	H	A	H	A	A	A	A	H	A	H	A	H	H	H	A	-	H	H	A	H	H	H	-	H
326	2N	AB3554	174.7	A	A	H	H	A	A	H	H	A	H	H	H	H	A	H	A	H	A	H	H	A	A	H	A	H	A	A	A	A	H	A	H	A	H	H	H	A	-	H	H	A	H	H	H	H	H
327	2N	AB3573	182.5	A	A	H	H	A	A	H	H	A	H	H	A	H	A	H	H	H	A	H	H	A	A	H	A	H	A	A	A	A	A	A	H	A	H	H	H	A	-	H	H	A	H	H	H	H	H
328	2N	AB3595	186.3	A	A	-	H	A	H	H	H	A	H	H	A	H	A	H	H	A	A	H	H	A	A	A	A	H	A	A	A	A	A	A	H	A	H	H	A	A	-	H	H	A	H	H	H	H	H
329	2N	AB3588	187.3	A	A	H	H	A	H	H	H	A	H	H	A	H	A	H	H	A	A	H	H	A	A	A	A	H	A	A	A	A	A	A	H	A	H	H	A	A	H	A	H	A	H	H	H	H	H
330	2N	AB3616	189.8	A	A	H	H	A	H	H	H	A	H	H	A	H	A	H	H	A	A	H	H	A	A	A	A	H	A	A	A	A	A	A	H	A	H	H	-	A	A	H	H	A	H	H	H	H	-
331	2N	AB3645	193.1	A	A	H	H	A	H	H	H	A	H	-	A	H	A	H	H	A	A	H	H	A	A	A	A	H	A	A	A	A	A	A	H	A	H	H	H	A	-	H	H	A	H	H	H	H	H
332	2N	AB3641	193.1	A	A	H	H	A	H	H	H	A	H	H	A	H	A	H	H	A	A	H	H	A	A	A	A	H	A	A	A	A	A	A	H	A	H	H	H	A	H	H	H	A	H	H	H	H	H
333	2N	AB3642	193.1	A	A	H	H	A	H	H	H	A	H	H	A	H	A	H	H	A	A	H	H	A	A	A	A	H	A	A	A	A	A	A	H	A	H	H	H	A	H	H	H	A	H	H	H	H	H
334	2N	AB3644	194.9	A	A	H	H	A	H	H	H	A	H	-	A	H	A	H	H	A	A	H	H	A	A	A	A	H	A	A	A	A	A	A	H	A	H	H	H	A	H	-	H	A	H	H	H	H	H
335	2N	AB3647	197.4	A	A	H	H	A	H	H	H	A	H	H	A	H	A	H	H	A	A	H	H	A	A	A	A	H	A	A	A	A	A	A	H	A	H	H	H	A	H	H	-	A	H	H	H	-	H
336	2N	AB3634	200.7	A	A	H	-	A	H	H	H	A	H	-	A	H	A	-	H	A	A	H	-	A	A	A	A	H	A	A	A	A	A	A	-	A	H	H	H	A	A	H	H	A	H	H	H	H	-
337	3K	AB10755	0	A	A	-	A	A	H	H	A	H	H	H	A	A	A	H	A	H	H	A	A	H	A	H	H	H	A	H	A	H	A	A	H	A	H	H	H	H	A	A	A	A	A	A	A	H	H
338	3K	AB3686	4.8	A	A	H	A	A	H	H	A	H	-	H	A	A	A	H	A	H	H	A	A	H	A	H	H	H	A	H	A	H	A	A	H	A	H	H	H	H	A	A	A	A	A	A	A	H	H
339	3K	AB4212	5.7	A	A	H	H	A	H	H	A	H	H	-	A	A	A	H	A	H	H	A	A	H	A	-	H	H	A	H	A	-	A	A	-	A	-	-	H	H	A	-	A	A	A	A	A	-	H
340	3K	AB3703	8.8	A	A	H	A	A	H	H	A	H	H	H	A	A	A	H	A	H	H	A	A	H	A	H	H	H	A	H	A	H	A	A	H	A	H	H	H	H	A	H	A	A	A	A	A	H	H
341	3K	AB3715	11.6	A	A	H	H	A	H	H	A	H	H	A	A	A	A	H	A	H	H	A	A	H	A	-	H	H	A	H	A	-	A	A	H	A	H	H	H	H	A	A	A	A	A	A	A	-	H
342	3K	AB3706	12.7	-	A	H	H	A	H	H	A	H	H	H	A	A	A	H	A	H	H	A	-	H	A	H	H	H	A	H	A	H	A	A	H	A	H	H	H	H	A	-	A	A	A	A	A	-	H
343	3K	AB3711	12.7	-	A	H	H	A	H	H	A	H	H	H	A	A	A	H	A	H	H	A	-	H	A	-	H	H	A	H	A	H	A	A	H	A	H	H	H	H	A	-	A	A	A	A	A	H	H
344	3K	AB3743	22.2	A	A	H	H	H	H	H	A	H	H	H	H	A	A	H	A	H	H	A	A	H	A	H	H	H	A	H	A	H	A	A	H	A	H	H	H	H	-	H	A	A	A	A	H	H	H
345	3K	AB3754	25.3	A	A	H	A	H	H	H	A	H	H	H	H	A	A	H	A	A	H	A	A	H	A	H	H	H	A	H	A	H	A	H	-	A	H	H	H	H	A	H	A	A	A	A	H	H	H
346	3K	AB3760	26.3	A	A	H	-	H	H	H	A	H	H	-	H	A	A	H	A	A	H	A	-	H	A	H	H	H	A	H	A	-	A	H	H	A	-	H	H	H	-	-	A	A	A	A	H	-	H
347	3K	AB3763	26.3	A	A	H	-	H	H	H	A	H	H	H	H	A	A	H	A	A	H	A	-	H	A	H	H	H	A	H	A	-	A	H	H	A	H	H	H	H	-	-	A	A	A	A	H	-	H
348	3K	AB3758	28.5	A	A	H	-	H	H	H	A	H	H	H	H	A	A	H	A	A	H	A	A	H	A	-	-	H	A	H	A	-	A	-	-	A	H	H	H	H	-	H	A	A	A	A	A	H	H
349	3K	AB3762r	42.6	A	A	A	A	H	H	H	A	H	A	-	H	A	A	H	A	A	H	A	-	H	A	H	H	H	A	H	A	-	A	H	A	A	H	H	H	H	A	A	A	A	A	A	A	A	H
350	3K	AB3761r	42.6	A	A	A	A	H	H	H	A	H	A	-	H	A	A	H	A	A	H	A	-	H	A	H	H	H	A	H	A	-	A	H	A	A	H	H	H	H	A	A	A	A	A	A	A	A	H
351	3K	AB3756r	46.5	A	A	-	A	-	H	H	A	H	A	A	H	A	A	H	A	A	H	A	A	H	A	H	-	H	A	H	A	-	A	-	-	A	H	H	H	H	-	A	A	A	A	A	A	A	A
352	3K	AB3757r	46.5	A	A	-	A	-	H	H	A	H	A	A	H	A	A	H	A	A	H	A	A	H	A	H	-	H	A	H	A	-	A	-	-	A	H	H	H	H	-	A	A	A	A	A	A	A	A
353	3K	AB3755r	50.6	A	A	-	A	H	H	H	A	H	A	A	H	A	A	H	A	A	H	A	A	H	A	H	H	H	A	H	A	H	A	H	A	A	H	H	H	H	A	A	A	A	A	A	A	-	A
354	3K	AB3771r	55.3	A	A	A	A	H	H	H	A	H	-	H	H	A	A	H	A	A	H	A	A	H	A	H	H	H	A	A	A	H	A	H	H	A	H	H	H	H	A	H	A	A	A	A	A	-	A
355	3K	AB3777r	56.8	A	A	H	A	H	H	H	A	H	A	A	H	A	A	H	A	A	H	A	A	H	A	H	H	H	A	A	A	H	A	H	H	A	H	H	H	H	A	H	A	A	A	A	A	A	A
356	3K	AB3785r	58.8	A	A	H	A	H	H	H	A	H	-	A	H	A	A	H	A	A	H	A	A	H	A	H	H	H	A	A	A	H	A	H	H	A	H	H	H	H	A	H	A	H	A	A	A	A	H
357	3K	AB3794r	62.3	A	A	H	A	H	H	H	A	H	A	A	H	A	A	H	A	A	H	A	A	H	A	H	H	H	A	A	A	H	A	H	H	A	H	H	H	H	A	H	A	H	A	A	A	A	A
358	3K	AB3795r	62.3	A	A	H	A	H	H	H	A	H	A	A	H	A	A	H	A	A	H	A	A	H	A	H	H	H	A	A	A	H	A	H	H	A	H	H	H	H	A	H	A	H	A	A	A	A	-
359	3K	AB3800r	65.2	A	A	H	A	H	H	H	A	H	A	A	H	A	A	H	A	A	H	A	A	H	A	H	A	H	A	A	A	H	A	H	H	A	H	H	A	H	A	H	A	H	A	A	A	A	-
360	3K	AB3807r	69.2	A	A	-	A	H	H	H	A	H	H	A	H	A	A	H	A	A	H	A	A	H	A	H	A	H	A	A	A	H	A	H	-	A	H	-	A	H	-	H	A	H	A	A	A	A	A
361	3K	AB3817r	71.2	A	A	A	A	H	H	H	A	H	A	A	H	A	A	H	A	A	H	A	A	H	A	H	A	H	A	A	A	H	A	H	H	A	H	H	A	H	A	H	A	H	A	A	A	A	H
362	3K	AB3819r	71.4	A	A	A	A	H	H	H	A	H	A	H	H	A	A	H	A	A	H	A	A	H	A	H	A	H	A	A	A	H	A	H	H	A	H	H	A	H	A	H	A	H	A	A	A	A	-
363	3K	AB3854r	75	A	A	A	A	H	H	H	A	A	A	A	H	A	A	H	A	A	A	A	A	H	A	H	A	H	A	A	-	H	A	H	H	A	H	H	A	H	A	H	A	H	A	A	A	A	A
364	3K	AB3855r	75	A	A	A	A	H	H	H	A	A	A	-	H	A	A	H	A	A	A	A	A	H	A	H	A	H	A	A	-	H	A	H	H	A	H	H	A	H	A	H	A	H	A	A	A	A	A
365	3K	AB3883r	79	A	A	H	A	H	H	H	A	A	A	H	H	A	A	H	A	A	A	A	A	H	A	H	A	H	A	A	A	H	A	H	H	A	H	H	A	A	A	H	A	H	H	A	A	A	A
366	3K	AB3918r	82.5	A	A	A	A	H	H	H	A	A	A	-	-	A	A	-	A	A	A	A	A	H	A	-	A	H	A	A	A	-	-	H	H	A	H	-	A	A	A	H	A	H	H	A	A	-	A
367	3K	AB3919r	82.5	A	A	A	A	H	H	H	A	A	A	-	-	A	A	A	A	A	-	A	A	H	A	-	A	H	A	A	A	H	A	H	H	A	H	H	A	A	A	H	A	H	H	A	A	A	A
368	3K	AB3924r	83.5	A	-	H	A	-	H	H	A	A	-	-	H	A	A	-	A	A	A	A	A	H	A	H	A	H	A	A	A	-	A	H	H	A	H	H	A	A	-	H	A	H	H	A	A	A	-
369	3K	AB3936r	84.7	A	A	H	A	H	H	H	A	A	A	H	H	-	A	A	A	A	A	A	A	H	A	H	A	H	A	A	A	H	A	H	H	A	H	H	A	A	A	H	A	H	H	A	A	A	A
370	3K	AB4006r	85.7	A	-	A	A	H	H	H	A	A	A	-	H	-	A	-	-	-	A	A	A	H	A	H	-	H	-	A	A	H	A	H	H	A	H	H	A	A	A	H	A	H	H	A	A	A	-
371	3K	AB3947r	85.8	A	A	A	A	H	H	H	A	A	A	H	H	A	A	A	A	A	A	A	-	H	A	H	A	H	A	A	A	H	A	H	H	A	H	H	A	A	A	H	A	H	H	A	A	A	A
372	3K	AB3902r	90.3	A	A	A	A	H	A	H	A	A	A	A	H	A	A	A	A	A	A	A	A	H	A	H	A	H	A	A	A	H	A	H	H	H	H	H	A	A	A	H	A	H	H	A	A	A	A
373	3K	AB3906r	90.8	A	A	A	A	H	A	H	A	A	-	-	H	A	A	A	A	A	A	A	A	H	A	H	A	H	A	A	A	H	A	H	H	A	-	H	A	A	-	H	A	H	H	A	A	A	-
374	3K	AB3913r	91.8	A	A	A	A	H	-	H	A	A	A	A	H	A	A	A	A	A	A	A	A	H	A	H	A	H	A	A	A	-	A	H	H	A	H	H	A	A	A	A	A	-	H	A	A	-	A
375	3K	AB4000r	94.7	A	A	A	A	H	A	H	A	A	A	H	A	A	A	A	A	A	A	A	A	H	A	H	A	H	A	A	A	H	-	H	H	A	H	H	A	A	A	H	A	H	H	A	A	A	A
376	3K	AB3999r	94.7	A	A	A	A	H	A	H	A	A	A	H	A	A	A	A	A	A	A	A	A	H	A	H	A	H	A	A	A	H	H	H	H	A	H	H	A	A	A	H	A	H	H	A	A	A	A
377	3K	AB4063r	97.4	A	A	-	-	H	A	H	A	A	A	A	A	A	A	A	A	A	A	A	A	H	A	H	A	H	A	A	A	-	H	H	H	-	H	A	A	A	A	H	A	H	H	A	A	A	A
378	3K	AB4065r	97.6	A	A	A	A	H	A	H	A	A	A	-	A	A	A	A	A	A	A	A	A	H	A	H	A	H	A	A	A	H	A	H	H	-	H	A	A	A	A	H	A	H	H	A	A	-	A
379	3K	AB4090r	98.7	A	A	A	A	H	A	H	A	A	A	A	A	A	A	A	A	A	A	A	A	H	A	A	A	H	A	A	-	H	A	H	H	A	H	A	A	A	-	H	A	H	H	A	A	A	A
380	3K	AB4092r	98.7	A	A	A	A	H	A	H	A	A	A	A	A	A	A	A	A	A	A	A	A	H	A	A	A	H	A	A	A	H	A	H	H	A	H	A	A	A	A	H	A	H	H	A	A	A	A
381	3K	AB4099r	99	A	A	A	A	H	A	H	A	A	A	A	A	A	A	A	A	A	A	A	A	H	A	A	A	H	A	A	A	H	A	H	H	A	H	A	A	A	A	H	A	H	H	A	A	A	A
382	3K	AB4075r	99.7	A	A	A	A	H	A	H	A	A	A	A	A	A	A	A	A	A	A	A	A	H	A	A	A	H	A	A	A	H	H	H	H	A	H	A	A	A	A	H	A	H	H	A	A	A	A
383	3K	AB4093r	101.2	A	A	A	A	H	A	H	A	A	A	H	A	A	A	A	A	A	A	A	A	H	A	A	A	H	A	A	A	H	H	H	H	A	H	A	A	A	A	H	A	H	H	A	A	A	A
384	3K	AB4182r	103.9	A	A	A	A	H	A	H	A	A	A	H	A	A	A	A	A	A	A	A	A	H	A	A	A	H	A	A	A	H	A	H	H	-	H	A	A	A	A	H	A	H	H	A	H	A	A
385	3K	AB4190r	108	A	A	A	A	H	A	H	A	A	H	A	A	A	A	A	A	A	A	A	A	H	A	A	A	H	A	A	A	H	H	H	H	A	H	A	A	A	A	H	A	H	H	A	H	A	A
386	3K	AB4192r	108.3	A	A	A	A	H	A	H	A	A	H	-	A	A	A	A	A	A	A	A	A	H	A	A	A	H	A	A	A	H	-	H	H	A	H	A	A	A	A	H	A	H	H	A	H	A	A
387	3K	AB4202r	113.1	A	A	A	A	H	-	H	A	A	A	-	A	A	A	A	A	-	A	A	-	A	A	A	-	H	A	A	A	-	A	H	H	A	H	A	-	A	A	A	A	H	H	A	-	A	A
388	3K	AB4209r	115.4	A	A	A	A	H	A	H	A	A	A	A	A	A	A	A	A	A	A	A	A	A	A	A	A	H	A	A	A	H	-	H	H	-	H	A	A	A	A	H	A	H	H	A	H	A	A
389	3K	AB4250r	117.2	A	A	A	A	-	A	H	A	-	H	A	A	A	A	A	A	A	A	-	A	A	A	-	H	H	A	A	A	H	A	H	H	A	H	A	A	A	A	H	A	H	H	A	H	A	A
390	3K	AB4107r	118.2	A	A	A	H	H	A	H	A	A	H	H	A	A	A	A	A	A	A	A	A	A	A	A	H	H	A	A	A	H	H	H	H	H	H	-	A	A	H	H	A	H	H	A	H	A	-
391	3K	AB4226r	119.8	A	A	A	A	H	A	H	A	A	-	A	A	A	A	A	A	A	A	A	A	A	A	A	H	H	A	A	A	H	A	H	H	-	H	A	A	A	A	H	A	H	H	A	H	A	A
392	3K	AB4297r	124.4	A	A	A	A	H	A	H	A	A	A	A	A	A	A	A	A	A	A	A	A	A	A	A	H	H	A	A	A	H	-	H	H	A	H	A	A	H	A	H	A	H	H	A	H	A	A
393	3K	AB4399r	131.5	A	A	A	A	A	A	H	A	A	A	A	A	A	A	A	A	A	A	A	H	A	A	H	H	A	A	A	A	H	A	H	H	A	H	A	A	H	A	H	A	H	H	A	H	A	A
394	3K	AB4371r	146.8	A	A	A	H	H	H	H	A	A	H	A	A	A	A	A	A	A	A	A	H	H	A	H	H	A	A	A	H	H	H	H	H	H	H	A	A	H	H	H	H	H	H	A	H	H	H
395	3K	AB4403	159.9	A	A	A	H	A	A	H	A	A	H	H	A	A	A	A	A	A	A	A	H	A	A	A	H	A	A	A	A	H	H	H	H	H	H	A	A	H	H	H	H	H	H	A	H	-	A
396	3K	AB4416	180.2	A	H	H	-	-	A	H	-	A	H	A	A	A	A	H	A	A	A	A	H	H	H	-	H	A	A	H	A	-	H	H	H	H	A	A	A	H	H	H	A	H	H	A	H	-	H
397	3K	AB4415	180.2	A	H	H	-	-	A	H	A	A	H	A	A	A	A	H	A	A	A	A	H	H	H	-	H	A	A	H	A	-	H	H	H	H	A	A	A	H	H	H	A	H	H	A	H	-	H
398	3K	AB4414	182.8	A	H	H	A	A	A	H	A	A	-	A	A	A	A	H	A	A	A	A	H	H	H	-	H	A	A	H	A	A	H	H	H	H	H	A	A	H	-	H	H	H	H	A	H	H	H
399	3K	AB4443	187.1	A	H	H	-	A	A	H	A	A	H	A	A	A	A	H	A	A	A	A	H	H	H	H	H	A	A	H	A	A	H	H	H	H	-	A	A	H	H	H	H	H	A	A	H	H	H
400	3K	AB4518	191.1	A	H	H	-	A	A	H	A	A	H	A	A	A	A	A	A	A	A	-	H	H	H	H	H	A	A	H	A	A	-	H	H	H	H	-	A	H	-	H	H	H	A	-	H	-	H
401	3K	AB4462	196.8	A	H	H	A	A	A	H	A	A	A	A	A	A	A	H	A	A	A	A	H	H	H	H	H	A	A	H	A	A	H	H	H	H	A	A	A	H	A	H	H	H	A	A	H	H	H
402	3K	AB4495	203.9	A	H	H	A	A	A	H	H	A	A	A	H	A	A	H	A	A	A	A	H	H	H	H	H	A	A	H	A	A	H	H	H	H	A	A	A	H	H	H	A	H	A	A	H	H	H
403	3K	AB4498	206.5	A	H	H	A	A	A	H	H	A	A	A	H	A	A	H	A	A	A	A	H	H	H	H	H	A	A	H	A	A	H	H	H	H	A	A	A	H	-	H	A	H	A	A	H	H	H
404	3K	AB4505	211	A	H	H	A	A	A	H	H	A	H	A	H	A	A	H	A	A	A	A	H	H	H	H	H	A	A	H	H	A	-	H	-	A	A	-	A	H	-	H	A	H	A	A	H	-	H
405	3K	AB4504	211	A	H	H	A	A	A	H	H	A	H	A	H	A	A	H	A	A	A	A	H	H	H	H	H	A	A	H	H	A	-	H	-	A	A	-	A	H	-	H	A	H	A	A	H	-	H
406	3N	AB4911	0	A	H	H	H	H	A	H	A	H	H	H	A	-	-	A	A	H	H	A	A	A	H	A	A	-	A	H	H	A	-	A	H	A	A	A	H	H	H	A	A	H	H	H	A	H	A
407	3N	AB4910	1.6	A	H	H	H	H	A	H	A	H	H	H	A	-	-	A	A	H	H	A	A	A	H	A	-	-	A	H	H	A	-	A	H	A	A	A	H	H	H	A	A	H	H	H	A	H	A
408	3N	AB4534	7	A	H	H	H	H	A	H	A	H	H	-	A	H	H	A	A	H	H	-	-	A	H	A	A	H	A	H	H	-	H	A	-	A	H	A	H	H	-	A	A	H	H	H	A	H	A
409	3N	AB4556	14.4	-	H	H	H	H	A	H	H	H	A	-	H	H	H	H	A	H	H	A	H	A	H	A	A	H	A	H	H	A	H	A	H	A	A	H	H	H	H	-	A	-	-	H	A	H	A
410	3N	AB4574r	39.9	H	H	-	A	H	A	H	H	A	A	H	-	H	H	H	A	H	H	A	H	A	H	-	A	H	A	H	H	A	H	A	A	A	-	H	A	H	H	A	A	H	H	H	-	H	A
411	3N	AB4605r	48.1	H	H	H	A	H	H	H	H	A	A	H	H	H	H	H	A	H	H	A	H	A	H	A	A	H	A	H	H	H	H	A	A	H	A	H	H	H	H	A	A	H	A	A	-	H	A
412	3N	AB4654r	68.4	H	A	H	A	A	H	A	H	A	A	A	H	H	H	H	H	H	H	A	H	A	H	A	A	H	A	H	H	H	H	A	H	H	H	H	H	A	H	A	A	A	A	A	H	H	A
413	3N	AB4700r	77.9	H	A	H	A	A	H	A	H	A	A	A	H	H	H	H	H	H	H	A	H	H	H	A	A	H	A	H	H	H	H	A	H	H	H	H	H	A	H	A	A	A	A	A	H	H	A
414	3N	AB4706r	79.8	H	-	H	A	A	H	A	H	A	-	-	-	H	H	H	H	H	H	A	H	H	H	-	A	H	-	H	H	H	H	A	H	H	H	H	H	A	H	A	A	-	-	-	-	H	A
415	3N	AB4709r	82.2	H	A	H	A	A	H	A	H	A	A	-	H	H	H	H	H	H	H	-	H	H	H	A	A	H	A	H	H	H	H	A	H	H	H	H	H	A	H	A	A	A	A	A	A	H	A
416	3N	AB4727r	83	H	A	H	A	A	H	A	H	A	A	A	H	H	H	H	H	H	H	A	-	H	H	-	A	H	A	H	H	-	-	A	H	H	H	H	H	A	-	A	A	A	A	A	A	H	A
417	3N	AB4769r	87.9	A	A	A	A	A	H	A	H	A	A	A	H	H	H	H	H	H	H	A	H	H	H	A	A	H	H	H	H	H	H	A	H	H	A	H	H	A	H	A	A	A	A	A	A	H	A
418	3N	AB4774r	91.6	A	A	A	A	A	H	A	H	A	A	A	H	H	H	H	H	H	H	A	H	H	H	A	A	H	H	H	H	H	H	A	H	H	A	H	H	A	H	A	A	A	A	A	A	H	A
419	3N	AB4773r	92.4	A	A	A	A	A	H	A	H	A	A	A	H	H	H	H	H	H	H	A	H	H	H	A	A	H	H	H	H	H	H	A	H	H	A	H	H	A	H	-	A	A	A	A	A	H	A
420	3N	AB4669r	93.8	A	A	A	A	A	H	A	H	A	A	A	H	H	H	H	H	H	H	A	H	H	H	A	A	H	H	H	H	H	H	A	H	H	A	H	H	A	H	A	A	A	A	A	A	H	A
421	3N	AB4671r	95.2	A	A	A	-	A	H	A	H	A	A	A	H	H	H	H	H	H	H	A	H	H	H	A	A	H	H	H	H	H	H	A	H	H	A	H	H	A	H	H	A	A	A	A	A	H	A
422	3N	AB4834r	98.3	A	A	A	A	A	H	A	H	A	A	A	H	H	H	H	H	H	H	A	H	H	H	A	A	H	H	H	H	H	H	A	H	H	A	H	H	A	H	H	H	A	A	A	A	H	A
423	3N	AB4849r	99.8	A	A	A	A	A	H	A	H	A	A	H	H	H	H	H	H	H	H	A	H	H	H	A	A	H	H	H	H	H	-	A	H	H	A	H	H	A	H	-	H	A	A	A	A	H	A
424	3N	AB4829r	106.1	A	A	A	H	A	H	A	H	A	A	A	H	H	H	H	H	H	H	A	H	H	H	A	A	H	H	H	H	H	A	A	H	H	A	H	H	A	H	-	H	A	A	A	A	H	A
425	3N	AB4827r	106.8	A	A	A	H	A	H	A	H	A	A	A	H	H	H	H	H	H	H	A	H	H	H	A	A	H	H	H	H	H	A	A	H	H	A	H	H	A	H	H	H	A	A	A	A	H	A
426	3N	AB4826r	107.4	A	A	A	-	A	H	A	H	A	A	A	H	H	H	H	H	H	H	A	H	H	H	A	A	H	H	H	H	H	A	A	H	H	A	H	H	A	H	H	H	A	A	A	A	H	A
427	3N	AB5030r	118	A	A	A	A	A	H	A	H	A	A	A	H	H	H	H	H	H	H	A	H	H	H	A	A	A	H	H	H	H	A	A	H	A	A	H	H	A	H	H	H	A	A	A	A	H	A
428	3N	AB4916r	123	-	A	A	A	A	H	A	H	-	A	A	H	H	H	H	H	H	-	A	H	H	H	-	A	A	H	H	H	-	A	A	H	H	A	H	H	A	A	A	H	A	A	A	A	H	A
429	3N	AB4961r	129.2	A	A	A	H	A	H	A	H	A	A	A	H	H	H	H	H	H	A	A	H	H	H	A	A	A	H	H	H	H	H	A	H	H	A	H	H	H	-	A	H	A	A	A	A	H	H
430	3N	AB4926r	132.4	A	A	A	-	A	H	A	H	A	A	-	A	H	H	H	H	H	A	A	H	H	H	-	A	A	H	H	H	-	A	A	H	A	A	H	H	H	-	A	H	A	A	H	-	H	-
431	3N	AB5028r	133.5	A	A	A	A	A	H	A	H	A	A	H	-	H	H	H	H	H	A	A	H	H	H	A	A	A	H	H	H	H	A	A	H	A	A	H	H	H	H	A	H	A	A	A	A	H	H
432	3N	AB4930r	135.2	A	A	A	A	A	H	A	H	A	A	A	A	H	H	-	H	-	A	A	H	H	H	A	A	A	H	H	H	-	A	A	H	H	A	-	H	H	-	A	H	A	A	A	A	H	H
433	3N	AB4945r	139.2	A	A	A	A	A	H	A	H	A	A	A	A	H	H	H	H	H	A	-	H	H	H	A	A	A	H	H	H	H	A	A	H	A	A	H	H	H	A	A	H	A	A	A	A	H	H
434	3N	AB4966r	140.6	A	A	A	A	A	H	A	H	A	A	A	A	H	H	H	H	A	A	-	-	H	H	-	A	A	H	H	H	H	A	A	A	A	A	-	H	H	A	A	H	A	A	A	A	H	H
435	3N	AB5023r	147.1	-	A	A	A	A	H	A	H	-	A	H	A	H	H	H	H	A	A	H	H	H	H	-	A	A	H	H	H	A	-	A	A	A	A	H	H	H	-	A	H	A	A	A	A	H	H
436	3N	AB5019r	148.3	A	A	A	-	A	H	A	H	A	A	H	A	H	H	H	H	A	A	H	H	H	H	A	A	A	H	H	H	A	A	A	A	-	A	H	H	H	H	A	H	A	A	A	A	H	H
437	3N	AB4985r	151.4	A	H	A	A	A	H	A	H	A	A	A	A	H	H	H	H	H	A	H	H	H	H	A	A	A	H	H	H	A	A	A	A	A	A	H	H	H	-	A	H	A	A	A	A	H	A
438	3N	AB4999r	154.6	A	H	A	A	A	H	A	H	A	A	H	A	H	H	H	H	H	A	H	H	H	H	A	A	A	H	H	H	A	A	A	A	A	A	H	H	H	A	H	H	A	A	A	A	H	H
439	3N	AB5002r	161.8	A	H	A	H	A	H	A	H	A	A	H	A	H	H	H	H	-	H	H	H	H	H	A	A	A	H	H	H	A	A	A	A	A	A	H	H	H	A	A	H	A	A	A	A	H	A
440	3N	AB5001r	161.8	A	H	A	H	A	H	A	H	A	A	H	A	H	H	H	H	-	H	H	H	H	H	A	A	A	H	H	H	A	A	A	A	A	A	H	H	H	A	A	H	A	A	A	A	H	A
441	3N	AB5006r	168.4	A	H	A	A	A	H	A	H	A	A	H	A	H	H	H	A	-	H	H	H	A	H	-	H	A	H	H	H	-	A	A	A	A	A	H	H	H	H	-	H	A	H	A	-	A	A
442	3N	AB5004	184.4	A	H	A	H	A	H	A	H	A	A	H	A	H	H	A	A	H	H	H	H	A	H	-	H	A	H	H	H	-	A	A	H	-	A	-	H	H	H	H	H	A	H	A	H	A	H
443	3N	AB5003	184.4	A	H	A	H	A	H	A	H	A	A	H	A	H	H	H	A	H	H	H	H	A	H	A	H	A	H	H	H	A	A	A	H	A	A	H	H	H	H	H	H	A	H	A	H	A	H
444	3N	AB5008	189.8	A	H	A	H	A	H	A	H	H	A	H	A	H	H	H	A	H	H	H	H	A	H	A	H	A	H	H	H	A	A	A	H	A	A	H	H	H	H	H	H	A	H	A	H	H	H
445	4K	AB5035	0	H	H	A	H	A	A	H	H	H	H	H	A	H	H	H	A	H	H	A	H	A	H	H	A	H	A	A	H	H	A	A	H	H	A	H	H	A	A	H	H	H	A	H	A	A	A
446	4K	AB5036	0.1	H	H	A	H	A	A	H	H	H	H	H	A	H	H	H	A	H	H	A	H	A	H	H	A	H	A	A	H	H	A	A	H	H	A	H	H	A	A	H	H	H	A	H	A	A	A
447	4K	AB5043	10.6	H	H	H	H	A	A	H	H	H	H	H	A	H	H	-	-	H	H	A	H	H	H	H	-	H	A	-	H	H	A	A	H	H	H	H	H	A	H	H	H	H	A	H	H	H	H
448	4K	AB5042	10.6	H	H	H	H	A	A	H	H	H	H	H	A	H	H	-	-	H	H	A	H	H	H	H	A	H	A	-	H	H	A	A	H	H	H	H	H	A	H	H	H	H	A	H	H	H	H
449	4K	AB5064	16.2	H	H	H	H	A	A	H	H	H	H	H	A	H	H	A	A	H	H	A	H	H	H	H	A	H	A	A	H	H	A	H	H	H	A	H	A	A	-	H	H	H	A	H	H	H	H
450	4K	AB5082	23.7	A	H	H	H	A	A	H	H	H	H	H	A	H	H	A	A	H	H	A	H	H	H	H	A	H	A	H	H	H	A	H	H	H	A	H	H	A	A	H	H	H	A	H	H	H	H
451	4K	AB5083	24.8	A	H	H	H	A	A	H	H	H	H	-	A	H	H	A	A	H	H	A	H	H	H	-	A	H	A	H	H	H	A	H	H	H	A	H	-	A	-	H	H	H	A	H	H	H	H
452	4K	AB5112	29.1	A	H	H	-	A	A	H	H	H	H	H	A	H	H	A	A	H	H	A	H	H	H	H	A	H	A	H	H	H	A	H	H	H	A	H	H	A	-	H	H	H	A	H	-	H	H
453	4K	AB5120	34.5	A	H	H	H	A	A	H	H	H	H	A	-	H	H	A	A	H	H	-	H	H	H	-	A	H	A	H	H	-	-	H	H	H	A	H	H	A	H	H	H	H	A	H	A	H	H
454	4K	AB5121	34.5	A	H	H	H	A	A	H	H	H	H	A	-	H	H	A	A	H	H	A	H	H	H	-	A	H	A	H	H	-	-	H	H	H	A	H	H	A	H	H	H	H	A	H	A	H	H
455	4K	AB5142	40.1	A	H	H	-	A	A	-	H	H	H	H	H	H	H	A	H	H	-	-	H	H	H	-	A	H	A	H	H	-	A	H	H	H	A	H	H	-	H	H	H	H	A	H	H	-	H
456	4K	AB5154	43.3	A	H	H	-	A	A	H	H	H	H	H	H	H	H	A	H	H	A	A	H	H	H	H	A	H	A	H	H	A	A	H	H	H	A	H	H	A	H	H	H	H	A	H	H	A	H
457	4K	AB14684	44.9	A	H	H	-	A	A	H	H	H	H	H	H	H	H	A	H	H	A	A	H	H	H	H	A	H	A	H	H	A	A	H	H	H	A	H	A	A	H	H	H	-	A	H	H	A	H
458	4K	AB14685	44.9	A	H	H	H	A	A	H	H	H	H	H	H	H	H	A	H	H	A	A	H	H	H	H	A	H	A	H	H	A	A	H	H	H	A	H	A	A	H	H	H	-	A	H	H	A	H
459	4K	AB5205	47.9	A	H	H	H	A	A	H	H	H	H	H	H	H	H	A	H	H	A	A	H	H	H	H	H	H	A	H	H	A	A	H	H	H	A	H	H	A	A	H	H	H	A	H	H	A	H
460	4K	AB5193	50.9	A	H	H	A	A	A	H	H	H	H	H	H	H	H	A	H	H	A	A	H	H	H	H	H	H	A	H	H	A	A	H	H	H	A	H	H	A	-	H	H	H	A	H	H	A	H
461	4K	AB5440	52.3	A	H	H	H	A	A	H	H	H	H	H	H	H	H	A	H	H	A	A	H	H	H	H	H	H	A	H	H	-	A	H	H	H	A	H	A	A	H	H	H	H	A	H	-	A	H
462	4K	AB5243	56.1	A	H	H	H	A	A	H	H	H	H	-	H	H	H	A	H	H	A	A	H	H	H	-	H	H	A	H	H	A	A	H	H	H	A	-	H	A	A	H	H	H	A	H	H	A	H
463	4K	AB5244	56.1	A	H	H	-	A	A	H	H	H	H	-	H	H	H	A	H	H	A	A	H	H	H	-	H	H	A	H	H	A	A	H	H	H	A	-	H	A	A	H	H	H	A	H	H	A	H
464	4K	AB5233	59.7	A	H	-	H	A	A	H	H	H	H	-	H	H	H	A	H	H	A	A	H	H	H	H	H	H	A	H	H	-	A	H	H	-	A	-	-	A	H	H	H	H	A	H	H	A	H
465	4K	AB5302	65.6	A	H	H	H	A	A	A	H	H	H	H	H	H	H	A	H	H	A	-	H	H	H	H	H	H	A	H	A	A	A	H	H	H	A	H	H	A	-	A	H	H	A	H	H	A	-
466	4K	AB5335	68.2	A	H	H	H	A	A	A	H	H	H	H	H	H	H	A	H	H	A	A	H	H	H	H	H	H	A	H	A	A	A	H	H	H	A	H	H	A	H	H	H	H	A	H	H	A	H
467	4K	AB5325	68.2	A	H	H	H	A	A	A	H	H	H	H	H	H	H	A	H	H	A	A	H	H	H	H	H	H	A	H	A	A	A	H	H	H	A	H	H	A	H	H	H	H	A	H	H	A	H
468	4K	AB5260	70.6	A	H	H	H	A	A	A	H	H	H	H	H	H	H	A	H	H	A	A	H	H	H	H	H	H	A	H	A	A	A	H	H	H	A	H	H	A	H	H	H	H	A	H	H	A	H
469	4K	AB5259	70.6	A	H	H	H	A	A	A	H	H	H	H	H	H	H	A	H	H	A	A	H	H	H	H	H	H	A	H	A	A	A	H	H	H	A	H	H	A	-	H	H	H	A	H	H	A	H
470	4K	AB5375	73.5	A	H	H	H	A	A	A	H	H	H	H	H	H	H	A	H	H	A	A	H	H	H	H	H	H	A	H	A	A	A	H	H	H	H	H	H	A	H	H	H	H	A	H	H	A	H
471	4K	AB5421	74.2	A	H	-	H	A	A	A	H	H	H	H	H	H	H	A	H	H	A	-	H	H	H	-	H	H	A	H	A	A	A	H	H	H	H	H	H	A	H	H	H	H	A	H	-	A	-
472	4K	AB5378	75.1	A	H	A	H	A	A	A	H	H	H	H	H	H	H	A	H	H	A	A	H	H	H	H	-	H	A	H	A	A	A	H	H	H	-	H	H	A	-	H	H	H	A	H	H	A	H
473	4K	AB5376	75.1	A	H	A	H	A	A	A	H	H	H	H	H	H	H	A	H	H	A	A	H	H	H	H	H	H	A	H	A	A	A	H	H	H	H	H	H	A	-	H	H	H	A	H	H	A	H
474	4K	AB5329	78.8	A	H	-	-	-	A	A	H	H	-	H	H	H	-	A	H	H	A	-	H	H	H	-	H	H	A	H	A	-	A	H	H	H	A	-	H	A	A	H	H	H	A	H	H	A	H
475	4K	AB5326	81	A	H	-	-	A	A	A	H	H	H	A	H	H	H	A	H	H	A	A	H	H	H	H	H	H	A	H	A	A	A	H	H	H	A	H	H	A	-	H	H	H	A	H	H	A	H
476	4K	AB5346	88.9	A	H	A	A	A	A	A	H	H	H	-	H	H	H	A	H	H	A	A	H	H	H	H	H	H	A	H	A	A	A	H	H	-	A	H	A	A	A	A	H	H	A	H	A	A	H
477	4K	AB5306r	90.9	A	H	A	A	A	A	A	H	H	H	A	H	H	H	A	H	H	A	A	H	H	H	H	H	H	A	H	A	A	A	H	H	A	A	H	A	A	A	A	H	H	A	H	A	A	H
478	4K	AB5392r	96.5	A	H	A	A	A	A	A	H	H	A	A	H	H	H	A	H	H	A	A	H	H	H	H	H	H	A	H	A	A	A	H	H	H	H	H	A	A	A	A	A	H	A	H	A	A	H
479	4K	AB5352r	97.9	A	H	A	A	A	A	A	H	H	H	A	H	H	H	A	H	H	A	A	H	H	H	H	H	H	A	H	A	A	A	H	H	A	H	H	A	A	A	A	H	H	A	H	A	A	H
480	4K	AB5439r	99.8	A	H	A	A	A	A	A	H	H	A	A	H	H	H	A	H	H	A	A	H	H	H	H	H	H	A	H	A	A	A	H	H	A	A	H	A	A	A	A	H	H	A	H	A	A	H
481	4K	AB5267r	102	A	H	A	A	A	A	A	H	H	A	-	H	H	H	A	H	H	A	A	H	H	H	-	H	H	A	H	A	A	A	H	H	A	-	-	A	A	-	A	H	H	A	H	A	A	H
482	4K	AB5387r	102.5	A	H	A	A	A	A	A	H	H	A	A	H	H	H	A	H	H	A	A	H	H	H	-	H	H	A	H	A	A	A	H	H	A	H	-	A	A	A	A	H	H	A	H	A	A	H
483	4K	AB5411r	105.5	A	H	A	A	A	A	A	H	H	A	A	H	H	H	A	H	H	A	A	H	H	H	H	H	H	A	H	A	A	A	H	H	H	A	H	A	A	A	A	H	H	A	H	A	A	H
484	4K	AB5410r	105.5	A	H	A	A	A	A	A	H	H	A	A	H	H	H	A	H	H	A	A	H	H	H	H	H	H	A	H	A	A	A	H	H	H	A	H	A	A	A	A	H	H	A	H	A	A	H
485	4K	AB5422r	107.6	A	H	-	A	A	A	A	H	-	-	A	H	-	-	A	H	H	A	-	H	H	H	-	H	H	A	H	A	A	-	H	H	H	-	H	A	A	A	A	A	H	A	H	A	A	-
486	4K	AB5379r	108.5	A	H	A	A	A	A	A	H	H	A	A	H	H	H	-	H	H	A	A	H	H	H	H	-	H	A	H	A	A	A	H	H	A	A	H	A	A	-	A	A	H	A	H	A	A	H
487	4K	AB5438r	112.9	A	H	A	A	A	A	A	H	H	A	A	H	H	H	H	H	H	A	A	H	H	H	H	H	H	A	H	A	A	A	H	H	H	H	H	A	A	A	A	A	H	A	H	A	A	H
488	4K	AB5270r	113.7	A	H	A	A	A	A	A	H	H	A	A	H	H	H	H	H	H	A	A	H	H	H	H	H	H	A	H	A	A	A	H	H	H	H	H	A	A	A	A	A	H	A	H	A	A	H
489	4K	AB5271r	114.9	A	H	A	A	A	A	A	H	H	A	A	H	H	H	H	H	H	A	A	H	H	H	H	H	H	A	H	A	A	A	H	H	H	H	H	A	A	A	A	A	H	A	H	A	A	H
490	4K	AB5457r	117.2	A	H	A	A	A	A	A	H	H	A	A	H	H	H	H	H	H	A	A	H	H	H	H	H	H	A	H	A	A	A	H	H	H	A	-	A	A	A	A	A	H	A	H	A	A	H
491	4K	AB5456r	117.2	A	H	A	A	A	A	A	H	H	A	A	H	H	H	H	H	H	A	A	H	H	H	H	H	H	A	H	A	A	A	H	H	H	A	-	A	A	A	A	A	H	A	H	A	A	H
492	4K	AB5460r	118.7	A	H	A	A	A	A	A	H	H	A	A	H	H	H	H	H	H	A	A	H	H	H	H	H	H	A	H	A	A	A	H	H	H	H	H	A	A	A	A	A	H	A	H	A	A	H
493	4K	AB5470r	118.7	A	H	A	A	A	A	A	H	H	-	-	H	H	H	H	H	H	A	A	H	H	H	H	H	H	A	H	A	-	A	H	H	-	H	H	A	A	-	A	A	H	A	H	A	A	H
494	4K	AB5480r	124.8	A	H	A	A	A	A	A	H	H	A	A	H	H	H	H	H	H	A	A	H	H	A	H	H	H	A	H	A	A	A	H	H	H	H	A	A	A	A	A	A	H	A	A	A	A	A
495	4K	AB5577r	128.2	A	A	A	A	A	A	A	H	H	-	A	H	H	H	H	H	H	A	H	H	H	A	-	H	H	A	H	A	A	A	H	H	H	A	A	A	A	-	A	A	H	A	A	A	A	A
496	4K	AB5490r	131.3	A	A	A	A	H	A	A	H	H	-	A	H	H	H	H	H	H	A	H	H	H	A	H	H	H	A	H	A	A	A	H	H	H	H	A	A	A	A	A	A	H	H	A	A	A	A
497	4K	AB5488r	131.3	A	A	A	A	H	A	A	H	H	A	A	H	H	H	H	H	H	A	H	H	H	A	H	H	H	A	H	A	A	A	H	H	H	H	A	A	A	A	A	A	H	H	A	A	A	A
498	4K	AB5515r	134.4	A	A	A	A	H	A	A	H	H	A	-	H	H	H	H	H	H	A	H	H	H	A	H	H	H	A	H	A	A	A	H	-	H	A	A	A	A	A	A	A	H	-	-	A	A	A
499	4K	AB5517r	134.4	A	A	A	A	H	A	A	H	H	A	-	H	H	H	H	H	H	A	H	H	H	A	H	H	H	A	H	A	A	A	H	H	H	A	A	A	A	A	A	A	H	H	A	A	A	A
500	4K	AB5940r	138.7	A	A	A	A	H	A	A	H	H	A	A	H	A	H	H	A	H	A	H	H	H	A	H	H	H	A	H	A	A	A	H	H	H	H	A	A	A	A	A	A	H	H	A	A	A	A
501	4K	AB5939r	138.7	A	A	A	A	H	A	A	H	H	A	A	H	A	H	H	A	H	A	H	H	H	A	H	H	H	A	H	A	A	A	H	H	H	H	A	A	A	A	A	A	H	H	A	A	A	A
502	4K	AB5531r	139.8	A	A	A	A	H	A	A	H	H	A	A	-	A	H	H	-	H	A	H	H	H	A	-	H	H	A	H	A	A	-	H	-	-	H	A	A	A	A	A	A	H	H	A	A	A	A
503	4K	AB5537r	140.6	A	A	A	A	H	A	A	H	H	A	A	H	A	H	H	A	H	A	-	-	H	A	H	H	H	A	H	A	A	A	H	H	H	H	-	A	A	A	A	A	H	H	A	A	A	A
504	4K	AB5550r	143.1	A	A	A	A	-	A	A	H	H	A	A	H	A	H	H	A	H	H	H	H	H	A	H	H	H	A	H	A	A	A	H	H	H	H	A	H	A	A	A	A	H	H	A	A	A	A
505	4K	AB5552r	143.3	A	A	A	A	H	A	A	H	H	A	A	H	A	H	H	A	H	H	H	H	H	A	H	H	H	A	H	A	A	A	H	H	H	H	A	H	A	A	A	A	H	H	A	A	A	A
506	4K	AB5558r	144	A	A	A	-	H	A	A	H	H	A	A	H	A	H	H	A	H	H	H	H	H	A	H	H	H	A	H	A	A	A	H	H	H	H	A	H	A	A	A	A	H	H	A	A	A	A
507	4K	AB5564r	145.8	A	A	A	A	H	A	A	H	H	A	-	H	A	H	H	A	-	H	H	H	H	A	H	H	H	A	-	A	A	A	H	H	-	H	A	H	A	-	A	A	H	H	A	A	A	A
508	4K	AB5574r	147.4	A	A	A	H	H	A	A	H	H	A	A	H	A	H	H	A	H	H	H	H	H	A	H	H	H	A	H	A	A	A	H	H	H	H	A	H	A	A	A	A	H	H	A	A	A	A
509	4K	AB5590r	153	A	A	A	H	H	A	A	H	H	A	-	H	A	-	H	-	H	H	H	H	H	A	H	H	H	A	H	A	A	-	H	H	H	H	A	H	A	A	A	-	H	H	A	A	A	A
510	4N	AB5623	0	A	H	H	H	H	A	A	H	H	H	-	A	H	A	H	H	H	H	A	H	H	A	A	A	H	A	A	A	H	H	H	A	H	A	H	H	A	A	H	H	H	A	H	H	A	H
511	4N	AB5627	3	A	H	H	H	H	A	A	H	H	H	H	A	H	A	H	H	H	A	A	H	H	A	A	A	H	A	A	A	H	H	H	A	H	A	H	H	A	A	H	H	H	A	H	H	A	H
512	4N	AB5656	12.9	H	H	H	H	H	A	A	H	A	H	-	A	H	A	H	H	H	-	A	H	H	A	A	A	H	A	A	A	-	H	H	A	H	-	H	H	H	A	H	H	H	A	H	H	A	H
513	4N	AB5663	17.6	H	H	-	H	H	A	A	H	A	H	A	A	H	A	A	H	H	A	A	H	H	A	A	A	A	A	A	A	-	H	H	A	H	A	A	H	H	A	H	H	H	A	H	H	A	H
514	4N	AB5668	22	H	H	A	H	H	A	A	H	A	H	A	A	H	A	A	H	H	A	A	H	H	A	-	A	A	A	A	A	H	H	H	H	H	A	A	H	H	A	H	H	H	A	H	H	A	H
515	4N	AB5692	28.9	H	H	H	H	H	A	A	H	A	H	A	A	H	A	A	H	H	A	A	H	H	A	A	A	A	A	A	A	H	H	H	H	H	A	A	H	H	H	H	H	H	H	H	H	A	H
516	4N	AB5693	29.8	H	H	H	H	H	A	A	H	A	H	H	A	H	A	A	H	A	A	A	H	H	H	A	A	A	A	A	A	H	H	H	H	H	A	A	H	H	-	H	H	H	H	H	H	A	H
517	4N	AB5697	31.7	H	H	-	H	H	A	A	H	A	H	H	A	H	A	A	H	H	A	A	H	A	H	A	A	A	A	A	A	H	H	H	H	H	-	-	H	H	-	H	H	H	H	H	H	A	H
518	4N	AB5702	31.7	H	H	H	H	H	A	A	H	A	H	A	A	H	A	A	H	A	A	A	H	A	H	A	A	A	A	A	A	H	H	H	H	H	A	A	H	H	H	H	H	H	H	H	H	A	H
519	4N	AB5792	39.1	H	H	H	H	H	A	A	H	A	H	-	A	H	A	A	H	H	A	A	H	A	H	A	A	A	A	A	A	H	H	H	H	H	A	A	H	H	-	H	H	H	H	H	H	A	H
520	4N	AB5799	39.1	H	H	A	H	H	A	A	H	A	H	H	A	H	A	A	H	H	A	A	H	A	H	A	A	A	A	A	A	H	H	H	H	H	A	A	H	H	H	H	H	H	H	H	H	A	H
521	4N	AB5816	40.9	H	H	-	H	H	A	A	H	A	H	A	A	H	A	A	H	A	A	A	H	A	H	A	A	A	A	A	A	H	H	H	H	H	A	A	H	H	A	H	H	H	H	H	H	A	H
522	4N	AB5814	41.4	H	H	H	H	H	A	A	H	A	H	-	A	H	A	A	H	A	A	A	H	A	H	A	A	A	A	A	A	H	H	H	H	-	-	A	H	H	A	H	H	H	H	H	H	A	H
523	4N	AB5845	43.2	H	H	A	H	H	A	A	H	A	H	-	A	H	A	-	H	A	A	A	H	A	H	A	A	A	A	A	A	-	H	H	H	H	A	A	H	H	-	H	H	H	H	H	-	A	H
524	4N	AB5769	43.7	H	H	A	H	H	A	A	H	A	H	A	A	H	A	A	H	A	A	A	H	A	H	A	A	A	A	A	A	H	H	H	H	H	A	A	H	H	A	H	H	H	H	H	H	A	H
525	4N	AB5824	44.9	H	H	H	H	H	A	A	H	A	H	A	A	H	A	A	H	-	A	A	H	A	H	A	A	A	A	A	A	H	H	H	H	H	A	A	H	H	A	H	H	H	H	H	H	A	H
526	4N	AB5825	46	H	H	H	H	H	A	A	H	A	H	A	A	H	A	A	H	A	A	A	H	A	H	A	A	A	A	A	A	H	-	H	-	H	A	A	H	H	A	H	-	H	H	H	H	A	H
527	4N	AB5780	50.7	H	H	A	H	H	A	A	H	A	H	A	A	H	A	A	H	A	A	A	H	A	H	A	A	A	A	A	A	H	H	H	H	H	A	A	H	H	A	H	H	A	H	H	H	A	H
528	4N	AB5798r	54.6	H	H	A	H	H	A	A	H	A	H	A	A	H	A	A	H	A	A	A	H	A	H	A	A	A	A	A	A	H	H	H	H	H	A	A	H	H	A	A	H	H	H	H	H	A	H
529	4N	AB5821r	56	H	H	A	-	H	A	A	H	A	H	A	A	H	A	A	H	A	A	A	H	A	H	A	A	A	A	A	A	H	H	H	H	-	A	A	H	H	A	H	H	H	H	H	H	A	H
530	4N	AB5766r	60.2	H	H	A	H	H	A	A	H	A	H	A	A	H	A	A	H	A	A	A	H	A	H	A	A	A	A	A	A	H	H	H	A	-	A	A	H	H	A	H	H	H	H	H	A	A	A
531	4N	AB5764r	60.2	H	H	A	H	H	A	A	H	A	H	A	A	H	A	A	H	A	A	A	H	A	H	A	A	A	A	A	A	H	H	H	A	H	A	A	H	H	A	H	H	H	H	H	A	A	A
532	4N	AB5762r	64.4	H	H	A	A	H	A	A	H	A	H	A	A	H	A	A	H	A	A	A	H	A	H	A	A	A	A	A	A	H	H	H	A	A	A	A	H	H	A	A	H	H	H	H	A	A	A
533	4N	AB5775r	67.8	-	H	A	H	-	A	A	H	A	A	A	A	H	A	A	H	A	A	A	H	A	H	-	-	A	A	A	A	-	H	H	-	A	-	A	H	H	-	A	H	H	H	H	A	A	-
534	4N	AB5777r	67.8	-	H	A	-	-	A	A	H	A	A	A	A	H	A	A	H	A	A	A	H	A	H	-	A	A	A	A	A	-	H	H	-	A	-	A	H	H	-	A	H	H	H	H	A	A	-
535	4N	AB5776r	67.8	-	H	A	-	-	A	A	H	A	A	A	A	H	A	A	H	A	A	A	H	A	H	-	A	A	A	A	A	-	H	H	-	A	-	A	H	H	-	A	H	H	H	H	A	A	-
536	4N	AB5803r	70.8	H	H	A	A	H	A	A	H	A	A	A	A	H	A	A	H	A	A	A	H	A	H	A	A	A	A	A	A	H	A	H	A	A	A	A	H	H	A	A	H	H	H	H	A	A	A
537	4N	AB5802r	70.9	H	H	A	A	H	A	A	H	A	A	A	A	H	A	A	H	A	A	A	H	A	H	A	A	A	A	A	A	H	A	H	A	A	A	A	H	H	A	A	H	H	H	H	A	A	A
538	4N	AB5852r	74.5	H	H	-	-	-	A	A	H	A	A	A	A	H	A	A	H	A	A	A	-	H	H	A	A	A	A	A	A	-	A	H	A	-	A	A	H	H	-	A	H	H	H	A	A	A	-
539	4N	AB5876r	77.6	H	H	A	A	H	A	A	H	A	A	A	-	H	-	-	H	A	A	-	H	H	H	-	-	A	H	A	A	H	A	A	A	A	-	-	H	H	H	A	H	H	H	-	-	-	H
540	4N	AB5898r	83.5	-	H	A	A	H	A	A	H	A	A	A	A	H	A	A	H	A	A	A	H	H	H	A	A	A	H	A	A	H	A	-	A	A	H	A	H	H	H	A	H	H	H	A	A	A	H
541	4N	AB5923r	83.9	H	H	A	H	H	A	A	H	A	A	A	A	H	A	A	H	A	A	A	H	H	H	A	A	A	H	A	A	H	A	A	A	A	H	A	-	H	-	A	H	H	H	A	A	A	H
542	4N	AB5915r	87.3	H	H	A	A	-	A	A	H	A	A	A	A	H	A	A	H	A	A	-	A	H	H	A	A	A	H	A	A	H	A	A	H	H	H	A	A	H	H	A	H	H	H	A	A	A	H
543	4N	AB5913r	88.2	H	H	A	A	H	A	A	H	A	A	A	A	H	A	A	H	A	A	A	A	H	H	A	A	A	H	A	A	H	-	A	H	H	H	A	A	H	H	A	H	H	H	A	A	A	H
544	4N	AB5916r	92.4	A	H	A	A	H	A	A	H	A	A	A	A	H	A	A	H	A	A	-	A	H	H	A	A	A	H	A	A	H	A	A	H	A	-	A	H	H	-	A	H	H	H	A	A	A	H
545	4N	AB5917r	92.4	A	H	A	A	H	A	A	H	A	A	A	A	H	A	A	H	A	A	-	A	H	H	A	A	A	H	A	A	H	A	A	H	A	-	A	H	H	H	A	H	H	H	A	A	A	H
546	4N	AB5927r	96.6	A	H	A	A	H	A	A	H	A	A	A	A	H	A	A	A	A	A	A	A	H	H	A	A	A	H	A	A	H	-	A	H	A	H	A	-	H	H	A	H	H	H	A	A	A	H
547	4N	AB5957r	102.8	A	H	A	A	H	A	A	A	A	A	A	A	H	A	A	A	A	A	A	A	H	H	A	A	A	H	A	A	H	A	A	H	A	H	A	A	H	H	A	H	H	H	A	A	A	H
548	4N	AB5959r	102.8	A	H	A	A	H	A	A	A	A	A	A	A	H	A	A	A	A	A	A	A	H	H	A	A	A	H	A	A	H	A	A	-	A	-	A	A	H	H	-	H	H	H	A	A	-	H
549	4N	AB5961r	104.1	A	H	A	A	H	A	A	A	A	A	A	A	H	A	A	A	A	A	A	A	H	H	A	A	A	H	A	A	H	A	A	H	A	H	A	H	H	-	A	H	H	H	A	A	A	H
550	4N	AB5964r	110.7	A	H	A	A	H	A	A	A	A	A	A	A	H	A	A	A	A	A	-	A	H	H	-	A	A	H	H	A	H	A	A	-	A	H	A	A	H	H	A	H	H	H	A	A	-	H
551	4N	AB5976r	113.3	A	H	A	A	H	A	A	A	A	A	A	-	H	A	A	A	A	A	A	A	H	H	A	A	A	-	H	A	-	A	A	H	A	-	A	H	H	H	H	H	H	H	A	-	A	H
552	4N	AB5981r	117.8	A	H	A	A	H	A	A	A	A	A	A	A	H	A	H	A	A	A	A	A	H	H	A	A	A	H	H	A	H	A	A	H	A	H	A	A	H	H	H	H	H	H	A	A	A	H
553	4N	AB5985r	118.3	A	H	A	A	H	A	A	A	A	A	A	A	H	A	H	A	A	A	A	A	H	H	A	A	A	H	H	A	H	A	A	H	A	H	A	-	H	H	H	H	H	H	A	A	A	H
554	4N	AB6011r	126.9	A	H	A	A	H	A	A	A	H	A	-	A	H	A	H	A	A	A	A	A	H	H	A	A	A	H	H	A	H	A	A	H	A	H	H	H	H	H	H	H	A	H	A	A	A	H
555	4N	AB6010r	127.2	A	H	A	A	H	A	A	A	H	A	-	A	H	A	H	A	A	A	A	A	H	H	A	A	A	H	H	A	H	A	A	H	A	H	H	A	H	H	H	H	A	H	A	A	A	H
556	4N	AB6039r	132	H	H	A	A	A	A	-	A	H	A	A	A	H	A	H	A	-	A	A	A	H	H	A	A	A	H	H	A	-	A	A	H	A	H	H	H	H	H	H	H	A	H	A	A	A	H
557	4N	AB6028r	132.6	H	H	A	A	A	A	A	A	H	A	A	A	H	A	H	A	A	A	A	A	H	H	A	A	A	H	H	A	A	A	A	H	H	H	H	A	H	-	H	H	A	H	A	A	A	H
558	4N	AB6038r	135.9	H	H	A	A	A	A	A	A	H	A	A	A	H	A	H	A	A	A	A	A	H	H	A	A	A	H	H	A	A	A	A	H	H	H	H	H	H	H	H	H	A	H	A	A	A	H
559	4N	AB6033	148.6	-	-	A	H	A	A	A	A	H	A	A	A	-	A	H	A	A	A	A	A	-	H	A	A	A	-	-	A	A	A	A	-	H	H	H	-	H	H	H	H	A	H	A	A	H	H
560	4N	AB6034	148.9	H	H	A	H	A	A	A	A	H	A	A	A	H	A	H	A	A	A	A	A	H	H	A	A	A	H	H	A	A	A	A	H	H	H	H	H	H	H	H	H	A	H	A	A	H	H
561	4N	AB6041	153	H	H	H	-	A	A	A	A	H	A	A	A	H	A	H	A	H	A	A	A	H	H	A	A	A	H	H	-	-	A	A	H	H	H	H	H	H	H	H	H	A	H	A	A	H	H
562	5K	AB6053	0	A	H	H	H	A	A	H	A	A	H	A	H	H	A	H	H	H	A	H	H	H	H	A	A	H	H	H	A	H	A	A	A	A	H	H	A	A	-	A	H	A	A	H	H	H	H
563	5K	AB6050	2.3	A	H	-	H	A	A	H	A	A	H	A	H	H	A	H	H	H	A	H	H	H	H	A	A	H	H	H	A	H	A	A	A	A	H	H	A	A	H	A	H	A	A	H	H	H	-
564	5K	AB6056	5.1	A	H	H	H	A	A	H	A	A	H	A	H	H	A	H	H	H	A	H	H	H	H	A	A	H	H	H	A	H	A	A	A	A	H	H	A	A	H	H	H	A	A	H	H	H	A
565	5K	AB6055	5.1	A	H	H	H	A	A	H	A	A	H	A	H	H	A	H	H	H	A	H	H	H	H	A	A	H	H	H	A	H	A	A	A	A	H	H	A	A	H	H	H	A	A	H	H	H	A
566	5K	AB6060	9.4	A	H	H	H	A	A	H	A	A	H	A	H	H	A	H	H	H	A	H	H	H	H	A	A	H	H	H	A	H	A	A	A	A	H	H	A	A	H	-	H	A	A	H	H	H	A
567	5K	AB6058r	25.7	A	H	A	A	A	A	H	A	A	A	A	H	-	A	H	H	H	A	H	H	H	H	A	A	H	H	H	A	H	A	A	A	A	H	H	A	A	-	A	A	A	A	H	A	-	A
568	5K	AB6049r	25.7	A	H	A	A	A	A	H	A	A	A	A	H	H	A	H	H	H	A	H	H	H	H	A	A	H	H	H	A	H	A	A	A	A	H	H	A	A	A	A	A	A	A	H	A	A	A
569	5K	AB6084r	29.6	A	H	A	A	A	A	A	A	A	-	A	H	H	A	H	H	H	A	H	H	H	H	A	A	H	H	H	A	H	A	A	A	A	H	H	A	A	-	H	A	A	A	H	A	A	A
570	5K	AB6090r	33.7	A	H	A	A	A	A	A	A	A	-	A	H	H	A	H	H	H	A	H	-	H	H	A	A	H	A	A	A	H	A	A	A	A	H	-	A	A	H	H	A	A	A	H	A	H	A
571	5K	AB6121r	41.4	A	H	A	A	A	A	A	H	A	A	A	H	H	A	H	A	H	A	H	H	A	H	A	A	H	A	A	A	A	A	A	A	A	A	H	A	A	-	H	A	A	A	H	A	H	A
572	5K	AB6124r	44.6	A	H	A	A	A	A	A	H	A	A	A	H	H	A	H	A	H	A	H	H	A	H	A	A	H	A	A	H	A	A	A	A	A	A	H	A	A	A	H	A	A	A	H	A	H	A
573	5K	AB6132r	48.7	A	H	A	A	A	A	A	H	A	H	A	A	H	A	H	A	H	A	H	H	A	H	-	A	H	A	A	H	A	A	A	A	H	A	H	A	A	-	H	A	A	A	H	H	H	A
574	5K	AB6147r	51.3	A	A	H	A	A	A	A	H	A	H	A	A	H	A	H	A	H	A	H	H	A	H	-	A	H	A	A	H	-	A	A	A	A	A	H	A	A	A	H	A	A	A	H	A	H	A
575	5K	AB6149r	53.1	H	A	-	A	A	A	A	H	A	-	A	A	H	A	-	A	H	A	-	-	A	H	A	A	H	A	A	H	-	A	A	A	-	A	-	A	A	-	H	A	A	A	H	A	H	-
576	5K	AB6148r	53.1	H	A	A	A	A	A	A	H	A	H	A	A	H	A	H	A	H	A	H	H	A	H	A	A	H	A	A	H	A	A	A	A	A	A	H	A	A	-	H	A	A	A	H	A	H	A
577	5K	AB6434r	57.7	H	A	A	A	A	A	A	H	A	H	A	A	H	A	H	A	H	A	H	H	A	A	A	A	H	A	A	H	A	A	A	H	H	A	H	A	A	-	H	A	A	H	H	A	H	A
578	5K	AB6435r	57.7	H	A	A	A	A	A	A	H	A	H	A	A	H	A	H	A	H	A	H	H	A	A	A	A	H	A	A	H	A	A	A	H	H	A	H	A	A	-	H	A	A	H	H	A	H	A
579	5K	AB6242r	68.7	H	A	-	-	A	-	-	-	A	H	A	A	-	A	H	A	H	-	-	H	A	A	A	A	-	A	A	H	-	A	A	A	H	A	H	A	A	H	H	A	A	H	H	-	H	H
580	5K	AB6237r	72.5	H	A	H	A	A	A	A	H	A	H	A	A	H	A	H	A	H	H	H	H	A	A	A	A	H	A	-	H	A	A	A	H	H	A	H	A	A	H	H	A	A	H	H	A	H	H
581	5K	AB6238r	74.4	H	A	H	A	A	A	A	H	A	H	A	A	H	A	H	A	H	H	H	H	A	A	-	A	H	A	A	H	A	A	A	H	H	A	H	A	A	-	H	A	A	H	H	A	H	H
582	5K	AB6241r	74.4	H	A	H	A	A	-	H	H	A	H	A	A	H	A	H	A	H	H	H	H	A	A	-	A	H	A	A	H	A	A	A	H	H	A	H	A	A	-	H	A	A	H	H	A	H	H
583	5K	AB6217r	93.4	H	-	H	A	H	A	A	H	H	H	A	A	H	A	H	-	H	H	A	H	A	A	-	H	-	A	A	H	H	-	A	A	H	A	A	A	H	A	-	A	A	H	H	A	H	H
584	5K	AB6222r	94.3	H	A	-	A	H	A	A	H	H	H	A	A	H	A	H	A	H	H	H	H	A	A	A	H	-	A	A	H	H	A	A	A	H	A	A	A	H	A	-	A	A	H	H	A	A	H
585	5K	AB6221r	94.3	H	A	-	A	H	A	A	H	H	H	A	A	H	A	H	A	H	H	H	H	A	A	A	H	-	A	A	H	H	A	A	A	H	A	A	A	H	A	-	A	A	H	H	A	A	H
586	5K	AB6225r	98.8	H	A	-	A	H	A	A	H	H	H	A	A	H	A	H	A	H	H	H	H	A	A	A	H	H	A	A	H	H	A	A	A	H	A	A	A	H	A	H	A	A	H	H	A	A	H
587	5K	AB6224r	98.8	H	A	-	A	H	A	A	H	H	H	A	A	H	A	H	A	H	H	H	H	A	A	A	H	H	A	A	H	H	A	A	A	H	A	A	A	H	A	H	A	A	H	H	A	A	H
588	5K	AB6372r	101.7	H	A	H	A	H	A	A	H	H	H	-	A	H	A	H	A	H	H	H	H	A	A	-	H	H	A	A	H	A	A	A	A	H	A	A	A	H	-	H	A	A	H	H	A	-	H
589	5K	AB6363r	101.8	-	A	-	A	H	A	A	H	H	H	A	A	H	A	H	A	H	H	H	-	A	A	A	H	H	A	A	H	A	A	A	A	-	-	A	A	H	A	H	H	A	H	H	A	A	H
590	5K	AB6345r	102.7	H	A	-	A	H	A	A	H	H	H	A	A	H	A	H	A	H	H	H	H	A	A	-	H	H	A	A	H	A	A	A	A	H	A	A	A	H	A	H	A	A	H	H	A	A	-
591	5K	AB6357r	103.1	H	A	A	A	H	A	A	H	H	H	A	A	H	A	H	A	H	H	H	H	A	A	A	H	H	-	A	-	A	A	A	A	H	A	A	A	H	H	H	A	A	H	H	A	A	H
592	5K	AB6346r	103.7	H	A	H	A	H	A	A	H	H	H	A	A	H	A	H	A	H	H	H	H	A	A	A	H	H	A	A	H	A	A	A	A	H	A	A	A	H	-	H	A	A	H	H	A	A	H
593	5K	AB6377r	106.6	H	A	H	A	H	A	A	H	H	H	A	A	H	A	H	A	H	H	H	H	A	A	-	H	H	A	A	H	A	A	A	A	H	A	A	A	H	H	H	A	A	H	H	A	A	H
594	5K	AB6385r	107.9	H	A	A	A	H	A	A	H	H	H	A	A	H	A	H	A	H	H	H	H	A	A	A	H	H	A	A	H	A	A	A	A	H	A	A	A	H	A	H	A	A	H	H	A	A	H
595	5K	AB6356r	108.7	H	A	A	A	H	A	A	H	H	H	H	A	H	A	H	A	H	H	H	H	A	A	A	H	H	A	A	H	A	A	A	A	H	A	A	A	H	-	H	A	A	H	H	A	A	H
596	5K	AB6365r	108.7	H	A	-	A	H	A	A	H	H	H	A	-	H	A	H	A	H	H	H	H	A	A	-	H	H	A	A	H	A	A	A	A	H	A	A	A	H	A	H	A	A	H	H	A	A	H
597	5K	AB6445r	109.2	H	A	A	A	H	A	A	H	H	H	A	A	H	A	H	A	H	H	H	H	A	A	A	H	H	A	A	H	A	A	A	A	H	A	A	H	H	-	H	A	A	H	H	A	A	H
598	5K	AB6443r	109.7	H	A	H	A	H	A	A	H	H	H	A	A	H	A	H	A	H	H	H	H	A	A	A	H	H	A	A	H	A	A	A	A	H	A	A	H	H	A	H	A	A	H	H	A	A	H
599	5K	AB6402r	110.5	H	A	-	A	H	A	A	H	H	H	A	A	H	A	H	A	H	H	H	H	A	A	A	H	H	A	A	H	A	A	A	-	H	A	A	H	H	-	H	A	A	H	H	A	A	H
600	5K	AB6532r	118.9	H	-	H	A	H	-	A	H	H	H	A	-	H	A	H	-	H	H	H	H	-	-	A	H	H	H	-	H	A	-	-	A	H	A	-	H	-	-	H	A	-	H	H	A	A	H
601	5K	AB6526r	120.9	H	A	A	A	H	A	A	H	H	H	A	A	H	A	H	A	H	H	H	H	A	A	-	H	H	H	A	H	A	A	A	A	H	A	A	H	A	A	H	A	A	H	H	A	A	H
602	5K	AB6523r	121.6	H	A	-	A	H	A	A	H	H	H	A	A	H	A	H	A	H	H	H	H	A	A	A	H	H	H	A	H	A	A	A	-	H	A	A	H	A	-	H	A	A	H	H	A	A	H
603	5K	AB6554r	124.8	H	A	A	A	H	A	A	H	H	H	A	A	H	A	H	A	H	H	H	A	A	A	A	H	H	H	A	H	A	-	A	A	H	A	A	H	A	A	H	A	A	H	H	A	A	H
604	5K	AB6549r	126.2	H	A	H	A	H	A	A	H	H	H	A	A	H	A	H	A	H	H	H	-	A	A	-	H	H	H	A	H	A	H	A	A	H	A	A	H	A	-	H	A	A	H	H	A	A	H
605	5K	AB6633r	128.8	A	A	-	A	H	H	A	H	H	H	A	A	A	A	H	A	H	H	H	A	A	A	A	H	H	H	A	A	A	A	H	A	H	A	A	H	A	A	H	A	A	H	H	A	A	H
606	5K	AB6613r	129.6	A	A	H	A	H	H	A	H	H	H	A	A	H	A	H	A	H	H	H	A	A	A	A	H	H	H	A	H	A	A	A	H	H	A	A	H	A	A	H	A	A	H	H	A	A	H
607	5K	AB6598r	134.2	A	A	A	A	H	H	A	H	H	H	-	A	H	A	H	A	H	H	H	A	A	A	A	H	H	H	A	H	-	A	A	A	H	A	A	H	A	A	H	-	A	H	H	H	-	H
608	5K	AB6635	146.1	A	A	H	A	H	H	A	H	H	H	A	A	A	A	H	A	H	H	H	A	A	A	A	H	H	H	A	A	A	H	H	-	H	A	A	H	A	H	H	A	A	H	H	H	H	H
609	5K	AB6562	155.2	H	A	H	H	H	H	A	H	H	H	H	A	H	A	H	A	H	H	H	A	A	A	-	H	H	H	A	H	-	H	A	H	H	A	A	H	A	H	H	H	A	H	H	H	H	H
610	5K	AB6564	155.2	H	A	H	H	H	H	A	H	H	H	H	A	H	A	H	A	H	H	H	A	A	A	-	H	H	H	A	H	-	H	A	H	H	A	A	H	A	H	H	H	A	H	H	H	H	H
611	5K	AB6563	155.2	H	A	H	H	H	H	A	H	H	H	H	A	H	A	H	A	H	H	H	A	A	A	-	H	H	H	A	H	-	H	A	H	H	A	A	H	A	H	H	H	A	H	H	H	H	H
612	5K	AB6592	159.1	A	A	H	H	H	H	A	H	H	H	A	A	H	A	H	A	H	H	H	A	A	A	A	H	H	H	A	H	A	H	A	H	H	A	A	H	A	H	H	H	A	H	H	H	H	H
613	5K	AB6593	159.1	A	A	H	H	H	H	A	H	H	H	A	A	H	A	H	A	H	H	H	-	A	A	A	H	H	H	A	H	-	H	A	H	H	A	A	H	A	H	H	H	A	H	H	H	H	H
614	5K	AB6680	163.7	A	A	H	H	H	H	A	H	H	H	H	A	A	A	H	A	H	H	H	A	A	A	A	H	H	H	A	A	A	H	H	H	H	A	A	H	A	H	H	H	A	H	H	H	H	H
615	5K	AB6691	165.4	A	A	H	H	H	H	A	H	H	H	H	A	A	H	H	A	H	H	H	A	A	A	A	H	H	H	A	A	A	H	H	H	H	A	A	H	A	H	H	H	A	H	H	H	H	H
616	5K	AB6692	165.5	A	A	H	H	H	H	A	H	H	H	H	A	A	H	H	A	H	H	H	A	A	A	A	H	H	H	A	A	A	H	H	H	H	A	A	H	A	H	H	H	A	H	H	H	H	H
617	5K	AB6729	171.2	-	A	H	-	H	H	A	H	H	H	-	-	A	H	H	A	H	A	H	A	A	A	-	H	H	H	A	A	A	H	H	H	H	H	A	H	A	H	H	H	A	H	H	H	A	H
618	5K	AB6738	172.1	A	A	H	A	H	H	A	H	H	H	A	A	A	H	H	A	H	A	H	A	A	A	A	H	H	H	A	A	A	H	H	H	H	H	A	H	A	H	H	H	A	H	H	H	A	H
619	5K	AB6774	175.4	A	A	H	H	H	H	A	H	H	H	H	A	A	H	H	A	H	A	H	A	A	A	A	H	H	H	A	A	A	H	H	H	H	H	A	H	A	H	H	H	A	H	H	H	A	H
620	5K	AB6809	177.6	A	A	H	A	H	H	A	H	H	H	A	A	A	H	H	A	H	A	H	A	A	A	A	H	H	H	A	A	A	H	H	H	H	H	A	H	A	H	H	H	A	H	H	H	A	H
621	5K	AB6810	177.6	A	A	H	A	H	H	A	H	H	H	A	A	A	H	H	A	H	A	H	A	A	A	A	H	H	H	A	A	A	H	H	H	H	H	A	H	A	H	H	H	A	H	H	H	A	H
622	5K	AB6789	179.9	A	A	H	H	H	H	A	H	H	H	A	A	A	H	H	A	H	A	H	A	A	A	A	H	H	H	A	A	A	H	H	H	H	H	A	H	A	H	H	H	A	H	H	H	A	H
623	5K	AB6916	189.8	A	A	H	H	H	H	A	A	H	H	-	H	A	H	H	A	H	A	A	A	A	A	A	A	H	H	A	A	-	H	H	H	-	H	A	H	A	A	H	H	A	H	H	H	A	H
624	5K	AB6993	193.5	A	A	H	A	H	H	A	A	H	H	H	H	A	H	H	A	H	A	A	A	A	A	A	A	H	H	A	A	A	H	H	H	H	H	A	H	A	A	H	H	A	H	H	H	A	H
625	5K	AB6763	195.3	A	A	H	A	H	H	A	A	H	H	H	H	A	H	H	A	H	A	A	A	A	A	A	A	H	H	A	A	A	H	H	H	H	H	A	H	A	A	H	H	A	H	H	H	A	H
626	5K	AB6762	195.3	A	A	H	A	H	H	A	A	H	H	H	H	A	H	H	A	H	A	A	A	A	A	A	A	H	H	A	A	A	H	H	H	H	H	A	H	A	A	H	H	A	H	H	H	A	H
627	5K	AB6764	195.3	A	A	H	A	A	H	A	A	H	H	-	H	A	H	H	A	H	A	A	A	A	A	A	A	H	H	A	A	A	-	H	H	H	H	A	H	A	-	H	H	A	H	H	H	A	H
628	5K	AB6980	196.4	A	A	H	A	H	H	A	A	H	H	H	H	A	H	H	A	H	A	A	A	A	A	-	A	H	H	A	A	A	H	H	H	A	H	A	H	A	-	H	A	A	H	H	H	A	H
629	5K	AB7019	201.2	A	A	H	A	H	H	A	A	H	-	A	-	A	H	H	A	-	A	A	A	A	A	A	A	H	H	A	A	A	H	H	H	H	H	A	H	A	A	H	H	A	H	H	H	A	H
630	5K	AB7005	202.3	A	A	H	A	H	H	A	A	H	H	A	H	A	H	H	A	H	A	A	A	A	A	A	A	H	H	A	A	A	H	H	H	H	H	A	H	A	A	H	H	A	H	H	H	A	H
631	5K	AB7041	204.2	A	A	H	A	H	H	A	A	H	H	H	H	A	H	H	A	H	A	A	A	A	A	A	A	H	H	A	A	H	H	H	H	H	H	A	H	A	A	H	H	A	H	H	H	A	H
632	5K	AB7035	206.9	A	A	H	A	H	H	A	A	H	H	H	-	A	H	H	A	H	A	A	A	A	A	A	A	H	H	A	A	H	H	H	H	A	H	A	H	A	A	H	H	A	H	H	H	A	H
633	5K	AB7036	206.9	A	A	H	A	H	H	A	A	H	H	H	H	A	H	H	A	H	A	A	A	A	A	A	A	H	H	A	A	H	H	H	H	A	H	A	H	A	A	H	H	A	H	H	H	A	H
634	5K	AB7049	210.4	A	A	H	A	H	-	A	A	H	H	H	H	A	H	H	A	H	A	A	A	A	A	A	A	H	H	A	A	H	-	H	H	-	H	A	H	A	A	H	H	A	H	H	H	A	H
635	5K	AB7028	211.1	A	A	H	A	H	H	A	A	H	H	-	H	A	H	H	A	H	A	A	A	A	A	A	A	H	H	A	A	H	H	H	H	-	H	A	H	A	A	H	A	A	H	H	H	A	-
636	5K	AB7099	214.7	A	H	H	A	H	H	A	A	H	H	-	H	A	H	H	A	H	A	A	A	A	A	A	A	H	H	A	A	H	H	H	H	A	H	A	H	A	A	H	A	A	H	H	H	A	A
637	5K	AB7095	216.6	A	H	H	A	H	H	A	A	H	H	H	H	A	H	H	A	H	A	A	A	A	A	A	A	H	H	A	A	H	H	H	-	H	H	A	H	A	-	H	H	A	H	H	H	A	H
638	5K	AB7107	220.8	H	H	H	A	H	H	A	A	A	H	H	H	A	H	H	A	H	A	A	A	A	A	A	A	H	H	A	A	H	H	H	H	H	H	A	H	A	A	H	H	A	H	A	H	A	A
639	5K	AB7109	220.8	H	H	H	A	H	H	A	A	A	H	H	H	A	H	H	A	H	A	A	A	A	A	A	A	H	H	A	A	H	H	H	H	H	H	A	H	A	A	H	H	A	H	A	H	A	A
640	5K	AB7108	220.8	H	H	H	A	H	H	A	A	A	H	H	H	A	H	H	A	H	A	A	A	A	A	A	A	H	H	A	A	H	H	H	H	H	H	A	H	A	A	H	H	A	H	A	H	A	A
641	5K	AB7111	220.8	H	H	H	A	H	H	A	A	A	H	H	H	A	H	H	A	H	A	A	A	A	A	A	A	H	H	A	A	H	H	H	H	H	H	A	H	A	A	H	H	A	H	A	H	A	A
642	5K	AB7125	220.9	H	H	-	A	A	H	A	A	A	H	H	H	A	H	-	A	H	A	A	A	A	A	-	A	H	H	A	A	H	H	H	H	A	H	-	H	A	-	-	-	A	H	A	H	A	A
643	5K	AB7150	228.6	H	H	A	A	H	H	A	A	A	H	A	H	A	H	H	A	H	A	-	-	A	A	-	A	H	H	A	A	-	H	H	H	-	H	A	A	H	A	H	H	A	H	A	H	A	A
644	5K	AB7156	231.4	H	H	A	A	H	H	A	A	A	H	A	H	A	H	H	A	H	A	A	A	A	A	H	A	H	H	A	A	H	H	H	H	H	H	A	A	H	A	H	H	A	H	A	H	A	A
645	5K	AB7161	233.3	H	H	A	A	H	H	A	A	A	H	A	H	A	H	H	A	H	A	A	A	A	A	H	A	H	H	A	A	-	H	H	H	H	H	A	H	H	A	H	H	A	H	A	H	A	A
646	5K	AB7165	233.3	H	H	A	H	H	H	A	A	A	H	A	H	A	H	H	A	H	A	A	A	A	A	H	A	H	H	A	A	H	H	H	H	H	H	A	H	H	A	H	H	A	H	A	H	A	A
647	5K	AB7162	235.5	H	H	A	A	H	H	A	A	A	H	A	H	A	H	H	A	H	A	A	A	A	A	H	A	H	H	A	A	H	H	H	H	A	H	A	A	H	A	H	H	A	H	A	H	A	A
648	5K	AB7171	240.3	H	H	H	H	A	A	A	A	A	H	A	H	A	H	H	A	H	A	A	A	A	A	H	A	H	H	A	A	H	H	H	H	H	H	A	A	H	A	H	A	A	H	A	H	A	A
649	5K	AB7175r	257.8	H	H	A	A	A	A	A	A	A	H	A	H	A	H	H	A	H	A	A	A	A	A	H	A	H	H	A	A	H	A	H	A	A	H	A	A	H	-	A	A	A	H	A	H	A	A
650	5K	AB7176r	257.8	H	H	A	A	A	A	A	A	A	H	A	H	A	H	H	A	H	A	A	A	A	A	H	A	H	H	A	A	H	A	H	A	A	H	A	A	H	-	A	A	A	H	A	H	A	A
651	5K	AB7167r	261.7	H	H	A	A	-	H	A	A	A	H	A	H	A	H	H	A	H	A	A	A	A	A	-	A	H	H	A	A	H	A	H	A	A	H	A	A	H	A	A	A	A	H	A	H	A	A
652	5N	AB7211	0	H	H	H	H	A	H	A	H	A	A	H	A	H	A	A	H	H	H	H	H	H	H	H	A	H	H	H	A	A	A	H	H	A	H	H	A	H	A	H	H	A	A	H	H	H	A
653	5N	AB7265	14.3	-	-	H	H	A	H	-	H	A	H	H	A	-	A	A	-	H	H	-	-	A	A	A	A	H	H	A	A	A	A	A	H	H	H	H	A	H	H	H	H	-	A	H	-	-	H
654	5N	AB7261	14.5	H	H	H	H	A	H	H	H	A	-	H	A	H	A	A	H	H	H	H	H	A	A	A	-	H	H	A	A	-	A	A	H	-	H	H	A	H	-	A	H	H	A	H	H	H	-
655	5N	AB7272	20.9	H	H	H	H	A	H	H	H	A	H	H	A	H	A	A	H	H	H	H	H	A	A	A	A	H	H	A	A	A	A	A	H	A	H	H	A	H	A	A	H	H	A	H	H	H	H
656	5N	AB8076	23	H	H	H	H	A	H	H	H	A	-	H	A	H	A	A	H	H	H	H	H	A	A	A	A	H	A	A	A	A	A	A	H	A	H	H	A	H	H	H	H	H	A	H	H	H	H
657	5N	AB7286	25.6	H	H	H	H	A	H	H	H	A	H	-	A	H	A	A	H	H	H	H	H	A	A	A	A	H	A	A	A	A	A	A	H	H	H	-	A	H	-	A	H	H	A	H	H	H	-
658	5N	AB7288	28.7	-	-	H	H	A	H	-	H	A	H	H	A	-	A	A	-	H	H	-	-	A	A	A	A	H	A	A	A	A	A	A	H	H	H	H	A	H	H	H	H	-	A	H	-	-	H
659	5N	AB7297	31.6	H	H	H	H	A	H	H	H	A	H	H	A	H	A	A	H	H	-	-	H	A	A	-	A	H	A	A	A	A	A	A	H	-	H	H	A	H	H	-	H	H	A	H	H	H	-
660	5N	AB7332	33.8	H	H	H	H	A	H	H	H	A	H	H	A	H	A	A	A	H	H	H	A	A	A	-	A	H	A	A	A	A	A	A	H	A	H	H	A	H	H	H	H	H	A	H	H	H	H
661	5N	AB7348	36.6	H	H	H	H	A	H	H	H	A	H	H	A	H	A	A	A	H	H	H	A	A	A	A	A	H	A	A	A	A	A	A	H	H	H	H	A	H	H	H	H	H	A	H	H	H	H
662	5N	AB7347	36.8	H	H	H	H	A	H	H	H	A	H	H	A	H	A	A	A	H	H	H	A	A	A	A	A	H	A	A	A	A	A	A	H	H	H	H	A	H	H	H	H	H	A	H	H	H	H
663	5N	AB7346	36.8	H	H	H	H	A	H	H	H	A	H	H	A	H	A	A	A	H	H	H	A	A	A	A	A	H	A	A	A	A	A	A	H	H	H	H	A	H	H	H	H	H	A	H	H	H	H
664	5N	AB7390	43.7	H	H	H	H	A	A	H	H	A	H	H	A	H	H	A	A	H	H	A	A	A	A	A	A	H	A	A	A	-	A	A	H	H	H	H	A	A	-	-	H	H	A	H	H	H	A
665	5N	AB7401	45.7	H	H	H	H	A	A	H	H	A	A	H	A	H	H	A	A	H	H	A	A	A	A	A	A	H	A	A	A	-	A	A	H	H	H	H	A	A	-	-	H	H	A	H	H	H	A
666	5N	AB7419	46.6	H	H	H	H	A	A	H	H	A	H	H	A	H	H	A	A	A	H	A	A	A	A	A	A	H	A	A	A	A	A	A	H	H	H	H	A	A	-	H	H	H	A	H	H	H	A
667	5N	AB7421	47.9	H	H	H	H	A	A	H	H	A	H	H	A	H	H	A	A	A	H	A	A	A	A	A	A	H	A	A	A	A	A	A	-	H	H	H	A	A	H	H	-	H	A	H	H	H	A
668	5N	AB7430	49.5	H	-	H	A	A	A	A	H	A	H	H	A	H	H	A	A	A	H	A	A	A	A	A	A	H	A	A	A	A	A	A	-	H	-	H	A	A	-	H	H	H	A	-	H	-	A
669	5N	AB7441	49.6	H	H	H	H	A	A	A	H	A	H	H	A	H	H	A	A	A	H	A	A	A	A	A	A	H	A	A	A	A	A	A	H	H	H	H	A	A	H	H	H	H	A	H	H	H	A
670	5N	AB7442	50.4	H	H	H	-	A	A	A	H	A	H	H	A	H	H	A	A	A	H	A	A	A	A	-	A	H	A	A	A	A	A	A	H	-	H	-	A	A	H	H	H	H	A	H	H	H	A
671	5N	AB7447	51.2	H	H	H	H	A	A	A	H	A	H	H	-	H	H	A	A	A	H	A	A	A	A	A	A	H	A	A	A	A	A	A	H	H	H	-	A	A	H	H	H	H	A	H	H	H	A
672	5N	AB7456	53.6	-	H	H	A	-	A	A	H	A	H	H	-	H	H	A	A	A	H	-	A	A	A	-	A	H	A	A	A	A	A	A	H	H	H	H	-	A	H	H	H	H	A	H	H	H	A
673	5N	AB7462	54.2	H	H	H	H	A	A	A	H	A	A	H	-	H	H	A	A	A	H	A	A	A	A	-	A	H	A	A	A	A	A	A	H	H	H	H	H	A	-	H	H	H	A	H	H	H	A
674	5N	AB7475	56.8	H	H	H	H	A	A	A	H	A	H	H	A	H	H	A	A	A	H	A	A	A	A	A	A	H	A	A	A	A	A	A	H	H	H	H	-	A	H	-	H	H	A	H	H	H	A
675	5N	AB7486	59.4	H	H	H	H	A	-	A	H	A	H	H	A	H	H	A	A	A	H	A	A	A	A	A	A	H	A	A	-	A	H	A	H	H	H	H	H	A	H	H	H	H	A	A	H	H	A
676	5N	AB7487	60.5	H	H	H	H	A	A	A	H	A	-	H	A	H	H	A	A	A	H	A	A	-	A	A	A	H	A	A	A	A	H	A	H	H	H	H	H	A	-	A	H	H	A	A	H	H	A
677	5N	AB7498	61.2	H	H	H	-	A	A	A	H	A	H	H	A	H	H	A	A	A	H	A	A	A	A	A	A	H	A	A	A	A	H	A	H	H	H	H	H	A	H	A	H	H	A	A	H	H	A
678	5N	AB7515	62	H	H	H	H	H	A	A	-	A	-	H	A	H	H	A	A	A	H	A	A	A	A	-	A	H	A	A	A	A	H	A	H	H	H	H	H	A	H	A	H	H	A	A	H	H	A
679	5N	AB7517	63.9	H	H	H	H	-	A	A	H	A	H	H	A	H	H	A	A	A	H	A	A	A	A	-	A	H	A	A	A	A	H	A	H	H	H	H	H	A	H	A	H	H	A	A	H	H	A
680	5N	AB7518	63.9	H	H	H	H	-	A	A	H	A	H	H	A	H	H	A	A	A	H	A	A	A	A	-	A	H	A	A	A	A	H	A	H	H	H	H	H	A	H	A	H	H	A	A	H	H	A
681	5N	AB7520	66.2	H	H	H	-	A	A	A	H	A	H	H	A	H	H	A	A	A	H	A	A	A	A	A	A	H	A	A	A	A	H	A	H	H	H	H	-	A	H	A	H	H	A	A	H	H	A
682	5N	AB7449	67.8	H	H	H	A	A	A	A	H	A	-	H	A	H	H	A	A	A	H	A	A	A	A	A	A	H	A	A	A	A	H	A	H	H	H	H	A	A	H	A	H	H	A	A	H	H	A
683	5N	AB7534	73.4	H	H	H	H	A	A	A	H	A	A	H	A	H	H	A	A	A	H	A	A	A	A	A	A	H	A	A	A	A	H	A	H	H	H	A	A	A	H	A	H	H	A	A	H	H	A
684	5N	AB7539	73.5	H	H	H	-	A	A	A	H	A	H	H	A	H	H	A	A	A	H	A	A	A	A	A	A	H	A	A	A	A	H	A	-	H	H	A	A	A	H	A	H	H	A	A	H	H	A
685	5N	AB7578	75.1	H	H	H	H	A	A	A	H	A	H	H	A	H	H	A	A	A	H	-	A	A	A	A	A	-	A	A	A	A	H	A	H	H	H	A	H	A	H	A	H	H	A	A	H	H	A
686	5N	AB7582	78	A	H	H	H	A	A	A	H	A	H	H	A	H	H	A	A	A	H	A	A	A	A	-	A	H	A	A	A	A	H	A	H	H	H	A	H	A	H	A	H	H	A	A	H	H	A
687	5N	AB7644	78.4	A	H	H	H	-	-	A	H	A	H	-	A	H	H	-	A	A	H	A	A	-	A	A	A	H	A	A	A	A	H	A	H	H	H	A	H	A	H	A	H	H	A	A	H	-	A
688	5N	AB7274	82.2	A	H	H	A	A	A	A	H	A	A	H	A	H	H	A	A	A	H	A	A	A	A	A	A	H	A	A	A	A	H	A	H	H	H	A	A	A	H	A	H	H	A	A	H	H	A
689	5N	AB7276	82.2	A	H	H	A	A	A	A	H	A	A	H	A	H	H	A	A	A	H	A	A	A	A	A	A	H	A	A	A	A	H	A	H	H	H	A	A	A	H	A	H	H	A	A	H	H	A
690	5N	AB7557	86.5	A	H	H	A	A	A	A	H	A	H	H	A	H	H	A	A	A	H	A	A	A	A	A	A	H	A	A	A	A	H	A	H	H	H	A	-	A	H	A	H	H	A	A	H	-	A
691	5N	AB7549	88.5	A	H	H	A	A	A	A	H	A	H	H	-	H	H	A	A	A	H	A	A	A	A	-	A	H	A	A	A	A	H	A	-	H	H	A	A	A	A	A	H	H	A	A	H	H	A
692	5N	AB7550	89.5	A	H	H	A	A	A	A	H	A	A	H	A	H	-	A	A	A	H	A	A	A	A	A	A	-	A	A	A	A	H	A	H	H	-	A	A	A	-	A	H	H	A	A	H	H	A
693	5N	AB7575r	97.7	H	H	H	A	A	A	A	H	A	A	A	A	H	H	A	A	A	H	A	A	A	A	A	A	H	A	A	A	A	H	A	H	A	H	A	A	A	A	A	H	H	A	A	H	H	A
694	5N	AB7548r	100.7	A	H	H	A	A	A	A	H	A	A	H	-	H	H	A	A	A	H	A	A	A	A	-	A	H	A	A	A	A	-	A	H	A	H	A	A	A	A	A	H	H	A	A	H	A	A
695	5N	AB7581r	101.9	A	H	H	A	A	A	A	H	A	A	H	A	H	H	A	A	A	H	A	A	A	A	A	-	H	A	A	A	A	A	A	H	A	H	A	A	A	H	A	H	H	A	A	H	A	A
696	5N	AB7722r	103.2	A	H	H	A	A	A	A	H	A	A	-	A	H	H	A	A	A	H	A	A	A	A	A	A	H	A	A	A	A	A	A	H	A	H	A	A	A	-	A	H	H	A	A	H	A	A
697	5N	AB7275r	104.4	A	H	H	A	A	A	A	H	A	A	-	A	H	H	A	A	A	H	A	A	A	A	A	A	H	A	A	A	A	A	A	H	A	H	A	A	A	H	A	H	H	A	A	H	A	A
698	5N	AB7670r	105.1	A	H	H	A	A	A	A	H	A	A	H	A	H	H	A	A	A	H	A	A	A	A	-	A	H	A	A	A	A	A	A	H	A	H	A	A	A	A	A	H	H	A	A	H	A	A
699	5N	AB7561r	106.5	A	H	H	A	A	A	A	H	A	A	A	A	H	H	A	A	A	H	A	A	A	A	A	A	H	A	A	A	A	H	A	H	H	H	A	A	A	-	A	H	H	A	A	H	A	A
700	5N	AB7558r	106.5	A	H	H	A	A	A	A	H	A	A	A	A	H	H	A	A	A	H	A	A	A	A	A	A	H	A	A	A	A	H	A	H	-	-	A	A	A	A	A	H	H	A	A	H	A	A
701	5N	AB7559r	107.2	A	H	H	A	A	A	A	H	A	A	A	A	H	H	A	A	A	H	A	A	A	A	A	A	H	A	A	A	A	H	A	H	-	A	A	A	A	A	A	H	H	A	A	H	A	A
702	5N	AB7564r	107.5	A	H	H	A	A	A	A	H	A	A	A	A	H	H	A	A	A	H	A	A	A	A	A	A	H	A	A	A	A	H	A	H	-	A	A	A	A	A	A	H	H	A	A	H	A	A
703	5N	AB7771r	110.4	A	H	H	A	A	A	A	H	A	A	-	A	H	H	A	A	A	H	A	A	A	A	A	A	H	A	A	A	A	A	A	H	A	-	A	A	A	H	A	H	H	A	A	H	A	A
704	5N	AB7770r	110.4	A	H	H	A	A	A	A	H	A	A	A	A	H	H	A	A	A	H	A	A	A	A	A	A	H	A	A	A	A	A	A	H	A	A	A	A	A	H	A	H	H	A	A	H	A	A
705	5N	AB7772r	111.1	A	H	H	A	A	A	A	H	A	A	A	A	H	H	A	A	A	H	A	A	A	A	A	A	H	A	A	A	A	A	A	H	A	A	A	A	A	H	A	H	H	A	A	H	A	A
706	5N	AB7774r	111.1	A	H	H	A	A	A	A	H	A	A	A	A	H	H	A	A	A	H	A	A	A	A	A	A	H	A	A	A	A	A	A	H	A	-	A	A	A	H	A	H	H	A	A	H	A	A
707	5N	AB7646r	113.5	A	H	H	A	A	A	A	H	A	A	A	A	H	H	A	A	A	H	A	A	A	A	A	A	H	A	A	A	A	A	A	H	-	H	A	A	A	-	A	H	H	A	A	H	A	A
708	5N	AB7645r	113.5	A	H	H	A	A	A	A	H	A	A	A	A	H	H	A	A	A	H	A	A	A	A	A	A	H	A	A	A	A	-	A	H	H	H	A	A	A	-	A	H	H	A	A	H	A	A
709	5N	AB7635r	114.5	-	H	H	A	A	A	A	H	A	A	-	A	H	H	A	A	A	H	A	A	A	A	A	A	H	A	A	A	A	A	A	H	A	-	A	A	A	H	A	H	H	A	A	H	A	A
710	5N	AB7678r	117.6	A	H	H	A	A	A	A	H	A	A	A	A	H	H	A	A	A	H	A	A	A	A	A	A	H	A	A	A	A	-	A	H	A	H	A	A	A	H	A	H	H	A	A	H	A	A
711	5N	AB7603r	119.4	A	H	H	A	A	A	A	H	-	A	A	A	-	-	A	A	A	H	A	A	A	A	A	A	H	A	A	A	A	A	A	H	A	A	A	A	A	-	A	H	H	A	A	H	A	A
712	5N	AB7723r	121.1	A	H	H	A	A	H	A	H	A	A	A	A	H	H	A	A	A	H	A	A	A	A	A	A	H	A	A	A	A	A	A	H	A	H	A	A	A	H	A	H	H	A	A	H	A	A
713	5N	AB7730r	122.7	A	H	H	A	-	H	A	H	-	A	A	H	H	H	A	A	A	H	-	A	A	-	A	A	H	A	A	A	-	A	A	H	H	H	A	A	A	H	A	H	H	A	A	H	A	A
714	5N	AB7743r	123.9	A	H	H	A	A	H	A	H	A	A	H	H	H	H	A	A	A	H	A	A	A	A	A	A	H	A	A	A	A	A	A	H	H	H	A	A	A	H	A	H	H	A	A	A	-	A
715	5N	AB7735r	124.4	A	H	H	A	A	H	A	H	A	A	H	H	H	H	A	A	A	H	A	A	A	A	A	A	H	A	A	A	A	-	A	H	A	-	A	A	A	H	A	H	H	A	A	-	A	A
716	5N	AB7733r	125.7	A	H	-	A	A	H	A	H	A	A	-	H	H	H	A	A	A	H	A	A	A	A	A	A	H	A	A	A	A	A	A	H	-	H	A	A	A	H	A	H	H	A	A	H	A	A
717	5N	AB7749r	127.5	A	H	H	A	A	H	A	H	A	A	A	H	H	H	A	A	A	H	A	A	A	A	A	A	H	A	-	A	A	A	A	-	A	H	A	A	A	-	A	H	H	A	A	A	A	A
718	5N	AB7780r	130.7	H	H	H	A	A	H	A	H	-	A	A	H	H	H	A	A	A	H	-	A	A	-	A	A	H	A	A	A	-	A	A	H	A	A	A	A	A	H	A	H	H	A	A	A	A	A
719	5N	AB7815r	132.1	-	H	H	A	A	H	A	H	A	A	-	H	H	H	A	A	A	H	A	A	A	A	A	A	H	A	A	H	A	A	A	H	-	A	A	A	A	H	-	H	H	A	A	A	A	A
720	5N	AB7859r	133.9	H	H	H	A	A	H	A	H	A	A	A	H	H	H	A	A	A	H	A	A	A	A	A	A	H	A	A	H	A	H	A	H	A	H	A	A	A	H	A	H	H	A	A	A	A	A
721	5N	AB7807r	134	H	H	H	A	A	H	A	H	A	A	A	H	H	H	A	A	A	H	A	A	A	A	A	A	H	A	A	H	A	A	A	H	A	H	A	A	A	H	A	H	H	A	A	A	A	A
722	5N	AB7809r	134.7	H	H	H	A	A	H	A	H	A	A	A	H	H	H	A	A	A	H	A	A	A	A	A	A	H	A	A	H	A	-	A	H	A	H	A	A	A	H	-	H	H	A	A	A	A	A
723	5N	AB7802r	139	H	H	H	A	A	H	A	H	A	A	A	H	H	H	H	A	A	H	A	A	A	A	H	A	H	A	A	H	A	A	H	H	A	H	A	A	A	H	H	H	H	A	A	A	A	A
724	5N	AB7832r	141.3	H	H	H	A	A	H	A	H	A	A	-	H	H	-	H	A	A	H	A	A	A	A	A	A	H	H	A	H	A	A	H	-	H	-	-	A	A	H	A	H	H	A	A	A	A	A
725	5N	AB7837r	142.4	H	H	H	A	A	H	A	H	A	A	-	H	H	H	H	A	A	H	A	A	A	A	H	A	H	H	A	H	A	A	H	H	A	H	A	A	A	H	A	H	H	-	A	A	H	A
726	5N	AB7871r	145.6	H	H	H	A	A	H	A	H	A	A	A	H	H	H	H	A	A	H	A	A	A	A	H	A	H	H	H	H	A	-	H	H	A	A	A	A	A	H	A	H	H	A	A	A	H	A
727	5N	AB7893r	146.8	H	H	H	A	A	H	A	H	A	A	A	H	H	H	H	A	A	H	A	A	A	A	H	A	H	H	H	H	H	A	H	H	H	H	A	A	A	H	A	H	H	A	A	A	H	A
728	5N	AB7878r	147.6	H	H	H	A	A	H	A	H	A	A	A	-	H	H	H	A	A	H	A	A	A	A	H	A	H	H	H	H	H	A	H	H	A	H	A	A	A	H	A	H	H	A	A	A	H	A
729	5N	AB7925r	151.5	H	H	H	A	A	H	A	H	A	A	-	H	H	H	H	A	A	H	-	A	A	A	-	A	H	H	H	H	H	A	H	H	A	H	A	A	A	-	A	H	H	A	H	A	H	A
730	5N	AB7944r	153.6	H	H	H	A	A	H	A	H	A	A	A	H	H	H	H	A	A	H	A	A	A	A	H	A	H	H	H	H	H	A	H	H	A	H	A	A	A	H	A	H	H	A	H	A	A	A
731	5N	AB7953r	154.4	H	H	H	A	A	H	A	H	A	A	-	H	H	H	H	A	A	H	A	A	A	A	H	A	H	H	H	H	H	A	H	H	H	H	A	A	A	H	A	H	H	A	H	A	A	A
732	5N	AB7954r	154.4	H	H	H	A	A	H	A	H	A	A	-	H	H	H	H	A	A	H	A	A	A	A	H	A	H	H	H	H	H	A	H	H	H	H	A	A	A	H	A	H	H	A	H	A	A	A
733	5N	AB7955r	157.4	H	H	H	A	A	H	A	H	A	A	A	H	H	H	H	A	A	H	A	A	-	A	H	A	H	H	H	H	H	A	H	H	H	H	A	A	A	H	A	H	H	A	H	A	A	A
734	5N	AB7957r	157.4	H	H	H	A	A	H	A	H	A	A	A	H	H	H	H	A	A	H	A	A	-	A	H	A	H	H	H	H	H	A	H	H	H	H	A	A	A	H	A	H	H	A	H	A	A	A
735	5N	AB7965r	160.5	H	H	H	A	A	H	A	A	A	A	A	H	A	H	H	A	A	H	A	A	A	A	H	A	H	H	H	H	H	A	H	H	A	H	A	A	A	H	A	H	H	A	H	-	A	A
736	5N	AB7975r	162.3	H	H	H	A	A	H	A	A	A	A	A	H	A	H	H	A	H	H	A	A	A	A	H	A	H	H	H	H	H	A	H	H	H	H	A	A	A	H	A	H	H	A	H	A	A	A
737	5N	AB7996r	165.5	-	H	A	A	A	H	A	A	A	A	A	H	A	H	H	A	H	H	A	A	A	A	H	A	H	H	H	H	H	A	H	H	A	H	A	A	H	H	A	H	H	A	H	A	A	A
738	5N	AB7995r	166.3	H	H	A	A	A	H	A	A	-	A	A	H	A	H	H	A	H	H	-	A	A	-	H	A	H	H	A	H	-	A	H	H	A	H	A	-	H	A	A	H	H	A	H	-	A	A
739	5N	AB8002r	168.7	H	H	A	A	A	H	A	A	A	A	-	H	A	H	H	A	H	H	A	A	A	A	-	A	H	H	H	H	H	A	H	H	A	H	A	A	H	A	A	H	H	A	H	A	A	A
740	5N	AB8009r	171.4	H	H	-	A	A	H	A	A	A	A	H	H	A	H	H	A	H	H	A	A	A	A	H	A	H	H	H	H	H	A	H	A	A	H	A	A	H	A	A	H	H	A	H	A	A	A
741	5N	AB8016r	173.4	H	H	A	A	A	H	A	A	A	A	A	H	A	H	H	A	H	H	A	A	A	A	H	A	H	H	H	H	H	A	H	A	A	H	A	A	H	-	A	H	H	A	H	A	A	A
742	5N	AB8015r	173.4	H	H	A	A	A	H	A	A	A	A	A	H	A	H	H	A	H	H	A	A	A	A	H	A	H	H	H	H	H	A	H	A	A	H	A	A	H	-	A	H	H	A	H	A	A	A
743	5N	AB8012r	175.6	H	H	A	A	A	H	A	A	A	A	A	H	A	H	H	A	H	H	A	A	A	A	H	A	H	H	H	H	H	A	H	-	H	H	A	A	H	H	A	H	H	A	H	A	A	A
744	5N	AB8048r	178.6	H	H	-	A	A	H	A	A	A	A	A	H	A	H	H	A	H	H	-	-	A	A	-	A	A	H	H	H	H	-	H	A	H	H	-	A	H	H	A	H	H	A	H	A	A	A
745	5N	AB8043r	178.9	H	H	A	A	A	H	A	A	A	A	A	-	A	H	H	A	H	H	-	A	A	A	-	A	H	H	H	H	H	A	H	-	A	H	-	A	H	-	A	H	H	A	H	A	A	A
746	5N	AB8035r	180.4	H	H	-	A	A	H	A	A	A	A	-	H	A	H	H	A	H	H	A	A	A	A	H	A	H	H	H	H	H	A	H	A	A	H	A	A	H	-	A	H	H	A	H	A	A	A
747	5N	AB8031r	181.5	H	H	A	A	A	H	A	A	A	A	A	H	A	H	H	A	H	H	A	A	A	A	H	A	H	H	H	H	H	A	H	A	A	H	A	A	H	-	H	H	H	A	H	A	A	A
748	5N	AB8121r	186.7	H	H	A	A	A	H	A	A	A	-	A	H	A	H	H	A	H	H	-	A	A	A	H	A	A	A	H	H	H	A	H	-	A	H	A	A	H	H	A	A	H	A	H	A	A	A
749	5N	AB8114r	188.7	H	H	A	A	A	H	A	A	A	H	A	H	A	H	H	A	H	H	A	A	H	A	H	A	A	A	H	H	H	A	H	A	A	H	A	A	H	A	H	A	H	A	H	A	A	A
750	5N	AB8115r	196.4	H	H	-	A	A	H	A	A	A	H	A	H	A	H	H	A	H	H	A	A	A	A	H	A	A	A	H	H	H	A	H	A	H	H	H	A	H	A	A	A	H	A	H	A	-	A
751	5N	AB8116r	196.4	H	H	-	A	A	H	A	A	A	H	A	H	A	H	H	A	H	H	A	A	A	A	H	A	A	A	H	H	H	A	H	A	H	H	A	A	H	A	A	A	H	A	H	A	-	A
752	5N	AB8119r	196.7	-	H	-	A	A	H	A	A	A	H	A	H	A	H	H	A	H	H	A	A	A	A	H	A	A	A	H	H	H	A	H	A	H	H	A	A	H	A	A	A	H	A	H	A	-	A
753	5N	AB8117r	197	-	H	-	A	A	H	A	A	A	H	A	H	A	H	H	A	H	H	A	A	A	A	H	A	A	A	H	H	H	A	H	A	H	H	A	A	H	A	A	A	H	A	H	A	-	A
754	5N	AB8113r	199.5	-	H	-	A	A	H	A	A	A	H	A	H	A	H	H	A	H	H	A	A	A	A	H	A	A	A	H	H	H	A	H	A	H	H	-	A	H	-	A	A	H	A	H	A	-	A
755	5N	AB8118r	201.7	-	H	H	A	A	H	A	A	A	H	A	H	A	H	H	A	H	H	A	A	A	A	H	A	A	A	H	H	H	A	H	A	H	H	-	A	H	H	A	H	H	A	H	A	H	A
756	5N	AB8129	217	H	H	H	A	A	H	A	A	A	H	H	H	A	H	H	A	H	H	H	A	A	A	H	A	A	A	H	H	H	A	H	H	H	H	A	A	H	-	H	H	H	A	H	A	H	A
757	5N	AB8156	223.7	-	H	H	H	A	H	A	A	A	H	A	H	A	H	H	A	H	H	H	A	A	A	H	A	A	A	H	H	H	A	H	H	A	H	A	A	H	-	H	H	H	A	H	A	H	A
758	5N	AB8153	225.6	H	H	H	H	A	H	A	A	A	H	A	H	A	H	H	A	H	H	H	A	A	A	H	A	A	A	H	H	H	A	H	H	A	H	A	A	H	H	H	H	H	A	H	A	H	A
759	5N	AB8159	228.1	H	H	H	-	A	H	A	A	A	H	H	H	A	H	H	A	H	H	H	A	A	A	H	A	A	A	H	H	H	A	H	H	A	H	A	A	H	H	H	H	H	A	H	A	H	A
760	5N	AB8160	228.1	H	H	H	-	A	H	A	A	A	H	H	H	A	H	H	A	H	H	H	A	A	A	H	A	A	A	H	H	H	A	H	H	A	H	A	A	H	H	H	H	H	A	H	A	H	A
761	5N	AB8161	232.8	H	H	H	H	A	H	A	A	A	H	-	H	A	H	H	A	H	H	H	A	A	A	H	A	H	A	H	H	H	A	H	H	A	H	-	A	H	H	H	H	H	A	H	A	H	A
762	6K	AB8167	0	-	A	H	H	H	A	-	-	-	H	H	H	A	H	A	A	H	-	-	A	H	-	H	A	-	A	A	H	H	A	H	-	H	A	A	A	A	H	H	A	A	-	A	H	H	A
763	6K	AB8165	0	-	A	H	H	H	A	-	A	-	H	H	H	A	H	A	A	H	-	-	A	H	-	H	A	-	A	A	H	H	A	H	-	H	A	A	A	A	H	H	A	A	-	A	H	H	A
764	6K	AB8173	5	H	A	A	H	H	A	H	A	H	H	A	H	A	H	A	A	H	H	H	A	H	H	-	A	H	A	A	H	H	A	H	H	H	A	H	A	A	H	H	A	A	H	A	H	H	A
765	6K	AB8175	7	H	A	A	H	H	H	H	A	H	H	A	H	A	H	A	A	H	H	H	A	H	H	H	A	H	A	A	H	H	A	H	H	H	A	H	A	A	H	H	A	A	H	A	H	H	A
766	6K	AB8186	11.5	A	A	A	H	H	H	H	A	H	H	H	H	A	H	A	A	H	H	H	A	H	H	H	A	H	A	A	H	H	A	H	H	H	H	H	A	A	H	A	A	A	H	A	H	H	A
767	6K	AB8202	16.1	A	A	-	-	H	H	H	A	H	H	H	H	A	H	A	A	H	A	-	A	H	H	-	A	H	A	A	H	H	A	-	-	H	A	-	A	A	H	A	A	A	H	A	H	H	A
768	6K	AB8251r	19.1	A	A	A	H	H	H	H	A	H	H	H	H	A	H	A	A	H	A	H	A	H	H	H	A	H	A	A	H	H	A	H	H	H	A	H	A	A	H	A	A	A	H	A	-	H	A
769	6K	AB8221	24.2	A	A	H	H	H	H	H	A	H	H	H	H	A	H	A	A	H	A	H	-	H	H	-	-	H	A	A	H	H	A	H	-	H	A	-	A	A	H	H	A	A	H	A	H	H	A
770	6K	AB8217	25.9	A	A	A	H	H	H	H	A	H	H	A	A	A	H	A	A	H	A	H	A	H	H	H	A	H	A	A	H	H	A	H	H	H	A	H	A	A	H	H	A	A	H	A	H	A	A
771	6K	AB8271	29.4	-	A	-	H	H	H	H	A	H	H	H	H	H	H	A	A	H	A	-	A	H	H	-	A	H	A	A	H	H	A	H	H	H	A	H	A	A	H	H	A	A	H	A	H	H	A
772	6K	AB8276	30.2	A	A	H	H	H	H	H	A	H	H	H	H	H	H	A	A	H	A	H	A	H	H	H	A	H	A	A	H	H	A	H	H	H	A	H	A	A	H	H	A	A	H	A	H	H	A
773	6K	AB8277	30.2	A	A	H	H	H	H	H	A	H	H	H	H	H	H	A	A	H	A	H	A	H	H	H	A	H	A	A	H	H	A	H	H	H	A	H	A	A	H	H	A	A	H	A	H	H	A
774	6K	AB8318	35.4	A	A	A	H	H	H	H	H	H	H	H	H	H	H	A	A	H	A	H	A	H	H	H	A	H	A	A	H	H	A	H	H	H	A	H	A	A	H	H	A	A	H	A	-	H	A
775	6K	AB8304	36.7	A	A	-	H	H	H	H	H	H	H	A	H	H	H	A	A	H	A	H	A	H	H	H	A	H	A	A	H	H	A	H	H	H	H	H	A	A	H	H	A	A	H	A	H	H	H
776	6K	AB8348	46.8	A	A	-	H	H	H	H	H	H	H	H	H	H	H	A	H	H	A	H	-	A	H	-	A	H	A	A	H	H	A	H	H	A	H	H	A	A	H	H	H	A	H	A	H	A	-
777	6K	AB8460	53.7	A	H	-	H	H	H	H	H	H	H	H	H	H	A	A	H	H	A	H	A	A	H	A	A	H	A	A	H	H	A	H	H	A	H	H	A	A	-	H	H	A	H	A	H	A	-
778	6K	AB8383	55.6	A	H	H	H	H	H	H	H	H	H	H	H	H	A	A	H	H	A	H	A	A	H	A	A	H	A	A	H	H	A	H	H	A	H	H	A	A	H	H	H	A	H	A	A	A	H
779	6K	AB8403	56	A	H	H	-	H	H	H	H	H	H	H	H	H	A	A	H	H	A	A	A	A	H	A	A	H	A	A	H	H	A	H	-	A	H	H	A	A	H	H	H	A	H	A	H	A	-
780	6K	AB8388	56.6	A	H	H	H	H	H	H	H	H	H	H	H	H	A	A	H	H	A	H	A	A	H	A	A	H	A	A	H	H	A	H	H	A	H	H	A	A	H	H	H	A	H	A	H	A	H
781	6K	AB8451	57	A	H	H	H	H	H	H	H	H	H	H	H	H	A	A	H	H	A	H	A	A	H	A	A	H	A	A	H	H	A	H	H	A	H	H	A	A	H	H	H	A	H	A	H	A	-
782	6K	AB8496	60.8	A	H	H	H	H	H	H	H	H	H	H	H	H	A	A	H	H	A	A	A	A	H	A	A	H	A	A	H	H	A	H	H	A	H	H	A	A	H	H	H	A	H	A	H	A	H
783	6K	AB8493	60.8	-	H	H	H	H	H	H	H	H	H	H	H	H	A	A	H	H	A	A	A	A	H	A	A	H	A	A	H	H	A	H	H	A	-	H	A	A	H	H	H	A	H	-	H	A	H
784	6K	AB8527	65.1	A	H	H	H	H	H	H	H	H	H	H	H	H	A	A	H	H	A	A	A	A	H	A	A	H	A	A	H	H	A	H	H	A	H	-	A	A	H	H	H	A	H	A	H	A	H
785	6K	AB8540	67	A	H	H	H	H	H	H	H	H	H	H	H	H	A	A	H	H	A	A	A	A	H	A	A	H	A	A	H	H	A	H	H	A	H	H	A	A	H	H	H	A	H	A	H	A	H
786	6K	AB8576	70.5	A	H	H	H	H	H	H	-	H	H	H	H	-	A	A	H	H	A	A	A	A	H	A	A	H	A	A	H	H	A	H	H	A	H	H	A	A	H	H	H	A	H	A	H	A	H
787	6K	AB8611	71.5	A	H	H	H	H	H	H	H	H	H	H	H	H	A	A	H	H	A	A	A	A	H	A	A	H	A	A	H	H	A	H	H	A	H	H	A	A	H	H	H	A	H	A	H	A	H
788	6K	AB8618	72.7	A	H	H	H	H	H	H	H	H	H	H	H	H	A	A	H	H	A	A	A	A	H	A	A	H	A	A	H	-	A	H	H	A	H	H	A	A	H	H	H	A	H	A	-	A	H
789	6K	AB8616	72.7	A	H	H	H	H	H	H	H	H	H	H	H	H	A	A	H	H	A	A	A	A	H	A	A	H	A	A	H	H	A	H	H	A	H	H	A	A	H	H	H	A	H	A	H	A	H
790	6K	AB8607	73.7	A	H	H	H	H	H	H	H	H	H	H	H	H	A	A	H	H	A	A	A	A	H	A	A	H	A	A	H	H	A	H	H	A	H	H	A	A	H	H	H	A	H	A	H	A	H
791	6K	AB8608	73.7	A	H	H	H	H	H	H	H	H	H	H	H	H	A	A	H	H	A	A	A	A	H	A	A	H	A	A	H	H	A	H	H	A	H	H	A	A	H	H	H	A	H	A	H	A	H
792	6K	AB8593	73.9	A	H	H	H	H	H	H	H	H	H	H	H	H	A	A	H	H	A	A	A	A	H	-	A	H	A	A	H	H	A	H	H	A	H	H	A	A	H	H	H	A	H	A	H	A	H
793	6K	AB8592	73.9	A	H	H	H	H	H	H	H	H	H	H	H	H	A	A	H	H	A	A	A	A	H	A	A	H	A	A	H	-	A	H	H	A	H	H	A	A	H	H	H	A	H	A	H	A	H
794	6K	AB8642	76.4	A	H	H	H	H	H	H	H	H	H	H	H	H	A	A	H	H	A	A	A	A	H	A	A	H	A	A	H	A	A	H	H	A	H	H	A	A	H	H	H	A	H	A	H	A	H
795	6K	AB8630	76.4	A	H	H	H	H	H	H	H	H	H	H	H	H	A	A	H	H	A	A	A	A	H	-	A	H	A	A	H	A	A	H	H	A	H	H	A	A	H	H	H	A	H	A	H	A	H
796	6K	AB8629	76.8	A	H	H	H	H	H	H	H	H	H	H	H	H	A	A	H	H	A	A	A	A	H	A	A	H	A	A	H	H	A	H	H	A	H	H	A	A	H	H	H	A	H	A	H	A	H
797	6K	AB8624	77.7	A	H	H	H	H	H	H	H	H	H	H	H	H	A	A	H	H	A	A	A	A	H	A	A	H	A	A	H	H	A	H	H	A	H	H	A	A	H	H	H	A	H	A	A	A	H
798	6K	AB8647	79.8	A	H	H	-	H	H	H	H	H	H	-	-	H	A	A	H	H	A	-	A	A	H	A	A	H	A	A	H	A	A	H	H	A	H	-	A	A	H	H	H	A	H	A	A	A	H
799	6K	AB8665	79.8	A	H	H	H	H	H	H	H	H	H	H	H	H	A	A	H	H	A	A	A	A	H	A	A	H	A	A	H	-	A	H	H	A	H	H	A	A	H	H	H	A	H	A	-	A	H
800	6K	AB8651	79.8	A	H	H	-	H	H	H	H	H	H	A	H	H	A	A	H	H	A	A	A	A	H	A	A	H	A	A	H	-	A	H	H	A	H	H	A	A	H	H	H	A	H	A	A	A	H
801	6K	AB8518	81.1	A	H	H	H	H	H	-	H	H	-	H	H	-	A	A	H	A	H	A	A	A	H	A	A	-	A	A	-	A	A	-	H	-	-	H	A	A	H	H	-	A	H	A	A	A	-
802	6K	AB8677	82.3	A	H	H	H	H	H	H	H	H	H	H	H	H	A	A	H	A	A	A	A	A	H	A	A	H	A	A	H	A	A	H	H	A	H	H	A	A	-	H	H	A	H	A	H	A	H
803	6K	AB8714	84.9	A	H	H	H	H	H	A	H	H	H	H	H	H	A	A	H	A	H	A	A	H	H	A	A	H	A	A	H	A	A	H	H	H	H	H	A	A	H	H	H	A	H	A	-	A	H
804	6K	AB8712	85.2	A	H	H	H	H	H	A	H	H	H	H	H	H	A	A	H	A	H	A	A	H	H	A	A	H	A	A	H	A	A	H	H	H	H	H	A	A	H	H	H	A	H	A	H	A	H
805	6K	AB8706	85.2	A	H	H	H	H	H	A	H	H	H	H	H	H	A	A	H	A	H	A	A	H	-	A	A	H	A	A	H	A	A	H	H	H	H	H	A	A	H	H	H	A	H	A	-	A	H
806	6K	AB8693	86.8	A	H	H	H	H	H	A	H	H	H	H	H	H	A	A	H	A	H	A	A	H	H	-	-	H	A	-	H	A	A	H	H	H	H	-	A	A	H	H	H	A	H	H	-	A	H
807	6K	AB8720	87.9	A	H	H	H	H	H	A	H	H	H	H	H	H	A	A	H	A	H	A	A	H	H	A	A	H	A	A	H	A	A	H	H	H	H	H	A	A	H	H	H	A	H	H	H	A	H
808	6K	AB8724	91	A	H	-	H	H	H	A	H	A	H	H	H	H	A	A	H	A	H	A	A	H	H	A	A	H	A	A	H	A	A	H	H	H	H	H	A	A	H	H	H	A	H	H	H	A	H
809	6K	AB8736	93.5	A	H	H	H	H	H	A	H	A	H	H	H	H	A	A	H	A	H	A	A	H	H	A	A	H	A	A	H	A	-	H	H	H	H	H	A	A	H	H	H	A	H	H	H	A	H
810	6K	AB8297	95.7	A	A	H	H	H	H	A	H	A	H	H	-	H	A	A	H	A	H	-	A	H	H	-	A	H	A	A	-	-	H	H	H	A	H	H	A	A	H	H	H	A	H	H	H	A	-
811	6K	AB8300	97.1	A	A	H	H	H	H	A	H	A	H	H	-	H	A	A	H	A	H	-	A	H	H	-	A	H	-	A	H	-	H	H	H	H	H	H	A	A	H	H	H	A	H	H	H	A	H
812	6K	AB8299	97.1	A	A	H	H	H	H	A	H	A	H	H	-	H	A	A	H	A	H	-	A	H	H	-	A	H	A	A	H	-	H	H	H	H	H	H	A	A	H	H	H	A	H	H	H	A	H
813	6K	AB8301	97.1	A	A	H	H	H	H	A	H	A	H	H	-	H	A	-	H	A	H	-	A	H	H	-	A	H	A	A	H	-	H	H	H	H	H	H	A	A	H	H	H	A	H	H	H	A	H
814	6K	AB8298	97.1	A	A	H	H	H	H	A	H	A	H	H	-	H	A	A	H	A	H	-	A	H	H	-	A	H	A	A	H	-	H	H	H	H	H	H	A	A	H	H	H	A	H	H	H	A	H
815	6K	AB8742	101.2	A	A	H	H	H	H	A	H	A	H	H	H	H	A	A	H	A	H	A	A	H	H	A	A	H	A	A	H	A	H	H	H	H	H	H	A	A	H	H	H	A	H	H	-	A	H
816	6K	AB8746	102.8	A	A	H	H	H	H	A	H	A	H	H	H	H	A	A	H	A	H	A	A	H	H	A	A	H	A	A	H	-	H	H	H	H	H	H	A	A	H	H	H	H	H	H	H	A	H
817	6K	AB8784	108.4	-	A	H	H	H	A	A	H	A	H	H	H	H	A	A	H	A	H	A	A	H	H	A	A	-	A	H	H	-	H	H	H	-	H	H	-	A	H	H	H	H	H	H	H	A	H
818	6K	AB8782	108.4	-	A	H	H	H	A	A	H	A	H	H	H	H	A	A	H	A	H	A	A	H	H	A	A	H	-	H	H	-	H	H	H	-	H	H	A	A	H	H	H	H	H	H	H	A	H
819	6K	AB8780	108.4	-	A	H	H	H	A	A	H	A	H	H	H	H	A	A	H	A	H	A	A	H	H	A	A	H	A	H	H	-	H	H	H	-	H	H	A	A	H	H	H	H	H	H	H	A	H
820	6K	AB8768r	121.9	A	A	H	A	H	H	A	H	A	-	-	H	H	A	A	H	A	H	A	A	H	H	A	A	H	A	H	H	A	-	H	H	-	H	H	A	A	A	H	H	H	H	H	H	A	H
821	6K	AB8762r	126.7	A	A	-	A	H	H	A	H	A	A	A	H	H	A	-	H	A	H	A	A	H	H	A	A	H	A	H	H	A	A	H	A	A	H	H	A	A	-	H	H	H	H	H	A	A	H
822	6K	AB8790r	129.7	A	A	A	A	H	A	A	H	A	A	A	H	H	A	A	H	A	H	-	A	H	H	A	A	H	A	H	H	A	A	H	H	A	H	H	A	A	A	H	H	H	H	H	H	A	-
823	6K	AB8794r	131.8	A	A	A	A	H	A	A	H	A	A	A	H	H	A	A	H	A	H	A	A	H	H	A	A	H	A	H	H	A	A	H	A	A	H	H	A	A	-	H	H	H	H	H	H	A	-
824	6K	AB8800r	133.8	A	A	H	A	H	A	A	H	A	A	-	H	H	A	A	H	A	H	A	A	H	H	A	A	H	A	H	H	A	A	H	-	A	H	H	A	A	A	H	H	H	H	H	H	A	A
825	6N	AB8823	0	A	H	H	H	A	H	A	A	H	H	A	H	H	H	H	H	H	H	H	A	H	A	A	H	A	A	A	H	-	-	A	H	H	H	H	H	H	A	A	H	A	-	A	H	A	A
826	6N	AB8828	4.7	A	H	H	-	A	H	A	A	H	H	A	H	-	H	H	H	H	H	H	A	H	A	A	H	A	A	A	H	A	A	A	H	H	H	H	A	H	A	A	H	A	H	A	H	A	A
827	6N	AB8832	6.7	A	H	H	A	A	H	A	A	H	H	A	H	H	H	H	H	H	H	H	A	H	A	A	H	A	A	A	H	A	H	A	H	H	H	H	A	H	A	H	H	A	H	A	H	A	A
828	6N	AB8838	9.1	A	H	H	A	A	H	A	A	H	H	A	H	H	H	H	H	H	H	H	A	H	A	A	H	A	A	A	H	A	H	A	H	H	H	H	A	H	H	H	H	A	H	A	H	A	H
829	6N	AB8839	9.1	A	H	H	A	A	H	A	A	H	H	A	H	H	H	H	H	H	H	H	A	H	A	A	H	A	A	A	H	A	H	A	H	H	H	H	A	H	H	H	H	A	H	A	H	A	H
830	6N	AB8842	11.5	A	H	H	H	A	H	A	A	H	H	A	H	H	H	H	H	H	H	-	-	H	A	-	H	A	A	A	H	-	A	A	H	H	H	H	H	H	H	H	H	A	H	A	H	A	H
831	6N	AB8846	13.1	A	H	-	-	A	H	A	A	H	H	A	H	H	H	H	H	H	-	H	A	-	A	A	-	A	-	A	H	-	H	A	-	-	H	H	-	H	H	-	H	A	H	A	H	A	H
832	6N	AB8849	13.2	A	H	H	H	A	H	A	A	H	H	A	H	H	H	H	H	H	H	H	A	H	A	A	H	A	A	A	H	A	H	A	H	H	H	H	H	H	H	H	H	A	H	A	H	A	H
833	6N	AB8848	13.2	A	H	H	H	A	H	A	A	H	H	A	H	H	H	H	H	H	H	H	A	H	A	A	H	A	A	A	H	A	H	A	H	H	H	H	H	H	H	H	H	A	H	A	H	A	H
834	6N	AB8850	13.2	A	H	H	H	A	H	A	A	H	H	A	H	H	H	H	H	H	H	H	A	H	A	A	H	A	A	A	H	-	-	A	H	H	H	H	H	H	H	-	H	A	H	A	H	A	H
835	6N	AB8893	23.8	A	H	-	-	A	H	A	A	H	H	A	H	H	H	H	H	H	H	H	-	H	A	A	H	A	A	A	H	H	A	A	H	H	-	H	A	H	H	H	H	A	H	A	H	A	-
836	6N	AB8940	30.5	A	H	H	H	A	H	A	A	H	H	H	H	H	H	H	H	H	H	H	A	-	A	A	H	A	A	A	H	H	H	A	H	H	H	H	H	H	H	H	H	A	H	A	H	A	H
837	6N	AB8943	30.5	A	H	H	H	A	H	A	A	H	H	H	H	H	H	H	H	H	H	H	A	-	A	A	H	A	A	A	H	H	H	A	H	H	H	H	H	H	H	H	H	A	H	A	H	A	H
838	6N	AB8942	30.5	A	H	H	H	A	H	A	A	H	H	H	H	H	H	H	H	H	H	H	A	-	A	A	H	A	A	A	H	H	H	A	H	H	H	H	H	H	H	H	H	A	H	A	H	A	H
839	6N	AB8977	35.5	A	H	A	-	A	H	A	A	H	H	H	H	H	-	H	H	H	H	-	A	H	A	-	-	A	A	A	H	H	H	H	H	-	A	H	-	H	-	-	H	A	H	A	H	A	A
840	6N	AB8936	35.8	A	H	A	A	A	H	A	A	H	H	H	H	H	H	H	H	H	H	H	A	H	A	A	H	A	A	A	H	H	H	H	H	H	A	H	H	H	H	A	H	A	H	A	H	A	H
841	6N	AB8952	43.1	A	H	A	H	A	H	A	A	H	H	-	A	H	H	H	H	H	H	-	A	H	A	A	H	A	A	A	H	H	H	H	H	H	A	H	A	H	-	A	H	A	H	H	H	A	A
842	6N	AB8950	43.3	A	H	A	H	A	H	A	A	H	H	H	A	H	H	H	H	H	H	H	-	H	A	-	H	A	A	A	H	H	H	H	H	H	A	-	A	H	H	H	H	A	H	H	H	A	A
843	6N	AB9005	45.3	-	H	A	H	A	H	A	A	H	H	H	A	H	H	H	H	H	H	H	A	H	A	A	H	A	A	A	H	H	H	H	H	H	A	H	-	H	H	H	H	A	H	H	H	A	A
844	6N	AB9111	50.5	A	H	A	H	A	H	A	H	A	H	H	A	H	H	H	H	H	A	H	A	H	A	A	H	A	A	H	H	H	H	H	H	A	A	H	A	H	H	H	H	A	H	H	H	A	A
845	6N	AB8971	51.8	A	H	H	H	-	H	A	A	A	H	H	A	H	H	H	H	H	A	H	A	H	A	-	H	A	A	H	H	H	H	H	H	A	-	H	H	H	H	H	H	A	H	H	H	A	A
846	6N	AB9137	53.2	A	H	H	H	A	H	A	H	A	H	H	A	H	H	H	H	H	A	H	A	H	A	A	H	A	A	H	H	H	H	H	H	A	A	H	H	H	H	H	H	A	H	H	H	A	A
847	6N	AB9109	54.9	A	H	A	H	A	H	-	A	A	H	H	A	H	H	H	H	H	A	H	A	H	A	A	H	A	A	H	H	H	H	H	H	A	A	H	A	H	H	H	H	A	H	H	H	A	A
848	6N	AB9049	56.8	A	H	A	-	A	H	A	H	A	-	H	A	H	H	H	H	-	A	H	A	-	A	A	H	A	A	H	H	H	H	H	H	A	A	H	H	H	H	H	H	A	-	-	H	A	A
849	6N	AB9135	58.1	A	H	-	H	A	H	A	H	A	H	H	A	H	H	H	H	H	A	H	A	H	A	A	H	A	A	H	H	-	H	H	H	A	-	H	H	H	H	H	H	A	H	H	H	A	A
850	6N	AB9120	61.5	A	H	-	H	A	H	A	H	A	-	H	A	H	H	H	H	H	A	H	A	H	A	A	H	A	A	H	H	H	H	H	H	A	A	H	A	H	-	H	H	A	H	H	H	A	A
851	6N	AB9022	62.3	A	H	H	H	A	H	A	H	A	H	H	A	H	H	H	H	H	A	-	A	H	A	A	H	A	A	H	H	H	H	H	H	A	A	H	-	H	H	H	H	A	H	H	H	A	A
852	6N	AB9177	64.2	A	H	A	H	A	H	A	H	A	H	H	A	H	H	H	H	H	A	H	A	H	A	A	H	A	A	H	H	H	H	H	H	A	A	H	A	H	H	H	H	A	H	H	H	A	A
853	6N	AB9204	67.5	A	H	-	H	A	H	A	H	A	H	H	A	H	H	H	H	H	A	-	A	H	A	A	H	A	A	H	A	H	H	H	H	A	A	H	H	H	H	A	H	A	H	H	H	A	A
854	6N	AB9159	72.1	A	H	A	H	A	H	A	H	A	H	H	A	H	-	H	H	H	A	H	A	H	A	A	H	A	A	H	-	H	H	H	A	A	A	H	-	H	H	A	H	A	H	H	H	A	A
855	6N	AB8964r	81.7	A	H	A	H	A	H	A	H	A	A	H	A	H	H	H	H	H	A	H	A	H	A	A	H	A	A	H	H	H	H	H	H	A	A	H	A	H	H	A	H	A	H	H	H	A	A
856	6N	AB9053r	83.6	A	H	A	H	A	H	A	H	A	A	A	A	H	H	H	H	H	A	H	-	H	A	A	H	A	A	H	H	H	H	H	H	A	A	H	A	H	H	A	H	A	H	H	H	A	A
857	6N	AB9054r	83.6	A	H	A	H	A	H	A	H	A	A	A	A	H	H	H	H	H	A	H	-	H	A	A	H	A	A	H	H	H	H	H	H	A	A	H	A	H	H	A	H	A	H	H	H	A	A
858	6N	AB9175r	87.9	A	H	A	A	A	H	A	H	A	A	A	A	H	H	H	H	H	A	H	A	H	A	A	H	A	A	H	H	H	H	H	A	A	A	H	A	H	A	A	H	A	H	H	H	A	A
859	6N	AB9144r	90.5	A	H	A	A	A	H	A	H	A	A	A	A	H	H	H	H	H	A	H	A	H	A	A	H	A	A	H	H	H	H	H	H	A	A	-	A	H	-	A	H	A	H	H	H	A	A
860	6N	AB9145r	90.5	A	H	A	A	A	H	A	H	A	A	A	A	H	H	H	H	H	A	H	A	H	A	A	H	A	A	H	H	H	H	H	H	A	A	H	A	H	-	A	H	A	H	H	H	A	A
861	6N	AB9143r	90.5	A	H	A	A	A	H	A	H	A	A	A	A	H	-	H	H	H	A	H	A	H	A	A	H	A	A	H	H	H	H	H	H	A	A	H	A	H	-	A	H	A	H	H	H	A	A
862	6N	AB9224r	96.5	A	H	A	A	A	H	A	H	A	A	A	A	H	-	H	H	H	A	-	A	H	A	-	H	A	A	H	A	H	H	H	A	A	A	-	A	H	A	A	H	A	H	H	H	A	A
863	6N	AB9217r	98.4	A	H	A	A	-	H	A	H	A	A	H	A	H	H	H	H	H	A	H	-	H	A	A	H	A	A	H	A	H	H	H	A	-	A	H	A	H	A	A	H	A	H	H	H	A	A
864	6N	AB9263r	100.5	A	H	A	-	A	H	A	H	A	A	H	A	H	H	H	H	H	A	H	A	H	A	A	H	A	A	H	A	H	H	H	A	A	A	H	A	H	A	A	H	A	H	H	H	A	A
865	6N	AB9284r	107.8	A	A	A	A	A	H	A	H	A	A	-	A	H	H	H	H	H	A	H	A	H	A	A	H	A	A	H	A	-	H	H	A	A	A	H	A	H	H	A	H	A	H	H	H	A	A
866	6N	AB9281r	107.8	A	A	A	A	A	H	A	H	A	A	-	A	H	H	H	H	H	A	H	A	H	A	A	H	A	A	H	A	H	H	H	A	A	A	H	A	H	H	A	H	A	H	H	H	A	A
867	6N	AB9294r	109.6	-	A	A	A	A	H	-	H	A	A	A	A	H	H	H	H	H	-	H	A	H	A	A	H	A	-	H	-	H	H	H	A	A	A	H	A	H	A	A	H	-	H	H	H	A	A
868	6N	AB9304r	110.5	A	A	A	-	A	H	A	H	A	A	-	A	H	H	H	H	H	A	H	A	H	A	-	H	A	A	H	A	-	H	H	A	A	A	H	A	H	H	A	H	A	H	H	H	A	A
869	6N	AB9333r	113.3	A	A	A	A	A	H	A	H	A	A	-	A	H	H	H	H	A	A	H	A	H	A	A	H	A	A	H	A	H	H	H	A	A	A	H	A	H	-	A	H	A	H	H	H	-	A
870	6N	AB9312r	114.1	-	A	A	A	-	H	A	H	-	A	A	A	H	H	H	H	A	-	H	-	H	-	A	H	A	A	H	-	H	H	H	A	-	A	H	A	H	A	A	H	A	H	H	H	A	A
871	6N	AB8903r	114.9	A	A	A	H	A	H	A	H	A	A	H	A	H	H	H	H	A	A	H	A	H	A	A	H	A	A	H	A	H	H	H	A	A	A	H	A	H	A	A	H	A	H	H	H	A	A
872	6N	AB9342r	118.2	A	A	A	A	A	H	A	H	A	A	A	A	H	H	H	H	A	A	H	A	H	A	A	H	A	A	H	A	H	H	H	A	A	A	H	A	H	A	A	H	A	H	H	H	A	A
873	6N	AB9340	130.9	A	A	A	A	A	A	A	H	A	-	A	A	A	H	H	A	-	A	H	A	H	A	A	H	A	A	-	A	H	H	H	A	-	A	H	A	H	A	-	H	A	H	-	H	A	A
874	6N	AB9341	130.9	A	A	A	A	A	A	A	H	A	-	A	A	A	H	H	-	-	A	H	A	H	A	A	H	A	A	-	A	H	H	H	A	-	A	H	A	H	A	-	H	A	H	-	H	A	A
875	6N	AB9345	135.2	A	A	-	-	A	H	A	H	A	-	H	A	-	H	H	H	A	A	H	A	H	A	A	H	A	A	-	A	H	H	H	A	A	A	H	-	H	A	-	-	A	H	H	H	A	A
876	7K	AB9478r	0	H	A	A	-	H	H	A	H	A	H	A	A	A	A	A	A	A	A	A	A	H	A	H	H	H	H	A	H	A	H	H	H	A	A	A	A	H	A	H	H	A	A	A	A	H	H
877	7K	AB9477r	0	H	A	A	H	H	H	A	H	A	H	A	A	A	A	A	A	A	A	A	A	H	A	H	H	H	H	A	H	A	H	H	H	A	A	A	A	H	A	H	H	A	A	A	A	H	H
878	7K	AB9555r	5.2	H	A	A	H	H	H	A	H	A	H	H	A	A	A	A	A	A	A	A	A	H	A	H	H	H	H	A	H	A	A	A	H	A	A	A	A	H	A	H	H	A	A	A	H	H	H
879	7K	AB9439r	6.6	H	A	A	H	H	H	A	H	A	H	A	A	A	A	A	A	A	A	A	A	H	A	H	H	H	H	A	H	A	-	A	H	-	A	A	A	H	A	H	A	A	A	A	H	H	H
880	7K	AB9463r	8.1	-	A	A	H	H	H	A	H	A	A	A	A	A	A	A	A	A	A	A	A	-	A	H	H	H	H	A	H	-	A	A	-	A	A	A	A	H	-	H	A	A	A	A	A	H	H
881	7K	AB9462r	8.1	-	A	A	H	H	H	A	H	A	A	A	A	A	A	A	A	A	A	A	A	-	A	H	H	H	H	A	H	-	A	A	-	A	A	A	A	H	-	H	A	A	A	A	A	H	H
882	7K	AB9466r	8.2	H	A	A	H	H	H	A	H	A	A	A	A	A	A	A	A	A	A	A	A	-	A	H	H	H	H	A	H	A	A	A	-	A	A	A	A	H	A	H	A	A	A	A	A	H	H
883	7K	AB9464r	8.4	H	A	A	H	H	H	A	H	A	A	A	A	A	A	A	A	A	A	A	A	-	A	H	H	H	H	A	H	A	A	A	H	A	A	A	A	H	A	H	A	A	A	A	A	H	H
884	7K	AB9423r	9.3	H	A	A	H	-	H	A	H	A	-	A	A	-	A	A	A	A	-	A	A	H	A	H	H	H	H	A	H	-	A	A	H	A	A	-	A	H	A	H	A	A	A	A	A	H	H
885	7K	AB9401r	9.3	H	A	A	H	H	H	A	H	A	A	H	A	A	A	A	A	A	A	A	A	H	A	H	H	H	H	A	H	A	H	A	H	A	A	A	A	H	A	H	A	A	A	A	A	H	H
886	7K	AB9418r	9.8	H	A	A	H	H	H	A	H	A	H	A	-	A	A	A	A	A	A	A	A	H	A	-	H	H	H	A	H	A	-	A	H	A	A	A	A	H	A	H	A	A	A	A	A	H	H
887	7K	AB9419r	10.3	H	A	A	-	H	H	A	H	A	-	A	-	A	A	A	A	A	A	A	A	H	A	-	H	H	H	A	H	A	-	A	H	A	A	A	A	H	-	H	A	A	A	A	A	H	H
888	7K	AB9558r	12.2	H	A	-	A	H	H	-	H	-	-	A	-	A	-	-	A	A	A	-	-	H	A	H	H	H	H	A	H	A	A	A	H	A	A	-	A	H	A	H	A	A	A	A	A	H	H
889	7K	AB9564r	13.4	H	A	A	H	H	H	A	H	A	A	A	A	A	A	A	A	A	A	A	A	H	A	H	H	H	H	A	H	A	-	A	H	A	A	A	A	H	A	H	A	A	A	A	A	H	H
890	7K	AB9530r	19.9	H	A	A	H	H	H	A	H	A	A	A	A	A	A	A	A	A	A	A	A	H	A	H	H	H	H	A	H	A	H	H	H	A	A	A	A	H	A	H	A	A	A	A	A	H	H
891	7K	AB9603r	30.6	H	A	A	H	H	H	A	H	A	A	A	A	A	H	A	A	H	A	A	A	H	A	A	H	H	H	A	H	A	A	H	A	A	A	A	A	H	A	H	A	A	A	H	A	H	H
892	7K	AB9608r	31.8	H	A	A	H	H	H	A	H	A	A	-	A	-	H	A	A	H	A	A	A	H	A	-	H	H	H	A	H	A	-	H	A	A	A	A	A	H	A	H	A	A	A	H	H	H	H
893	7K	AB9610r	33.3	H	A	A	H	H	H	A	H	A	-	A	A	A	H	A	A	H	A	A	A	H	A	A	H	H	H	A	H	A	A	H	A	A	A	A	A	H	A	H	A	A	A	H	H	H	H
894	7K	AB9619r	36.3	H	A	A	H	H	H	A	H	A	A	A	A	A	H	A	A	H	A	A	A	H	A	H	H	H	H	A	H	A	A	H	A	A	A	A	A	H	A	H	A	A	A	H	H	H	H
895	7K	AB9620r	38.5	H	A	A	H	H	H	A	H	A	A	A	A	A	H	A	A	H	A	A	A	H	A	A	H	H	H	A	H	A	A	H	A	A	A	A	A	H	A	H	A	A	A	H	H	H	H
896	7K	AB9622r	39.5	H	A	A	H	H	H	A	H	A	A	A	A	A	H	A	A	H	A	A	A	H	A	A	H	H	H	A	H	A	-	H	A	A	A	A	A	H	A	H	A	A	A	H	H	H	H
897	7K	AB9628r	41.3	-	A	A	A	H	H	A	H	A	A	A	A	A	H	A	A	H	A	A	A	H	A	A	H	H	H	H	H	A	-	H	A	A	A	A	A	H	-	H	-	A	A	H	H	H	H
898	7K	AB9624r	41.6	H	A	A	A	H	H	A	H	A	A	A	A	A	H	A	A	H	A	A	A	H	A	A	H	H	H	A	H	A	A	H	A	A	A	A	A	H	A	H	A	A	A	H	H	H	H
899	7K	AB9635r	42.9	H	A	A	A	H	H	A	H	A	A	A	A	A	H	A	A	A	A	A	A	H	A	A	H	H	H	H	H	A	A	H	A	A	A	A	A	H	A	H	A	A	A	H	H	H	H
900	7K	AB9633r	42.9	H	A	A	A	H	H	A	H	A	A	A	A	A	H	A	A	A	A	A	A	H	A	A	H	H	H	H	H	A	A	H	A	A	A	A	A	H	A	H	A	A	A	H	H	H	H
901	7K	AB9636r	44.6	H	A	A	-	H	H	A	H	A	A	A	-	A	H	A	A	A	A	A	A	H	A	A	H	H	H	H	H	A	A	H	A	A	A	A	A	H	A	H	A	A	A	H	H	H	H
902	7K	AB9640r	46.3	H	A	A	-	H	H	A	A	A	A	-	A	-	H	A	A	-	A	A	A	H	A	A	H	H	H	H	H	A	A	H	-	A	A	-	-	H	A	H	H	A	A	H	H	H	-
903	7K	AB9642r	46.7	H	A	A	A	H	H	A	A	A	-	-	A	A	H	A	A	-	A	A	-	H	A	A	H	H	H	H	H	A	-	H	A	A	A	A	A	H	A	H	A	A	A	H	H	H	H
904	7K	AB9638r	48.9	H	A	A	H	H	H	A	A	A	A	A	A	A	H	A	A	A	A	A	A	H	A	A	H	H	H	H	H	A	A	H	A	A	A	A	A	H	A	H	A	A	A	H	H	H	H
905	7K	AB9637r	48.9	H	A	A	-	H	H	A	A	A	A	A	A	A	H	A	A	A	A	A	A	H	A	A	H	H	H	H	H	A	A	H	A	A	A	A	A	H	A	H	A	A	A	H	H	H	H
906	7K	AB9661r	52.6	H	A	A	A	H	H	A	A	A	A	A	A	A	H	A	A	A	A	A	A	H	A	A	H	H	H	H	H	A	H	H	A	A	A	A	A	A	A	H	A	A	A	H	H	H	H
907	7K	AB9676r	53.2	H	A	A	A	H	H	A	A	A	A	A	A	A	H	A	A	A	A	-	A	H	A	A	H	H	H	H	H	A	-	H	A	-	A	A	A	A	A	H	A	A	A	H	H	H	H
908	7K	AB9698r	55	H	A	A	A	H	H	A	A	A	A	A	A	A	H	A	A	A	A	A	A	H	A	A	H	H	H	H	H	A	A	H	A	A	A	A	A	A	A	H	H	A	A	H	H	H	H
909	7K	AB9716r	55.1	H	A	A	A	H	H	A	A	A	A	A	A	A	H	A	A	A	A	A	A	H	A	A	H	H	H	H	H	A	A	H	A	A	A	A	A	A	A	H	A	A	A	H	H	H	H
910	7K	AB9713r	55.1	H	A	A	A	H	H	A	A	A	A	A	A	A	H	A	A	H	A	A	A	H	A	A	H	H	H	H	H	A	A	H	A	A	A	A	A	A	A	H	A	A	A	H	H	H	H
911	7K	AB9685r	56.8	H	A	A	A	H	H	A	A	A	A	A	A	A	H	A	A	A	A	A	A	H	A	A	H	H	H	H	H	A	A	H	A	A	A	A	A	A	A	H	A	A	A	H	H	H	H
912	7K	AB9730r	57.8	H	A	A	A	H	H	A	A	A	A	A	A	A	H	A	A	A	A	A	A	H	A	A	H	H	H	H	H	A	A	H	A	A	A	A	A	A	A	H	A	A	A	H	H	H	H
913	7K	AB9728r	60.3	H	A	A	A	H	H	A	A	A	A	A	A	A	H	A	A	A	A	A	A	H	A	-	H	H	H	H	H	A	A	H	A	A	A	A	A	A	A	H	A	A	A	H	H	H	H
914	7K	AB9727r	60.3	H	A	A	A	H	H	A	A	A	A	A	A	A	H	A	A	A	A	A	A	H	A	-	H	H	H	H	H	A	A	H	A	A	A	A	A	A	A	H	A	A	A	H	H	H	H
915	7K	AB9729r	60.9	H	A	A	A	H	H	A	A	A	A	A	A	A	H	A	A	-	A	A	A	H	A	-	H	H	H	H	H	A	A	H	A	A	A	A	A	A	A	H	A	A	A	H	H	H	H
916	7K	AB9699r	62.8	H	A	A	A	H	H	A	A	A	A	A	A	A	H	A	A	-	A	A	A	H	A	A	H	H	H	H	H	A	H	H	A	A	A	-	A	A	-	H	A	A	A	H	H	H	H
917	7K	AB9721r	64.3	H	A	A	A	H	H	A	A	A	H	A	A	A	H	A	A	A	A	A	A	H	A	A	H	H	H	H	H	A	H	H	-	A	A	A	A	A	A	H	H	A	A	H	H	H	H
918	7K	AB9767r	68.1	H	A	A	A	H	-	A	A	A	H	-	A	A	-	A	A	A	-	A	A	H	A	A	H	H	H	H	H	-	H	H	-	A	A	A	H	A	A	H	-	A	-	H	H	H	H
919	7K	AB9768r	68.1	-	A	A	A	H	-	A	A	A	H	-	A	A	-	A	A	-	-	A	-	H	A	A	H	H	H	H	H	-	H	H	-	A	A	A	H	A	A	H	-	A	-	H	H	H	H
920	7K	AB9757r	72.6	H	A	A	A	H	H	A	A	A	H	A	A	A	H	A	A	H	A	A	A	H	A	A	H	H	H	H	H	A	A	H	A	H	A	A	H	A	A	H	A	A	A	H	H	H	H
921	7K	AB9756r	72.6	H	A	A	A	H	H	A	A	A	H	A	A	A	H	A	A	H	A	A	A	H	A	A	H	H	H	H	H	A	A	H	A	H	A	A	H	A	A	H	A	A	A	H	H	H	H
922	7K	AB9782r	78	H	A	A	A	H	H	A	A	A	H	A	A	A	H	A	A	A	A	A	A	H	A	A	H	H	H	H	H	-	A	H	A	A	A	A	H	A	A	-	A	A	A	H	H	H	H
923	7K	AB9787r	78.4	H	A	A	A	H	H	A	A	A	H	A	A	A	H	A	A	A	A	A	A	H	A	A	H	H	H	H	H	A	A	H	A	A	A	A	H	A	A	H	A	A	A	H	H	H	H
924	7K	AB3847r	84.7	H	A	A	A	H	H	A	A	A	H	A	A	A	H	H	A	H	A	A	A	H	A	A	H	A	H	H	H	A	A	H	H	A	A	A	H	A	A	H	A	A	A	H	H	H	H
925	7K	AB9821r	87	H	A	A	A	H	H	A	A	A	H	A	A	A	H	H	A	-	A	H	A	H	A	A	H	A	H	H	H	A	A	H	A	A	-	A	H	A	A	H	-	A	A	H	H	A	H
926	7K	AB9805	95.9	H	A	A	H	H	H	A	A	A	H	A	A	A	H	A	A	H	A	A	A	H	A	A	H	A	H	H	H	A	H	H	H	A	A	A	H	A	-	H	H	A	A	H	H	H	H
927	7K	AB9801	97.5	H	A	A	H	H	H	A	A	A	H	-	A	A	H	A	A	H	A	A	A	H	A	A	H	A	H	H	H	-	H	H	H	-	A	A	H	A	-	H	H	A	A	H	H	H	H
928	7K	AB9774	99.4	H	A	A	A	H	H	A	A	A	H	A	A	A	H	A	A	H	A	A	-	H	A	-	H	H	H	H	H	-	H	H	H	H	H	A	H	A	-	H	H	A	A	H	H	H	H
929	7K	AB9776	99.4	H	A	A	H	H	H	A	A	A	H	A	A	A	H	A	A	H	A	A	-	H	A	-	H	H	H	H	H	-	H	H	H	H	H	A	H	A	-	H	H	A	A	H	H	H	H
930	7K	AB9773	100.2	H	A	A	H	H	H	A	A	A	H	H	A	A	H	A	A	H	A	A	A	H	A	A	H	H	H	H	H	A	H	H	H	H	A	A	H	A	A	H	H	A	A	H	H	H	H
931	7K	AB9760	102.6	H	A	A	H	H	H	A	A	A	H	A	A	A	H	A	A	H	A	A	A	H	A	A	H	H	H	H	H	A	H	H	H	H	A	A	H	A	-	H	H	A	A	H	H	H	H
932	7K	AB9737	104.2	H	A	A	H	H	H	A	A	A	H	H	A	A	H	A	A	H	A	A	A	H	A	A	H	H	H	H	H	-	H	H	H	H	A	A	H	A	H	H	H	A	A	H	H	H	H
933	7K	AB9725	104.8	H	A	A	H	H	H	A	A	A	H	H	A	A	H	A	A	H	A	A	A	H	A	A	H	H	H	H	H	A	H	H	H	H	A	A	H	A	H	H	H	A	A	H	H	H	H
934	7K	AB9881	113.9	H	A	A	H	H	A	A	A	A	H	-	A	A	H	H	A	H	A	H	A	H	A	A	H	A	H	H	H	A	H	H	H	A	A	A	H	A	-	H	H	A	A	H	H	H	H
935	7K	AB9940	114.6	-	A	A	H	H	A	A	A	A	H	H	A	A	H	H	A	H	A	H	A	H	A	-	H	A	H	H	H	A	H	H	H	A	A	A	H	A	-	H	H	A	A	H	H	H	H
936	7K	AB9937	115	H	A	A	H	H	A	A	A	A	H	H	A	A	H	H	A	H	A	H	A	H	A	A	H	A	H	H	H	A	H	H	H	A	A	A	H	A	A	H	H	A	A	H	H	H	H
937	7K	AB9938	115	H	A	A	H	H	A	A	A	A	H	H	A	A	H	H	A	H	A	H	A	H	A	A	H	A	H	H	H	A	H	H	-	A	A	A	H	A	A	H	H	A	A	H	H	H	H
938	7K	AB9941	115.9	H	A	A	H	H	A	A	A	A	H	H	A	A	H	H	A	H	A	H	A	H	A	A	H	A	H	H	H	A	H	H	-	A	A	A	H	A	H	H	H	A	A	H	H	H	H
939	7K	AB9902	115.9	H	A	A	H	H	A	A	A	A	H	H	A	A	H	H	A	H	A	-	A	H	A	-	H	A	H	H	H	A	H	H	H	-	H	-	H	A	-	H	H	A	A	H	H	H	H
940	7K	AB9920	116.9	H	A	A	H	H	A	A	A	A	H	H	A	A	H	H	A	H	A	H	A	H	A	A	H	A	H	H	H	-	H	H	-	A	A	A	H	A	-	H	H	A	A	H	H	H	H
941	7K	AB9932	116.9	H	A	A	H	H	A	A	A	-	H	H	A	A	H	-	A	H	A	H	A	H	A	A	H	A	H	H	H	-	H	H	-	A	A	-	H	A	A	H	H	A	A	H	H	-	H
942	7K	AB9931	119.1	H	A	A	H	H	A	A	A	A	H	H	A	A	H	-	A	H	A	H	A	H	A	A	-	A	H	H	H	-	H	H	-	A	A	-	H	A	A	H	H	A	A	-	H	-	H
943	7K	AB9930	119.1	H	A	A	H	H	A	A	A	A	H	H	A	A	H	-	A	H	A	H	A	H	A	A	-	A	H	H	H	-	H	H	-	A	A	-	H	A	A	H	H	A	A	-	H	-	H
944	7K	AB9971	124.6	H	A	A	H	H	A	A	A	A	H	-	A	A	H	H	A	H	A	H	A	H	H	A	H	A	H	H	A	A	-	H	A	A	A	H	H	A	-	H	H	A	A	H	H	H	H
945	7K	AB9965	126.9	H	A	A	H	H	A	A	A	A	H	-	A	A	H	H	A	H	A	H	A	H	H	A	-	A	H	H	A	A	H	H	A	A	-	H	H	A	H	H	H	A	A	H	H	H	H
946	7K	AB9991	131.5	H	A	A	H	H	A	A	A	A	H	A	A	A	H	H	A	H	A	H	A	H	H	-	H	A	H	H	A	A	H	H	A	A	A	H	H	A	H	H	H	A	A	H	H	H	H
947	7K	AB9996	133.4	H	A	A	H	H	A	A	A	A	H	H	A	A	H	H	A	H	A	H	A	H	H	A	H	A	H	H	A	A	H	H	H	A	A	H	H	A	H	H	H	A	A	H	H	H	H
948	7K	AB9999	135.6	H	A	H	A	H	A	A	A	A	H	H	A	A	H	H	A	H	A	H	A	H	H	A	H	A	H	H	A	A	H	H	H	A	H	H	H	A	-	H	H	A	A	H	H	H	H
949	7K	AB10027	142	H	A	H	A	H	A	A	A	H	H	H	A	A	H	H	H	H	H	H	A	H	H	A	H	A	H	H	A	A	H	H	H	A	A	H	H	A	H	H	H	A	A	H	H	H	H
950	7K	AB10037	145.4	-	A	H	A	-	A	A	A	H	H	H	A	A	H	H	H	H	-	H	A	H	-	A	H	A	H	-	A	A	A	-	H	A	H	H	-	A	H	H	H	A	A	-	H	H	-
951	7N	AB9554r	0	H	A	H	A	A	H	H	H	A	-	A	A	H	H	H	H	-	A	H	H	H	H	H	H	H	H	H	A	-	H	A	H	H	-	H	A	H	A	A	A	H	H	A	H	H	A
952	7N	AB10210	5.5	H	A	H	A	A	H	H	H	A	A	A	A	H	H	H	H	H	A	H	H	H	H	H	H	H	H	H	A	A	H	A	H	H	A	H	A	H	A	A	A	H	H	A	H	H	H
953	7N	AB10169r	8.7	H	A	-	A	A	H	H	H	A	-	A	A	H	H	H	H	H	A	H	H	H	H	-	H	H	H	H	A	A	H	A	H	H	A	H	A	H	A	A	A	H	H	A	H	H	A
954	7N	AB10168r	8.7	H	A	A	A	A	H	H	H	A	-	A	A	H	H	H	H	H	A	H	H	H	H	-	H	H	H	H	A	A	H	A	H	H	A	H	A	H	A	A	A	H	H	A	H	H	A
955	7N	AB9541r	10.8	H	A	H	A	A	H	H	H	A	A	A	A	H	H	H	H	H	A	H	H	H	H	H	H	H	H	H	A	A	H	A	H	H	A	H	A	H	A	A	A	H	H	A	H	H	A
956	7N	AB10105r	11.6	H	A	-	A	A	H	H	H	A	H	A	A	H	H	H	H	H	A	H	H	H	H	H	H	H	H	H	A	A	H	A	H	H	A	H	A	H	A	A	A	H	H	A	H	H	A
957	7N	AB10099r	15.9	H	A	H	A	A	H	H	H	A	A	A	A	H	H	H	H	H	A	H	H	H	H	H	H	H	H	H	A	A	H	A	H	H	A	H	A	H	A	A	A	H	H	A	H	H	H
958	7N	AB10100r	15.9	H	A	H	A	A	H	H	H	A	A	A	A	H	H	H	H	H	A	H	H	H	H	H	H	H	H	H	A	A	H	A	H	H	A	H	A	H	A	A	A	H	H	A	H	H	H
959	7N	AB10179r	21.3	H	A	A	A	A	H	H	H	A	H	A	A	H	H	H	H	H	A	H	H	H	H	H	H	H	H	H	A	A	A	A	H	H	A	H	A	H	A	A	A	H	H	A	H	H	H
960	7N	AB10216r	23.7	H	-	H	A	-	H	H	H	A	A	A	-	H	H	H	H	H	-	H	H	H	H	H	H	H	H	H	-	A	A	A	H	H	A	H	A	H	A	A	A	H	H	A	H	H	H
961	7N	AB10151r	25.3	H	A	H	A	A	H	H	H	A	A	A	A	H	H	H	H	H	A	H	H	H	H	H	H	H	H	H	A	A	A	A	H	H	A	H	A	H	A	A	A	H	H	A	H	H	H
962	7N	AB10266r	31.6	H	A	H	A	A	H	H	H	A	A	A	A	H	H	H	H	H	A	H	H	H	H	H	H	H	H	H	A	A	A	A	H	H	A	H	A	H	A	A	A	H	H	A	H	H	H
963	7N	AB10267r	31.6	H	A	H	A	A	H	H	H	A	A	A	A	H	H	H	H	H	A	H	H	H	H	H	H	H	H	H	A	A	A	A	H	H	A	H	A	H	A	A	A	H	H	A	H	H	H
964	7N	AB10279r	35.4	H	A	-	A	A	H	H	H	A	A	A	A	H	H	H	H	H	A	H	H	H	H	-	H	H	H	H	A	-	A	A	H	H	A	H	A	H	A	A	A	H	H	A	H	H	H
965	7N	AB10529r	36.8	H	A	A	A	A	H	H	H	A	A	A	A	H	H	H	H	H	A	-	H	H	H	H	H	H	H	H	A	A	A	A	H	H	A	H	A	H	A	A	A	H	H	A	H	H	H
966	7N	AB10527r	36.8	H	A	A	A	A	H	H	H	A	A	A	A	H	H	H	H	H	A	-	H	H	H	H	H	H	H	H	A	A	A	A	H	H	A	H	A	H	A	A	A	H	H	A	H	H	H
967	7N	AB10368r	46.6	H	-	A	A	-	H	H	H	A	A	A	-	H	H	H	H	H	A	H	H	H	A	H	H	H	H	A	A	A	A	A	H	H	A	H	A	H	A	A	A	H	H	A	H	H	H
968	7N	AB10373r	48.7	H	A	A	A	A	H	H	H	A	A	-	A	H	H	H	H	H	A	H	H	H	A	H	H	H	H	A	A	A	-	A	H	H	A	H	A	H	A	A	A	H	H	A	H	H	H
969	7N	AB10372r	48.7	H	A	A	A	A	H	H	H	A	A	-	A	H	H	H	H	H	A	-	H	H	A	H	H	H	H	A	A	A	-	A	H	H	A	H	A	H	A	A	A	H	H	A	H	H	H
970	7N	AB10371r	49.8	H	A	-	A	A	H	H	H	A	A	A	A	H	H	H	H	H	A	H	H	H	A	H	H	H	H	A	A	A	A	A	H	H	A	H	A	H	A	A	A	H	H	A	H	H	H
971	7N	AB7152r	50.6	H	A	-	A	A	H	H	H	A	A	A	A	-	H	H	H	H	A	-	-	H	A	-	-	H	H	A	A	A	H	A	H	H	A	H	A	H	-	A	A	H	H	A	H	H	-
972	7N	AB7153r	50.6	H	A	-	A	A	H	H	H	A	A	A	A	H	H	H	H	H	A	-	-	H	A	-	-	H	H	A	A	A	H	A	H	H	A	H	A	H	-	A	A	H	H	A	H	H	-
973	7N	AB7151r	50.6	H	A	-	A	A	H	H	-	A	A	A	A	H	H	H	H	H	A	-	-	H	A	-	-	H	H	A	A	A	H	A	H	H	A	H	A	H	-	A	A	H	H	A	H	H	-
974	7N	AB10389r	54.2	H	A	A	A	-	H	H	H	A	A	A	-	H	H	H	H	H	A	H	H	H	A	H	H	H	H	A	A	A	A	A	H	H	A	H	A	H	A	A	A	A	H	A	H	H	H
975	7N	AB10382r	55.8	H	A	A	A	A	H	H	H	A	A	A	A	H	H	H	H	H	A	H	H	H	A	H	H	H	H	A	A	A	A	A	H	H	A	-	A	H	A	A	A	H	H	A	H	H	H
976	7N	AB10403r	58.9	H	A	A	A	A	H	H	H	A	A	A	A	H	H	H	H	H	A	H	H	H	A	H	H	H	H	A	A	A	A	A	H	H	A	H	A	H	A	A	A	A	H	A	A	H	H
977	7N	AB10404r	58.9	H	A	A	A	A	H	H	H	A	A	A	A	H	H	H	H	H	A	H	H	H	A	H	H	H	H	A	A	A	A	A	H	H	A	H	A	H	A	A	A	A	H	A	A	H	H
978	7N	AB10408r	60.5	H	A	A	A	A	H	H	H	A	A	A	-	H	H	H	H	H	A	H	H	H	A	H	H	H	H	A	A	A	A	A	H	H	A	H	A	H	A	A	A	A	H	A	A	H	H
979	7N	AB10416r	62.2	H	A	H	A	A	H	H	H	A	A	A	A	H	H	H	H	A	A	H	H	H	A	H	H	H	H	A	A	A	A	A	H	H	A	H	A	H	A	A	A	A	H	A	A	H	H
980	7N	AB10421r	64.9	H	A	A	A	A	H	H	H	A	A	A	A	H	H	H	H	A	A	H	H	H	A	H	H	H	H	A	A	H	A	A	H	H	A	H	A	H	A	A	A	A	H	A	A	H	H
981	7N	AB10438r	65.3	H	A	A	A	A	H	H	H	A	A	A	A	H	H	H	H	A	A	H	H	H	A	H	H	H	H	A	A	H	A	A	H	H	A	H	A	H	A	A	A	A	H	A	H	H	H
982	7N	AB10461r	67.7	H	A	A	A	A	H	H	H	A	A	A	A	H	H	H	H	A	A	H	H	H	A	H	H	H	H	A	H	H	A	H	H	H	A	H	A	H	A	A	A	A	H	A	A	H	H
983	7N	AB10462r	67.7	H	A	A	A	A	H	H	-	A	A	A	A	H	H	H	H	A	A	H	H	H	A	H	H	H	H	A	H	H	A	H	H	H	A	H	A	-	A	A	A	A	H	A	A	H	H
984	7N	AB10488r	69.8	H	A	-	A	A	H	H	H	A	A	A	A	H	H	H	H	A	A	H	H	H	A	H	H	H	H	A	H	H	A	H	H	H	A	H	A	H	A	A	A	A	H	A	A	H	H
985	7N	AB10487r	69.8	H	A	-	A	A	H	H	H	A	A	A	A	H	H	H	H	A	A	H	H	H	A	H	H	H	H	A	H	H	A	H	H	H	A	H	A	H	A	A	A	A	H	A	A	H	H
986	7N	AB10480r	73.4	H	H	A	A	A	H	H	H	A	A	A	A	H	H	H	H	A	A	H	H	H	A	H	H	H	H	A	H	H	A	H	H	H	A	H	A	H	A	A	A	A	H	A	A	H	H
987	7N	AB10479r	73.4	H	H	A	A	A	H	H	H	A	A	A	A	H	H	H	H	A	A	H	H	H	A	H	H	H	H	A	H	H	A	H	H	H	A	H	A	H	A	A	A	A	H	A	A	H	H
988	7N	AB10481r	73.4	H	H	A	A	A	H	H	H	A	A	A	A	H	H	H	H	A	A	H	H	H	A	H	H	H	H	A	H	H	A	H	H	H	A	H	A	H	A	A	A	A	H	A	A	H	H
989	7N	AB10513r	77.1	H	H	A	A	A	H	H	H	A	A	A	A	H	H	H	A	A	A	H	H	H	A	H	H	H	H	A	H	H	A	H	H	H	A	H	A	H	A	A	A	A	H	A	A	H	H
990	7N	AB10512r	77.1	H	H	A	A	A	H	H	H	A	A	A	A	H	H	H	A	A	A	H	H	H	A	H	H	H	H	A	H	H	A	H	H	H	A	H	A	H	A	A	A	A	H	A	A	H	H
991	7N	AB10503r	79.7	H	H	-	A	A	H	H	H	A	A	-	-	H	H	H	A	A	A	H	-	H	A	-	H	H	H	A	H	-	A	-	H	-	-	-	A	H	A	A	A	A	H	A	A	H	-
992	7N	AB10467r	83	H	H	H	A	A	H	H	H	A	A	A	A	H	H	H	H	A	A	H	H	H	A	H	H	H	H	A	H	H	A	H	H	H	A	H	A	H	A	A	A	A	H	A	H	H	H
993	7N	AB10465	89	H	H	H	A	A	H	H	H	A	A	A	A	H	H	H	H	A	A	H	H	H	A	H	H	H	H	A	H	H	A	H	H	H	A	H	A	H	A	A	H	A	H	A	H	H	H
994	7N	AB10466	92.3	H	H	-	A	A	H	H	H	A	A	A	A	H	H	H	H	A	A	H	H	H	A	H	H	H	H	A	H	H	A	H	H	H	A	-	A	H	-	A	H	A	H	A	H	H	H
995	7N	AB10468	97.8	H	H	H	A	A	H	H	H	A	A	H	A	H	H	H	H	H	A	H	H	H	A	H	H	H	H	A	H	H	H	H	H	H	A	H	A	H	H	A	H	A	H	A	H	H	H
996	7N	AB10469	97.8	H	H	H	A	A	H	H	H	A	A	H	A	H	H	H	H	H	A	H	H	H	A	H	H	H	H	A	H	H	H	H	H	H	A	H	A	H	H	A	H	A	H	A	H	H	H
997	7N	AB10471	100.6	H	A	H	H	A	H	H	H	A	A	H	A	H	H	H	H	H	A	H	H	H	A	H	H	H	H	A	H	H	-	H	H	H	A	H	A	H	H	A	H	A	H	A	H	H	H
998	7N	AB10472	101	H	A	H	H	A	H	H	H	A	A	H	A	H	H	H	H	H	A	H	H	H	A	H	H	H	H	A	H	H	H	H	H	H	A	H	A	H	-	A	H	A	H	A	H	H	H
999	7N	AB10440	102.2	H	A	H	H	A	H	H	H	A	A	-	A	H	H	H	H	H	A	H	H	H	A	-	H	H	H	A	A	H	H	A	H	H	A	H	A	H	H	A	H	A	H	A	H	H	H
1000	7N	AB10477	103.8	H	H	H	-	A	H	H	H	A	A	H	A	H	H	H	H	H	A	H	H	H	A	H	H	H	H	A	H	H	-	H	H	H	A	H	A	H	H	A	H	A	H	A	H	H	H
1001	7N	AB10494	104.6	-	H	H	H	A	H	H	H	A	A	H	A	H	H	H	H	-	A	H	H	H	A	H	-	H	H	A	H	H	H	H	H	H	A	H	A	H	H	A	H	A	H	A	H	H	H
1002	7N	AB10486	105.1	H	H	H	H	A	H	H	H	A	A	H	A	H	H	H	H	H	A	H	H	H	A	H	H	H	H	A	H	H	H	H	H	H	A	H	A	H	H	A	H	A	H	A	H	H	H
1003	7N	AB10514	107.4	H	H	H	H	A	H	H	H	A	A	H	A	H	H	H	A	A	A	H	H	H	A	H	H	H	H	A	H	H	H	H	H	H	A	H	A	H	H	A	H	A	H	A	H	H	H
1004	7N	AB10539	109.9	H	H	A	H	-	H	H	-	A	A	H	A	H	H	H	A	A	A	H	H	H	A	H	-	H	H	A	H	-	H	H	H	H	A	H	A	H	H	A	H	A	H	A	H	H	-
1005	7N	AB10541	109.9	H	H	A	H	-	H	-	H	A	A	H	A	H	H	H	A	A	A	H	H	H	A	H	-	H	H	A	H	-	H	H	H	H	A	H	A	H	H	A	H	A	H	A	H	H	-
1006	7N	AB10532	112	H	H	A	H	A	H	H	H	A	A	H	A	H	H	H	A	A	A	H	H	H	A	H	H	H	H	A	H	H	H	H	H	H	A	H	A	H	H	A	H	A	H	A	H	H	H
1007	7N	AB10568	114.8	H	H	A	-	-	H	H	H	A	A	-	A	H	H	H	A	A	A	H	H	H	A	A	H	H	H	A	H	H	-	H	H	H	A	H	H	H	A	A	H	A	H	A	H	H	H
1008	7N	AB10580	117.7	H	H	A	H	A	H	H	H	A	A	H	A	H	H	H	A	A	A	H	H	H	A	A	H	H	H	H	H	-	H	H	H	H	A	H	H	H	-	A	H	A	H	A	H	H	H
1009	7N	AB10581	117.7	H	H	A	H	A	H	H	H	A	A	H	A	H	H	H	A	A	A	H	H	H	A	A	H	H	H	H	H	-	H	H	H	H	A	H	H	H	-	A	H	A	H	A	H	H	H
1010	7N	AB10593	121.5	H	H	A	H	A	H	H	H	A	A	H	A	H	H	H	A	A	A	H	H	H	A	A	H	H	H	A	H	H	H	H	H	H	A	H	H	H	H	A	H	A	H	A	H	H	H
1011	7N	AB10594	121.5	H	H	A	H	-	H	H	H	A	A	H	A	H	H	H	A	A	A	H	H	H	A	A	H	H	H	A	H	H	H	H	H	H	A	H	H	H	H	A	H	A	H	A	H	H	H
1012	7N	AB10595	121.5	H	H	A	H	-	H	H	H	A	A	H	A	H	H	H	A	A	A	H	H	H	A	A	H	H	H	A	H	H	H	H	H	H	A	H	H	H	H	A	H	A	H	A	H	H	H
1013	7N	AB10618	123.4	H	H	A	H	A	H	H	H	A	A	H	A	H	H	H	A	A	A	H	H	H	A	A	H	H	H	A	H	H	H	H	H	H	A	H	H	H	H	H	H	A	H	A	H	H	-
1014	7N	AB10596	123.4	H	H	A	H	A	H	H	H	A	A	H	A	H	H	H	A	A	A	H	H	H	A	H	H	H	H	A	H	H	-	H	H	H	A	H	H	H	H	A	H	A	H	A	H	H	A
1015	7N	AB10560	124.8	H	H	A	-	A	H	H	H	A	A	A	A	H	H	H	A	A	A	H	H	H	A	A	H	H	H	A	H	H	-	H	H	H	A	H	H	H	H	A	H	A	H	A	H	H	A
1016	7N	AB10609	125.8	H	-	A	H	A	-	H	H	A	A	-	A	H	H	H	A	A	A	H	H	H	A	A	H	H	H	-	H	H	H	H	H	H	A	H	H	H	H	A	H	A	H	A	-	H	A
1017	7N	AB10642	128.3	H	H	A	H	A	H	H	H	A	A	-	A	H	H	H	A	A	A	H	-	H	A	A	H	H	H	A	H	H	H	H	H	H	A	H	H	H	H	A	H	A	H	A	H	H	A
1018	7N	AB10640	128.8	H	H	A	H	A	H	H	H	A	A	H	A	H	H	H	A	A	A	H	H	H	A	A	H	H	H	A	H	H	H	H	H	H	A	H	H	H	H	A	H	A	H	A	H	H	A
1019	7N	AB10671	131.8	A	H	A	H	A	A	H	H	A	A	A	A	H	H	H	A	A	A	H	H	H	A	A	H	H	H	A	H	H	H	H	H	A	A	H	H	H	H	A	H	A	H	A	H	H	A
1020	7N	AB10675	132.7	A	H	-	-	A	A	H	H	A	A	A	A	H	H	-	A	A	A	-	-	H	A	A	-	H	-	A	H	H	-	H	-	-	A	-	H	H	H	A	H	A	H	A	H	H	A
1021	7N	AB10673	132.7	A	H	A	A	A	A	H	H	A	A	A	A	H	H	-	A	A	A	-	-	H	A	A	-	H	-	A	H	H	-	H	-	-	A	-	H	H	H	A	H	A	H	A	H	H	A
1022	7N	AB10679	134.8	A	H	A	H	A	A	H	H	A	A	H	A	H	H	H	A	A	A	H	H	H	A	A	H	-	H	A	H	H	-	H	H	A	A	H	H	H	H	A	H	A	H	A	H	H	A
1023	7N	AB10678	134.8	A	H	A	H	A	A	H	H	A	A	H	A	H	H	H	A	A	A	H	H	H	A	A	H	-	H	A	H	H	-	H	H	A	A	H	H	H	H	A	H	A	H	A	H	H	A
1024	7N	AB10680	135.7	A	H	A	H	A	A	H	H	A	A	H	A	H	H	H	A	A	A	H	H	H	A	A	H	H	H	A	H	H	H	H	H	A	A	H	H	H	A	A	H	A	H	A	H	H	A
1025	7N	AB10651	136.1	A	H	A	A	A	A	H	H	A	A	H	A	H	H	H	A	A	A	H	H	H	A	A	H	H	H	A	H	H	H	H	H	H	A	H	H	H	H	A	H	A	H	A	H	H	A
1026	7N	AB10670	136.6	A	H	A	A	A	A	-	H	A	A	H	A	H	H	H	A	A	A	H	H	H	A	A	H	H	H	A	H	H	H	H	H	A	A	H	H	H	H	A	H	A	H	A	H	H	A
1027	7N	AB10666	136.6	A	H	A	H	A	A	H	H	A	A	H	A	H	H	H	A	A	A	H	H	H	A	A	H	H	H	A	H	H	H	H	H	A	A	H	H	H	H	A	H	A	H	A	H	H	A
1028	7N	AB10665	136.6	A	H	A	H	A	A	H	H	A	A	H	A	H	H	H	A	A	A	H	H	H	A	A	H	H	H	A	H	H	H	H	H	A	A	H	H	H	H	A	H	A	H	A	H	H	A
1029	7N	AB10698	141.5	A	H	-	-	H	A	H	H	A	A	-	A	H	H	H	A	A	A	H	H	H	A	A	H	H	H	A	H	H	H	H	H	A	A	-	H	H	-	A	H	A	H	A	H	H	-
1030	7N	AB10709	142.7	A	H	A	A	H	A	H	H	A	A	A	A	H	H	H	A	A	A	H	H	H	A	A	H	H	H	A	H	H	H	H	H	A	A	H	H	H	-	A	H	A	H	A	H	H	A
1031	7N	AB10718	152.6	-	H	A	-	H	A	H	H	A	A	H	H	H	H	-	A	A	H	H	H	H	A	-	H	A	H	A	H	H	H	-	H	A	-	H	H	H	H	A	H	A	H	A	H	H	A
1032	7N	AB10716	154	A	H	A	A	H	A	H	H	A	A	A	H	H	H	H	A	A	H	H	-	H	A	A	H	A	H	A	H	H	H	H	H	A	A	H	H	H	A	A	-	A	H	A	H	H	A
1033	7N	AB10745	157.4	A	H	A	A	H	A	H	H	A	A	A	H	H	H	H	A	A	H	H	H	H	A	A	H	A	H	A	H	H	H	H	H	A	A	H	H	H	H	A	H	A	H	A	H	H	A
1034	8K	AB10775	0	-	A	H	H	A	A	A	A	A	A	H	A	A	H	H	-	A	H	H	A	A	A	H	A	A	H	A	H	A	H	H	H	A	H	H	-	A	H	A	H	H	-	A	A	H	H
1035	8K	AB10804	5.1	H	-	H	H	A	A	A	A	A	A	H	A	A	H	H	H	A	H	H	A	A	A	H	A	A	H	A	-	A	H	H	H	A	A	H	H	A	H	A	H	H	H	A	A	H	H
1036	8K	AB10791	8.1	H	A	H	A	A	A	A	A	A	A	H	A	A	H	H	H	A	H	H	A	A	A	H	A	A	H	A	H	A	H	H	H	A	A	H	A	A	H	A	H	H	H	A	A	H	H
1037	8K	AB10825	18.2	H	H	H	H	A	A	A	H	A	A	H	A	A	H	H	H	A	H	H	A	A	A	H	A	A	H	A	H	A	A	H	H	A	A	H	H	A	H	A	H	H	H	A	A	A	H
1038	8K	AB10834	23.2	-	H	H	H	A	A	A	H	A	A	-	A	A	H	A	H	A	H	H	A	H	A	H	A	A	H	A	H	A	H	H	H	A	H	H	H	A	H	A	H	H	H	A	A	-	A
1039	8K	AB10833	23.2	-	H	H	H	A	A	A	H	A	A	-	A	A	H	A	H	A	H	H	A	H	A	H	A	A	H	A	H	A	H	H	H	A	A	H	H	A	H	A	H	H	H	A	A	-	A
1040	8K	AB10837	25	H	H	H	H	A	A	A	H	A	A	H	A	A	H	A	H	A	H	H	A	H	A	H	A	A	H	A	H	A	H	H	H	A	A	H	H	A	H	A	H	H	H	A	A	H	A
1041	8K	AB10862	31.4	H	H	H	H	A	A	A	-	A	A	H	-	A	H	A	H	A	-	-	A	H	H	H	A	A	-	A	-	A	A	-	H	A	A	-	H	A	H	A	H	-	H	A	A	H	A
1042	8K	AB10864	31.9	H	H	-	-	-	A	A	H	A	A	H	A	A	H	A	H	A	H	H	-	H	H	-	-	A	H	A	H	-	A	H	-	-	A	-	H	A	-	A	H	H	H	A	A	H	A
1043	8K	AB10855	35.4	-	-	-	H	A	A	A	H	A	A	H	A	A	-	A	-	A	H	H	A	-	-	H	-	A	H	A	H	A	A	H	-	A	A	H	H	A	-	A	H	A	-	A	A	H	A
1044	8K	AB10849	37	H	H	H	H	A	A	A	H	A	A	-	A	A	H	A	H	A	H	H	A	H	H	H	A	A	H	A	H	A	A	H	H	-	A	H	A	A	H	A	H	A	H	A	A	H	A
1045	8K	AB10902	39.1	H	H	-	A	A	A	A	H	A	A	H	A	A	H	A	H	A	H	A	A	H	H	H	H	A	H	A	H	A	A	H	H	A	H	H	H	A	H	A	H	A	H	A	A	-	A
1046	8K	AB11488r	49.6	H	H	H	A	-	A	A	H	A	A	A	A	A	H	A	H	A	H	H	A	H	H	H	H	A	H	A	H	A	A	H	H	A	A	H	A	-	H	A	H	A	H	A	A	-	A
1047	8K	AB11494r	49.6	H	H	H	A	-	A	A	H	A	A	A	A	A	H	A	H	A	H	H	A	H	H	H	H	A	H	A	H	A	A	H	H	A	A	H	A	A	H	A	H	A	H	A	A	H	A
1048	8K	AB11493r	49.6	H	H	H	A	-	A	A	H	A	A	A	A	A	H	A	H	A	H	H	A	H	H	H	H	A	H	A	H	A	A	H	H	A	A	H	A	A	H	A	H	A	H	A	A	H	A
1049	8K	AB10901r	55	H	H	-	A	A	A	A	H	A	A	A	A	A	H	A	H	A	H	H	A	H	H	-	H	A	H	A	H	A	A	H	H	-	A	H	A	A	H	A	H	A	H	A	A	A	A
1050	8K	AB10911r	57	H	H	H	A	A	A	A	H	A	A	A	A	A	H	A	H	A	H	H	A	H	H	-	H	A	H	A	H	A	A	H	H	A	A	A	A	A	H	A	H	A	H	A	A	A	A
1051	8K	AB10910r	57.1	H	H	H	A	A	A	A	H	A	A	A	A	A	H	A	H	A	H	H	A	H	H	-	H	A	H	A	H	A	A	H	H	A	A	A	A	A	H	A	H	A	H	A	A	A	A
1052	8K	AB10906r	57.3	H	H	H	A	A	A	A	H	A	A	A	A	A	H	A	H	-	H	H	A	H	H	-	H	A	H	A	H	A	A	H	H	A	A	A	A	A	H	A	H	A	H	A	A	A	A
1053	8K	AB10879r	59.2	H	H	H	A	A	A	A	H	A	A	A	A	A	H	A	H	A	H	H	A	H	H	H	H	-	H	A	H	A	A	H	H	A	A	H	-	A	H	A	-	A	-	A	A	A	A
1054	8K	AB10880r	59.2	H	H	H	A	A	A	A	H	A	A	A	A	A	H	A	H	A	H	H	A	H	H	H	H	A	H	A	H	A	A	H	H	A	A	H	A	A	H	A	H	A	H	A	A	A	A
1055	8K	AB10978r	64.1	H	H	H	A	A	A	A	H	A	A	A	H	A	-	A	H	A	-	H	A	H	H	H	H	A	A	A	H	A	A	H	H	A	A	A	A	A	H	A	H	A	H	A	A	A	A
1056	8K	AB11057r	65.2	H	H	H	A	A	A	A	H	A	A	A	H	A	H	A	H	A	H	H	A	H	H	H	H	A	A	A	H	A	A	H	H	A	A	A	A	A	H	A	H	A	H	A	A	-	A
1057	8K	AB10876r	66.8	H	H	H	H	A	A	A	H	A	A	A	H	A	H	A	H	A	H	H	A	H	H	H	H	A	A	A	H	A	A	H	H	A	A	A	A	A	H	A	H	A	H	A	A	A	A
1058	8K	AB11047r	70.2	H	H	H	A	A	A	A	H	A	A	A	H	A	H	A	H	A	H	H	A	H	H	H	H	A	A	A	H	A	A	H	H	A	A	A	A	A	H	A	H	A	H	A	A	A	A
1059	8K	AB10982r	70.8	H	H	H	A	A	A	A	H	A	A	A	H	A	H	A	H	A	H	H	A	H	H	H	H	A	A	A	H	A	A	H	H	A	A	A	A	A	H	A	H	A	H	A	A	A	A
1060	8K	AB11078r	72.9	-	H	H	A	A	A	A	H	A	A	A	H	A	H	A	H	A	H	H	A	H	H	-	-	A	A	A	-	-	A	H	H	A	A	A	A	A	-	A	H	A	H	A	A	-	A
1061	8K	AB11081r	72.9	-	H	H	A	A	A	A	H	A	A	A	H	A	H	A	H	A	H	H	A	H	H	-	-	A	A	A	-	-	A	H	H	A	A	A	A	A	-	A	H	A	H	A	A	A	A
1062	8K	AB11087r	79.7	H	H	H	A	A	A	A	H	A	A	A	H	A	H	A	H	A	H	H	H	H	H	H	H	A	A	A	H	A	A	H	H	A	A	A	A	A	H	A	H	A	H	A	A	A	A
1063	8K	AB11132r	81.4	H	H	H	A	A	A	A	H	A	A	A	H	A	H	A	H	A	H	H	H	H	H	H	H	A	A	A	H	A	-	H	H	A	A	A	A	A	H	A	H	A	H	A	A	A	A
1064	8K	AB11221r	102.6	-	H	H	A	A	A	A	H	A	H	A	H	A	A	H	H	H	H	H	H	-	H	-	H	H	A	A	H	A	A	H	H	A	A	A	H	H	-	A	A	A	-	H	A	A	A
1065	8N	AB11295	0	H	A	A	H	H	H	A	A	A	H	H	A	H	H	A	H	H	A	H	A	H	H	H	H	H	A	H	A	H	H	H	H	H	H	A	H	A	H	A	H	H	H	H	H	H	H
1066	8N	AB11328	5.5	-	A	A	H	-	-	A	A	A	H	-	A	H	H	A	H	H	A	-	A	H	H	-	H	A	A	-	A	-	H	H	H	H	H	A	H	A	H	H	H	-	H	H	H	H	H
1067	8N	AB11329	7	H	A	A	H	H	H	A	A	A	-	H	A	H	H	A	H	-	A	H	A	H	H	H	H	-	A	H	A	H	H	H	H	H	H	A	H	A	H	-	H	H	H	H	H	H	H
1068	8N	AB11355	9.1	H	A	A	H	H	H	A	A	H	A	H	A	H	H	A	H	A	A	H	A	H	H	H	H	A	A	H	A	H	H	H	H	H	H	A	H	A	H	H	H	H	H	A	H	H	A
1069	8N	AB11335	9.6	H	A	A	H	H	H	A	A	H	H	H	A	H	H	A	H	H	A	H	A	H	H	H	H	A	A	H	A	H	H	H	H	H	H	A	A	A	H	H	H	H	H	A	H	H	H
1070	8N	AB11322	15.2	H	A	A	H	H	H	A	A	H	H	H	-	H	H	A	A	H	A	H	A	H	H	H	H	A	A	H	A	H	H	H	H	H	H	A	H	A	H	H	H	H	H	A	H	H	H
1071	8N	AB11489	20.1	H	A	A	H	-	H	A	A	H	A	H	A	H	H	A	A	A	A	H	A	H	H	H	H	A	A	H	A	H	H	H	H	H	H	A	A	A	H	H	H	H	H	A	H	H	H
1072	8N	AB11490	20.1	H	A	A	H	-	H	A	A	H	A	H	A	H	H	A	A	A	A	H	A	H	H	H	H	A	A	H	A	H	H	H	H	H	H	A	A	A	H	H	H	H	H	A	H	H	H
1073	8N	AB11404	25.6	H	A	A	H	H	H	A	A	H	H	H	A	H	H	A	A	H	A	H	A	H	H	H	H	A	A	H	A	H	H	H	H	H	H	A	-	A	H	H	H	H	H	A	H	H	H
1074	8N	AB11400	28.3	H	A	A	H	-	H	A	A	H	H	-	A	H	H	A	A	H	A	H	A	H	H	-	H	A	A	H	A	-	H	H	-	-	H	A	A	A	H	-	H	H	H	A	H	H	H
1075	8N	AB11432	29.2	H	A	A	H	H	H	A	A	H	H	H	A	H	H	A	A	H	A	H	A	H	H	H	H	A	A	H	A	H	H	H	H	H	-	A	A	A	H	H	H	H	H	A	H	H	H
1076	8N	AB11558	33.1	H	A	A	A	H	H	A	A	H	H	-	A	H	H	A	A	H	A	H	-	H	H	A	H	A	A	H	A	-	H	H	H	H	H	A	A	A	-	H	H	H	H	A	H	A	H
1077	8N	AB11444r	39.6	H	A	A	H	H	H	A	A	H	H	H	A	H	H	A	A	H	A	H	A	H	H	A	H	A	A	H	A	H	H	H	H	H	H	A	A	A	H	H	-	H	H	A	H	-	H
1078	8N	AB11410	43.7	H	A	A	H	H	H	A	A	H	H	-	A	H	H	A	A	-	-	H	A	-	H	A	H	A	A	H	A	-	H	-	A	H	H	A	A	A	H	A	H	H	H	A	H	-	H
1079	8N	AB11408r	50.5	H	A	A	H	H	H	A	A	-	H	H	A	H	H	A	A	H	A	H	A	H	H	A	H	A	A	H	A	-	H	H	A	H	A	A	A	-	H	H	A	H	H	A	H	A	H
1080	8N	AB11411r	50.5	H	A	-	H	H	H	A	A	H	H	H	A	H	H	A	A	H	A	H	A	-	H	A	H	A	A	H	A	-	H	H	A	H	A	A	A	H	-	H	A	H	H	A	H	A	H
1081	8N	AB11415r	55.4	H	A	A	A	H	H	A	A	H	H	H	A	H	H	A	A	H	A	H	A	H	H	A	H	A	A	H	A	H	H	H	A	A	H	A	A	A	H	A	A	H	H	A	H	A	H
1082	8N	AB11425r	57	H	A	A	A	H	H	A	A	H	H	H	-	-	H	A	A	H	A	-	A	H	H	A	H	A	A	H	A	H	H	H	A	-	-	-	A	A	-	A	A	H	H	A	H	A	H
1083	8N	AB11426r	57	H	A	A	A	H	H	A	A	H	H	H	-	-	H	A	A	H	A	-	A	H	H	A	H	A	A	H	A	H	H	H	A	-	-	-	A	A	-	A	A	H	H	A	H	A	H
1084	8N	AB11392r	61.4	H	A	A	A	H	H	A	A	H	H	A	A	H	H	A	A	H	A	H	A	H	H	A	H	A	A	H	A	H	H	H	-	H	H	A	A	A	-	A	A	H	H	A	H	A	A
1085	8N	AB11391r	61.4	H	A	A	A	H	H	A	A	H	H	A	A	H	H	A	A	H	A	H	A	H	H	A	H	A	A	H	A	H	H	H	A	H	H	A	A	A	-	A	A	H	H	A	H	A	A
1086	8N	AB11560r	64	H	A	A	A	H	H	A	A	H	H	A	A	H	H	A	A	H	A	H	A	H	H	A	H	A	A	H	A	H	H	H	A	A	A	A	A	A	A	A	A	H	H	A	H	A	H
1087	8N	AB11541r	66.9	H	A	A	A	H	H	A	A	H	H	-	A	H	H	-	A	H	A	H	A	H	H	-	-	A	A	H	A	H	H	H	A	-	-	A	A	A	H	A	A	H	H	A	H	A	-
1088	8N	AB11542r	66.9	H	A	A	A	H	H	A	A	H	H	-	A	H	-	-	A	H	A	H	A	H	H	-	-	A	A	H	A	H	H	H	A	-	A	A	A	A	H	A	A	H	H	A	H	A	-
1089	8N	AB11570r	69.7	H	A	A	A	H	H	A	A	H	H	-	A	H	H	A	A	H	A	H	A	H	H	A	-	A	A	H	A	-	H	H	A	H	-	A	A	A	H	A	A	H	H	A	H	A	A
1090	8N	AB11569r	69.7	H	A	A	A	H	H	A	A	H	H	-	A	H	H	A	A	H	A	H	A	H	H	A	H	A	A	H	A	-	H	H	A	H	-	A	A	A	-	A	A	H	H	A	H	A	A
1091	8N	AB11626r	72.3	H	A	-	A	-	H	A	A	H	H	A	A	H	H	A	A	H	A	H	A	H	H	-	H	A	A	H	A	H	H	H	A	A	H	-	A	A	H	A	A	H	H	A	H	A	-
1092	8N	AB11564r	74.3	H	A	A	A	H	H	A	A	H	H	-	A	H	H	-	A	H	A	H	A	H	H	A	H	A	A	H	A	-	H	H	A	A	-	A	A	A	A	A	A	H	H	A	H	A	A
1093	8N	AB11470r	90.7	H	-	A	A	H	H	A	A	H	H	H	-	H	H	A	-	H	-	H	-	H	H	H	H	-	A	H	-	H	H	H	A	H	A	-	A	A	H	A	A	H	H	H	H	-	H
1094	8N	AB11703r	114.7	A	-	A	A	H	H	A	A	H	H	A	-	H	-	H	-	H	H	H	-	H	-	A	H	-	A	H	-	H	H	H	H	A	A	-	A	A	A	A	A	A	H	H	H	A	A
1095	8N	AB11746r	120.5	A	A	A	A	H	H	A	A	H	H	A	A	H	A	H	A	H	H	H	A	H	A	-	H	A	A	H	A	H	H	H	H	A	A	A	A	A	A	A	A	A	H	H	H	A	-
1096	8N	AB11749r	120.5	A	A	A	A	H	-	A	A	H	H	A	A	H	A	-	-	H	-	H	A	H	A	A	H	A	A	H	A	H	H	H	H	A	A	-	A	A	A	-	A	A	-	-	H	A	A
1097	8N	AB11754	139.8	A	A	A	A	H	H	A	A	H	H	A	A	H	A	H	A	H	H	H	A	H	A	A	H	A	A	H	A	-	H	H	H	A	A	A	A	A	H	H	A	A	A	H	H	H	-
1098	8N	AB11764	141.7	A	A	A	A	H	H	A	A	H	H	A	A	H	A	H	A	H	H	H	A	H	A	A	H	A	A	H	A	H	H	H	H	A	A	A	H	A	H	H	A	A	A	H	H	H	H
1099	8N	AB11760	145.8	A	A	A	A	H	H	A	A	H	H	A	A	H	A	H	A	H	H	H	A	H	A	A	H	A	A	H	A	H	H	H	H	A	A	A	H	A	H	H	A	A	A	H	H	H	H
1100	9K	AB11785	0	H	H	H	H	A	A	A	H	A	H	H	A	H	H	A	A	H	A	H	H	H	H	A	H	H	A	A	A	A	H	A	A	H	A	H	H	A	H	H	H	A	H	A	H	A	H
1101	9K	AB11830	5.8	H	H	H	H	A	A	A	H	A	H	H	A	H	H	A	A	H	A	H	H	H	H	A	H	H	A	A	A	A	H	A	A	H	A	H	A	A	H	H	H	A	H	A	H	A	H
1102	9K	AB11831	5.8	H	H	H	H	A	A	A	H	A	H	H	A	H	H	A	A	H	A	H	H	H	H	A	H	H	A	A	A	A	H	A	A	H	A	H	A	A	H	H	H	A	H	A	H	A	H
1103	9K	AB11827	7.7	H	H	H	H	A	A	A	H	A	H	H	A	H	H	A	A	H	A	H	H	H	H	A	H	H	A	A	A	A	H	A	A	H	A	H	A	A	H	H	H	A	H	A	H	A	H
1104	9K	AB12730	13.9	H	H	H	H	A	A	A	H	A	H	H	A	H	H	A	A	H	A	H	H	H	H	H	H	H	A	H	A	A	H	A	H	H	A	H	A	A	A	H	H	A	H	A	H	A	H
1105	9K	AB11900	14.3	H	H	H	H	A	A	A	H	A	H	H	A	H	H	A	A	H	A	H	H	H	H	H	H	H	A	A	A	A	H	A	A	H	A	H	A	A	A	H	H	A	H	A	H	A	H
1106	9K	AB11862	14.9	H	H	H	H	A	A	A	H	A	H	H	A	H	H	A	A	H	A	H	H	H	H	H	H	H	A	A	A	A	H	A	A	H	A	H	A	A	A	H	H	A	H	A	-	A	H
1107	9K	AB11841	16.7	H	H	H	H	A	A	A	H	A	H	H	A	H	H	A	A	H	A	H	H	H	H	H	H	H	A	A	A	-	H	A	A	H	A	H	A	A	H	H	H	A	H	A	H	A	H
1108	9K	AB11851r	28.7	H	H	H	A	A	A	A	H	A	H	H	A	H	H	A	A	-	A	H	H	H	H	H	H	H	A	A	A	A	H	A	A	A	A	H	A	A	A	A	H	A	H	A	A	A	H
1109	9K	AB11843r	28.7	H	H	H	A	A	A	A	H	A	H	-	A	H	H	A	A	H	A	H	H	H	H	H	H	H	A	A	A	A	H	A	A	-	A	H	A	A	A	A	H	A	H	A	A	A	H
1110	9K	AB11899r	33.6	H	H	H	A	A	A	A	H	A	H	H	A	H	H	-	A	A	-	H	H	H	H	H	H	H	A	A	-	-	H	A	A	-	-	H	A	A	-	A	H	-	H	A	A	-	H
1111	9K	AB11884r	36.7	H	H	H	A	A	A	A	H	A	H	-	A	H	H	A	A	A	A	H	H	H	H	H	H	H	A	A	A	-	H	A	A	A	A	H	A	A	-	A	H	A	H	A	A	A	H
1112	9K	AB11870r	39.9	H	H	H	A	A	A	A	H	A	H	A	A	H	H	A	A	A	A	-	H	H	H	-	H	H	A	A	A	A	H	A	A	-	A	H	A	A	A	A	H	A	H	A	A	A	H
1113	9K	AB11881r	40.4	H	H	H	A	A	A	A	H	A	H	A	A	H	H	A	A	A	A	H	H	H	H	H	H	H	A	A	A	A	H	A	A	A	A	H	A	A	A	A	H	A	H	A	A	A	H
1114	9K	AB11882r	40.4	H	H	H	A	A	A	A	H	A	H	A	A	H	H	A	A	A	A	H	H	H	H	H	H	H	A	A	A	A	H	A	A	A	A	H	A	A	A	A	H	A	H	A	A	A	H
1115	9K	AB12732r	43.7	H	H	H	A	A	A	A	H	A	H	A	A	H	H	A	A	A	A	H	H	H	H	H	H	H	A	H	A	-	H	A	A	A	A	H	A	A	A	A	H	A	H	A	A	A	H
1116	9K	AB11940r	45.6	H	H	H	A	A	A	A	H	A	H	A	A	H	H	A	A	A	A	H	H	H	H	H	H	H	A	H	A	A	H	A	A	A	A	H	A	A	A	A	H	A	H	A	A	A	H
1117	9K	AB11941r	45.6	H	H	H	A	A	A	A	H	A	H	A	A	H	H	A	A	A	A	H	H	H	H	H	H	H	A	H	A	A	H	A	A	A	A	H	A	A	A	A	H	A	H	A	A	A	H
1118	9K	AB11939r	45.6	H	H	H	A	A	A	A	H	A	H	A	A	H	H	A	A	-	A	H	H	H	H	H	H	H	A	H	A	A	H	A	A	A	A	H	A	A	A	A	H	A	H	A	A	A	H
1119	9K	AB11902r	49.2	H	H	H	A	-	A	-	H	-	H	-	A	H	H	A	-	A	A	H	H	H	H	H	H	H	A	H	A	A	H	-	A	A	A	H	A	-	A	A	H	A	H	A	A	A	H
1120	9K	AB11904r	49.6	H	H	H	A	A	A	A	H	A	H	-	-	H	H	A	A	A	A	H	H	H	H	H	H	H	A	H	A	A	H	A	-	A	A	H	A	A	A	A	H	A	H	A	A	A	H
1121	9K	AB11921r	53.9	H	H	H	A	A	A	A	H	A	H	-	A	H	H	A	A	A	A	H	H	H	H	H	H	H	A	H	A	A	H	A	A	-	A	H	A	A	A	H	H	A	H	A	A	A	H
1122	9K	AB11926r	56.4	H	H	H	A	A	A	A	H	A	H	-	A	H	H	A	A	A	A	H	H	H	H	-	H	H	A	H	A	-	H	A	A	A	A	H	A	A	A	A	H	A	H	A	A	A	H
1123	9K	AB11923r	56.4	H	H	H	A	A	A	A	H	A	H	-	A	H	-	A	A	A	A	H	H	H	H	-	H	H	A	H	A	-	H	A	A	A	A	H	A	A	A	A	H	A	H	A	A	A	H
1124	9K	AB11924r	56.4	H	H	H	A	A	A	A	H	A	H	-	A	H	H	A	A	A	A	H	H	H	H	-	H	H	A	H	A	-	H	A	A	A	A	H	A	A	A	A	H	A	H	A	A	A	H
1125	9K	AB11925r	56.4	H	H	H	A	A	A	A	H	A	H	-	A	H	H	A	A	A	A	H	H	H	H	-	H	H	A	H	A	-	H	A	A	A	A	H	A	A	A	A	H	A	H	A	A	A	H
1126	9K	AB11955r	59.4	H	H	H	A	A	A	A	H	A	H	A	A	H	H	A	A	H	A	H	H	H	H	H	H	H	A	H	A	A	H	A	A	-	A	H	A	A	-	A	H	A	H	A	A	A	H
1127	9K	AB11948r	60.9	H	H	H	-	A	A	A	H	A	H	-	A	H	H	A	A	H	A	H	H	H	H	H	H	H	A	H	A	A	H	A	A	A	A	H	A	A	A	A	H	A	H	A	A	A	H
1128	9K	AB11993r	64.7	H	H	H	A	A	A	A	H	A	H	H	A	H	H	A	A	-	A	H	H	H	H	H	H	H	A	H	A	A	H	A	A	H	A	-	A	A	A	-	H	A	H	A	A	A	H
1129	9K	AB11999r	66.5	H	H	H	A	A	A	A	H	A	H	A	A	H	H	A	A	-	A	H	H	H	H	H	H	H	A	H	A	A	H	A	A	A	A	H	A	A	A	A	H	A	H	A	A	A	H
1130	9K	AB12004r	67.4	H	H	H	A	A	A	A	H	A	H	-	A	H	H	A	A	-	A	H	H	H	H	-	H	H	A	H	A	A	H	A	A	A	-	H	A	A	A	A	H	A	H	A	A	A	A
1131	9K	AB12643r	68.8	H	H	H	A	A	-	A	H	A	H	A	-	H	H	-	A	A	-	H	H	H	H	H	H	H	-	H	-	-	H	A	A	A	A	H	A	A	A	A	H	-	H	-	A	A	H
1132	9K	AB12014r	73.7	H	H	H	A	A	H	A	H	A	A	A	A	H	H	A	H	H	A	H	H	H	H	H	H	H	A	H	A	A	H	A	A	A	A	H	A	A	A	A	H	A	H	A	A	A	A
1133	9K	AB12015r	74	H	H	H	A	A	H	A	H	A	A	A	A	H	H	A	H	H	A	H	H	H	H	H	H	H	A	H	A	A	H	A	A	A	H	H	A	A	A	H	H	A	H	A	A	A	A
1134	9K	AB12012r	76.5	H	H	H	A	A	H	A	H	A	H	H	A	H	H	A	H	A	A	H	H	H	H	H	H	H	A	H	A	A	H	A	A	A	H	H	A	A	-	A	H	A	H	A	A	A	A
1135	9K	AB12036r	78.2	H	H	H	A	A	H	A	H	A	A	H	A	H	H	A	H	A	A	-	H	H	H	-	H	H	A	H	A	A	H	A	A	-	-	H	A	A	A	A	H	A	H	A	A	A	-
1136	9K	AB12045r	80.3	H	H	-	A	A	H	A	H	A	A	H	A	H	H	A	H	-	A	H	H	H	H	H	H	H	A	H	A	A	H	A	A	H	-	H	A	A	A	A	H	A	H	A	A	A	A
1137	9K	AB12044r	80.3	H	H	H	A	A	H	A	H	A	A	H	A	H	H	A	H	-	A	H	H	H	H	H	H	H	A	H	A	A	H	A	A	H	-	H	A	A	A	A	H	A	H	A	A	A	A
1138	9K	AB12046r	81.6	H	H	H	H	A	H	A	H	A	A	H	A	H	H	-	H	H	A	H	H	H	H	-	H	H	A	H	A	A	H	A	A	H	H	H	A	A	A	A	H	A	H	-	A	-	H
1139	9K	AB12071r	84.1	-	H	H	A	A	H	A	H	A	A	H	-	H	H	A	H	A	A	H	H	H	H	H	H	H	A	H	A	A	H	A	A	H	H	H	A	A	A	A	H	A	H	A	A	A	H
1140	9K	AB12070r	84.1	H	H	H	A	A	H	A	H	A	A	H	A	H	H	A	H	A	A	H	H	H	H	H	H	H	A	H	A	A	H	A	A	H	H	H	A	A	A	A	H	A	H	A	A	A	H
1141	9K	AB12092r	87.8	H	H	H	-	A	H	A	H	A	A	H	A	H	H	A	H	-	A	H	H	H	H	H	H	H	H	H	A	A	H	A	A	H	-	H	A	A	A	A	H	A	H	A	A	A	-
1142	9K	AB12081r	89.3	H	H	H	A	A	H	A	H	A	A	H	A	H	H	A	H	H	A	H	H	H	H	H	H	H	H	H	A	A	H	A	A	H	H	H	A	A	A	A	H	A	H	A	A	A	H
1143	9K	AB12082r	89.3	H	H	H	A	-	H	-	H	A	A	H	A	H	H	A	H	H	A	H	H	H	H	H	H	H	H	H	A	-	H	A	A	H	H	H	A	A	A	A	H	A	H	-	A	-	-
1144	9K	AB12085r	91.4	H	H	H	H	A	H	A	H	A	A	H	-	H	H	A	H	-	A	H	H	H	H	-	H	H	H	H	A	-	H	A	H	H	A	H	A	A	A	A	H	A	H	A	A	A	A
1145	9K	AB12109r	93.7	H	H	H	A	A	H	A	H	A	A	H	A	H	H	A	H	A	A	H	H	H	H	H	H	H	H	H	A	A	H	A	A	H	-	H	A	A	A	A	H	A	H	A	A	A	A
1146	9K	AB12155r	96.7	H	A	H	H	A	H	A	H	A	A	H	-	H	H	-	H	H	A	H	-	H	H	H	H	H	H	H	A	A	H	A	-	H	H	H	A	A	A	A	H	A	H	A	A	A	-
1147	9K	AB12181r	98	H	A	H	A	A	H	A	H	A	A	H	A	H	H	A	H	A	A	H	H	H	H	H	H	H	H	H	A	A	H	A	A	H	H	H	A	A	A	A	H	A	H	A	A	A	H
1148	9K	AB12130r	100.9	H	-	A	A	A	H	A	H	A	-	H	A	H	H	A	H	A	A	H	H	H	H	H	A	H	H	H	A	A	H	A	A	H	H	H	A	-	A	A	H	A	H	A	A	A	A
1149	9K	AB12134r	103.6	H	A	A	H	A	H	A	H	A	A	H	A	H	H	A	H	H	A	H	H	H	H	H	A	H	H	H	A	A	H	A	A	H	H	H	A	A	A	H	H	A	H	A	A	A	A
1150	9K	AB12217r	105.1	H	A	A	H	A	H	A	H	A	A	H	A	H	H	A	H	H	A	H	H	H	H	H	A	H	H	H	A	A	H	A	A	H	H	H	A	A	A	A	H	A	H	A	A	A	A
1151	9K	AB12261r	112	H	A	A	A	A	H	A	H	A	A	H	A	H	H	A	H	H	A	H	H	H	H	H	A	A	H	H	A	A	H	A	A	H	H	H	A	H	A	A	A	A	H	H	A	H	A
1152	9K	AB12260r	112.5	H	A	A	A	A	H	A	H	A	A	H	A	H	H	A	H	H	A	H	H	H	H	H	A	A	H	H	A	A	H	A	A	H	H	H	A	H	A	A	A	A	H	H	A	H	A
1153	9K	AB12259r	112.5	H	A	A	A	A	H	A	H	A	A	-	A	H	H	A	H	H	A	H	H	H	H	H	A	A	H	H	A	A	H	A	A	H	H	H	A	H	A	A	A	A	H	H	A	H	A
1154	9K	AB12247r	115.9	H	A	A	H	A	H	A	H	A	A	-	A	H	H	A	H	H	-	H	H	H	H	H	A	A	H	H	A	H	H	A	A	H	H	H	A	H	A	H	A	A	H	H	A	H	-
1155	9K	AB12245r	116.4	H	A	A	H	A	H	A	H	A	A	-	A	-	H	A	H	H	A	H	H	H	H	H	A	A	H	H	A	-	H	A	A	H	H	H	A	H	A	A	A	A	H	H	A	H	A
1156	9K	AB12280r	119.3	H	A	A	-	A	H	A	H	A	A	A	A	H	H	A	H	H	A	H	H	H	H	H	A	A	H	H	H	-	H	A	A	H	H	H	A	H	A	A	A	A	H	H	A	H	A
1157	9K	AB12285r	124.2	H	-	A	H	A	H	A	H	A	A	A	-	-	-	-	H	H	-	H	H	H	H	H	A	-	H	H	H	-	H	H	A	A	H	H	A	H	-	A	A	-	H	H	A	H	A
1158	9K	AB12292r	125.5	H	A	A	H	A	H	A	H	A	A	A	A	A	A	A	H	H	A	H	H	H	H	H	A	A	H	H	H	A	H	H	-	A	H	H	A	H	A	-	A	A	H	H	A	H	A
1159	9K	AB12350r	128.5	H	-	A	H	A	H	A	H	A	A	A	-	-	-	-	H	H	-	H	H	H	H	H	A	-	H	H	H	-	H	H	A	A	H	H	A	H	A	H	A	-	H	H	A	H	A
1160	9K	AB12340r	129.4	H	-	A	H	A	H	A	H	A	A	A	-	A	-	A	H	H	-	H	H	H	H	H	A	-	H	H	H	-	H	H	A	A	H	H	A	H	A	A	A	-	H	H	A	H	A
1161	9K	AB12339r	129.4	H	-	A	H	A	H	A	-	A	A	A	-	-	-	-	H	H	-	H	H	H	H	A	A	-	H	H	H	-	H	H	A	A	H	H	A	H	A	A	A	-	H	H	A	A	A
1162	9K	AB12347r	130.5	H	A	A	H	A	H	A	H	A	A	A	A	A	A	A	H	H	A	H	-	H	H	-	A	A	H	H	H	A	H	H	-	A	H	H	A	H	A	A	A	A	H	H	A	H	A
1163	9K	AB12353r	131.2	H	A	A	H	A	H	A	H	A	A	A	A	A	A	A	H	H	A	H	H	H	H	H	A	A	H	H	H	A	H	H	A	A	H	H	A	H	A	A	A	A	H	H	A	H	-
1164	9K	AB12377r	132.3	H	A	A	H	-	H	A	H	A	A	A	A	A	A	A	H	H	A	H	H	H	H	H	-	A	H	H	H	A	H	H	A	-	H	H	A	H	A	A	A	A	H	H	A	H	-
1165	9K	AB12391r	133.4	H	A	A	H	A	H	A	H	A	A	A	A	A	A	A	H	H	A	H	H	H	H	H	A	A	H	H	H	A	H	H	A	A	H	H	A	H	A	A	A	A	H	H	A	H	A
1166	9K	AB12389r	133.4	H	A	A	H	A	H	A	H	A	A	-	-	A	A	A	H	H	-	H	H	H	H	H	A	A	H	H	H	A	H	H	A	A	H	H	A	H	A	-	-	-	H	H	A	H	A
1167	9K	AB12414r	135.6	H	A	A	H	A	H	A	H	A	A	-	-	A	A	A	H	H	A	H	H	H	H	H	A	A	H	H	H	A	H	H	A	A	H	H	A	H	A	-	A	A	H	H	A	H	H
1168	9K	AB12404r	136.2	H	A	A	H	A	H	A	H	A	A	A	A	A	A	A	H	H	A	H	H	H	H	-	A	A	H	H	H	A	H	H	A	-	H	H	A	H	A	A	A	A	H	H	A	H	-
1169	9K	AB12466r	141.4	H	A	A	-	-	H	A	H	A	A	H	A	A	A	A	H	H	H	H	H	H	H	H	A	A	H	H	H	A	H	H	A	-	H	H	A	H	A	A	-	A	H	H	A	H	H
1170	9K	AB12467r	141.4	H	A	A	H	H	H	A	H	A	A	H	A	A	A	A	H	H	H	H	H	H	H	H	A	A	H	H	H	A	H	H	A	A	H	H	A	H	A	A	A	A	H	H	A	H	H
1171	9K	AB12211r	143.4	H	A	A	H	H	H	A	H	A	A	A	A	A	A	A	H	H	H	H	H	H	H	H	A	A	H	H	H	A	H	H	A	H	H	H	A	H	A	A	A	A	H	H	A	H	-
1172	9K	AB12483r	144.4	H	A	A	H	H	H	A	H	A	A	-	A	A	A	A	H	H	H	H	H	H	H	H	A	A	H	H	H	A	H	H	A	A	H	H	A	H	A	A	A	A	H	H	A	H	-
1173	9K	AB12518r	146.3	H	A	A	H	H	H	A	H	A	A	A	A	A	A	A	H	H	H	H	H	H	H	H	A	A	H	H	H	A	H	H	A	-	H	H	A	H	A	A	A	A	H	H	A	H	H
1174	9K	AB12443r	150.2	H	A	A	H	H	H	A	H	A	A	H	A	A	A	A	H	H	H	H	H	H	H	H	A	A	H	-	H	A	H	H	H	H	H	H	A	H	-	H	A	A	H	H	A	H	H
1175	9K	AB12441r	150.2	H	A	A	H	H	H	A	H	A	A	H	A	A	A	A	H	H	H	H	H	H	H	H	A	A	H	-	H	A	H	H	H	H	H	H	A	H	H	H	A	A	H	H	A	H	H
1176	9K	AB12442r	150.2	H	A	A	H	H	H	A	H	A	A	H	A	A	A	A	H	H	H	H	H	H	H	H	A	A	H	-	H	A	H	H	H	H	H	H	A	H	-	H	A	A	H	H	A	H	H
1177	9K	AB12554r	156.5	H	A	A	H	H	H	A	H	A	A	A	A	A	A	A	H	H	H	H	H	H	H	H	A	A	H	H	H	A	H	H	A	-	H	H	A	H	A	A	A	A	H	H	H	A	A
1178	9K	AB12551r	159.6	H	A	A	H	H	H	A	H	A	A	A	A	A	A	A	H	H	H	H	H	H	H	H	A	A	H	H	H	A	H	H	A	A	H	H	A	H	A	A	A	A	H	H	H	A	A
1179	9K	AB12557r	161.5	H	A	A	A	H	H	A	H	A	A	A	A	A	A	A	H	H	H	H	-	H	H	H	A	A	H	H	H	A	H	H	A	-	H	H	A	H	A	H	A	A	H	H	H	A	-
1180	9K	AB12577r	163.5	H	A	A	A	H	H	A	H	A	A	A	A	A	A	A	H	H	H	A	H	H	H	H	A	A	H	H	H	A	H	H	A	A	H	H	A	H	A	H	A	A	H	H	H	A	A
1181	9K	AB12578r	163.7	H	A	A	A	H	H	A	H	A	A	A	A	A	A	A	H	H	H	A	H	H	H	H	A	A	H	H	H	A	H	H	A	A	H	H	A	H	A	H	A	A	H	H	H	A	A
1182	9K	AB12576r	164.2	H	A	A	A	H	H	A	H	A	A	A	A	A	A	A	H	H	H	A	H	H	H	H	A	A	H	H	H	A	H	H	A	A	H	H	A	H	A	H	A	A	H	H	H	A	A
1183	9K	AB12587r	166	H	A	A	A	H	H	A	H	A	A	A	A	A	A	A	H	H	H	A	H	H	H	H	A	A	H	H	H	A	H	H	H	A	H	H	A	H	A	H	A	A	H	H	H	A	A
1184	9K	AB12634r	169.5	H	A	A	A	H	H	-	H	-	A	A	A	A	A	A	H	H	H	A	H	H	H	H	A	A	H	H	H	A	H	H	A	A	H	H	A	H	H	H	A	A	H	H	H	A	A
1185	9K	AB12633r	169.5	H	A	A	A	H	H	-	H	-	A	A	A	A	A	A	H	H	H	A	H	H	H	H	A	A	H	H	H	A	H	H	A	A	H	H	A	H	H	H	A	A	H	H	H	A	A
1186	9K	AB12614r	172.2	H	A	A	A	H	H	A	-	A	A	H	A	A	A	A	H	H	H	A	H	H	H	-	A	A	H	H	H	A	H	H	-	A	H	H	A	H	H	H	A	A	H	H	H	A	A
1187	9K	AB12612r	174.2	H	A	A	A	H	H	A	H	A	A	H	A	A	A	A	H	H	H	A	H	H	H	H	A	A	H	H	H	A	H	H	A	H	H	H	A	H	H	H	A	A	H	H	H	-	H
1188	9K	AB12654r	175.6	H	A	A	A	H	H	A	H	A	A	H	A	A	A	A	H	H	H	A	H	H	H	H	A	A	H	H	H	A	H	H	-	H	H	H	A	H	H	H	A	A	H	H	H	A	-
1189	9K	AB12674r	176.7	H	A	A	A	H	H	-	H	-	A	H	A	A	A	A	H	H	H	-	H	H	H	H	A	A	H	H	H	-	H	H	A	A	-	H	A	H	H	H	A	A	H	H	H	A	A
1190	9K	AB12681r	177.7	H	A	A	A	H	H	A	H	A	A	H	A	A	A	A	H	H	H	A	H	H	H	H	A	A	H	H	H	A	H	H	A	A	H	H	A	H	H	H	A	A	H	H	H	A	A
1191	9K	AB12693r	177.7	H	A	A	A	H	H	A	H	A	A	H	A	A	A	A	H	H	H	A	H	H	H	H	A	A	H	H	H	A	H	H	A	-	H	H	A	H	H	H	A	A	H	H	H	A	-
1192	9K	AB12718r	183	H	A	A	A	H	A	A	H	A	A	H	A	A	A	A	H	H	H	A	H	H	H	H	A	A	H	H	H	A	A	H	-	A	A	H	A	H	H	H	A	A	H	H	H	A	-
1193	9K	AB12717r	183.8	H	A	A	A	H	A	H	H	A	A	H	A	A	A	A	H	H	H	A	H	H	H	H	A	A	H	H	H	A	H	H	A	A	H	H	A	H	H	H	A	A	H	H	H	A	A
1194	9K	AB12744r	186.9	H	A	A	A	H	A	H	H	H	A	H	A	A	A	A	H	H	H	A	H	H	H	H	A	A	H	H	H	A	-	H	-	A	H	H	A	H	H	H	A	A	H	H	H	A	H
1195	9K	AB12747r	188	H	A	A	A	H	A	H	H	H	A	H	A	A	A	A	H	H	H	A	H	H	H	H	A	A	H	H	H	A	A	H	A	A	H	H	A	H	H	H	A	A	H	H	H	-	H
1196	9K	AB12762r	191.1	H	A	A	A	H	A	H	H	H	A	H	A	A	A	A	H	H	H	A	H	H	H	H	A	A	H	H	A	A	A	H	H	A	H	H	A	H	H	H	A	A	H	H	H	A	H
1197	9K	AB12773r	193	H	A	A	A	H	A	H	H	H	A	-	A	A	A	A	H	H	H	A	H	H	H	H	A	A	H	H	A	A	-	H	H	A	H	H	A	H	H	H	A	A	H	H	H	-	A
1198	9K	AB12794r	197.2	H	A	A	A	H	A	H	H	H	A	H	A	A	A	A	H	H	H	-	H	H	H	-	A	A	H	H	A	A	A	H	H	A	-	-	A	H	-	H	A	A	H	A	H	A	A
1199	9K	AB12796r	197.2	H	A	-	A	H	A	H	H	H	A	H	A	A	A	A	H	H	H	-	-	H	H	-	A	A	H	H	A	A	A	H	H	A	-	-	A	H	-	H	A	A	H	A	H	A	A
1200	9K	AB12811r	200.9	H	A	A	A	H	A	H	H	H	A	H	-	A	A	A	H	H	H	A	H	H	H	-	A	A	H	H	A	A	A	H	H	A	-	H	A	H	H	H	A	A	H	A	H	A	A
1201	9K	AB12830r	202.8	H	A	A	A	H	A	H	H	H	A	-	A	A	A	A	H	H	H	A	H	H	H	H	A	A	H	H	A	A	-	H	A	A	H	H	A	H	H	H	A	A	H	A	H	A	-
1202	9K	AB12833r	203.9	H	A	A	A	H	A	H	H	H	A	H	A	A	A	A	H	H	H	A	H	H	H	H	A	A	H	H	A	A	-	H	A	A	H	H	A	-	H	H	-	A	H	A	H	A	A
1203	9K	AB12848r	206.4	H	A	A	A	H	A	H	H	H	A	H	A	A	A	A	H	H	H	-	H	H	H	H	-	A	H	H	A	H	A	H	A	A	A	H	H	H	H	A	A	A	H	A	H	A	A
1204	9K	AB12854r	209.7	H	A	A	A	H	A	H	H	H	A	H	A	A	A	A	H	H	H	A	H	H	H	H	A	A	H	H	A	H	A	H	A	A	A	H	A	H	-	A	A	A	H	A	H	A	H
1205	9K	AB12851r	209.7	H	A	A	A	H	A	H	H	H	A	H	A	A	A	A	H	H	H	A	H	H	H	H	A	A	H	H	A	H	A	H	A	A	A	H	A	H	-	A	A	A	H	A	H	A	H
1206	9K	AB12865r	212.3	H	-	A	A	H	-	H	H	H	A	H	A	A	A	-	H	H	H	-	H	H	H	H	A	A	H	H	-	H	A	H	A	A	A	H	H	H	H	A	A	A	H	-	H	A	H
1207	9K	AB12870r	213.7	H	A	A	A	H	A	H	H	H	A	H	A	A	A	A	H	H	H	A	H	H	H	H	A	A	H	H	A	H	A	H	A	A	A	H	A	H	H	A	A	A	H	A	H	A	H
1208	9K	AB12853	225.9	H	A	A	-	H	A	H	H	H	-	H	A	A	A	A	H	H	H	A	H	H	H	H	A	A	H	H	A	H	H	H	A	A	A	H	H	H	-	H	A	A	H	A	H	H	H
1209	9K	AB12871	227.9	H	A	-	A	H	A	H	H	H	-	H	A	A	A	A	H	H	H	A	H	H	H	H	A	A	H	H	A	H	H	H	A	A	A	H	H	H	H	H	H	A	H	A	H	-	H
1210	9K	AB12872	228.9	H	A	-	A	H	A	H	H	H	H	H	A	A	-	-	H	H	H	A	H	H	H	H	A	A	H	H	A	H	H	H	-	-	A	H	H	H	-	H	H	A	H	A	H	H	H
1211	9K	AB12855	231.5	H	A	A	A	H	A	H	H	H	H	H	A	A	A	A	H	H	H	A	H	H	H	H	A	A	H	H	A	H	H	H	-	A	A	H	H	H	H	H	A	A	H	A	H	H	H
1212	9K	AB12866	233	H	A	H	H	H	A	H	H	H	H	H	A	A	A	A	H	H	H	-	H	H	H	H	A	A	H	H	A	H	H	H	-	A	A	H	H	H	H	H	H	A	H	A	H	H	H
1213	9K	AB12924	240.3	H	A	H	H	H	A	H	H	H	H	H	A	A	A	A	H	H	H	A	H	A	H	H	H	A	H	H	A	H	H	H	H	A	A	H	H	H	H	H	H	H	A	A	H	H	H
1214	9K	AB12907	240.5	H	A	H	H	H	A	H	H	H	H	H	A	A	A	A	H	H	H	A	H	A	H	H	H	A	H	H	A	-	H	H	H	A	A	H	H	H	H	H	H	H	A	A	H	H	H
1215	9K	AB12888	242	H	A	H	A	H	A	H	H	H	H	H	A	A	A	-	H	-	H	A	H	A	H	H	H	A	H	H	A	H	H	H	H	A	A	H	H	-	H	H	H	H	A	A	H	-	H
1216	9K	AB12890	242	H	A	-	A	H	A	H	H	H	-	H	A	A	A	A	H	H	H	A	H	A	H	H	H	A	H	H	A	H	H	H	H	A	A	H	H	H	H	H	H	H	A	A	H	H	H
1217	9K	AB12933	246.1	H	A	H	A	H	A	H	H	H	H	H	A	A	A	A	H	H	H	A	H	A	H	H	H	A	H	H	A	H	-	H	-	A	A	H	H	H	H	H	H	H	A	A	H	H	H
1218	9N	AB12948	0	A	H	A	-	A	A	H	A	A	A	H	A	A	H	A	H	H	A	A	H	H	H	-	H	H	A	H	A	H	A	H	H	H	A	-	H	A	H	H	A	A	A	H	A	H	H
1219	9N	AB12944r	15.2	-	H	A	A	A	A	H	A	-	A	A	A	A	H	A	H	H	H	A	H	H	H	H	H	H	A	H	-	H	A	H	H	-	A	H	A	A	H	A	A	-	A	H	A	A	-
1220	9N	AB12943r	17.4	A	H	A	A	A	A	H	A	A	A	-	A	A	H	A	H	H	A	A	H	H	H	H	H	H	A	H	A	H	A	H	H	A	A	H	A	A	H	A	A	A	A	H	A	A	-
1221	9N	AB12946r	17.7	A	H	A	A	A	A	H	A	A	A	A	A	A	H	-	H	H	A	A	H	H	H	H	H	H	A	H	A	H	A	H	H	-	A	H	-	A	-	A	A	A	A	H	A	A	A
1222	9N	AB12962r	20	A	H	A	A	A	A	H	A	A	A	-	A	A	H	A	H	H	A	A	H	H	H	H	H	H	A	H	A	H	A	H	H	-	A	H	A	A	H	A	A	A	A	H	A	A	A
1223	9N	AB12966r	21.3	A	H	A	A	A	A	H	A	A	A	A	A	A	H	A	H	H	A	A	H	H	H	H	H	H	A	H	A	H	A	H	H	A	A	H	H	A	H	A	A	A	A	H	A	A	-
1224	9N	AB12976r	23.9	A	H	A	A	A	A	H	A	A	A	A	A	A	H	A	H	H	A	A	H	H	H	H	H	H	H	H	A	H	A	H	A	A	A	H	-	A	H	A	A	A	A	H	A	A	A
1225	9N	AB12985r	26.3	A	H	A	A	A	A	H	A	A	A	-	A	A	H	A	H	H	A	-	H	H	H	A	H	H	H	H	A	-	A	H	A	A	A	H	H	A	H	H	A	A	A	H	A	A	-
1226	9N	AB12990r	28.2	A	H	A	A	-	A	H	A	A	A	A	A	A	H	A	H	H	A	H	H	H	H	A	H	H	H	H	A	-	A	H	-	A	A	H	H	A	H	H	A	A	A	H	A	A	-
1227	9N	AB12989r	28.2	A	H	A	A	-	A	H	A	A	A	A	A	A	H	A	H	H	A	H	H	H	H	A	H	H	H	H	A	-	A	H	-	A	A	H	H	A	H	H	A	A	A	H	A	A	-
1228	9N	AB13457r	31.2	A	H	A	A	A	A	H	A	A	A	A	A	A	H	A	H	H	A	H	H	H	H	A	H	H	H	H	A	H	A	H	A	A	A	H	H	A	H	H	A	A	A	H	A	H	-
1229	9N	AB13017r	36.8	-	H	A	A	A	A	A	A	H	A	A	A	A	H	A	H	H	A	H	H	H	H	A	H	H	H	H	A	-	A	-	A	H	A	H	-	A	H	H	A	A	A	H	A	-	A
1230	9N	AB13022r	40	A	H	A	A	A	A	A	A	H	A	H	A	A	H	A	H	H	A	H	H	H	H	A	H	H	H	H	A	-	A	H	A	-	A	H	H	A	H	H	A	A	A	H	A	A	H
1231	9N	AB13019r	40	A	H	A	-	A	-	-	A	H	A	H	A	A	H	-	H	H	A	-	H	H	H	A	H	H	H	H	-	-	A	H	A	H	-	H	H	A	H	H	-	-	A	H	A	A	H
1232	9N	AB13021r	40	A	H	A	A	A	-	A	A	H	A	H	A	A	H	A	H	H	A	H	H	H	H	A	H	H	H	H	A	-	A	H	A	-	A	H	H	A	H	H	A	A	A	H	A	-	H
1233	9N	AB13116r	46.8	A	H	A	A	A	A	A	A	H	A	H	A	A	H	A	H	H	A	H	H	H	H	A	H	H	H	H	A	H	A	H	A	A	A	H	H	A	H	H	A	A	A	H	A	A	H
1234	9N	AB13147r	49.3	A	H	A	A	A	A	A	A	H	A	H	A	A	H	A	H	H	A	H	H	H	H	A	H	H	H	H	A	H	A	H	-	-	A	H	H	A	H	H	A	A	A	H	A	A	A
1235	9N	AB13197r	49.9	A	H	A	A	A	A	A	A	H	A	H	A	A	H	A	H	H	A	H	H	H	H	A	H	H	H	A	A	H	A	H	A	A	A	H	H	A	H	H	A	H	A	H	A	A	A
1236	9N	AB13141r	52	A	H	A	A	A	A	A	A	H	A	H	A	A	H	A	H	H	A	H	H	H	H	A	H	H	H	H	A	H	A	H	A	A	A	H	H	A	H	H	A	A	A	H	A	A	A
1237	9N	AB13153r	52.8	A	H	A	A	A	A	A	A	H	A	-	A	A	H	A	H	H	A	H	H	-	-	A	H	H	H	-	A	H	A	H	A	-	A	H	H	A	H	H	A	H	A	H	A	A	A
1238	9N	AB13173r	54.8	A	H	A	A	A	A	A	A	H	A	H	A	A	H	A	H	H	A	H	-	H	H	A	H	H	H	H	A	H	A	H	-	H	A	-	H	A	-	H	A	H	A	H	A	A	A
1239	9N	AB13172r	54.8	A	H	A	A	A	A	A	A	H	A	H	A	A	H	A	H	H	A	H	-	H	H	A	H	H	H	H	A	H	A	H	-	H	A	-	H	A	-	H	A	H	A	H	A	A	A
1240	9N	AB13174r	54.8	A	H	A	A	A	A	A	A	H	A	H	A	A	H	A	H	H	A	H	-	H	H	A	H	H	H	H	A	H	A	H	-	H	A	H	H	A	-	H	A	H	A	H	A	A	A
1241	9N	AB13240r	59	A	H	A	A	A	A	A	A	H	-	H	A	A	H	A	H	H	A	H	H	H	H	A	H	H	H	-	A	H	A	H	A	A	A	H	H	A	H	A	A	H	A	H	A	A	A
1242	9N	AB13099r	60	A	H	A	A	A	A	A	A	H	A	H	A	A	H	A	H	H	A	H	H	H	H	-	H	H	H	A	A	H	A	H	A	A	A	-	H	A	H	A	A	H	A	H	A	A	A
1243	9N	AB13221r	61.3	A	H	A	A	A	A	A	A	H	-	H	A	A	H	A	H	H	A	H	H	H	H	A	H	H	H	A	A	H	A	H	A	H	A	-	H	A	H	A	A	H	A	H	A	A	A
1244	9N	AB13102r	62.2	A	H	A	A	A	A	A	A	H	A	H	A	A	H	A	H	H	A	H	H	H	H	-	H	H	H	A	A	H	A	H	-	A	A	H	H	A	H	A	A	H	A	H	A	A	A
1245	9N	AB13687r	68.5	A	H	A	A	A	A	A	A	H	A	H	A	A	H	A	H	A	A	H	H	H	H	-	H	H	H	A	A	H	A	H	A	H	A	H	H	A	H	-	A	H	A	H	A	A	A
1246	9N	AB13689r	68.5	A	H	A	A	A	A	A	A	H	A	H	A	A	H	A	H	A	A	H	H	H	H	-	H	H	H	A	A	H	A	H	A	H	A	H	H	A	H	H	A	H	A	H	A	A	A
1247	9N	AB13283r	76.7	H	H	A	H	A	A	A	A	H	A	H	A	A	H	A	H	A	A	H	H	H	H	A	H	H	H	A	A	H	-	H	A	H	A	H	H	A	H	A	A	H	A	H	A	A	A
1248	9N	AB13339r	84.9	H	H	A	A	A	A	A	A	H	H	H	A	A	A	A	H	A	A	H	H	A	H	A	H	H	H	A	A	H	H	H	A	A	A	H	H	A	H	A	A	H	A	H	A	A	H
1249	9N	AB13340r	84.9	H	H	A	A	A	A	A	A	H	H	H	A	A	A	A	H	A	A	H	H	A	H	A	H	H	H	A	A	H	H	H	A	A	A	H	H	A	H	A	A	H	A	H	A	A	H
1250	9N	AB13344r	87.6	H	H	A	H	A	A	A	A	H	A	H	A	A	A	A	H	A	A	H	H	A	H	A	H	H	H	A	A	H	H	H	A	H	A	-	H	A	-	A	A	H	A	H	A	A	H
1251	9N	AB13361r	94	H	H	A	A	A	A	A	A	H	-	H	A	A	A	A	H	A	A	H	H	A	H	A	H	H	H	A	H	-	H	H	A	A	A	H	H	A	H	H	A	H	A	H	A	A	-
1252	9N	AB13369r	97.7	-	H	A	A	A	A	A	A	H	A	H	A	A	A	A	-	A	A	H	H	-	H	A	-	-	-	A	H	-	H	H	A	A	A	H	H	A	H	A	A	H	A	H	A	A	A
1253	9N	AB13371r	97.7	-	H	A	A	A	A	A	A	H	A	H	A	A	A	A	-	A	A	H	H	-	H	A	-	-	-	A	H	-	H	H	A	A	A	H	H	A	H	A	A	H	A	H	A	A	A
1254	9N	AB13423r	103.3	H	H	A	A	A	A	A	A	H	A	H	A	A	A	A	H	A	A	H	H	A	H	A	H	H	H	A	H	H	H	H	A	A	A	H	H	A	H	H	A	H	A	H	A	A	A
1255	9N	AB13425r	104.4	H	H	A	A	A	A	A	A	H	A	H	A	-	A	A	H	A	-	H	H	A	H	A	H	H	-	A	-	-	H	H	A	A	A	H	H	A	H	A	A	H	-	H	A	A	A
1256	9N	AB13426r	104.4	H	H	A	A	A	A	A	A	H	A	H	A	-	A	A	H	A	-	H	H	A	H	A	H	H	-	A	-	-	H	H	A	A	A	H	H	A	H	A	A	H	-	H	A	A	A
1257	9N	AB13424r	105.9	H	H	A	H	A	A	A	A	H	A	H	A	A	A	A	H	A	A	H	H	A	H	A	H	H	H	A	H	H	H	H	A	-	A	H	H	A	-	A	A	H	A	H	A	-	A
1258	9N	AB13501r	112.7	H	H	H	H	A	A	A	A	H	H	H	A	A	A	A	H	A	A	H	H	A	H	A	H	H	H	A	H	H	H	H	A	H	A	H	H	A	H	A	A	H	A	H	A	A	A
1259	9N	AB13512r	112.7	H	H	H	A	A	A	A	A	H	H	H	A	A	A	A	H	A	A	H	H	A	H	A	H	H	H	A	H	H	H	H	A	H	A	H	H	A	H	A	A	H	A	H	A	A	A
1260	9N	AB13588r	113.6	H	H	H	-	A	A	A	A	H	H	A	A	A	A	A	H	A	A	H	H	A	H	A	H	H	H	A	H	H	H	H	A	H	A	H	H	A	H	A	A	H	A	H	A	A	-
1261	9N	AB13481r	114.8	H	H	H	A	A	A	A	A	H	H	A	A	A	A	A	H	A	A	H	H	A	H	A	H	H	H	A	H	H	H	H	A	H	A	H	H	A	H	A	A	H	A	H	A	A	A
1262	9N	AB13480r	114.8	H	H	H	-	A	-	A	A	H	H	A	A	-	A	A	H	A	A	H	H	A	H	A	H	H	H	A	H	H	H	H	A	H	-	H	H	A	H	A	A	H	A	H	A	A	A
1263	9N	AB13533r	116.3	H	H	H	-	A	A	A	A	H	H	A	A	A	A	A	H	A	A	H	H	A	H	-	H	H	H	A	H	-	H	H	A	H	A	H	H	A	H	A	A	H	A	H	A	A	A
1264	9N	AB13608r	117.4	H	H	H	H	A	A	A	A	H	H	-	A	A	A	A	H	A	A	H	H	A	H	A	H	H	H	A	H	H	H	H	A	H	A	H	H	A	H	A	A	H	A	H	A	-	A
1265	9N	AB13613r	119.2	H	H	H	H	A	A	A	A	H	H	A	A	A	A	A	H	A	A	H	H	A	H	A	H	H	H	A	H	H	H	H	A	H	A	H	H	A	H	A	A	H	A	H	A	A	H
1266	9N	AB13614r	119.2	H	H	H	H	A	A	A	A	H	H	A	A	A	A	A	H	A	A	H	H	A	H	A	H	H	H	A	H	H	H	H	A	H	A	H	H	A	H	A	A	H	A	H	A	A	H
1267	9N	AB13643r	123	H	H	H	A	A	A	A	A	H	H	A	A	A	A	A	H	A	A	H	H	A	H	A	H	H	H	A	H	H	H	H	A	H	A	H	H	A	H	A	A	H	A	H	A	A	A
1268	9N	AB13644r	123	H	H	H	A	A	A	A	A	H	H	A	A	A	A	A	H	A	A	H	H	A	H	A	H	H	H	A	H	H	H	H	A	H	A	H	H	A	H	A	A	H	A	H	A	A	A
1269	9N	AB13624r	124.9	H	H	H	H	A	A	A	A	-	H	A	A	A	A	A	H	A	A	H	H	A	H	A	H	H	H	A	H	-	H	-	A	H	A	-	H	A	-	A	A	H	A	H	A	-	-
1270	9N	AB13625r	125.6	H	H	H	A	A	A	A	A	H	H	A	A	A	A	A	H	A	A	H	H	A	H	A	H	H	H	A	H	-	H	H	A	H	A	H	H	A	H	A	A	H	A	H	A	A	A
1271	9N	AB13626r	125.6	H	H	H	A	A	A	A	A	H	H	A	A	A	A	A	H	A	A	H	H	A	H	A	H	H	H	A	H	-	H	H	A	H	A	H	H	A	H	A	A	H	A	H	A	A	A
1272	9N	AB13381r	128.5	H	H	H	-	A	A	A	A	H	H	A	A	A	A	A	H	A	A	H	H	A	H	A	H	H	H	A	H	H	H	H	A	H	A	H	H	A	H	A	A	H	A	H	A	A	H
1273	9N	AB13540r	129.2	H	H	H	H	A	A	A	A	H	H	A	A	A	A	A	H	A	A	H	H	A	H	A	H	H	H	A	H	H	-	H	A	H	A	H	H	A	H	-	A	H	A	H	A	A	H
1274	9N	AB13530r	130.2	H	H	H	-	A	A	A	A	H	H	-	A	A	A	A	H	A	A	H	H	A	H	A	H	H	H	A	H	H	H	H	A	H	A	H	H	A	H	H	A	H	A	H	A	A	H
1275	9N	AB13565r	134.9	H	H	H	H	A	A	A	A	H	H	A	A	A	A	A	H	A	A	H	H	A	H	A	H	H	H	A	H	H	H	H	A	H	A	H	H	A	H	H	A	H	A	H	A	H	-
1276	9N	AB13564r	139.3	H	H	H	H	A	A	A	A	H	H	-	A	A	A	A	H	A	A	H	H	A	H	A	H	H	H	A	H	H	H	H	A	H	A	H	H	A	H	H	A	H	A	H	A	H	H
1277	9N	AB13558r	144.8	H	H	H	H	A	A	A	A	H	H	-	A	A	A	A	H	A	A	-	H	A	H	-	H	H	H	A	H	H	H	H	-	-	A	A	H	A	H	H	A	H	A	H	A	-	-
1278	9N	AB13539	152.5	-	H	H	H	A	A	A	A	H	H	H	A	A	A	A	H	H	A	H	H	A	H	-	H	H	H	A	H	H	H	H	H	H	A	H	H	A	H	H	A	H	A	H	A	H	H
1279	9N	AB13538	152.9	H	H	H	H	A	A	A	A	H	H	H	A	A	A	A	H	-	A	H	H	A	H	A	H	H	H	A	H	-	H	H	H	H	A	H	H	A	H	H	A	H	A	H	A	H	H
1280	9N	AB13541	152.9	H	H	H	H	A	A	A	A	H	H	H	A	A	A	A	H	H	A	H	H	A	H	A	H	H	H	A	H	H	H	H	H	H	A	H	H	A	H	H	A	H	A	H	A	H	H
1281	9N	AB13569	157.2	H	H	H	H	A	A	A	A	H	H	H	A	A	A	A	H	H	A	H	H	A	H	A	H	H	H	A	H	H	H	H	H	H	A	H	H	A	H	H	A	H	A	H	H	H	H
1282	9N	AB13494	158.8	H	H	H	H	-	A	A	A	H	H	H	A	A	A	A	H	H	A	H	-	A	H	A	-	H	H	A	H	H	H	H	H	H	A	-	H	A	-	H	A	H	A	H	H	H	H
1283	9N	AB13495	158.8	H	H	H	H	A	A	A	A	H	H	H	A	A	A	A	H	H	A	H	-	A	H	A	H	H	H	A	H	H	H	H	H	H	A	H	H	A	H	H	A	H	A	H	H	H	H
1284	9N	AB13492	158.8	H	H	H	H	A	A	A	A	H	H	H	A	A	A	A	H	H	-	H	H	A	H	A	H	H	H	A	H	-	H	H	H	H	A	H	H	A	H	H	A	H	A	H	H	H	H
1285	9N	AB13578	159.6	H	H	H	H	A	A	A	A	H	H	H	A	A	A	A	H	H	A	H	H	A	H	A	H	H	H	A	H	H	H	H	H	H	A	H	H	A	-	H	A	H	A	H	H	H	-
1286	9N	AB13579	159.6	H	H	H	H	A	A	-	A	H	H	H	A	A	A	A	H	H	A	-	H	A	H	A	H	H	H	A	H	-	H	H	-	H	A	H	H	A	-	H	A	H	A	H	H	-	-
1287	9N	AB13582	159.6	H	H	H	H	A	A	A	A	H	H	H	A	A	A	A	H	H	A	H	H	A	H	A	H	H	H	A	H	H	H	H	H	H	A	H	H	A	H	H	A	H	A	H	H	H	H
1288	9N	AB13607	160.9	H	H	H	H	A	A	A	A	H	H	H	A	A	A	A	H	H	A	H	H	A	H	A	H	H	H	A	H	H	H	H	H	H	A	H	H	A	H	H	A	H	A	H	H	H	H
1289	9N	AB13535	160.9	H	H	H	H	A	A	A	A	H	H	H	A	A	A	A	H	A	A	H	H	A	H	A	H	H	H	A	H	H	H	H	H	H	A	H	H	A	H	H	A	H	A	H	H	H	H
1290	9N	AB13619	161.9	-	H	H	H	A	A	-	A	-	H	H	A	A	A	A	H	H	A	H	H	A	H	-	H	H	-	A	H	-	-	H	H	H	A	H	H	A	H	-	A	-	-	H	H	H	H
1291	9N	AB13531	161.9	H	-	H	H	A	A	A	A	H	H	H	A	A	A	A	H	A	A	H	H	A	H	A	H	H	H	A	-	H	H	H	H	H	A	H	H	A	H	H	A	H	A	H	H	H	H
1292	9N	AB13628	163.1	H	H	H	H	A	A	A	A	H	H	H	A	A	A	A	H	H	A	H	H	A	H	-	H	-	H	A	H	H	-	H	H	H	A	A	H	A	H	H	A	H	A	H	H	H	H
1293	9N	AB13696	163.7	H	H	H	H	A	A	A	A	H	H	H	A	A	A	A	H	H	A	H	-	A	H	-	H	H	H	A	H	H	H	H	-	H	A	A	H	A	H	H	A	H	A	H	H	H	H
1294	9N	AB13707	165.9	-	H	H	H	A	A	A	A	A	H	H	A	-	A	A	H	-	A	H	H	A	H	-	H	H	H	-	-	-	H	H	H	H	-	A	H	-	-	H	-	H	A	H	H	H	H
1295	9N	AB13755	166.8	-	H	H	H	A	A	A	A	A	H	H	A	A	A	A	H	H	A	H	H	A	H	A	H	H	H	H	H	H	H	H	H	H	H	A	H	A	H	H	A	H	A	H	H	H	H
1296	9N	AB13731	168.2	H	H	H	H	A	A	A	A	A	-	H	A	A	A	A	H	H	A	H	H	A	H	A	H	H	H	H	H	H	H	H	H	H	-	-	H	A	-	H	A	H	A	H	H	-	-
1297	9N	AB13798	175.9	H	H	H	H	A	A	A	A	A	H	H	A	A	H	A	H	H	H	H	H	H	H	A	H	H	H	H	H	H	H	H	H	H	-	A	H	A	H	H	A	H	A	H	H	H	H
1298	9N	AB13809	178.4	H	H	H	H	A	A	A	A	A	H	H	A	A	H	A	H	H	H	H	H	H	H	A	H	H	A	H	H	H	H	H	H	H	H	A	H	A	H	H	A	H	A	H	H	H	H
1299	9N	AB13811	178.9	H	H	H	H	A	A	A	A	A	H	H	A	A	H	A	H	H	H	-	H	H	H	A	H	H	A	H	H	H	H	H	H	H	-	-	H	A	H	H	A	H	A	H	H	H	H
1300	9N	AB13856	180.8	H	H	H	H	A	A	A	A	A	H	H	A	A	H	A	-	H	-	H	H	H	A	A	-	H	A	H	H	-	H	-	H	H	H	A	-	A	-	H	A	H	A	H	-	H	H
1301	9N	AB13871	182.1	-	H	H	H	A	A	A	A	A	H	-	A	A	H	A	H	H	H	H	H	H	A	-	H	H	A	H	H	H	-	H	H	-	H	-	H	A	-	H	A	H	A	H	H	H	H
1302	9N	AB13872	182.1	-	H	H	H	A	A	A	A	A	H	-	A	A	H	A	H	H	H	H	H	H	A	-	H	H	A	H	H	H	-	H	H	-	H	-	H	A	-	H	A	H	A	H	H	H	H
1303	9N	AB13862	183.8	H	H	H	H	A	A	A	A	A	-	-	A	A	H	A	H	H	H	-	-	H	A	A	H	H	A	H	H	H	H	H	H	H	A	A	H	A	H	H	A	H	A	H	H	H	H
1304	9N	AB13907	189	H	H	H	H	A	A	A	A	A	H	H	A	A	H	A	H	H	H	H	H	H	A	A	H	H	A	H	H	H	H	H	H	H	H	A	H	A	H	H	A	H	A	A	H	H	H
1305	9N	AB13911	190.7	H	A	-	H	A	A	A	A	A	H	-	A	-	-	A	H	H	H	H	-	H	A	-	H	H	A	H	H	-	-	H	H	H	-	A	H	A	H	A	A	H	A	A	-	H	-
1306	9N	AB13993	195	H	A	A	H	A	A	A	H	A	H	-	A	A	H	A	H	H	H	H	H	H	A	A	H	H	A	H	H	-	A	H	H	H	H	A	H	A	H	A	A	H	A	A	H	H	H
1307	9N	AB13991	195	H	A	A	H	A	A	A	H	A	H	-	A	A	H	A	H	H	H	H	H	H	A	A	H	H	A	H	H	-	A	H	H	H	H	A	H	A	H	A	A	H	A	A	H	H	H
1308	9N	AB13971	200.5	H	A	A	H	A	A	A	H	A	A	-	A	A	H	H	H	H	H	H	H	H	A	A	H	H	A	H	H	H	A	H	H	H	A	H	H	A	H	A	A	H	A	A	H	H	H
1309	9N	AB13952	201.2	H	A	A	H	A	A	A	H	A	-	H	A	A	H	A	H	H	H	H	H	H	A	A	H	H	A	H	H	H	A	H	H	H	A	H	H	A	-	H	A	H	A	A	H	H	H
1310	9N	AB13975	202.6	-	A	A	H	A	A	A	H	A	H	H	A	A	H	H	H	H	H	H	H	H	A	A	-	H	A	H	-	H	A	H	-	H	-	H	H	A	H	H	A	H	A	A	H	H	H
1311	9N	AB13945	204.6	H	A	A	H	A	A	A	H	A	H	H	A	-	H	A	H	H	H	H	H	H	A	A	H	H	A	H	H	H	A	H	H	H	A	H	H	A	H	H	A	H	A	A	H	H	H
1312	9N	AB13944	204.6	H	A	A	H	A	A	A	H	A	H	H	A	-	H	A	H	H	H	H	H	H	A	A	H	H	A	H	H	H	A	H	H	H	A	H	H	A	H	H	A	H	A	A	H	H	H
1313	9N	AB13948	204.6	H	A	A	H	A	A	A	H	A	H	H	A	-	H	A	H	H	H	H	H	H	A	A	H	H	A	H	H	H	A	-	-	H	A	H	H	A	H	H	A	H	A	A	H	H	H
1314	9N	AB13946	204.6	H	A	A	H	A	A	A	H	A	H	H	A	-	H	A	H	H	H	H	H	H	A	A	H	H	A	H	H	H	A	H	H	H	A	H	H	A	H	H	A	H	A	A	H	H	H
1315	9N	AB13974	207	H	A	A	H	A	A	A	H	A	H	H	A	A	H	H	H	H	H	H	H	H	A	A	H	H	A	H	H	H	A	H	H	H	A	H	H	A	H	H	A	H	A	A	H	H	H
1316	9N	AB13973	207	H	A	A	H	A	A	A	H	A	H	H	A	A	H	H	H	H	H	H	H	H	A	A	H	H	A	H	H	H	A	H	H	H	H	H	H	A	H	H	A	H	A	A	H	H	H
1317	9N	AB13964	208.1	H	A	A	H	A	A	A	H	A	H	H	A	A	H	H	H	H	H	H	H	H	A	A	H	H	A	H	H	H	A	H	H	H	-	H	H	A	-	-	A	H	A	A	H	H	H
1318	9N	AB13998	209.8	H	A	A	H	A	A	A	H	A	H	H	A	A	H	H	H	H	H	-	H	H	A	A	H	H	A	H	H	H	A	H	H	H	A	H	H	A	H	H	A	H	A	A	H	H	H
1319	9N	AB14003	210.6	H	A	A	H	A	A	A	H	A	H	H	A	A	H	H	H	H	H	H	H	H	A	-	H	H	A	H	H	-	A	H	H	H	A	H	H	A	H	-	A	H	A	A	H	H	H
1320	9N	AB14002	210.6	H	A	A	H	A	A	A	H	A	H	H	A	A	H	H	H	H	H	H	H	H	A	-	H	H	A	H	H	-	A	H	H	H	A	H	H	A	H	-	A	H	A	A	H	H	H
1321	9N	AB14017	212.5	-	A	A	-	A	A	A	H	A	H	-	A	A	H	H	H	H	H	H	H	H	A	A	-	H	A	H	H	H	A	H	-	H	A	-	H	A	H	-	A	H	A	A	H	H	H
1322	9N	AB14119	217.2	H	H	A	H	A	A	A	H	A	H	H	A	A	H	H	H	H	H	H	H	H	A	H	H	H	A	H	H	H	A	H	H	H	A	H	H	A	H	H	A	A	H	A	H	H	H
1323	9N	AB14102	219.4	H	H	A	H	A	A	A	H	A	H	H	A	A	H	H	H	H	H	H	H	H	A	-	H	H	A	H	H	H	A	H	H	H	-	H	H	A	H	H	A	A	H	A	H	H	H
1324	9N	AB14106	219.9	H	H	A	H	A	A	A	H	A	-	H	A	A	H	H	H	H	H	H	H	H	A	-	H	H	A	H	H	-	A	H	H	H	H	H	H	A	-	H	A	A	H	A	H	H	H
1325	9N	AB14122	221.6	H	H	A	H	A	A	A	H	A	H	H	A	A	-	H	H	H	H	H	H	H	A	A	H	H	A	H	H	-	-	A	H	-	H	H	H	A	-	H	A	A	H	A	H	H	H
1326	9N	AB14110	223.3	H	H	A	H	A	A	A	H	A	H	H	A	A	H	H	H	H	H	H	H	H	A	A	H	H	A	H	H	H	A	H	H	H	A	H	H	A	A	H	A	A	H	A	H	H	H
1327	9N	AB14136	228.9	H	H	A	H	A	A	A	H	A	H	H	A	A	H	H	H	H	H	-	-	H	A	A	H	H	A	H	H	H	A	A	H	H	A	H	H	A	-	H	A	A	H	A	H	H	H
1328	9N	AB14186	237.8	H	H	A	H	A	A	A	H	A	H	H	-	A	H	H	H	H	H	H	H	H	A	A	H	H	A	H	H	H	A	A	H	H	A	H	H	A	H	A	A	A	H	A	H	H	H
1329	9N	AB14223	248.9	H	H	A	H	A	A	A	H	A	H	H	A	A	A	H	H	H	A	H	H	A	A	A	H	H	A	H	H	A	A	A	H	H	A	H	H	A	H	H	A	A	H	A	H	H	A
1330	9N	AB14225r	266.9	H	H	A	-	A	A	A	H	A	A	-	A	A	A	H	H	A	A	H	H	A	A	A	H	H	A	H	H	A	A	A	A	H	A	H	H	A	-	A	A	A	H	A	H	A	A
1331	9N	AB14224r	266.9	H	H	A	-	A	A	A	H	A	A	-	A	A	A	H	H	A	A	H	H	A	A	A	H	H	A	H	H	A	A	A	A	H	A	H	H	A	-	A	A	A	H	A	H	A	A
1332	9N	AB14214r	272.4	H	H	A	A	A	A	A	H	A	A	A	A	A	A	H	H	-	H	H	H	A	A	A	H	H	A	H	H	A	A	A	A	H	A	H	A	A	A	A	A	A	H	A	H	A	A
		Total map length	3435.2
		Total marker number	1332
[truncated: 217 more columns]

## Sheet: B6 map_AB population
No.	LG	Marker	Distance (cM)	AB1	AB10	AB100	AB101	AB102	AB103	AB104	AB105	AB106	AB107	AB108	AB109	AB11	AB110	AB111	AB112	AB113	AB114	AB115	AB116	AB117	AB118	AB119	AB12	AB120	AB121	AB122	AB123	AB124	AB125	AB126	AB127	AB128	AB129	AB13	AB130	AB131	AB132	AB134	AB135	AB136	AB137	AB138	AB139	AB14	AB140
1	1K	AB194	0	-	H	H	-	H	H	A	H	A	H	A	H	A	A	H	H	A	H	H	H	H	H	H	-	A	A	H	H	H	A	H	H	H	H	H	A	H	A	H	-	-	H	H	H	H	H
2	1K	AB202	6.5	H	H	H	H	H	H	A	H	A	H	H	-	A	A	H	H	H	H	H	H	H	H	H	H	-	A	H	H	H	-	H	H	H	A	H	-	H	A	-	-	H	H	H	H	H	-
3	1K	AB286	18.5	H	H	H	H	H	A	A	H	A	H	-	H	A	H	H	-	H	H	H	H	H	H	H	H	A	A	H	H	H	A	H	H	H	A	H	A	-	A	H	-	A	H	H	H	H	A
4	1K	AB338r	29.6	H	H	H	A	H	A	A	H	A	H	A	H	A	H	H	H	H	H	H	-	H	H	H	H	A	A	H	H	H	A	A	H	H	A	H	-	A	A	H	A	A	H	H	H	H	A
5	1K	AB283r	36.4	H	H	H	A	A	A	A	H	A	H	A	-	A	H	H	H	H	A	H	A	H	H	H	H	A	A	H	H	H	A	A	H	H	A	H	A	A	A	H	A	A	H	H	H	H	A
6	1K	AB279r	38.5	H	H	H	-	H	A	A	H	A	H	A	A	A	H	H	H	H	-	H	A	A	H	H	H	A	A	H	H	H	A	A	H	H	A	H	A	A	A	H	A	A	H	H	H	H	A
7	1K	AB220r	45.4	H	H	H	A	A	A	A	H	A	H	A	-	A	H	H	H	H	A	H	A	A	H	H	H	A	A	H	H	H	A	H	H	H	A	H	A	A	A	H	A	A	H	H	H	H	A
8	1K	AB428r	54.2	H	H	H	A	A	A	A	H	A	H	A	H	A	H	H	A	H	A	H	A	A	H	H	H	A	A	H	H	H	A	A	H	A	A	H	A	A	A	A	A	A	H	H	H	H	A
9	1K	AB429r	54.2	H	H	H	A	A	A	A	H	A	H	A	H	A	H	H	A	H	A	H	A	A	H	H	H	A	A	H	H	H	A	A	H	-	A	H	A	A	A	A	A	A	H	H	H	H	A
10	1K	AB427r	57.9	H	H	H	-	A	A	A	H	A	H	A	A	A	H	H	A	H	A	H	-	A	H	H	H	-	A	H	H	H	A	H	H	A	A	H	A	A	A	H	A	A	H	H	H	H	A
11	1K	AB408r	59.1	H	H	H	A	A	A	A	H	A	H	A	-	A	H	H	A	H	A	H	A	A	H	H	H	A	A	H	H	H	A	H	H	-	A	H	A	A	A	H	A	A	H	H	H	H	A
12	1K	AB432r	63.1	H	H	H	-	A	A	A	H	A	H	A	H	A	H	H	A	H	H	H	A	-	H	A	H	A	A	H	H	H	A	H	A	A	-	H	A	A	A	-	A	A	H	H	H	H	A
13	1K	AB417r	67	H	H	H	A	A	A	A	H	A	H	A	H	A	H	H	A	H	A	H	A	A	H	A	H	A	A	H	H	H	A	A	A	A	A	A	A	A	A	H	A	A	H	H	H	H	A
14	1K	AB455r	69	H	H	H	A	A	A	A	H	A	H	-	H	A	H	H	A	H	A	H	A	A	H	A	H	A	A	H	H	H	A	-	A	A	A	A	A	A	A	-	A	A	H	H	H	H	A
15	1K	AB506r	70.8	H	H	H	A	A	A	A	H	A	H	A	A	A	H	-	A	H	H	H	A	A	H	A	H	A	A	H	H	H	A	A	A	A	A	A	A	A	A	-	A	A	H	H	H	H	A
16	1K	AB485r	71.4	H	H	H	-	A	A	A	H	A	H	A	H	A	H	H	A	H	H	H	A	-	H	A	-	A	A	H	H	H	A	H	A	-	-	H	A	A	A	H	A	A	H	H	H	H	A
17	1K	AB541r	73.9	-	H	H	A	A	-	A	H	A	H	A	-	A	H	H	A	H	H	H	-	A	H	A	-	A	A	H	H	H	A	-	A	A	A	A	-	A	A	-	A	H	H	H	H	H	A
18	1K	AB536r	74.4	H	H	H	A	A	A	A	H	A	H	A	-	A	H	-	A	H	A	H	A	A	H	A	H	A	A	H	H	H	A	A	A	H	A	A	A	A	A	H	A	H	H	H	H	H	A
19	1K	AB537r	74.8	H	H	H	A	A	A	A	-	A	H	A	H	A	H	H	A	H	A	H	A	A	H	A	H	A	A	H	H	H	A	A	A	A	A	A	A	A	A	H	A	H	H	H	H	H	A
20	1K	AB529r	78.6	H	H	H	A	A	A	A	H	A	H	A	-	A	H	H	A	H	A	H	A	A	H	A	H	A	A	H	H	H	A	-	A	A	A	-	A	A	A	A	A	H	H	H	H	H	A
21	1K	AB530r	78.6	H	H	H	A	A	A	A	H	A	H	A	H	A	H	H	A	H	A	H	A	A	H	A	H	A	A	H	H	H	A	H	A	A	A	H	A	A	A	A	A	H	H	H	H	H	A
22	1K	AB532r	78.6	H	H	H	A	A	A	A	H	A	H	A	-	A	H	H	A	H	-	H	A	A	H	A	H	A	A	H	H	H	A	H	A	A	A	H	A	A	A	A	A	H	H	H	H	H	A
23	1K	AB497r	81.6	H	H	H	H	H	A	A	H	A	H	A	H	A	H	H	A	H	-	H	A	A	H	-	H	A	A	H	H	H	-	A	A	A	A	H	A	A	-	-	A	-	H	H	H	H	A
24	1K	AB593r	84.4	H	H	H	H	A	A	A	H	A	H	A	-	A	H	H	A	H	A	H	A	A	H	A	H	A	A	H	H	H	A	A	A	A	A	H	A	A	A	A	A	H	H	H	H	H	A
25	1K	AB624r	85.9	H	H	H	-	A	A	A	H	A	H	A	H	A	H	H	A	H	A	H	-	A	H	A	-	A	H	H	H	H	A	A	A	-	A	H	A	A	H	-	A	H	H	H	H	H	A
26	1K	AB606r	85.9	H	H	H	H	A	A	A	H	A	H	A	-	A	H	H	A	H	A	H	A	A	H	A	H	A	A	H	H	H	-	A	A	A	A	-	A	A	H	-	A	H	H	H	H	H	A
27	1K	AB596r	87.8	H	H	H	A	H	A	A	H	A	H	A	A	A	H	H	A	H	H	H	A	A	H	A	H	A	A	H	H	H	A	A	A	A	A	A	A	A	H	A	A	H	H	H	H	H	A
28	1K	AB1506r	89.1	-	H	H	A	A	A	A	H	A	H	A	A	A	H	H	A	H	-	H	A	A	H	A	H	A	H	H	H	H	A	A	A	A	A	A	A	A	H	A	A	H	H	H	H	H	A
29	1K	AB621r	89.9	-	H	H	A	A	A	A	H	A	H	A	A	A	H	H	A	H	H	H	A	A	H	A	H	A	H	H	H	H	A	A	A	A	A	H	A	A	H	-	A	H	H	H	H	H	A
30	1K	AB622r	89.9	-	H	H	-	-	A	A	H	A	H	A	A	A	H	H	A	H	H	H	A	A	H	A	H	A	H	H	H	H	A	A	A	A	A	H	A	A	H	-	A	H	H	H	H	H	A
31	1K	AB642r	92	H	H	H	A	A	A	A	H	A	H	A	A	A	H	H	A	H	A	H	A	A	H	A	H	A	H	H	H	H	A	A	A	A	A	H	A	A	H	-	A	H	H	H	H	H	A
32	1K	AB635r	92.4	H	H	H	H	-	A	A	H	A	H	A	A	A	H	H	A	H	A	H	A	A	H	A	H	A	H	H	H	H	A	A	A	A	A	H	A	A	H	H	A	H	H	H	H	H	A
33	1K	AB670r	96	-	H	H	H	A	A	A	H	A	H	A	A	A	H	H	A	A	-	H	H	A	H	A	H	A	H	H	H	H	A	A	A	H	A	H	A	A	H	A	A	H	H	H	H	H	A
34	1K	AB671r	96.4	-	H	H	H	A	A	A	H	A	H	A	A	A	H	H	A	A	A	H	H	A	H	A	H	A	H	H	H	H	A	A	A	-	A	-	A	A	H	A	A	H	H	H	H	H	A
35	1K	AB688r	98.9	-	H	H	A	-	A	A	H	A	H	A	A	A	H	H	A	A	A	H	H	A	H	A	H	A	H	H	H	H	A	A	A	H	A	H	A	A	H	A	A	H	H	H	H	H	A
36	1K	AB686r	99.4	H	H	H	-	H	A	A	H	A	H	A	A	A	H	H	A	A	H	H	H	A	H	A	H	A	H	H	H	H	A	A	A	A	A	H	A	A	H	A	A	H	H	H	H	H	A
37	1K	AB713r	101.9	H	H	H	H	-	A	A	H	A	H	A	A	A	H	H	A	A	-	H	H	A	H	A	H	A	H	H	H	H	A	A	A	A	A	H	A	A	H	A	A	H	H	H	H	H	A
38	1K	AB709r	102.1	-	H	H	H	A	A	A	H	A	H	A	A	A	H	H	A	A	H	H	H	A	H	A	H	A	H	H	H	H	A	A	A	A	A	H	A	A	H	A	A	H	H	H	H	H	A
39	1K	AB710r	104.8	H	H	H	-	A	A	A	H	A	H	A	A	A	H	H	A	A	A	H	H	A	H	A	-	A	H	H	H	H	A	A	A	A	A	H	A	A	H	A	A	H	H	H	H	H	A
40	1K	AB734r	106.8	H	H	H	-	A	A	A	H	A	H	A	-	A	H	H	A	A	A	H	H	A	H	A	H	A	H	H	H	H	A	A	A	A	A	H	A	A	H	H	A	H	H	H	H	H	A
41	1K	AB739r	110	H	H	H	A	A	A	A	H	A	H	A	A	A	H	-	A	A	-	H	H	A	-	A	H	A	H	-	H	-	-	A	A	H	A	A	A	A	H	H	A	H	H	H	H	H	A
42	1K	AB743r	110.2	H	H	H	A	A	A	A	-	A	H	A	A	A	H	H	A	A	-	H	H	A	H	A	H	-	H	H	H	H	-	A	A	H	A	-	A	A	H	H	A	H	H	H	H	H	A
43	1K	AB742r	110.2	H	H	H	A	A	A	A	H	A	H	A	A	A	H	H	A	A	-	H	H	A	H	A	H	-	H	H	H	H	-	A	A	H	A	-	A	A	H	H	A	H	H	H	H	H	A
44	1K	AB720r	113.3	H	H	H	H	A	A	A	H	A	H	A	-	A	H	H	A	A	-	H	H	A	H	A	H	A	H	H	H	H	A	A	A	A	-	A	-	A	H	H	A	H	H	H	H	H	A
45	1K	AB722r	113.6	H	-	H	H	A	A	A	H	A	H	A	A	A	H	H	A	A	H	H	H	A	H	A	H	A	H	H	H	H	A	A	A	-	A	A	-	A	H	H	A	H	H	H	H	H	A
46	1K	AB9026r	117.2	H	H	H	H	A	A	A	H	A	H	A	A	A	H	H	A	A	H	H	H	A	H	A	H	A	H	H	H	H	A	A	A	A	-	H	A	A	H	H	A	H	H	H	H	H	A
47	1K	AB740	125.5	-	H	H	H	H	-	A	H	A	H	A	A	A	H	-	A	A	H	H	H	A	H	A	H	A	-	H	H	H	-	A	A	H	A	H	A	A	H	H	H	H	H	H	H	H	A
48	1K	AB707	127.8	H	H	H	H	H	A	A	H	A	H	H	A	A	H	H	A	A	H	H	H	A	H	A	H	A	H	H	H	H	A	A	A	H	H	H	A	A	H	H	H	H	H	H	H	H	A
49	1K	AB701	130.4	H	H	H	H	H	A	A	H	A	H	H	H	A	H	H	A	A	H	H	H	A	H	A	H	A	H	H	H	H	A	A	A	H	H	H	A	A	H	H	H	H	H	H	H	H	A
50	1K	AB702	130.4	H	H	H	H	H	A	A	H	A	H	H	H	A	H	H	A	A	H	H	H	A	H	A	H	A	H	H	H	H	A	A	A	H	H	H	A	A	H	H	H	H	H	H	H	H	A
51	1K	AB712	132.5	H	H	H	H	H	A	A	H	A	H	H	H	A	H	H	A	A	H	H	H	A	H	A	H	A	H	H	H	H	A	A	A	H	H	H	A	A	H	H	H	H	H	H	H	H	A
52	1K	AB728	133.8	H	H	H	H	H	A	A	H	A	H	H	H	A	H	H	A	A	H	H	H	A	H	A	H	A	H	H	H	H	A	A	A	H	H	H	A	A	H	H	H	H	H	H	H	H	A
53	1K	AB721	136.1	H	H	H	H	H	A	A	H	A	H	H	H	A	-	H	A	A	H	H	H	A	H	A	-	-	H	H	H	H	A	A	A	H	H	H	-	A	H	H	H	H	H	H	H	H	A
54	1K	AB723	136.1	H	-	H	H	H	A	A	H	A	H	H	-	A	-	H	A	A	H	H	H	A	H	A	-	A	H	H	H	H	A	A	A	H	-	H	-	A	H	H	H	H	H	H	H	H	A
55	1K	AB717	136.7	H	-	H	H	-	A	A	H	A	H	H	-	A	-	H	A	A	H	H	H	A	H	A	-	-	H	H	H	H	A	A	A	-	-	H	-	A	H	H	H	H	H	H	H	H	A
56	1K	AB1677	140.6	H	H	H	H	H	A	A	H	H	H	-	A	-	H	H	A	A	H	H	-	A	H	A	-	A	H	H	H	H	-	A	A	H	H	H	A	A	H	H	-	H	H	H	H	H	A
57	1K	AB1684	141.2	H	H	H	H	H	A	A	H	H	H	H	A	A	H	H	A	A	H	H	H	A	H	A	A	A	H	H	H	H	A	A	A	H	-	H	A	A	H	H	H	H	H	H	H	H	A
58	1K	AB1686	141.4	H	H	H	H	H	A	A	H	H	H	H	H	A	H	H	A	A	H	H	H	A	H	A	A	A	H	H	H	H	A	A	A	H	H	H	A	A	H	H	H	H	H	H	H	H	A
59	1K	AB748	143.6	H	H	H	H	H	-	A	H	H	H	H	H	A	H	H	A	A	H	H	H	A	H	A	A	A	H	H	H	H	-	A	A	H	-	H	A	A	H	-	H	H	H	H	H	H	A
60	1K	AB782	146.9	-	H	A	H	A	A	A	H	H	H	-	H	A	H	H	A	A	-	H	H	A	A	A	-	A	H	H	-	-	A	A	A	H	H	H	A	A	-	H	H	-	H	H	H	H	A
61	1K	AB778	147.5	H	H	A	H	H	A	A	H	H	H	A	H	A	H	H	A	A	H	H	H	A	H	A	A	A	H	H	H	H	A	A	A	H	-	H	A	A	H	H	H	H	H	H	H	H	A
62	1K	AB771	151.4	H	H	A	H	H	A	A	H	H	H	A	H	A	H	H	A	A	H	H	H	A	H	A	A	A	H	H	H	H	A	A	A	H	H	H	A	H	H	-	H	H	A	H	H	H	A
63	1K	AB768	151.7	-	H	A	H	H	A	A	H	H	H	A	H	A	H	H	A	A	H	H	H	A	H	A	A	A	H	H	H	H	A	A	A	H	-	H	A	H	H	H	H	H	A	H	H	H	A
64	1K	AB786	154.9	H	H	A	H	H	A	A	H	H	H	A	-	A	H	H	A	A	H	H	H	A	H	A	A	A	H	H	H	H	A	A	A	A	H	A	A	-	H	H	H	H	A	H	H	H	A
65	1K	AB789	156.4	-	H	A	H	H	A	A	H	H	H	A	H	A	H	H	A	A	H	H	H	A	H	A	A	A	H	H	H	H	A	A	A	A	-	A	A	A	H	H	H	H	A	H	H	H	A
66	1K	AB813	160.4	H	H	A	H	H	A	A	H	H	H	A	-	A	H	H	A	A	H	H	H	A	H	A	-	A	H	H	H	H	A	A	A	A	H	A	A	H	H	H	-	H	A	H	H	H	A
67	1K	AB812	160.4	H	H	A	H	H	A	A	H	H	H	A	H	A	H	H	A	A	H	H	H	-	H	A	A	A	H	H	H	H	A	A	A	A	H	A	A	H	H	H	H	H	A	H	H	H	A
68	1K	AB629	165.3	-	H	A	H	-	A	A	H	H	H	A	H	A	H	H	A	A	H	H	-	A	H	A	-	A	H	H	H	H	A	A	A	-	-	A	A	H	H	A	H	H	A	H	H	H	A
69	1N	AB836	0	-	A	H	H	A	A	A	H	H	A	H	A	H	A	A	A	H	H	H	A	H	H	A	A	A	H	A	A	H	H	H	A	A	A	A	A	H	H	A	A	H	H	H	A	H	A
70	1N	AB864r	14.9	A	A	H	H	A	A	A	H	H	A	H	A	H	A	A	A	H	H	H	-	H	H	A	A	A	H	A	A	H	H	H	A	A	A	A	A	H	H	-	A	H	H	H	A	A	A
71	1N	AB869r	20.3	H	A	H	H	A	A	A	H	H	A	H	A	H	A	A	A	H	-	H	A	H	H	A	A	A	H	A	A	H	H	A	A	A	-	A	A	H	H	-	A	A	H	H	A	H	A
72	1N	AB881r	21.4	H	A	H	H	A	-	-	H	H	-	H	A	H	A	-	-	H	A	H	A	H	H	A	A	-	H	A	A	H	H	A	A	-	A	A	A	H	H	-	A	A	H	H	A	A	A
73	1N	AB871r	22.1	H	A	H	H	A	A	A	H	H	A	H	A	-	A	A	A	H	A	H	-	-	H	A	-	A	H	A	A	H	H	-	A	A	A	A	A	H	H	A	A	A	H	H	A	A	A
74	1N	AB884r	24.3	-	-	H	H	A	A	A	H	H	A	H	A	H	A	A	A	H	H	H	A	H	-	A	A	A	H	A	A	H	-	A	A	A	A	A	A	H	H	A	A	A	H	H	A	A	A
75	1N	AB885r	24.3	-	-	H	H	A	A	A	H	H	A	H	A	H	A	A	A	H	H	H	A	H	-	A	A	A	H	A	A	H	-	A	A	A	A	A	A	H	H	A	A	A	H	H	A	A	A
76	1N	AB921r	29.1	H	-	H	H	A	A	A	H	H	A	H	-	H	A	A	A	H	H	H	A	H	H	A	A	A	A	A	A	H	H	A	A	-	A	A	-	H	H	A	A	A	H	H	A	H	A
77	1N	AB96r	31.8	H	A	H	H	A	A	-	H	H	A	H	H	H	A	A	A	H	H	H	A	H	H	A	A	A	A	A	A	H	H	H	A	A	A	A	A	H	H	A	A	H	H	H	A	H	A
78	1N	AB926r	33.4	H	A	H	H	A	A	A	H	H	A	H	H	H	A	A	A	H	H	H	A	H	H	A	A	A	A	A	A	H	H	A	A	A	A	A	A	H	H	A	A	A	H	H	A	H	A
79	1N	AB930r	33.8	H	A	H	H	A	A	A	H	H	A	H	H	H	A	A	A	H	H	H	-	H	H	-	-	A	A	-	A	H	H	A	A	A	A	A	A	H	H	A	A	A	H	H	A	H	A
80	1N	AB927r	33.8	-	A	-	H	A	A	A	-	H	A	H	H	H	A	A	A	H	H	-	A	H	-	A	A	A	A	A	A	H	-	A	A	A	A	A	A	H	H	A	A	A	H	-	A	-	A
81	1N	AB945r	36.8	H	A	H	H	A	A	A	H	H	A	H	A	H	A	A	A	H	H	H	A	H	H	A	A	H	A	A	A	H	H	H	A	A	A	A	A	H	H	A	A	A	H	H	A	H	A
82	1N	AB936r	38.5	H	A	H	H	A	A	-	H	H	A	H	A	H	-	A	A	H	H	H	A	H	H	A	A	H	A	A	A	H	H	A	A	A	A	A	A	H	H	A	A	A	H	H	A	H	A
83	1N	AB948r	40.6	H	A	H	H	A	A	A	H	H	A	H	A	A	A	A	A	H	H	A	A	H	H	A	A	H	A	A	A	H	H	A	A	A	A	A	A	H	H	A	A	A	H	H	A	H	A
84	1N	AB980r	42.5	H	A	H	H	A	A	A	H	H	A	H	H	-	A	A	A	H	H	A	A	H	H	A	A	H	A	A	A	H	H	A	A	A	A	A	A	H	H	A	A	A	H	H	A	H	A
85	1N	AB989r	42.8	H	A	H	H	A	A	A	H	H	A	H	-	A	A	A	A	H	H	A	A	H	H	A	-	H	A	A	A	H	H	A	A	A	A	A	A	H	H	A	A	A	H	H	A	H	A
86	1N	AB977r	43.8	H	A	H	H	A	A	A	H	H	A	H	A	A	A	A	A	H	H	A	A	H	H	A	A	H	A	A	A	H	H	-	A	A	A	A	A	H	H	A	A	A	H	H	A	H	A
87	1N	AB1002r	47.3	H	A	H	H	A	A	A	H	H	A	H	A	A	A	A	A	H	H	A	A	H	H	A	A	H	A	A	A	H	H	H	A	A	A	A	H	H	H	A	A	H	H	H	A	H	A
88	1N	AB999r	48.9	H	A	H	H	A	A	A	H	H	A	H	A	A	A	A	A	H	H	A	A	H	H	A	A	H	A	A	A	H	H	-	A	A	A	A	H	H	H	A	A	-	H	H	A	H	A
89	1N	AB1000r	48.9	H	A	H	H	A	A	A	H	H	A	H	A	A	A	A	A	H	H	A	A	H	H	A	A	H	A	A	A	H	H	A	A	A	A	A	H	H	H	A	A	A	H	H	A	H	A
90	1N	AB1001r	48.9	H	A	H	H	A	A	A	H	H	A	H	A	A	A	A	A	H	H	A	A	H	H	A	A	H	A	A	A	H	H	A	A	A	A	A	H	H	H	A	A	A	H	H	A	H	A
91	1N	AB942r	51	-	A	H	H	A	-	-	H	H	A	H	A	A	A	-	A	H	H	-	A	H	H	A	A	H	-	A	A	H	H	A	A	A	A	A	H	H	H	A	A	A	H	H	A	H	A
92	1N	AB1006r	51.4	H	A	H	H	A	A	A	H	H	A	H	-	A	A	-	A	H	H	A	A	H	H	A	-	H	A	A	A	H	H	-	A	-	A	-	-	H	H	A	A	A	H	H	A	H	A
93	1N	AB1016r	56	H	A	H	H	A	A	A	H	H	A	H	A	A	A	A	A	H	A	A	A	H	H	A	A	H	A	A	A	H	H	A	A	A	A	A	H	H	H	A	A	A	H	H	A	H	A
94	1N	AB1020r	56	-	A	H	H	A	A	A	H	H	A	H	-	A	A	A	A	H	A	A	A	H	H	A	A	H	A	A	A	H	H	-	A	A	A	A	H	H	H	A	A	A	H	H	A	H	A
95	1N	AB859r	57.5	H	A	H	H	A	A	A	H	H	A	H	A	A	A	A	A	H	A	A	A	H	H	A	A	H	A	A	A	H	H	A	A	A	A	A	H	H	H	A	A	A	H	H	A	H	A
96	1N	AB11599r	60.6	H	A	H	H	A	-	A	A	H	A	A	A	A	-	A	A	H	A	A	-	H	H	-	A	H	A	A	A	H	H	A	A	A	A	A	H	H	H	A	A	A	H	H	A	H	A
97	1N	AB1067r	60.8	H	A	H	H	A	A	A	A	H	A	A	A	A	A	A	A	H	A	-	A	H	H	A	A	H	A	A	A	H	-	A	A	A	A	A	H	H	H	-	A	A	H	H	A	-	A
98	1N	AB1162r	64.9	H	A	H	H	A	A	A	A	H	A	A	A	-	A	A	A	H	A	A	A	H	A	A	H	H	A	A	A	H	H	H	A	A	A	A	H	H	H	A	A	A	H	H	A	H	A
99	1N	AB1171r	67.4	H	-	H	H	A	A	-	A	H	A	A	A	A	A	A	A	H	A	A	A	H	A	-	H	H	A	A	A	H	H	A	-	A	A	A	H	H	H	A	-	A	H	H	A	H	A
100	1N	AB1132r	68.8	-	A	H	H	A	A	A	A	H	A	A	-	A	A	A	A	H	A	A	A	H	A	A	-	H	A	A	-	H	H	A	A	A	A	A	H	H	H	-	A	A	H	H	A	H	A
101	1N	AB1037r	69.9	H	A	H	-	A	H	A	A	H	A	A	-	A	A	A	A	H	A	A	A	H	A	A	H	H	A	A	A	H	H	A	A	A	A	A	H	H	H	A	A	A	H	H	A	H	A
102	1N	AB1039r	69.9	H	A	H	-	A	H	A	A	H	A	A	-	A	A	A	A	H	A	A	A	H	A	A	H	H	A	A	A	H	H	A	A	A	A	A	H	H	H	A	-	A	H	H	A	H	A
103	1N	AB1040r	69.9	H	A	H	-	A	H	A	A	H	A	A	-	A	A	A	A	H	A	A	A	H	A	A	H	H	A	A	A	H	H	A	A	A	A	A	H	H	H	A	-	A	H	H	A	H	A
104	1N	AB14797r	72.3	H	A	H	-	A	H	A	A	H	A	A	H	A	A	A	A	H	A	A	A	H	A	H	H	H	A	A	A	H	H	A	A	A	A	A	H	H	H	A	A	A	H	H	A	H	A
105	1N	AB1122r	76.3	H	A	H	H	A	H	A	A	H	A	A	H	A	A	A	A	H	A	A	A	H	A	H	-	H	A	A	A	A	H	A	A	A	A	A	H	H	H	A	A	A	H	H	H	H	A
106	1N	AB1177r	76.4	H	A	H	A	A	-	A	A	H	A	A	H	-	A	A	-	H	A	A	A	H	A	H	H	H	A	A	A	A	H	-	A	A	A	A	H	H	H	A	A	A	H	H	H	H	-
107	1N	AB1203r	79.1	H	A	H	-	A	-	A	A	H	A	A	H	A	A	A	A	H	A	A	A	H	A	H	H	H	A	A	A	A	H	A	A	A	A	A	H	H	H	A	A	A	H	H	H	H	A
108	1N	AB1197r	79.6	H	-	H	A	A	H	A	A	H	A	A	H	A	A	A	A	H	A	A	A	H	A	H	H	H	A	A	A	A	H	A	A	A	A	A	H	H	H	A	A	A	H	H	H	H	A
109	1N	AB1200r	81.3	H	A	H	H	A	H	A	A	H	A	A	H	A	A	A	A	H	A	A	A	H	A	H	-	H	A	A	A	A	H	A	A	A	A	A	-	H	H	-	A	A	H	H	H	H	A
110	1N	AB1275r	83	H	A	H	H	A	H	A	A	H	A	A	H	A	A	A	A	H	A	A	A	H	A	H	H	H	A	A	A	A	H	A	A	A	A	A	H	H	H	-	A	A	H	H	H	H	A
111	1N	AB1482r	85.1	H	A	H	A	A	H	A	A	H	A	A	H	A	A	A	A	H	A	A	A	H	A	H	H	H	A	A	A	A	H	A	A	A	-	A	H	H	H	-	A	A	H	A	H	H	A
112	1N	AB1182r	86.4	H	A	H	H	A	H	A	-	H	A	H	H	A	A	A	A	H	A	A	A	H	A	H	H	H	A	A	A	A	-	A	A	A	-	A	H	H	H	A	-	A	H	A	H	H	A
113	1N	AB1209r	88.3	H	A	H	-	-	-	A	A	H	A	A	-	A	A	A	A	H	A	A	A	-	A	H	-	-	A	A	A	A	H	A	A	A	-	-	H	H	A	-	A	A	H	A	-	H	A
114	1N	AB1398r	90	H	A	H	-	A	H	A	A	H	A	A	H	A	A	A	A	H	A	A	-	H	A	H	H	H	A	A	A	A	H	-	A	A	H	-	-	H	A	-	A	A	H	A	H	H	A
115	1N	AB1236r	90.1	H	A	H	A	A	H	-	A	H	A	A	H	A	A	A	A	H	A	A	A	H	A	H	H	H	A	A	-	-	-	A	A	A	A	H	H	H	A	A	A	A	H	A	H	H	A
116	1N	AB1217r	90.1	H	A	H	-	A	H	A	A	H	A	A	H	A	A	A	A	H	A	A	A	H	A	H	H	H	A	A	A	A	H	A	A	A	-	H	H	H	A	A	A	A	H	A	H	H	A
117	1N	AB1407r	92.2	H	A	H	H	A	H	A	A	H	A	A	H	A	A	A	A	H	A	A	A	H	A	H	H	H	A	A	A	A	H	A	A	A	H	-	H	H	A	A	A	A	H	A	H	H	A
118	1N	AB1271r	93.7	H	A	H	H	A	H	A	A	H	A	A	H	A	A	A	A	H	A	A	A	H	A	H	H	H	A	A	A	A	H	A	A	A	H	H	H	H	A	H	A	A	H	A	H	H	A
119	1N	AB1250r	95.1	-	A	H	-	A	H	A	A	H	A	A	H	A	A	A	A	-	A	A	A	H	A	H	H	H	A	A	A	A	-	A	A	A	H	-	H	H	A	A	-	A	H	A	H	H	A
120	1N	AB1287r	97.1	H	A	H	A	A	H	A	A	H	A	A	H	A	A	H	A	H	A	A	-	H	A	H	H	H	A	A	A	A	H	A	A	A	H	H	H	H	A	-	A	A	H	A	H	H	A
121	1N	AB1313r	98.8	-	A	H	H	A	H	A	A	H	A	A	H	A	A	H	A	H	A	A	A	H	A	H	H	H	A	A	A	A	H	A	A	A	H	H	H	H	A	A	A	A	H	A	H	H	A
122	1N	AB1328r	101.4	H	A	A	H	A	H	A	A	H	A	A	H	A	A	H	A	H	A	A	A	H	A	H	H	H	H	A	A	A	H	A	A	A	H	H	H	H	A	A	A	A	H	A	H	H	A
123	1N	AB1343r	103.2	H	A	A	H	A	H	A	A	H	A	A	H	A	A	H	A	H	A	A	A	H	A	H	H	H	H	A	A	A	H	A	A	A	H	H	H	H	A	A	A	A	H	A	H	H	A
124	1N	AB1344r	103.2	H	A	A	-	A	H	A	A	H	A	A	H	A	A	H	A	H	A	A	A	H	A	H	H	H	H	A	A	A	H	A	A	A	H	H	H	H	A	H	A	A	H	A	H	H	A
125	1N	AB1366r	104.7	-	A	A	H	A	H	A	A	H	A	A	H	A	A	H	A	H	A	A	A	H	A	H	H	H	H	A	A	A	H	A	A	A	H	H	H	H	A	-	A	A	H	A	H	H	A
126	1N	AB1347r	106.9	-	A	A	A	A	H	A	A	H	A	A	H	A	A	H	A	H	A	A	A	H	A	H	H	H	H	A	A	A	H	A	A	A	H	-	H	H	A	-	A	-	H	A	H	H	A
127	1N	AB1346r	106.9	-	A	-	A	A	H	A	A	H	A	A	H	A	A	H	A	H	-	A	A	H	A	H	H	H	H	A	H	A	H	A	-	A	H	-	H	H	A	-	A	-	H	A	H	H	A
128	1N	AB1358r	110	H	A	A	A	A	H	A	A	H	A	A	H	A	A	H	A	H	A	A	A	H	A	H	H	H	H	A	A	A	H	A	A	A	H	H	H	H	A	A	A	A	H	A	H	H	A
129	1N	AB1432r	113.5	H	A	-	A	A	H	A	A	H	A	-	H	A	A	H	A	H	A	A	A	H	A	H	H	H	H	A	A	A	H	A	A	A	H	H	H	H	A	A	A	A	H	A	H	H	A
130	1N	AB1428r	113.5	H	A	A	A	A	H	A	A	H	A	H	H	A	A	H	A	H	A	A	A	H	A	H	H	H	H	A	A	A	H	A	A	A	H	H	H	H	A	A	A	A	H	A	H	H	A
131	1N	AB1420r	116.3	-	A	A	H	A	H	A	A	H	A	A	H	A	A	H	A	H	A	A	A	H	A	H	H	H	H	A	A	A	H	A	A	A	H	A	H	H	A	A	A	A	H	A	H	H	A
132	1N	AB1439r	117.1	H	A	A	-	A	H	A	A	H	A	A	-	A	A	-	A	H	A	A	A	H	A	H	H	H	H	A	A	A	H	A	A	A	H	A	H	H	A	A	A	A	H	A	H	H	A
133	1N	AB1240r	117.2	H	A	A	H	A	H	A	A	H	A	A	H	A	A	H	A	H	A	A	-	-	A	H	-	H	H	A	A	A	H	A	A	A	-	-	H	H	A	-	A	A	H	A	H	H	A
134	1N	AB1524r	119.6	H	A	A	A	A	-	A	A	H	A	H	H	A	A	H	A	H	A	A	A	H	A	H	-	H	H	A	A	A	-	A	A	A	H	A	H	H	A	-	A	A	H	A	H	H	-
135	1N	AB1523r	119.6	H	A	A	A	A	-	A	A	H	A	H	H	A	A	H	A	H	A	A	A	-	A	H	H	H	H	A	A	A	-	A	A	A	H	A	H	H	A	-	A	A	H	A	H	H	A
136	1N	AB1462r	121	H	A	A	-	A	H	A	A	H	A	H	H	A	A	H	A	H	A	A	A	H	A	H	H	H	H	A	A	A	-	A	A	A	H	H	H	H	A	-	A	A	H	A	H	H	A
137	1N	AB1474r	121	H	A	A	-	A	H	A	A	H	A	H	H	A	A	H	A	H	A	A	A	H	A	H	H	H	H	A	A	A	H	A	A	A	H	H	H	H	A	A	A	A	H	A	H	H	A
138	1N	AB1549r	121.5	H	A	A	A	A	H	A	A	H	A	H	H	A	A	H	A	H	A	A	A	H	A	H	-	H	H	A	A	A	H	A	A	A	H	-	H	H	A	A	-	A	H	A	H	H	A
139	1N	AB1550r	121.5	H	A	A	A	A	H	A	A	H	A	H	H	A	A	H	A	H	A	A	A	H	A	H	-	H	H	A	A	A	H	A	A	A	H	-	H	H	A	A	-	A	H	A	H	H	A
140	1N	AB1501r	121.5	-	A	A	A	A	H	A	A	H	A	H	H	A	-	H	A	H	A	A	A	H	A	H	H	H	H	A	A	A	-	A	A	A	H	-	H	H	A	A	A	A	H	A	H	H	A
141	1N	AB1541r	122.4	H	A	A	H	A	H	A	A	H	A	H	H	A	A	H	A	H	A	A	A	H	A	H	H	H	H	A	A	A	H	A	A	A	H	H	H	H	A	A	A	A	H	A	H	H	A
142	1N	AB1511r	122.4	-	-	A	-	A	H	A	A	H	A	H	H	A	A	H	A	H	A	A	A	H	A	H	-	-	-	A	A	A	-	A	A	A	-	-	-	H	A	A	A	A	H	A	H	-	A
143	1N	AB1538r	123.6	H	A	A	H	A	H	A	A	H	A	H	H	A	A	H	A	H	A	A	A	H	A	H	H	H	H	A	A	A	H	A	A	A	H	H	H	H	A	H	A	A	H	A	H	H	A
144	1N	AB1295r	124.3	H	A	A	A	-	H	A	A	H	A	H	H	A	A	H	A	H	A	A	A	H	A	H	H	H	H	A	A	A	H	A	A	A	H	H	H	H	A	H	A	A	H	A	H	H	A
145	1N	AB1532r	124.5	H	A	A	-	A	H	A	A	H	A	H	H	-	A	H	A	H	A	A	A	H	A	H	H	H	H	A	A	A	H	A	A	A	H	-	H	H	A	-	A	A	H	A	H	H	A
146	1N	AB1592r	127.5	H	A	A	H	A	H	A	A	H	A	H	H	A	A	H	A	H	A	A	A	H	A	H	H	H	H	A	A	A	H	A	A	A	H	H	H	H	A	H	A	A	H	A	H	H	A
147	1N	AB1565r	128.9	H	A	A	H	A	H	A	A	H	A	H	H	A	A	H	A	H	A	A	A	H	A	H	H	H	H	A	A	A	H	A	A	A	H	H	H	H	A	-	A	A	H	A	H	H	A
148	1N	AB1578r	129.9	H	A	A	A	A	H	A	A	H	A	H	H	A	-	H	A	H	A	A	A	H	A	H	H	H	H	A	A	A	H	A	A	A	-	H	H	H	A	A	A	-	H	A	H	H	A
149	1N	AB1623r	131.2	H	A	A	A	A	H	A	A	H	A	H	H	A	A	H	A	H	A	A	A	H	A	H	-	H	H	A	A	A	H	A	A	A	H	H	H	H	A	A	A	A	H	A	H	H	A
150	1N	AB1757r	131.4	H	A	-	-	A	H	A	A	H	A	H	H	A	A	H	A	H	A	A	A	H	A	H	H	H	H	A	A	A	H	A	A	A	H	-	H	H	A	A	A	A	H	A	H	H	A
151	1N	AB1606r	131.6	H	A	A	A	A	H	A	A	H	A	H	H	A	-	H	A	H	A	A	A	H	-	H	H	H	H	A	A	A	H	A	A	-	H	H	-	H	A	-	A	A	H	A	H	H	A
152	1N	AB1709r	133.8	H	A	A	A	A	H	A	A	-	A	H	H	A	A	H	A	H	A	A	A	H	A	H	H	H	H	A	A	A	H	A	A	A	H	H	H	H	A	-	A	A	H	A	H	H	A
153	1N	AB1710r	133.8	H	A	A	A	A	H	A	A	H	A	H	H	A	A	H	A	H	A	A	A	H	A	H	H	H	H	A	A	A	-	A	A	A	H	H	H	H	A	-	A	A	H	A	H	H	A
154	1N	AB1759r	134.2	H	A	A	A	A	H	A	A	H	A	H	-	A	A	H	A	H	A	A	A	H	A	H	H	H	H	A	A	A	H	A	A	A	H	-	H	H	A	A	A	A	H	A	H	H	A
155	1N	AB1758r	134.2	H	A	A	A	A	H	A	A	H	A	H	H	A	A	H	A	H	A	A	A	H	A	H	H	H	H	A	A	A	H	A	A	A	H	-	H	H	A	A	A	A	H	A	H	H	A
156	1N	AB1753r	135.4	H	A	A	A	A	H	A	A	H	A	H	H	A	A	H	A	H	A	A	A	H	A	H	H	H	H	A	A	A	H	A	A	A	H	H	H	H	A	A	A	A	H	A	H	H	A
157	1N	AB1751r	135.7	H	A	A	-	A	H	A	A	H	A	H	H	A	A	H	A	H	A	A	A	H	A	H	H	H	H	A	A	A	H	A	A	A	H	H	H	H	A	-	A	A	H	A	H	H	A
158	1N	AB1770r	135.7	H	A	A	-	A	H	A	A	H	A	H	H	A	A	H	A	H	A	A	A	H	A	H	H	H	H	A	A	A	H	A	A	A	H	A	H	H	A	A	A	A	H	A	H	H	A
159	1N	AB1706r	136.8	H	A	A	-	A	H	A	A	H	A	H	H	A	A	H	A	H	A	A	A	H	A	H	H	H	H	A	A	A	H	A	A	A	H	H	H	H	A	A	A	A	H	A	H	H	A
160	1N	AB1707r	136.8	H	A	A	-	A	H	A	A	H	A	H	H	A	A	H	A	H	A	A	A	H	A	H	H	H	H	A	A	A	H	A	A	A	H	H	H	H	A	A	A	A	H	A	H	H	A
161	1N	AB1703r	138.8	H	A	A	H	A	H	A	A	H	A	H	H	A	A	H	A	H	A	A	A	H	A	H	H	H	H	A	A	A	H	A	A	A	H	A	-	H	A	A	A	A	H	A	H	H	A
162	1N	AB1702r	138.8	H	A	A	H	A	H	A	A	H	A	H	H	A	A	H	A	H	A	A	A	H	A	H	H	H	H	A	A	A	H	A	A	A	H	A	-	H	A	A	A	A	H	A	H	H	A
163	1N	AB1701r	139.3	H	A	A	H	A	H	A	A	H	A	H	H	A	A	H	A	H	A	A	A	H	A	H	H	H	H	A	A	A	H	A	A	A	H	A	H	H	A	-	A	A	H	A	H	H	A
164	1N	AB1750r	140.4	H	A	A	A	A	H	A	A	H	A	H	H	A	A	H	A	H	A	A	A	H	A	H	H	H	H	A	A	A	H	A	A	A	H	H	H	H	A	A	A	A	H	A	H	H	A
165	1N	AB1625r	142.1	H	A	A	H	A	H	A	A	H	A	H	H	A	A	H	A	H	A	A	A	H	A	H	H	H	H	A	A	A	H	A	A	A	H	H	H	H	A	A	A	A	H	A	H	H	A
166	1N	AB1629r	142.3	H	A	A	H	A	H	A	A	H	A	H	H	A	A	H	A	H	A	A	A	H	A	H	H	H	H	A	A	A	H	A	A	A	H	H	H	H	A	A	A	A	H	A	H	H	A
167	1N	AB1669r	146.7	H	A	A	H	H	H	A	A	H	A	H	H	A	A	H	A	H	A	A	A	H	A	H	H	H	H	A	A	A	H	H	A	A	H	H	H	H	A	H	A	A	H	A	H	H	A
168	1N	AB1627	154.9	H	A	A	H	A	H	A	A	H	A	H	H	A	A	H	A	H	H	A	A	H	A	H	H	H	H	A	A	A	H	A	A	A	H	H	H	H	A	H	H	H	H	A	H	H	A
169	1N	AB1630	157	A	A	A	H	H	H	A	A	H	A	H	H	A	A	H	A	H	H	A	-	H	A	H	H	H	H	A	A	A	H	A	A	A	H	H	H	H	A	H	H	H	H	A	H	H	A
170	1N	AB1647	157.7	-	A	A	-	-	H	A	A	H	A	H	H	A	A	H	A	H	A	A	A	H	A	H	H	H	H	A	A	A	H	A	A	A	-	H	H	H	A	H	H	H	H	A	H	H	A
171	1N	AB1747	161.1	H	A	A	-	A	H	A	A	H	A	H	H	A	A	H	A	H	H	A	A	H	A	H	-	H	H	A	A	A	H	A	A	A	H	H	H	H	A	H	H	H	H	A	H	H	A
172	1N	AB1748	161.1	H	A	A	-	A	H	A	A	H	A	H	H	A	A	H	A	H	H	A	A	H	A	H	-	H	H	A	A	A	H	A	A	A	H	H	H	H	A	H	H	H	H	A	H	H	A
173	1N	AB1699	167.3	H	A	A	H	H	H	A	A	H	A	H	H	A	A	H	A	H	H	A	A	A	A	H	H	H	H	A	A	A	H	A	A	A	H	H	H	H	A	H	H	H	H	A	H	H	A
174	1N	AB1735	168.2	H	-	A	H	H	H	A	A	H	A	H	H	A	A	H	A	H	H	A	A	A	A	H	-	H	H	A	A	A	H	A	A	A	H	H	H	H	A	-	H	H	H	A	H	H	A
175	2K	AB14348	0	A	A	A	A	A	A	H	H	A	A	A	H	H	A	H	A	A	H	H	H	A	H	H	H	H	A	H	A	H	A	H	H	A	A	A	A	H	H	A	H	A	H	H	H	H	H
176	2K	AB1810	8.1	A	A	A	A	H	A	H	H	A	A	A	H	-	A	H	A	A	H	H	H	A	-	H	-	-	A	H	A	-	A	A	H	A	A	A	A	H	H	A	H	A	-	H	H	H	H
177	2K	AB1831	13.4	A	A	A	A	H	A	A	H	A	A	A	H	-	A	H	A	A	H	H	H	A	-	-	-	-	A	H	A	-	A	H	H	A	A	A	A	H	H	A	H	A	-	H	H	H	H
178	2K	AB1830	13.4	A	A	A	A	H	A	A	H	A	A	A	H	-	A	H	A	A	H	H	H	A	-	-	-	-	A	H	A	-	A	H	H	A	A	A	A	H	H	A	H	A	-	H	H	H	H
179	2K	AB14331	17.5	A	A	A	A	H	A	A	H	A	A	A	H	-	A	H	A	A	H	H	H	A	-	-	H	-	A	H	A	-	A	H	H	A	A	A	A	H	H	A	H	A	-	H	H	H	H
180	2K	AB14332	17.5	A	A	A	A	H	A	A	H	A	A	A	H	-	A	H	A	A	H	H	H	A	-	-	H	-	A	H	A	-	A	H	H	A	A	A	A	H	H	A	H	A	-	H	H	H	H
181	2K	AB1844	19.7	A	A	A	A	H	A	A	H	A	A	A	H	H	A	H	A	A	H	H	H	A	H	H	H	A	A	H	A	H	A	H	H	A	A	A	A	H	H	A	H	A	H	H	H	H	H
182	2K	AB1862	22.3	A	A	A	A	H	A	A	-	A	A	A	-	H	A	H	A	A	H	H	H	A	H	H	H	A	A	H	A	H	A	-	H	A	A	A	A	H	H	A	H	A	H	H	H	-	H
183	2K	AB1890	30.3	A	A	A	A	A	A	A	H	A	A	A	-	A	A	H	H	A	H	H	H	A	H	A	H	A	A	H	A	H	A	H	H	A	A	A	A	H	H	A	H	A	H	H	H	H	H
184	2K	AB1921	32.6	A	H	A	A	A	A	A	H	A	A	H	H	H	H	H	H	A	H	H	H	A	H	A	A	A	A	H	A	H	A	H	H	A	A	H	A	H	H	A	H	A	H	H	H	H	A
185	2K	AB1949	36	A	H	A	A	H	A	A	H	A	A	H	H	-	H	H	-	A	H	H	H	A	-	A	-	A	A	H	A	-	-	H	H	A	A	A	A	H	H	H	H	A	-	H	-	-	H
186	2K	AB1948	36	-	H	A	A	H	A	A	H	A	A	-	-	H	H	H	H	A	H	H	H	A	H	A	-	A	A	H	A	H	A	H	H	A	A	A	-	H	H	H	H	A	H	H	H	H	H
187	2K	AB2067	38.2	-	H	A	A	H	A	A	H	A	A	H	H	H	H	H	H	A	H	H	H	A	A	A	H	A	A	H	A	H	A	A	H	A	A	A	A	H	H	H	H	A	H	H	H	H	A
188	2K	AB14816	41.1	A	-	A	A	H	A	A	-	A	A	H	H	H	-	-	H	A	H	H	-	A	A	A	H	A	A	H	A	H	A	A	H	A	A	A	A	-	H	H	H	A	H	-	H	H	H
189	2K	AB14815	41.1	A	-	A	A	H	A	A	-	A	A	H	H	H	-	-	H	A	H	H	-	A	A	A	H	A	A	H	A	H	A	A	H	A	A	A	A	-	H	H	H	A	H	-	H	H	H
190	2K	AB14547	43.1	A	-	A	A	H	A	A	-	A	A	H	A	H	-	-	H	A	H	H	-	A	A	A	H	A	A	H	A	H	A	A	H	A	A	A	A	-	H	H	H	A	H	-	H	H	H
191	2K	AB2053	49.5	A	H	A	A	H	A	A	A	A	A	-	H	-	H	H	H	H	H	H	H	A	A	A	-	A	A	H	A	A	A	A	H	A	A	-	A	H	H	H	H	A	H	H	H	H	H
192	2K	AB2110	51.2	A	H	A	A	H	A	A	A	A	A	H	H	H	H	H	H	H	H	H	H	A	A	A	H	A	A	H	A	A	A	A	H	A	A	A	A	H	H	H	H	A	H	H	H	H	H
193	2K	AB2139	52.1	A	H	A	A	H	A	A	A	A	A	H	H	H	H	H	H	H	H	H	H	A	A	A	H	A	A	H	A	A	A	A	H	A	A	H	A	H	H	H	H	A	H	H	H	H	-
194	2K	AB2137	52.4	A	H	A	A	H	A	A	A	A	A	H	H	H	H	H	H	H	H	H	H	A	A	A	H	A	A	H	A	A	A	A	H	A	A	H	A	H	H	H	H	A	H	H	H	H	H
195	2K	AB2129	52.4	A	H	A	A	A	A	A	A	A	A	-	H	H	H	H	H	H	H	H	H	A	A	A	H	A	A	H	A	A	A	A	H	A	A	H	A	H	H	H	H	A	H	H	H	H	H
196	2K	AB1942	55.5	A	H	A	A	H	A	A	A	A	A	H	H	H	H	H	H	H	H	-	-	A	A	A	H	A	A	H	A	A	A	A	H	A	A	H	A	H	H	-	H	A	H	H	H	H	H
197	2K	AB2118	57.8	-	H	A	A	H	A	A	A	A	A	H	H	H	H	H	H	H	H	H	H	A	A	A	H	A	A	H	A	A	-	A	H	A	A	H	A	H	H	-	H	A	H	H	H	H	-
198	2K	AB2856	57.8	A	H	A	A	H	A	A	A	A	A	-	H	H	H	H	H	H	H	H	H	A	A	A	H	A	A	H	A	A	A	A	H	A	A	H	A	H	H	H	H	A	H	H	H	H	H
199	2K	AB2085	58.7	A	H	A	A	H	A	A	A	A	A	-	-	H	H	H	H	H	H	H	H	A	A	A	H	A	A	H	A	A	A	A	H	A	A	H	A	H	H	H	H	A	H	H	H	H	-
200	2K	AB2125	59.2	A	H	A	A	H	A	A	A	A	A	A	H	H	H	H	H	H	H	H	H	A	A	A	H	A	A	H	A	A	A	A	H	-	A	H	A	H	H	H	H	A	H	H	H	H	H
201	2K	AB2119	60.5	A	-	A	A	A	A	A	A	A	A	H	-	H	H	H	H	H	H	H	H	A	A	A	H	A	A	H	A	A	A	A	H	-	A	H	A	-	H	H	H	A	H	H	H	H	-
202	2K	AB2076	65	-	H	A	A	H	A	A	A	A	A	H	H	H	H	H	H	H	H	H	A	A	A	A	-	A	H	H	A	A	A	A	H	A	A	H	A	H	H	H	H	A	H	H	H	H	H
203	2K	AB2170	69.3	A	H	A	A	H	A	A	A	A	A	H	-	-	H	H	H	H	H	H	A	A	A	A	H	A	H	H	A	A	A	H	H	H	A	H	A	H	H	H	H	A	H	H	H	H	H
204	2K	AB2174	69.3	A	H	A	A	H	A	A	A	A	A	H	-	-	H	H	H	H	H	H	A	A	A	A	H	A	H	H	A	A	A	H	H	H	A	H	A	H	H	H	H	A	H	H	H	H	H
205	2K	AB2173	69.3	A	H	A	A	H	A	A	A	A	A	H	-	-	H	H	H	H	H	H	A	A	A	A	H	A	H	H	A	A	A	H	H	H	A	H	A	H	H	H	H	A	H	H	H	H	H
206	2K	AB2171	69.3	A	H	A	A	H	A	A	A	A	A	H	-	-	H	H	H	H	H	H	A	A	A	A	H	A	H	H	A	A	-	H	H	H	A	H	A	H	H	H	H	A	H	H	H	H	H
207	2K	AB2172	70.5	A	H	A	A	H	A	A	A	A	A	H	-	H	H	H	H	-	H	H	A	A	A	A	H	A	H	H	A	A	A	H	H	-	A	H	A	H	H	H	H	A	H	H	H	H	H
208	2K	AB2163	73.8	-	-	A	A	-	A	A	A	A	A	-	A	H	-	H	H	H	H	H	A	A	A	A	H	A	H	H	A	A	-	H	H	H	A	-	A	H	H	-	H	A	H	H	H	H	H
209	2K	AB2155r	83	A	H	A	-	A	H	A	A	A	A	A	A	-	H	H	H	H	H	H	A	A	A	A	-	A	H	H	A	A	-	-	H	A	-	H	-	H	H	-	H	A	H	H	H	H	A
210	2K	AB2156r	83.7	A	H	A	-	A	H	A	A	A	A	A	A	H	H	H	H	H	H	H	A	A	A	A	H	A	H	H	A	A	-	-	H	A	-	H	-	H	H	-	H	A	H	H	H	H	A
211	2K	AB2182r	87.7	A	H	A	A	A	A	A	A	A	A	A	A	H	H	H	H	H	H	H	A	A	A	A	H	A	H	H	A	A	A	H	H	A	A	H	A	H	H	A	H	A	H	H	H	-	A
212	2K	AB2169r	91.5	A	-	A	A	A	A	A	A	A	A	A	A	-	H	H	H	H	H	H	A	A	A	A	H	A	H	H	A	A	-	A	H	A	A	H	A	H	H	A	H	A	H	H	H	A	A
213	2K	AB2145r	94.2	A	H	A	A	A	A	A	A	A	A	A	A	H	H	H	H	H	A	H	A	A	A	A	H	A	H	H	A	A	A	-	H	A	A	H	A	H	H	A	H	A	H	H	H	A	A
214	2K	AB2142r	96	-	H	A	A	A	A	A	A	A	A	A	A	H	H	H	H	H	H	H	A	A	A	A	H	A	H	H	A	A	A	A	H	A	A	H	A	H	H	-	H	A	H	H	H	A	-
215	2K	AB2141r	96	-	H	A	A	A	A	A	A	A	A	A	A	H	H	H	H	H	H	H	A	A	A	A	H	A	H	H	A	A	A	A	H	A	A	H	A	H	H	-	H	A	H	H	H	A	-
216	2K	AB2199r	102.1	H	H	A	A	A	A	A	A	A	A	A	A	H	H	H	H	H	A	H	A	A	A	A	-	A	H	H	A	A	A	H	H	H	A	H	A	H	H	A	H	A	H	H	H	H	A
217	2K	AB2237r	104.1	H	H	A	A	A	A	A	A	A	A	A	A	H	H	H	H	H	-	H	A	H	A	A	H	A	H	H	A	A	A	A	H	H	A	H	-	H	H	-	H	A	H	H	H	A	-
218	2K	AB2221r	105.1	H	H	A	A	A	A	A	A	A	A	A	-	H	H	H	H	H	H	H	A	H	A	A	H	A	H	H	A	A	-	A	H	H	A	H	A	H	H	A	H	A	H	H	H	A	-
219	2K	AB2220r	105.1	H	H	A	A	A	A	A	A	A	A	A	-	H	H	H	H	H	H	H	A	H	A	A	H	A	H	H	A	A	-	A	H	H	A	H	A	H	H	A	H	A	H	H	H	A	-
220	2K	AB2224r	105.1	H	H	A	A	A	A	A	A	A	A	-	-	H	H	H	H	H	H	H	A	H	A	H	H	A	H	H	A	A	-	A	H	H	A	H	A	H	H	A	H	A	H	H	H	-	-
221	2K	AB2223r	106.6	H	H	A	A	A	A	A	A	A	A	A	-	H	H	H	H	H	H	H	A	H	A	A	H	A	H	H	A	A	-	A	H	H	A	H	A	H	H	A	H	A	H	H	H	H	H
222	2K	AB3736r	109	H	H	A	A	A	A	A	A	A	A	A	A	H	H	H	H	H	A	H	-	H	A	A	-	A	H	H	A	A	A	A	H	H	A	H	A	H	H	-	H	A	H	H	H	A	A
223	2K	AB2287r	110.9	H	H	-	-	A	A	A	A	A	A	A	-	H	H	H	H	H	A	H	A	H	A	A	H	-	H	H	A	A	A	A	H	H	A	H	-	H	H	A	H	A	H	H	H	A	A
224	2K	AB3357r	114.7	H	H	A	A	A	A	A	A	A	A	A	A	H	H	H	H	H	-	H	A	H	A	A	H	A	H	H	H	A	A	A	H	H	A	H	A	H	H	A	H	-	H	H	H	-	A
225	2K	AB2332r	115.3	H	H	A	A	A	A	A	A	A	A	A	A	H	H	H	H	H	A	H	A	H	A	A	H	A	H	H	H	A	A	A	H	H	A	H	A	H	H	A	H	H	H	H	H	-	A
226	2K	AB3327r	117.2	-	H	A	A	A	A	A	A	A	A	A	A	H	H	H	H	H	-	H	A	H	A	A	H	A	H	H	H	A	A	A	H	H	A	H	A	H	H	A	H	A	H	H	H	H	A
227	2K	AB6461r	118.4	H	H	A	A	A	A	A	A	A	A	A	A	H	H	H	H	H	H	H	A	H	A	A	H	A	H	H	H	A	A	A	H	H	A	H	A	H	H	A	H	A	H	H	H	A	A
228	2K	AB3334r	120.3	H	H	A	A	A	A	A	A	A	A	A	A	H	H	H	H	H	H	H	A	H	A	A	H	A	H	H	H	A	A	A	H	H	A	H	A	H	H	A	H	A	H	H	H	A	A
229	2K	AB3335r	120.3	H	H	A	A	A	A	A	A	A	A	A	A	H	H	H	H	H	H	H	A	H	A	A	H	A	H	H	H	A	A	A	H	H	A	H	A	H	H	A	H	A	H	H	H	A	A
230	2K	AB4373r	123.9	H	H	A	A	A	A	A	A	A	A	A	A	H	H	H	H	H	H	H	A	H	A	A	H	A	H	H	A	A	A	A	H	H	A	H	A	H	H	A	H	A	H	H	H	A	A
231	2K	AB4372r	123.9	H	H	A	A	A	A	A	A	A	A	A	A	H	H	H	H	H	H	H	A	H	A	A	H	A	H	H	A	A	A	A	H	H	A	H	A	H	H	A	H	A	H	H	H	A	A
232	2K	AB14404r	126.1	H	H	A	A	A	A	A	A	A	A	-	A	H	H	H	H	H	-	H	A	H	A	A	-	A	H	H	H	A	-	A	H	H	A	H	A	H	H	A	H	A	H	H	H	A	A
233	2K	AB2356r	130.9	H	H	A	A	-	A	A	A	A	A	A	A	H	H	H	H	H	A	H	A	H	A	A	H	A	H	H	H	A	A	A	H	H	A	H	A	H	H	A	H	H	H	H	A	H	A
234	2K	AB2355r	131	H	H	A	A	A	A	A	A	A	A	A	-	H	H	H	H	H	H	H	A	H	A	A	H	A	H	H	H	A	A	A	H	H	A	H	A	H	H	-	H	A	H	H	A	A	A
235	2K	AB2394r	132.5	H	H	A	A	A	A	A	A	A	A	A	A	H	H	H	H	H	-	H	A	H	A	A	H	A	H	H	H	A	-	A	H	H	A	H	A	H	H	A	H	A	H	H	A	A	A
236	2K	AB2482r	134.3	-	H	A	A	A	-	A	-	A	A	A	A	H	-	H	H	H	A	H	A	H	A	A	-	A	H	H	H	A	A	A	H	H	-	H	A	H	H	A	H	A	H	H	A	H	A
237	2K	AB2445r	134.5	H	H	A	A	A	A	A	A	A	A	A	A	H	H	H	H	H	-	H	A	H	A	A	H	A	H	H	H	A	A	A	H	H	A	H	A	H	H	A	H	A	H	H	A	A	A
238	2K	AB2425r	134.5	-	H	A	A	A	A	A	A	A	A	A	A	H	H	H	H	H	A	H	A	H	A	A	H	A	H	H	H	A	A	A	H	H	A	H	A	H	H	A	H	A	H	H	A	H	A
239	2K	AB2429r	134.5	-	H	A	A	A	A	A	A	A	A	A	A	H	H	H	H	H	A	H	A	H	A	A	H	A	H	H	H	A	A	A	H	H	A	H	A	H	H	A	H	A	H	H	A	H	A
240	2K	AB2447r	135.2	H	H	A	A	A	A	A	A	A	A	A	A	H	H	H	H	H	A	H	A	H	A	A	H	A	H	H	H	A	A	A	H	H	A	H	A	H	H	A	H	A	H	H	A	A	A
241	2K	AB2441r	136.4	H	H	A	A	A	A	A	A	A	A	A	A	H	H	H	H	H	A	H	A	H	A	A	H	A	H	H	H	A	A	A	H	H	A	H	A	H	H	A	H	A	H	H	A	A	A
242	2K	AB2450r	138.5	H	H	A	A	A	A	A	A	A	A	A	H	H	H	H	H	H	A	H	A	H	A	A	H	A	H	H	H	A	A	-	H	H	A	H	A	H	H	A	H	A	H	H	A	A	A
243	2K	AB2582r	141.9	H	H	A	A	A	A	A	A	A	A	A	A	H	H	H	H	H	H	H	A	H	A	A	H	A	H	H	H	A	A	A	H	H	A	H	A	H	H	A	H	A	H	H	A	A	A
244	2K	AB2581r	150.1	-	H	A	A	A	A	A	A	A	A	A	A	H	H	H	H	H	H	H	A	H	A	A	H	A	H	H	H	A	A	A	H	H	A	H	A	H	H	A	H	A	H	H	A	H	A
245	2N	AB14723	0	A	A	H	H	H	A	A	A	H	H	H	-	H	A	A	A	H	A	A	H	A	A	A	H	A	H	H	A	A	H	H	A	A	H	A	H	H	A	-	H	H	H	A	H	H	A
246	2N	AB2655	3.1	-	A	H	H	H	-	-	A	H	H	H	-	H	A	A	A	H	-	A	H	A	A	A	H	-	H	H	A	-	-	H	A	-	H	A	H	H	A	H	H	H	H	A	H	H	A
247	2N	AB3050	3.5	A	A	H	H	H	A	A	A	H	H	H	A	H	A	A	A	H	A	A	H	A	A	A	H	A	H	H	A	A	H	H	A	A	H	A	H	H	A	H	H	H	H	A	H	H	A
248	2N	AB2684	5.5	A	A	H	H	H	A	A	A	H	H	H	H	H	A	A	A	H	A	A	H	A	A	A	H	A	H	H	A	A	H	H	A	A	H	A	H	H	A	-	H	H	H	A	H	H	H
249	2N	AB2686	7.4	-	A	H	H	H	A	A	A	H	H	H	-	H	A	A	A	H	A	A	H	A	A	A	-	A	H	H	A	A	H	H	A	A	H	A	-	H	A	-	H	H	H	A	H	H	H
250	2N	AB2687	7.4	-	A	H	H	H	A	A	A	H	H	H	-	H	A	A	A	H	A	A	H	A	A	A	-	A	H	H	A	A	H	H	A	A	H	A	-	H	A	-	H	H	H	A	H	H	H
251	2N	AB2679	11.3	A	A	H	H	H	A	A	A	H	H	H	A	H	A	A	A	H	A	A	H	A	A	A	H	A	H	H	A	A	H	H	A	A	H	A	H	H	A	A	H	H	H	A	H	H	H
252	2N	AB14162	24.3	A	A	H	H	H	A	H	A	H	H	H	H	H	A	A	-	H	A	A	H	A	H	A	H	A	H	H	A	A	A	H	A	-	H	A	A	H	A	H	A	H	H	A	H	H	H
253	2N	AB14161	24.6	A	A	H	H	H	A	H	A	H	H	H	-	H	A	A	A	H	A	A	H	A	H	A	H	A	H	H	A	A	A	H	A	A	H	A	A	H	A	H	A	A	H	A	H	H	H
254	2N	AB2736r	28	-	A	H	H	-	A	H	A	H	H	H	A	H	A	A	A	H	A	A	H	A	H	A	H	A	H	H	A	A	A	H	A	A	-	A	A	A	A	-	A	A	H	A	H	H	A
255	2N	AB2781	32.7	A	A	H	H	H	A	H	A	H	H	A	A	-	A	A	-	H	A	A	-	-	H	A	-	A	H	H	A	A	A	H	A	A	-	A	A	H	A	-	A	H	H	A	H	H	-
256	2N	AB8105	34.1	A	A	H	H	H	A	H	A	H	H	A	A	H	A	A	A	H	A	A	H	H	H	A	H	A	H	H	A	A	A	H	A	A	H	A	A	H	A	A	A	H	H	A	H	H	H
257	2N	AB2893	45.1	A	A	H	A	H	A	H	A	H	H	A	A	H	A	A	A	H	H	A	H	-	H	A	A	A	H	A	A	A	A	A	A	A	A	A	A	H	H	A	A	H	H	A	H	H	-
258	2N	AB2956	48.8	A	A	H	H	H	A	H	A	H	H	A	A	H	A	A	A	H	-	A	A	H	H	A	A	A	H	A	A	A	A	H	A	A	H	A	A	H	H	A	A	H	H	A	H	H	H
259	2N	AB2954	48.8	A	A	H	H	H	A	H	A	H	H	A	-	H	A	A	A	H	A	A	A	H	H	A	A	A	H	A	A	A	A	H	A	A	H	A	A	H	H	A	A	H	H	A	H	H	H
260	2N	AB2961	49.9	A	A	H	H	H	A	H	A	H	H	A	H	H	A	A	A	H	-	A	A	H	H	A	A	A	H	A	A	A	A	H	A	A	H	A	A	H	H	A	A	H	H	A	H	H	A
261	2N	AB2907	51.6	A	A	H	-	H	-	H	A	H	H	A	-	-	A	A	-	H	H	A	A	H	H	A	A	A	H	A	A	A	-	H	A	-	H	A	-	H	H	A	A	H	H	A	H	H	-
262	2N	AB2935	52.9	-	A	H	H	H	A	H	A	H	H	A	H	H	A	A	A	H	H	A	A	H	H	A	A	A	H	A	A	A	A	H	A	A	H	A	A	H	H	A	A	-	A	A	H	H	A
263	2N	AB2913	53.7	-	A	H	H	H	A	H	A	H	H	A	H	H	A	A	A	H	H	A	-	H	H	A	-	-	H	A	A	A	A	H	A	A	H	H	A	H	H	-	A	H	A	A	H	H	-
264	2N	AB3108	56.3	A	A	H	-	H	-	H	A	H	H	A	A	H	A	A	A	H	H	A	A	H	H	A	A	A	H	A	A	A	A	H	A	A	H	A	A	H	H	A	A	H	A	A	H	H	H
265	2N	AB2668	57.3	A	A	H	H	H	A	H	A	H	H	A	H	H	A	A	A	H	H	A	A	H	H	A	A	A	H	A	A	A	A	H	A	A	H	A	A	H	H	A	A	H	A	A	H	H	H
266	2N	AB3109	59.3	A	A	H	H	H	A	H	A	H	H	-	-	H	A	A	A	H	H	A	A	H	H	A	-	A	H	A	A	A	A	H	A	A	H	-	-	H	H	H	H	H	A	A	H	H	H
267	2N	AB2951	59.3	A	A	H	H	H	A	H	A	H	H	A	H	H	A	A	A	H	H	A	A	H	H	A	A	A	H	A	A	A	-	H	A	A	H	A	A	H	H	-	H	H	A	A	H	H	A
268	2N	AB3028	66.3	-	A	H	H	H	A	H	A	H	H	A	H	A	A	A	A	H	H	A	A	H	H	A	A	A	H	A	A	A	A	H	A	A	H	A	A	H	H	-	A	A	A	A	H	-	H
269	2N	AB3029	66.3	-	A	H	H	H	A	H	A	H	H	A	H	A	A	A	A	H	H	A	A	H	H	A	A	A	H	A	A	A	-	H	A	A	H	A	A	H	H	-	A	-	A	A	H	-	H
270	2N	AB3067	73.9	-	A	H	H	H	A	H	A	H	H	A	-	A	A	A	A	H	H	A	A	H	H	A	A	A	H	A	A	A	A	H	A	A	H	H	-	H	H	-	A	H	A	A	H	H	-
271	2N	AB3121	75.6	A	A	H	H	H	A	H	A	H	H	A	H	A	A	A	A	H	H	A	A	H	H	A	-	A	H	A	A	A	A	H	A	A	H	-	A	H	H	H	A	H	A	A	H	H	H
272	2N	AB3133	78.3	A	A	H	A	H	A	H	A	H	H	A	H	A	A	A	A	H	H	A	A	H	H	A	A	A	H	A	A	A	A	H	A	A	H	H	A	H	H	H	A	H	A	A	H	H	H
273	2N	AB3160	78.8	A	A	H	A	H	A	H	A	H	H	A	A	A	A	A	A	H	H	A	A	H	H	A	A	A	H	A	A	A	A	H	A	A	H	H	A	H	H	H	A	H	A	A	H	H	H
274	2N	AB11449	80	A	A	H	A	H	A	H	A	H	H	A	H	A	A	A	A	H	H	A	A	H	H	A	A	A	H	A	A	A	A	H	A	A	H	H	A	H	H	H	A	H	A	A	H	H	H
275	2N	AB3213	83.1	A	A	H	A	H	A	H	A	H	H	A	H	A	A	A	A	H	H	A	A	A	H	A	A	A	H	A	A	A	A	H	A	A	H	H	A	H	H	H	A	A	A	A	H	H	H
276	2N	AB3212	83.1	A	A	H	A	H	A	H	A	H	H	A	H	A	A	A	A	H	H	A	A	A	H	A	A	A	H	A	A	A	A	H	A	A	H	H	A	H	H	H	A	A	A	A	H	H	H
277	2N	AB3164	85.8	A	A	H	A	H	A	H	A	H	H	A	-	A	A	A	A	H	H	A	A	H	H	A	A	A	H	A	A	A	A	H	A	-	H	H	A	H	H	H	A	A	A	A	H	H	H
278	2N	AB3165	85.8	A	A	H	A	H	A	H	A	H	H	A	-	A	A	A	A	H	H	A	A	H	H	A	A	A	H	A	A	A	A	H	A	A	H	H	A	H	H	H	A	A	A	A	H	H	H
279	2N	AB3169	87.2	A	A	H	A	H	A	H	A	H	H	A	H	A	A	A	A	H	H	A	A	H	H	A	A	A	H	A	A	A	A	H	A	A	H	H	A	H	H	H	A	A	A	A	H	H	H
280	2N	AB3166	87.2	A	A	H	A	H	A	H	A	H	H	A	A	A	A	A	A	H	H	A	A	H	H	A	A	A	H	A	A	A	A	H	A	A	H	H	A	H	H	H	A	A	A	A	H	H	H
281	2N	AB3219	88.7	A	A	H	A	H	A	H	A	H	H	A	-	A	A	A	A	H	H	A	A	A	H	A	A	A	H	A	A	A	A	H	A	A	H	H	A	H	H	H	A	A	A	A	H	H	H
282	2N	AB3218	88.7	A	A	H	A	H	A	H	A	H	H	A	-	A	A	A	A	H	H	A	A	A	H	A	-	A	H	A	A	A	A	H	A	A	H	H	A	H	H	H	A	A	A	A	H	H	H
283	2N	AB3220	88.7	A	A	H	A	H	A	H	A	H	H	A	-	A	A	A	A	H	H	A	A	A	H	A	A	A	H	A	A	A	A	H	A	A	H	H	A	H	H	H	A	A	A	A	H	H	H
284	2N	AB3244	92.6	A	A	H	A	H	A	H	A	H	H	A	A	A	A	A	A	H	H	A	A	A	H	A	A	A	H	A	A	A	A	H	A	A	H	H	A	H	H	H	A	A	A	A	H	H	H
285	2N	AB3248	93.1	A	A	H	A	H	A	H	A	H	H	A	H	A	A	A	A	H	H	A	A	A	H	A	A	A	H	A	A	A	A	H	A	A	H	H	A	H	H	H	A	A	A	A	H	H	H
286	2N	AB3299	96.4	A	A	H	A	H	A	H	A	H	H	A	A	A	A	A	A	H	H	A	A	A	H	A	A	A	H	A	A	A	A	H	A	A	H	H	A	H	H	H	A	A	A	A	H	H	H
287	2N	AB3302	96.4	A	A	H	A	H	A	H	A	H	H	A	-	A	A	A	A	H	H	A	A	A	H	A	A	A	H	A	A	A	A	H	A	A	H	H	A	H	H	H	H	A	A	A	H	H	H
288	2N	AB3270	99.6	A	A	H	A	H	A	H	A	H	H	A	A	A	A	A	A	H	H	A	A	A	H	A	A	A	H	A	A	A	A	H	A	A	H	H	A	H	H	H	A	A	A	A	H	H	H
289	2N	AB3268	99.9	A	A	H	A	H	A	H	A	H	H	A	A	A	A	A	A	H	H	A	A	A	H	A	A	A	H	A	A	A	A	H	A	A	H	H	A	H	H	H	A	A	A	A	H	H	H
290	2N	AB3349	104.8	A	H	H	A	H	A	H	A	H	H	A	A	A	A	A	A	H	H	A	A	A	-	A	A	A	H	A	A	A	A	H	A	A	H	H	A	H	H	H	A	A	A	A	H	H	-
291	2N	AB3348	104.8	A	H	H	A	H	A	H	A	H	H	A	A	A	A	A	A	H	H	A	A	A	-	A	A	A	H	A	A	A	A	H	A	A	H	H	A	H	H	H	A	A	A	A	H	H	-
292	2N	AB3397	107.8	A	-	H	A	H	A	H	A	H	H	A	H	A	A	A	A	H	H	A	A	A	H	A	A	A	H	A	A	A	A	H	A	A	H	H	A	H	H	H	A	A	A	A	H	H	-
293	2N	AB3347	112.9	A	H	H	A	H	A	H	A	H	H	A	A	A	A	A	A	H	H	A	A	A	-	A	A	A	-	A	A	A	A	H	A	A	H	H	A	H	H	H	A	A	A	A	-	H	A
294	2N	AB3362r	122.2	A	H	H	A	A	A	H	A	H	H	A	A	A	A	A	A	H	H	A	A	A	H	A	A	A	H	A	A	A	A	-	A	A	A	H	A	H	H	H	A	A	A	A	H	A	A
295	2N	AB3304r	124	A	A	H	A	H	A	H	A	H	H	A	A	A	A	A	A	H	H	A	A	A	H	A	A	A	H	A	A	A	A	A	A	A	-	H	A	H	H	H	A	A	A	A	H	A	A
296	2N	AB3287r	125.8	A	-	H	A	-	-	H	A	H	H	A	A	A	-	-	A	H	H	A	-	A	H	A	A	-	H	A	A	-	-	A	-	A	A	H	A	H	H	H	A	A	-	A	H	A	A
297	2N	AB3291r	127.1	A	A	H	A	H	A	H	A	H	H	A	A	A	A	A	A	H	H	A	A	A	H	A	A	A	H	A	A	A	A	A	A	A	A	H	A	H	H	-	A	A	A	A	H	A	-
298	2N	AB3250r	129.7	A	H	H	A	H	A	H	A	H	H	A	A	A	A	A	A	H	H	A	A	A	H	A	A	A	H	A	A	A	A	A	A	A	A	H	-	H	H	H	A	A	A	A	H	-	A
299	2N	AB3251r	129.7	A	H	H	A	H	A	H	A	H	H	A	A	A	A	A	A	H	H	A	A	A	H	A	A	A	H	A	A	A	A	A	A	A	-	-	-	H	H	H	A	A	A	A	H	-	A
300	2N	AB2755r	131.6	A	H	H	A	A	A	H	A	H	H	A	-	A	A	A	A	H	H	A	A	A	H	A	-	-	H	A	A	A	A	-	A	A	H	-	A	H	H	-	A	A	A	A	H	A	A
301	2N	AB3370r	132.1	-	H	H	A	H	A	H	A	H	H	A	A	A	A	A	A	H	H	A	A	-	H	A	-	A	H	A	A	A	A	-	A	A	-	H	-	H	H	H	A	A	A	A	H	A	A
302	2N	AB3374r	133.1	H	H	H	A	-	A	H	A	H	H	A	-	A	A	A	A	H	H	A	A	A	H	A	A	A	H	A	A	A	A	A	A	A	H	H	A	H	H	-	A	A	A	A	H	A	A
303	2N	AB3380r	134.4	A	H	H	A	H	A	H	A	H	H	A	A	A	A	A	A	H	H	A	A	-	H	A	A	A	H	A	A	A	A	A	A	A	-	H	A	H	H	H	A	A	A	A	H	A	A
304	2N	AB3474r	141.5	A	H	H	A	H	A	H	A	A	H	A	A	-	A	A	A	H	H	A	A	A	H	A	A	A	H	A	A	A	A	A	A	A	H	H	A	A	H	H	A	A	A	A	H	A	A
305	2N	AB5274r	146.6	A	H	H	A	-	A	H	A	A	H	A	A	-	A	A	A	H	A	A	-	A	H	A	-	A	H	A	A	A	A	-	A	A	-	H	A	H	H	H	A	A	A	A	H	A	A
306	2N	AB3510r	147.1	H	H	H	A	H	A	H	A	A	H	A	-	A	-	A	A	H	-	A	A	A	H	A	A	A	H	A	A	A	A	A	A	A	A	H	A	-	H	H	H	A	A	A	H	A	-
307	2N	AB3566r	148.8	A	H	H	A	-	A	H	A	A	H	A	A	A	A	H	A	H	H	A	A	A	H	A	A	A	H	A	A	A	A	A	A	A	A	H	A	H	H	A	H	A	A	A	H	A	A
308	2N	AB3569r	151	A	H	H	A	H	A	H	A	A	H	A	A	A	A	H	A	H	H	A	A	A	H	A	A	A	H	A	A	A	A	-	A	A	A	H	A	A	H	-	H	A	A	A	H	A	-
309	2N	AB3553r	152	A	H	H	A	H	A	H	A	A	H	A	A	A	A	H	A	H	A	A	A	A	H	A	A	A	H	A	A	A	A	A	A	A	A	H	A	A	H	H	H	A	A	A	H	A	A
310	2N	AB3574r	153.4	A	H	H	A	H	A	H	A	A	H	A	A	A	A	H	A	H	A	A	A	A	H	A	A	A	H	A	A	A	A	A	-	A	A	H	A	A	H	-	H	-	A	A	H	A	A
311	2N	AB14741r	155	A	-	H	A	H	A	H	A	A	H	A	A	A	A	A	A	H	A	A	A	A	H	A	A	A	H	A	A	A	A	A	A	A	A	H	A	A	H	H	H	A	A	A	H	A	A
312	2N	AB14309r	164.7	A	H	H	A	A	A	H	H	A	H	A	A	A	A	H	A	H	A	A	A	A	H	A	A	A	H	A	A	A	A	A	A	A	A	H	A	A	H	A	H	A	A	A	H	A	A
313	3K	AB3721	0	A	A	H	A	H	H	A	H	A	A	A	H	H	A	H	H	A	H	H	A	H	H	H	H	A	H	A	A	H	H	H	A	A	A	H	H	H	A	A	H	H	A	A	A	H	-
314	3K	AB3705	1.7	A	A	H	A	H	H	A	H	A	A	A	H	H	A	H	H	A	H	H	A	H	H	H	H	A	H	A	A	H	H	H	A	A	A	H	H	H	A	H	H	H	A	A	A	H	H
315	3K	AB3698	3.7	A	A	-	A	H	-	A	H	A	A	A	H	-	A	-	H	A	H	H	A	-	H	-	H	A	H	A	A	-	H	H	A	A	A	H	H	H	A	H	H	H	A	A	A	-	H
316	3K	AB3786	5.9	-	A	H	A	H	-	A	H	A	A	A	A	H	-	H	H	A	H	H	A	H	H	H	-	-	H	A	A	H	-	H	A	H	A	H	H	H	A	-	H	H	A	A	A	H	A
317	3K	AB4634	8.6	A	A	H	A	H	H	H	H	A	A	A	H	H	A	H	H	A	H	H	A	H	H	H	H	A	H	A	-	H	H	H	A	H	A	H	H	H	A	-	H	H	A	A	A	H	H
318	3K	AB4635	8.6	A	A	H	A	H	H	H	H	A	A	A	-	H	A	H	H	A	H	H	A	H	H	H	H	A	H	A	-	H	H	H	A	H	A	H	H	H	A	-	H	H	A	A	A	H	H
319	3K	AB14467	12.3	A	A	H	A	H	H	H	H	A	A	A	A	H	A	H	H	H	H	H	A	H	H	H	H	H	H	A	A	H	H	H	A	H	A	H	H	H	A	H	H	H	A	A	A	H	H
320	3K	AB3804	14.6	A	-	H	A	H	H	H	H	A	A	H	H	H	H	H	H	H	H	H	A	H	H	H	H	H	H	A	A	H	H	H	A	H	A	H	H	H	A	H	H	H	A	A	A	H	H
321	3K	AB3816	17.6	A	A	H	A	H	H	H	H	A	A	H	H	H	H	H	H	H	H	H	A	H	H	A	H	H	H	A	A	H	H	H	A	H	H	H	H	H	A	H	H	H	A	A	A	H	H
322	3K	AB3810	19.4	A	A	H	A	H	-	H	H	A	A	H	H	H	H	A	H	H	H	H	A	H	H	A	H	H	H	A	A	H	H	H	A	H	H	H	-	H	A	H	H	H	A	A	A	H	H
323	3K	AB3840	24.6	A	A	H	A	H	H	H	H	A	A	H	H	H	H	H	H	H	H	H	A	H	H	A	H	H	H	H	A	H	H	H	A	H	H	H	H	H	A	H	H	H	A	A	A	H	-
324	3K	AB3858	27.6	-	A	H	A	H	H	H	H	A	A	H	H	H	H	H	H	H	H	H	A	H	H	A	-	H	H	H	H	H	H	H	A	H	H	H	H	H	A	H	H	H	A	A	A	H	H
325	3K	AB3884	28.9	A	A	H	A	H	H	H	H	A	A	H	H	H	H	H	H	H	H	H	A	-	H	A	H	H	H	H	H	H	H	H	A	H	H	H	-	H	A	H	H	H	A	A	A	H	H
326	3K	AB3868	29.7	A	A	H	A	H	H	H	H	A	A	H	H	H	H	H	H	H	H	H	A	H	H	A	H	H	H	H	H	H	H	H	A	H	H	H	H	H	A	H	H	H	A	A	A	H	H
327	3K	AB3890	32.3	A	A	H	A	H	H	H	H	A	A	H	H	H	H	H	H	H	H	H	A	H	H	A	H	H	H	H	H	H	H	H	H	H	-	H	H	H	A	H	H	H	A	A	A	H	H
328	3K	AB3892	32.3	A	A	H	A	H	H	H	H	A	A	H	H	H	H	H	H	H	H	H	A	H	H	A	H	H	H	H	H	H	H	H	H	H	-	H	H	H	A	H	H	H	A	A	A	H	H
329	3K	AB3896	34.3	A	A	H	A	H	H	H	H	A	A	H	H	H	H	H	H	H	H	H	A	H	H	A	H	H	H	H	H	H	H	H	H	H	H	H	H	H	A	H	H	H	A	A	A	H	H
330	3K	AB3895	34.3	A	A	H	A	H	H	H	H	A	A	H	H	H	H	H	H	H	H	H	A	H	H	A	H	H	H	H	H	H	H	H	H	H	H	H	H	H	A	H	H	H	A	A	A	H	H
331	3K	AB3950	38.9	-	A	H	A	H	H	H	H	A	A	H	A	H	H	H	H	H	H	H	A	H	H	A	H	H	A	H	H	H	-	H	H	H	H	H	H	H	A	H	H	-	A	A	A	H	H
332	3K	AB3941	39.3	A	A	H	A	H	H	H	H	A	A	H	A	H	H	H	H	H	H	H	A	H	H	A	H	H	A	H	H	H	H	H	H	H	H	H	H	H	A	H	H	H	A	A	A	H	H
333	3K	AB4072	43	A	A	H	A	H	H	H	H	H	A	H	H	H	H	H	H	H	H	H	A	H	H	A	-	H	A	H	H	H	H	H	H	H	H	H	-	H	A	-	H	H	A	A	A	H	H
334	3K	AB4056	43	A	A	H	A	H	H	H	H	H	A	H	H	H	H	H	H	H	H	H	A	H	H	A	H	H	A	H	H	H	H	H	H	H	H	H	H	H	A	H	H	H	A	A	A	H	H
335	3K	AB4026	43.6	A	A	H	A	H	H	H	H	H	A	H	H	H	H	H	H	H	H	H	A	H	H	A	H	H	A	H	H	H	H	H	H	H	H	H	H	H	A	H	H	H	A	A	A	H	H
336	3K	AB4002	44.3	A	A	H	A	H	H	H	H	H	A	H	H	H	H	H	H	H	H	H	A	H	H	A	H	H	A	H	H	H	H	H	H	H	H	H	H	H	A	H	H	H	A	A	A	H	H
337	3K	AB14698	44.4	A	-	H	A	H	H	H	H	H	A	H	-	H	H	H	H	H	H	H	A	H	H	A	H	H	A	H	H	H	-	H	H	H	H	H	H	H	A	H	H	H	A	A	A	H	H
338	3K	AB4126	45.1	A	A	H	A	H	H	H	H	H	A	H	H	H	H	H	H	H	H	H	A	H	H	A	-	-	A	H	H	H	H	H	H	H	-	H	H	H	A	-	H	H	A	A	A	H	H
339	3K	AB4054	45.1	-	A	H	A	H	H	H	H	H	A	H	H	H	H	H	H	H	H	H	A	H	H	A	-	H	A	H	H	H	H	H	H	H	-	H	-	H	A	H	H	H	A	A	A	H	-
340	3K	AB4363	46	A	A	H	A	H	H	H	H	H	A	H	H	H	H	H	H	H	H	H	A	H	H	A	H	H	A	H	H	H	H	H	H	H	A	H	H	H	A	H	H	H	A	A	A	H	H
341	3K	AB4081	47.1	A	A	H	A	H	H	H	H	H	A	H	H	H	H	H	H	H	H	H	A	-	H	A	H	-	A	H	H	H	H	H	H	H	A	H	-	H	A	H	H	H	A	A	A	H	H
342	3K	AB4078	47.1	A	A	H	A	H	H	H	H	H	A	H	H	H	H	H	H	H	H	H	A	-	H	A	H	-	A	H	H	H	H	H	H	H	-	H	-	H	A	H	H	H	A	A	A	H	H
343	3K	AB4091	49	A	A	H	A	H	H	H	H	H	A	H	H	H	H	H	H	H	H	H	A	H	H	A	H	H	A	H	H	H	H	H	H	H	A	H	H	H	A	H	H	H	A	A	A	H	H
344	3K	AB14507	49.6	A	A	H	A	A	H	H	H	H	A	H	H	H	H	H	H	H	H	H	A	H	H	A	H	H	A	H	H	H	H	-	H	H	-	H	H	H	A	-	H	H	A	A	A	H	H
345	3K	AB4074	51.3	A	A	H	A	H	H	H	H	H	A	H	H	H	H	H	H	H	H	H	A	H	H	A	H	H	A	H	H	H	H	H	H	H	A	H	H	H	A	H	H	H	A	A	A	H	H
346	3K	AB14414	52.9	A	A	H	A	-	H	H	H	H	A	H	H	H	H	H	H	H	H	H	A	H	H	A	H	H	A	H	H	H	H	H	H	H	H	H	H	H	A	H	H	H	A	A	A	H	A
347	3K	AB4096	53.4	A	A	H	A	H	H	H	H	H	A	H	H	H	H	H	H	H	H	H	A	H	H	A	H	H	A	H	H	H	H	H	H	H	H	H	H	H	A	H	H	H	A	A	A	H	H
348	3K	AB4030	54.8	-	A	H	A	H	H	H	H	H	A	H	H	H	H	H	H	H	H	H	A	H	H	A	H	H	A	H	H	H	H	H	H	H	A	H	H	H	A	H	H	H	A	A	A	H	H
349	3K	AB4033	55.8	A	A	H	A	H	H	H	H	H	A	H	H	H	H	H	H	H	H	H	A	H	H	A	H	H	A	H	H	H	H	H	H	H	A	H	H	H	A	H	H	H	A	A	A	H	H
350	3K	AB3985	61.6	A	A	H	A	H	-	H	H	H	A	H	H	H	H	H	H	H	H	H	A	H	H	A	-	H	A	H	H	H	H	-	H	-	A	H	H	H	A	H	H	H	A	A	A	H	A
351	3K	AB3984	61.6	A	A	H	A	H	-	H	H	H	A	H	H	H	H	H	H	H	H	H	A	H	H	A	-	H	A	H	H	H	H	-	H	-	A	H	H	H	A	H	H	H	A	A	A	H	A
352	3K	AB3942r	69.7	A	A	H	A	H	H	H	H	A	A	H	A	H	H	H	H	H	H	H	A	H	H	A	H	H	A	H	H	H	H	A	H	H	A	H	H	H	A	H	H	A	A	A	A	H	-
353	3K	AB4071r	72.5	A	A	H	A	H	H	H	H	H	A	A	H	H	H	H	H	H	H	H	A	H	H	A	H	H	A	H	H	H	H	H	H	H	A	H	H	H	A	H	H	A	A	A	A	H	A
354	3K	AB4146r	73.3	A	A	H	A	A	H	H	H	H	A	H	H	H	H	H	H	H	H	H	A	H	H	A	H	H	A	H	H	H	H	A	H	H	A	H	H	H	A	H	H	A	A	A	A	H	A
355	3K	AB4084r	74.8	A	A	H	A	A	H	H	H	H	A	A	H	H	H	H	H	H	H	H	A	H	H	A	H	H	A	H	H	H	H	A	H	H	A	H	H	H	A	H	H	A	A	A	A	H	A
356	3K	AB4085r	76.2	A	A	H	A	A	H	H	H	H	A	A	H	H	H	H	H	H	H	H	A	H	H	A	H	H	A	H	H	H	H	A	H	H	A	H	H	H	A	H	H	A	A	A	A	H	A
357	3K	AB4052r	77	-	A	H	A	A	H	H	H	H	A	A	H	H	H	H	H	H	H	H	A	H	H	A	H	H	A	H	H	H	H	-	H	H	A	H	H	H	A	H	H	A	A	A	A	H	A
358	3K	AB4079r	78.4	A	A	H	A	A	H	H	H	H	A	A	H	H	H	H	H	H	H	H	A	-	H	A	-	H	A	H	H	H	H	-	H	H	A	H	-	H	A	H	A	A	A	A	A	H	A
359	3K	AB4080r	78.4	A	A	H	A	A	H	H	H	H	A	A	H	H	H	H	H	H	H	H	A	-	H	A	-	-	A	H	H	H	H	-	H	H	A	-	-	H	A	H	A	A	A	A	A	H	A
360	3K	AB4025r	79.5	A	A	H	A	A	H	H	H	H	A	A	H	H	H	H	H	H	H	H	A	H	H	A	H	H	A	H	H	H	H	A	H	H	A	H	H	H	A	H	H	A	A	A	A	H	A
361	3K	AB3990r	80.3	-	A	H	A	A	H	H	H	H	A	A	H	H	H	H	H	H	H	H	A	H	H	A	H	H	A	H	H	H	H	A	H	H	A	H	H	H	A	H	H	A	A	A	A	H	A
362	3K	AB4057r	81.4	A	A	H	A	A	H	H	H	H	A	A	H	H	H	-	H	H	H	H	A	H	H	A	H	H	A	H	H	H	H	-	H	H	A	H	H	H	A	H	H	A	A	A	A	H	A
363	3K	AB289r	82.1	A	A	H	A	A	H	H	H	H	A	H	H	H	H	H	H	H	H	H	A	H	H	A	H	H	A	H	H	H	H	-	H	H	A	H	H	H	A	H	H	A	A	A	A	H	A
364	3K	AB4119r	82.7	A	A	H	A	A	H	H	H	H	A	-	H	H	H	H	H	H	H	H	A	H	H	A	H	H	A	H	H	H	-	A	H	H	A	H	H	H	A	H	H	A	A	A	A	H	A
365	3K	AB4120r	82.7	A	A	H	A	A	H	H	H	H	A	-	H	H	H	H	H	H	H	H	A	H	H	A	H	H	A	H	H	H	-	A	H	H	A	H	H	H	A	H	H	A	A	A	A	H	A
366	3K	AB4163r	84.6	A	A	H	A	A	H	H	H	H	A	A	H	H	H	H	H	H	H	H	A	H	H	A	H	H	A	H	H	H	H	A	H	H	A	H	H	H	A	H	H	A	A	A	A	H	A
367	3K	AB4152r	85.3	H	A	H	A	-	H	H	H	H	A	A	H	H	H	H	H	H	H	H	A	H	H	A	H	H	A	H	H	H	H	-	H	H	A	H	H	H	A	H	H	A	A	A	A	H	A
368	3K	AB4191r	85.8	A	A	H	A	A	H	H	H	H	A	A	H	H	H	H	H	H	H	H	A	H	H	A	H	H	A	H	H	H	H	H	H	H	A	H	H	H	A	H	H	H	A	A	A	H	A
369	3K	AB4149r	86.5	A	A	H	A	A	H	H	H	H	A	A	H	H	H	H	H	H	H	H	A	H	H	A	H	H	A	H	H	H	H	A	H	H	A	H	H	H	A	H	H	A	A	A	A	H	A
370	3K	AB4147r	86.5	A	A	H	A	A	H	H	H	H	A	A	H	H	H	H	H	H	H	H	A	H	H	A	H	H	A	H	H	H	H	A	H	H	A	H	H	H	A	H	H	A	A	A	A	H	A
371	3K	AB4187r	88.9	-	A	H	A	A	H	H	H	H	A	A	H	H	H	H	H	H	H	H	A	H	H	A	H	H	A	H	H	H	H	A	H	H	A	H	H	H	A	H	H	A	A	A	A	H	A
372	3K	AB4186r	88.9	-	A	H	A	A	H	H	H	H	A	A	H	H	H	H	H	H	H	H	A	H	H	A	H	H	A	H	H	H	H	A	H	H	A	H	H	H	A	H	H	A	A	A	A	H	A
373	3K	AB7508r	90.4	-	A	H	A	A	H	H	H	H	A	A	H	H	H	H	H	H	H	H	A	H	H	A	-	H	A	H	H	H	H	A	H	H	A	H	H	H	A	H	H	A	A	A	A	H	A
374	3K	AB11228r	92.1	-	A	H	A	A	H	H	H	H	A	A	H	H	H	H	H	H	H	H	A	H	H	A	H	H	A	H	H	H	H	A	H	H	A	H	H	H	A	H	H	A	A	A	A	H	A
375	3K	AB1229r	92.8	A	A	H	A	A	H	H	H	H	A	A	H	H	H	H	H	H	H	H	A	H	H	A	H	H	A	H	H	H	H	A	H	H	A	H	H	H	A	H	H	-	A	A	A	H	A
376	3K	AB4696r	94.2	A	A	H	A	A	H	H	H	H	A	A	H	H	H	H	H	H	H	H	A	H	H	A	H	H	A	H	H	H	H	A	H	H	A	H	H	H	A	H	H	A	A	A	H	H	A
377	3K	AB4711r	94.9	-	A	H	A	-	H	H	H	H	A	A	-	H	H	H	H	H	H	H	H	H	H	A	-	H	A	H	H	H	H	-	H	H	A	H	H	H	A	H	H	A	A	A	H	H	H
378	3K	AB10875r	100	A	A	H	A	A	A	H	H	H	A	A	H	H	H	H	H	H	H	H	A	H	H	A	H	H	A	H	H	H	H	A	H	H	A	H	H	H	A	H	A	A	H	A	H	H	A
379	3K	AB11692r	100.4	-	A	H	A	-	A	H	H	H	A	A	H	H	H	H	H	H	H	H	A	H	H	A	H	H	A	H	H	H	H	A	H	H	A	H	H	H	A	H	H	A	H	A	H	H	A
380	3K	AB11693r	100.8	H	A	H	A	A	A	H	H	H	A	A	H	H	H	H	H	H	H	H	A	H	H	A	H	H	A	H	H	H	H	A	H	H	A	H	H	H	A	H	H	A	H	A	H	H	A
381	3K	AB4262r	104.9	A	A	H	A	A	A	H	H	H	A	A	H	H	H	H	H	H	H	H	A	H	H	A	H	H	A	H	H	H	H	A	H	H	A	H	H	H	A	H	H	A	H	A	H	H	A
382	3K	AB4264r	104.9	A	A	H	A	A	A	H	H	H	A	A	H	H	H	H	H	H	H	H	A	H	H	A	H	H	A	H	H	H	H	A	H	H	A	H	H	H	A	H	H	A	H	A	H	H	A
383	3K	AB4227r	108.2	A	A	H	A	A	A	H	H	H	A	A	H	H	H	-	H	H	H	H	A	H	H	A	H	H	A	H	H	H	H	A	H	H	A	H	H	H	H	H	H	A	H	H	H	H	A
384	3K	AB4266r	109.5	-	A	H	A	-	A	H	H	H	A	A	H	H	H	H	H	H	H	H	A	H	H	A	H	H	A	H	H	H	-	A	H	H	A	H	H	H	H	H	H	A	H	H	H	-	A
385	3K	AB4276r	109.5	A	A	H	A	A	A	H	H	H	A	A	H	H	H	H	H	H	H	H	A	H	H	A	H	H	A	H	H	H	H	A	H	H	A	H	H	H	H	H	H	A	H	H	H	H	A
386	3K	AB4277r	109.5	A	A	H	A	A	A	H	H	H	A	A	H	H	H	H	H	H	H	H	A	H	H	A	H	H	A	H	H	H	H	A	H	H	A	H	H	H	H	H	-	A	H	H	H	H	A
387	3K	AB4275r	109.5	A	A	H	A	A	A	H	H	H	A	A	H	H	H	H	H	H	H	H	A	H	H	A	H	H	A	H	H	H	H	A	H	H	A	H	H	H	H	H	H	A	H	H	H	H	A
388	3K	AB4274r	109.8	A	A	H	A	A	A	H	H	H	A	A	H	H	H	H	H	H	H	H	A	H	H	A	H	H	A	H	H	H	H	A	H	H	A	H	H	H	H	H	H	A	H	H	H	H	A
389	3K	AB4108r	110.6	-	A	H	A	A	A	H	H	H	A	A	H	H	H	H	H	H	H	H	A	H	H	A	H	H	A	H	H	H	H	A	H	H	A	H	H	H	H	-	H	A	H	H	H	H	A
390	3K	AB4259r	113.2	A	A	H	-	A	A	H	H	H	A	A	H	H	H	H	H	H	H	H	A	H	H	A	A	H	A	H	H	H	H	A	H	H	H	H	H	H	H	H	H	A	H	H	H	H	A
391	3K	AB4256r	115.2	A	A	H	-	A	A	H	H	H	A	-	H	H	-	H	H	H	H	H	A	-	H	A	A	H	A	H	H	H	H	A	H	H	A	H	H	H	H	H	H	A	H	H	H	H	A
392	3K	AB4243r	118.2	-	-	H	H	A	-	H	H	H	A	A	H	H	H	H	H	H	H	H	A	H	H	A	A	H	A	H	H	H	H	A	H	H	A	H	H	H	H	H	H	A	H	H	H	H	A
393	3K	AB4242r	118.2	-	A	H	H	A	A	H	H	H	A	A	H	H	H	H	H	H	H	H	A	H	H	A	A	H	A	H	H	H	H	A	H	H	A	H	H	H	H	H	H	A	H	H	H	H	A
394	3K	AB4301r	119.9	A	A	H	H	A	A	H	H	H	A	H	H	H	H	H	H	H	H	H	A	H	H	A	A	H	A	H	H	H	H	A	H	H	A	H	H	H	H	H	H	-	H	H	H	H	A
395	3K	AB10296r	124.8	A	A	H	A	H	A	H	H	H	A	A	H	H	H	H	H	H	H	H	A	H	H	A	A	H	A	H	H	H	H	A	H	H	A	H	H	H	H	H	H	A	H	H	H	H	A
396	3K	AB4356r	131	H	A	H	A	H	A	H	H	H	A	A	H	A	H	H	A	H	H	H	A	H	H	A	A	H	A	H	H	H	H	A	H	H	A	H	H	H	H	-	H	A	H	H	H	H	A
397	3K	AB10970r	133.3	H	A	H	A	A	A	H	-	H	A	-	H	-	H	H	A	H	H	H	A	H	H	A	A	H	A	H	H	H	-	A	H	H	A	H	H	H	H	H	H	A	H	H	H	H	A
398	3K	AB4330r	134.4	H	A	H	A	A	A	H	H	H	A	-	H	A	H	-	A	H	H	H	A	-	H	A	A	H	A	H	H	H	H	A	H	-	A	H	H	H	H	-	H	A	H	H	H	H	A
399	3K	AB4312r	135.6	H	A	H	H	H	A	H	H	H	A	A	H	A	H	H	A	H	H	H	A	H	H	A	A	H	A	H	H	H	H	A	H	H	A	H	H	H	H	H	H	A	H	H	H	H	A
400	3K	AB4366r	137.9	H	A	H	A	H	A	H	H	H	A	-	A	A	H	H	A	H	H	H	-	H	H	A	-	H	A	H	H	H	-	A	H	H	A	H	H	H	H	H	H	A	H	H	H	H	A
401	3K	AB4365r	137.9	H	A	H	-	H	A	H	H	H	A	-	A	A	H	H	A	H	H	H	-	H	H	A	-	H	A	H	H	H	-	A	H	H	A	H	H	H	H	H	H	A	H	H	H	H	A
402	3K	AB4353r	141	H	A	H	-	H	A	H	H	H	A	A	A	A	H	H	A	H	H	H	A	H	H	A	A	H	A	H	H	H	H	A	H	H	A	H	H	H	H	H	H	A	H	H	H	H	A
403	3K	AB4350r	142	H	A	H	H	H	A	H	H	H	A	A	A	A	H	H	A	H	H	H	A	H	H	A	A	H	-	H	H	H	H	A	H	H	A	H	H	H	H	H	H	H	H	H	H	H	A
404	3K	AB4398r	147.3	H	-	H	-	-	A	H	A	H	A	A	A	A	H	H	A	H	H	H	A	H	H	A	-	H	A	H	H	H	H	A	H	H	A	H	H	H	H	A	H	H	H	H	H	H	A
405	3K	AB4377r	153.4	H	H	H	H	H	A	H	A	H	A	A	-	A	H	H	A	H	H	H	A	H	H	A	A	H	A	H	H	H	H	A	H	H	A	H	H	H	H	A	H	A	H	H	H	H	A
406	3K	AB4383r	156.4	H	H	H	H	-	A	H	A	H	A	A	A	A	H	H	A	H	H	H	A	H	H	A	A	H	A	H	H	H	H	A	H	H	A	H	H	H	H	A	H	A	H	H	H	H	A
407	3K	AB4466r	158.9	-	H	H	-	-	A	H	A	H	A	A	-	-	H	H	A	H	H	H	A	H	H	A	A	H	A	H	H	H	-	A	H	H	A	A	H	A	H	A	H	A	H	H	H	H	A
408	3K	AB7863r	159.6	H	H	H	H	A	A	H	A	H	A	A	A	A	H	H	A	H	H	H	A	H	H	A	A	H	A	H	H	H	-	A	H	H	A	-	H	H	H	A	H	A	H	H	H	H	A
409	3K	AB4479r	162.9	H	H	H	H	A	A	H	A	H	A	A	A	A	H	H	A	H	H	H	A	H	H	A	A	H	A	H	H	H	H	A	H	H	A	H	H	H	H	A	H	H	H	H	H	H	A
410	3K	AB4481r	162.9	H	H	H	H	A	A	H	A	H	A	A	A	A	H	H	A	H	H	H	A	H	H	A	A	H	A	H	H	H	H	A	H	H	A	-	H	H	H	A	H	H	H	H	H	H	A
411	3K	AB4513r	169.1	H	H	H	A	A	A	H	A	H	A	A	A	A	H	H	A	H	H	H	A	H	H	A	-	H	A	H	H	H	H	A	H	H	A	H	-	A	H	-	H	A	H	H	H	H	A
412	3K	AB4527r	169.5	H	H	H	-	A	A	H	A	H	A	A	A	-	H	H	A	H	H	H	-	H	H	A	A	H	A	H	H	H	H	A	H	H	A	H	-	A	H	A	H	A	H	H	H	H	A
413	3K	AB4524	184	H	H	H	H	H	A	H	A	H	A	H	H	A	H	H	A	H	H	H	A	H	H	A	A	H	A	H	H	H	H	A	H	H	A	H	H	H	H	-	H	H	H	H	H	H	A
414	3K	AB4508	191	-	H	-	H	H	A	H	A	-	A	H	H	A	H	H	A	H	H	H	A	-	-	A	A	-	A	H	-	-	H	-	-	-	H	H	H	H	-	H	H	H	-	H	H	H	A
415	3N	AB11236	0	A	A	A	H	H	H	A	H	A	A	H	A	A	H	H	H	H	H	A	H	H	H	A	H	H	H	A	A	A	H	H	A	H	A	A	A	H	H	H	H	A	H	A	H	A	A
416	3N	AB11283	2.7	A	A	A	H	H	H	A	H	A	A	H	A	A	H	H	H	H	H	A	H	H	H	A	H	H	H	A	A	A	H	H	A	H	A	-	H	H	H	H	H	A	H	A	H	A	A
417	3N	AB11279	3.8	A	A	A	A	H	H	A	H	A	A	-	A	A	H	H	H	H	H	A	H	H	H	A	H	H	H	A	A	A	H	H	A	A	A	A	H	H	H	H	H	A	H	A	H	A	A
418	3N	AB4537	6.5	A	A	A	A	H	H	A	H	A	A	H	A	A	H	H	H	H	H	A	-	-	H	A	H	H	H	A	A	A	-	H	A	H	A	A	H	H	H	-	H	A	H	A	H	A	A
419	3N	AB4536	6.9	A	A	A	A	H	H	A	H	A	A	H	A	A	H	H	H	H	H	A	-	H	H	A	H	H	H	A	A	A	H	H	A	H	A	A	H	H	H	H	H	A	H	A	H	A	A
420	3N	AB4535	6.9	A	A	A	A	H	H	A	H	A	A	H	A	A	H	H	H	H	H	A	-	-	H	A	H	H	H	A	A	A	-	H	A	-	A	A	H	H	H	-	H	A	H	A	H	A	A
421	3N	AB4532	8.2	A	A	A	H	H	H	A	H	A	A	H	A	A	H	H	H	H	H	A	H	H	H	A	H	H	H	A	A	A	H	H	A	H	A	A	H	H	H	H	A	A	H	A	H	A	A
422	3N	AB4548	9.2	A	A	A	-	H	H	A	H	A	A	-	A	A	H	H	H	H	H	A	-	H	H	A	H	-	A	A	A	A	-	H	A	H	A	-	H	H	H	H	H	A	H	A	H	A	A
423	3N	AB4553	11.2	A	H	A	A	-	H	A	-	A	A	H	A	-	H	H	H	H	H	A	H	H	H	A	H	H	A	A	A	A	H	H	A	H	A	A	H	H	H	-	-	A	H	A	H	A	A
424	3N	AB4557	12.9	A	H	A	H	H	H	A	H	A	H	H	A	A	H	H	H	H	H	A	H	H	H	A	H	H	A	A	A	A	H	H	A	H	A	H	H	H	H	H	H	A	H	A	H	A	A
425	3N	AB4572	15.7	A	H	A	-	H	H	A	H	A	H	A	A	H	H	H	H	H	H	A	H	H	H	A	A	H	A	A	A	A	H	-	A	A	A	A	-	H	H	H	H	A	H	A	H	A	A
426	3N	AB4578	15.7	A	H	A	H	H	H	A	H	A	H	A	A	H	H	H	H	H	H	A	H	H	H	A	H	H	A	A	A	A	H	H	A	H	A	A	H	H	H	H	A	A	H	A	H	A	A
427	3N	AB4577	15.7	A	H	A	H	H	H	A	H	A	H	A	A	H	H	H	H	H	H	A	H	H	H	A	H	H	A	A	A	A	H	H	A	H	A	A	H	H	H	H	A	A	H	A	H	A	A
428	3N	AB4568	17	A	H	A	A	H	H	A	H	A	H	A	A	H	H	H	H	H	H	A	-	H	H	A	H	H	A	A	A	A	H	-	A	H	A	A	H	H	H	H	H	A	H	A	H	A	A
429	3N	AB4573	18.3	A	H	A	-	H	H	A	H	A	H	A	A	H	H	H	H	H	H	A	H	H	H	A	H	H	A	A	A	A	H	H	A	H	A	A	H	H	H	H	H	A	H	A	H	A	A
430	3N	AB4584	20	A	H	A	H	-	H	A	H	A	H	A	A	H	H	H	H	H	H	A	H	H	H	A	H	H	A	A	A	A	H	H	A	H	A	A	H	H	H	H	H	A	H	A	H	A	A
431	3N	AB4592	20.9	A	H	A	H	-	H	A	H	A	H	A	H	H	H	H	H	H	H	A	H	H	H	A	H	H	A	A	A	A	H	H	A	H	A	A	H	H	H	H	H	A	-	A	H	A	A
432	3N	AB4600	21.9	A	-	A	H	H	H	A	H	A	H	A	H	H	H	H	H	H	H	A	H	H	H	A	H	H	A	A	A	A	H	H	A	-	A	A	H	H	H	H	H	A	H	A	H	A	A
433	3N	AB4611	26	A	H	A	A	A	H	A	H	A	H	A	H	H	H	H	H	H	H	A	H	H	H	A	H	H	A	A	A	A	H	H	A	H	A	H	H	H	H	H	H	A	H	A	H	A	A
434	3N	AB4630	30.7	-	H	A	A	H	H	A	H	A	H	A	-	H	H	H	H	A	H	A	H	H	H	A	-	H	A	A	A	A	H	-	A	H	-	A	H	H	H	-	H	A	H	A	H	A	A
435	3N	AB4650	34.4	H	H	A	-	-	H	H	H	-	H	A	H	H	H	H	H	A	A	A	H	H	H	-	-	H	-	H	A	A	H	-	A	H	-	A	H	H	H	-	H	A	H	A	H	-	A
436	3N	AB370	35.8	A	H	A	A	-	H	H	H	A	H	A	H	H	H	H	H	A	A	A	H	-	H	A	H	H	A	A	A	A	H	-	A	-	-	-	H	H	H	-	H	A	H	A	H	A	A
437	3N	AB270	41.2	A	H	A	A	-	A	H	H	A	H	A	H	H	H	H	H	A	A	H	H	H	H	A	H	H	A	A	A	H	H	H	A	H	A	A	H	H	H	-	H	A	H	A	H	A	A
438	3N	AB2659	44.4	A	H	A	A	H	A	H	H	A	H	A	H	H	H	H	H	A	-	H	H	H	H	A	-	H	A	A	A	H	-	-	A	H	A	-	H	H	H	A	-	A	H	A	H	H	-
439	3N	AB2780	45.5	A	H	A	A	H	A	H	H	A	H	A	A	H	H	H	H	A	-	H	H	H	H	A	H	H	A	A	A	H	H	H	A	H	A	-	H	H	H	A	H	A	H	A	H	H	H
440	3N	AB2778	46	A	H	A	A	H	A	H	H	A	H	A	-	H	H	H	H	A	H	H	H	H	H	A	H	H	A	A	A	H	H	H	A	H	A	H	H	H	H	A	H	A	H	A	H	H	H
441	3N	AB3979	48	A	H	A	A	H	A	H	H	A	H	A	H	H	H	H	H	A	A	H	-	H	H	A	H	H	A	A	A	H	H	H	A	H	A	-	-	H	H	-	H	A	H	A	H	H	H
442	3N	AB3980	48	A	H	A	A	H	A	H	H	A	H	A	H	H	H	H	H	A	A	H	-	H	H	A	H	H	A	A	A	H	H	H	A	H	A	-	-	H	H	-	H	A	H	A	H	H	H
443	3N	AB3978	48	A	H	A	A	H	A	H	H	A	H	A	H	H	H	H	H	A	A	H	-	H	H	A	H	H	A	A	A	H	H	H	A	H	A	-	-	H	H	-	H	A	H	A	H	H	H
444	3N	AB2987	50.6	-	H	A	A	H	A	H	H	A	H	A	H	H	H	A	H	A	H	H	H	H	H	A	H	H	A	A	A	H	H	H	A	H	A	A	H	H	H	A	H	A	H	A	H	H	H
445	3N	AB3898	51.4	A	H	A	A	H	A	H	H	A	H	A	H	H	H	A	H	A	-	H	H	H	H	H	H	H	A	A	A	H	H	H	A	H	A	A	H	H	H	A	H	A	H	A	H	H	H
446	3N	AB14063	51.7	A	H	A	A	H	A	H	H	A	H	A	H	H	H	A	H	A	-	H	H	H	H	H	H	H	A	A	A	H	H	H	A	H	A	A	H	H	H	A	A	A	H	A	H	H	H
447	3N	AB3954	54.4	-	H	A	A	H	A	H	A	A	H	A	H	H	H	A	H	A	A	H	H	H	H	H	H	H	A	A	A	H	H	H	A	H	A	-	-	H	H	A	H	A	H	A	A	-	H
448	3N	AB1206	55.2	A	H	A	A	H	A	H	A	A	H	A	H	H	H	A	H	A	A	H	H	H	H	H	H	H	A	A	A	H	H	H	A	H	A	A	H	H	H	A	H	A	H	A	A	H	H
449	3N	AB14276	59.4	A	H	A	A	H	A	H	A	A	H	A	H	H	A	A	H	A	H	H	H	H	H	H	H	H	A	A	A	H	H	H	A	H	A	A	H	H	H	A	A	A	H	A	A	H	H
450	3N	AB14277	60	A	H	A	A	H	A	H	A	A	H	A	H	H	A	A	H	A	H	H	H	H	H	H	H	H	A	A	A	H	H	H	A	H	A	A	H	H	H	A	A	A	H	A	A	H	H
451	3N	AB952	61.7	A	H	A	A	H	A	H	A	A	H	A	H	H	A	A	H	A	H	H	H	H	H	H	H	H	A	A	A	H	H	H	A	H	A	-	H	H	H	A	A	A	H	A	A	H	H
452	3N	AB4127	62.9	A	H	A	H	H	A	H	A	A	H	A	H	H	A	A	H	A	H	H	H	-	H	H	H	H	A	A	A	H	H	H	A	H	A	A	H	H	H	A	A	A	H	A	A	H	H
453	3N	AB13680	64.1	-	H	A	H	H	A	H	A	A	H	A	H	H	A	A	H	A	H	H	H	H	H	H	H	H	A	A	A	H	H	H	A	H	A	A	H	H	H	A	A	A	H	A	A	H	H
454	3N	AB4010	64.1	A	H	A	H	H	A	H	A	A	H	A	H	H	A	A	H	A	H	H	H	H	H	H	H	H	A	A	A	H	-	H	A	H	A	H	H	H	H	A	A	A	H	A	A	H	H
455	3N	AB324	65	A	H	A	H	H	A	H	A	A	H	A	H	H	A	A	H	A	H	H	-	H	H	H	-	H	A	A	A	H	-	H	A	H	A	H	H	H	H	A	A	A	H	A	A	H	H
456	3N	AB321	65.5	A	H	A	H	H	A	H	A	A	H	A	H	H	A	A	H	A	H	H	-	H	H	H	-	H	A	A	A	H	-	H	A	H	A	-	H	H	H	A	A	A	H	A	A	H	H
457	3N	AB4128	66	A	H	A	H	H	A	H	A	A	H	A	H	H	A	A	H	A	H	H	H	H	H	H	H	H	A	A	A	H	H	H	A	H	A	A	H	H	H	A	A	A	H	A	A	H	H
458	3N	AB4038	66	A	H	A	H	H	A	H	A	A	H	A	H	H	A	A	H	A	H	H	H	H	H	H	H	H	A	A	A	H	H	-	A	H	A	-	H	H	H	A	A	A	H	A	A	H	H
459	3N	AB7511	67.1	A	H	A	H	H	A	H	A	A	H	A	H	H	A	A	H	A	H	H	H	H	H	H	H	H	A	A	A	H	H	-	A	H	A	A	H	H	H	A	A	A	H	A	A	H	H
460	3N	AB14490	68.2	A	H	A	H	H	A	H	A	A	H	A	H	H	A	A	H	A	A	H	H	H	H	H	H	H	A	A	A	H	H	-	A	H	A	A	H	H	H	A	A	A	H	A	A	H	H
461	3N	AB14645	68.2	A	H	A	H	H	A	H	A	A	H	A	H	H	A	A	H	A	A	H	H	H	H	H	H	H	A	A	A	H	H	H	A	H	A	A	H	H	H	A	A	A	H	A	A	H	H
462	3N	AB13679	69.4	A	H	A	H	H	A	H	A	A	H	A	H	H	A	A	H	A	-	H	H	H	H	H	H	H	A	A	A	H	H	H	A	H	A	A	H	H	H	A	A	A	H	A	A	H	H
463	3N	AB317	70.6	A	H	A	H	H	A	H	A	A	H	A	H	H	A	A	H	A	A	H	H	H	H	H	H	H	A	A	A	H	H	H	A	H	A	A	H	H	H	A	A	A	H	A	A	-	H
464	3N	AB4701	72.4	A	H	A	H	H	A	H	A	A	H	A	H	H	A	A	H	A	A	H	H	H	H	H	H	H	A	A	A	H	H	H	A	H	A	-	H	H	H	A	A	A	H	A	A	H	H
465	3N	AB4699	72.4	A	H	A	H	H	A	H	A	A	H	A	H	H	A	A	H	A	A	H	H	H	H	H	H	H	A	A	A	H	H	H	A	H	A	A	H	H	H	A	A	A	H	A	A	H	H
466	3N	AB4657	74.1	A	H	A	H	H	A	H	A	A	H	A	H	H	A	A	H	A	A	H	H	H	H	H	H	H	A	A	A	H	H	-	A	H	A	-	H	H	H	A	A	A	H	A	A	-	H
467	3N	AB14722	74.8	A	H	A	H	H	A	H	A	A	H	A	H	H	A	A	H	A	A	H	H	H	H	H	H	H	A	A	A	H	H	-	A	H	A	A	-	H	H	A	A	A	H	A	A	H	H
468	3N	AB4667	76.7	A	H	A	H	H	A	H	A	A	H	A	H	H	A	A	H	A	A	H	H	H	H	H	-	H	A	A	A	H	H	H	A	H	A	A	H	H	H	A	A	A	H	A	A	-	H
469	3N	AB13655	78.5	A	H	A	-	H	A	H	A	A	H	A	-	H	A	A	H	A	A	H	H	H	H	H	-	H	A	A	A	H	H	H	A	H	A	A	H	H	H	A	A	A	H	A	A	-	H
470	3N	AB13657	78.5	-	H	A	-	H	A	H	A	A	H	A	-	H	A	A	H	A	-	H	H	H	H	H	-	H	A	A	A	H	H	H	A	H	A	A	H	H	H	A	A	A	H	A	A	-	H
471	3N	AB13656	78.5	-	H	A	-	H	A	H	A	A	H	A	-	H	A	A	H	A	-	H	H	H	H	H	-	H	A	A	A	H	H	H	A	H	A	A	H	H	H	A	A	A	H	A	A	-	H
472	3N	AB4708	82.1	A	H	A	H	H	A	H	A	A	H	A	H	H	A	A	-	A	A	H	H	H	H	H	H	H	A	A	A	H	H	A	A	H	A	A	H	H	H	A	A	A	H	A	A	H	H
473	3N	AB4704	83.7	A	H	A	H	H	A	H	A	A	H	A	H	H	A	A	H	A	H	H	H	H	H	H	H	H	A	A	A	H	H	H	A	H	A	-	H	H	H	A	A	A	H	A	A	H	H
474	3N	AB4658	83.9	A	H	A	H	H	A	H	A	A	H	A	H	H	A	A	H	A	-	H	H	H	H	H	H	H	A	A	A	H	H	-	A	H	A	-	H	H	H	A	A	A	H	A	A	H	H
475	3N	AB4686	85.2	-	H	A	H	-	A	H	A	A	H	A	-	H	A	A	H	A	-	H	H	H	H	H	H	H	A	A	A	H	-	H	A	-	A	-	H	H	H	-	A	A	H	A	A	H	H
476	3N	AB11549	87.2	-	H	A	H	H	A	H	A	A	H	A	H	H	A	A	H	A	H	H	H	H	H	H	-	H	A	A	A	H	H	-	A	-	A	-	-	H	H	A	A	A	H	A	A	H	H
477	3N	AB8900	89.6	A	H	A	A	-	A	H	A	A	H	A	H	H	A	A	H	A	H	H	-	H	H	H	H	H	A	A	A	H	H	H	A	H	A	A	H	H	H	A	A	A	H	A	A	H	H
478	3N	AB8913	94.3	-	H	A	-	H	A	H	A	A	H	A	-	H	A	A	H	A	A	H	-	-	H	H	-	-	A	A	A	H	H	-	A	-	A	-	H	H	H	A	A	A	H	A	A	A	H
479	3N	AB4175	99	A	H	A	H	H	A	H	A	A	H	A	H	H	A	A	H	A	A	H	H	H	H	H	H	H	A	A	A	H	H	H	A	H	A	A	H	H	H	A	A	A	H	A	A	A	H
480	3N	AB14538r	103.4	A	H	A	H	A	A	H	A	A	H	A	A	H	A	A	H	A	A	H	H	H	H	H	H	H	A	A	A	H	H	A	A	H	A	A	H	H	H	A	A	A	H	A	A	A	H
481	3N	AB14267r	104.3	A	H	A	H	A	A	H	A	A	H	A	A	H	A	A	H	A	A	H	H	H	H	H	H	H	A	A	A	H	H	A	A	H	A	A	H	H	H	A	A	A	H	A	A	A	A
482	3N	AB8103r	107.6	A	H	A	H	-	A	H	A	A	H	A	H	H	A	A	H	-	A	H	H	H	H	H	H	H	A	A	A	H	H	-	A	H	A	A	H	H	H	A	A	-	H	-	A	-	H
483	3N	AB4687r	109.6	A	H	A	-	-	A	-	A	A	H	A	-	H	A	A	H	A	A	H	H	H	H	H	H	H	A	A	A	H	-	A	A	-	A	A	H	-	H	-	A	A	H	A	A	A	A
484	3N	AB4726r	109.6	A	H	A	-	-	-	H	A	A	H	A	H	H	-	-	H	A	A	H	H	-	H	H	-	H	A	A	A	H	H	A	A	-	-	A	-	A	H	-	A	A	H	A	A	A	H
485	3N	AB4713r	110.8	A	H	A	H	A	A	H	A	A	H	A	-	H	A	A	H	A	A	H	H	H	H	H	H	H	A	A	A	H	H	A	A	H	A	A	H	-	H	A	A	A	H	A	A	A	H
486	3N	AB4714r	110.8	A	H	A	H	A	A	H	A	A	H	A	H	H	A	A	H	A	A	H	H	H	H	H	H	H	A	A	A	H	H	A	A	H	A	A	H	A	H	A	A	A	H	A	A	A	H
487	3N	AB14312r	112.4	A	H	A	-	-	A	H	A	A	H	A	-	H	A	A	H	A	A	H	H	H	H	H	H	H	A	A	A	H	H	A	A	H	A	A	H	A	H	A	A	A	H	A	A	A	H
488	3N	AB7612r	114.1	-	H	A	H	A	A	H	A	A	H	A	A	H	A	A	H	A	A	H	H	H	H	H	H	H	A	A	A	H	H	A	A	H	A	A	H	A	H	A	A	A	H	A	A	A	H
489	3N	AB14335r	114.1	A	H	A	H	A	A	H	A	A	H	A	A	H	A	A	H	A	A	H	H	H	H	H	H	H	A	A	A	H	H	A	A	H	A	A	H	A	H	A	A	A	H	A	A	A	H
490	3N	AB326r	116.1	A	H	A	A	-	A	H	A	A	H	A	A	H	A	A	H	A	A	H	-	H	H	H	-	H	A	A	A	H	-	A	A	H	A	A	H	A	H	-	A	A	H	A	A	A	H
491	3N	AB323r	116.1	A	H	A	A	A	A	H	A	A	H	A	A	H	A	A	H	A	A	H	-	H	H	H	-	H	A	A	A	H	-	A	A	H	A	A	-	A	H	-	A	A	H	A	A	A	H
492	3N	AB322r	116.1	A	H	A	A	A	A	H	A	A	H	A	A	H	A	A	H	A	A	H	-	H	H	H	-	H	A	A	A	H	-	A	A	H	A	A	-	A	H	-	A	A	H	A	A	A	H
493	3N	AB13674r	116.8	-	H	A	-	-	A	H	A	A	H	A	-	H	A	A	H	A	A	H	H	H	H	H	H	H	A	A	A	H	H	A	A	H	A	A	H	A	H	A	A	A	H	A	A	A	H
494	3N	AB13450r	119.1	A	H	A	A	A	A	H	A	A	H	A	A	H	A	A	H	A	A	H	H	H	H	H	H	H	A	A	A	H	H	A	A	H	A	A	H	A	H	A	A	A	H	A	A	A	H
495	3N	AB4665r	119.6	A	H	A	A	A	A	H	A	A	H	A	A	H	A	A	H	A	A	H	H	H	H	H	H	H	A	A	A	H	H	A	A	H	-	A	H	A	H	A	A	A	H	A	A	A	H
496	3N	AB14352r	119.6	A	H	A	-	A	A	H	A	A	H	A	H	H	A	A	H	A	A	H	H	H	H	H	-	H	A	A	A	H	H	A	A	H	A	A	H	A	H	A	A	A	H	A	A	A	H
497	3N	AB4729r	121.1	H	H	A	H	-	A	H	A	A	H	A	A	H	A	A	H	A	A	H	H	H	H	H	H	H	A	A	A	H	H	A	A	-	A	A	H	A	H	A	A	A	H	A	A	A	H
498	3N	AB4768r	122	A	H	A	H	A	A	H	A	A	H	-	H	H	A	A	H	-	A	H	H	H	H	H	H	H	A	A	A	H	H	A	A	H	A	A	H	H	H	A	A	-	H	A	A	A	-
499	3N	AB4856r	127	-	H	A	A	A	A	H	A	A	H	A	A	H	A	A	H	A	A	H	H	H	H	H	H	H	A	H	A	H	H	A	A	H	A	A	H	A	H	A	A	A	H	A	A	A	A
500	3N	AB4819r	129.1	-	H	-	A	-	-	H	-	A	H	-	H	H	A	A	H	A	A	H	H	H	H	H	H	H	A	H	A	H	H	A	-	H	A	A	H	A	H	A	A	A	H	-	-	A	A
501	3N	AB4882r	139.8	H	H	A	H	A	A	H	A	H	H	A	A	H	A	A	H	A	A	H	H	-	A	H	H	H	A	H	H	H	H	H	A	-	A	A	-	A	A	A	A	A	H	A	A	A	H
502	3N	AB4881r	139.8	H	H	A	H	A	A	H	A	H	H	A	A	H	A	A	H	A	A	H	H	-	A	H	H	H	A	H	H	H	H	H	A	-	A	A	-	A	A	A	A	A	H	A	A	A	H
503	3N	AB4934r	146.6	-	H	A	A	H	A	H	A	H	H	A	H	H	A	A	-	A	A	H	H	H	A	H	H	A	A	H	H	H	H	H	A	H	A	A	-	A	A	-	A	A	H	A	A	A	H
504	3N	AB4958r	148.2	H	H	A	A	A	A	H	A	H	H	-	H	H	A	A	H	A	-	H	H	H	A	H	-	A	A	H	H	H	H	H	A	H	A	A	A	H	A	A	-	-	H	A	A	A	H
505	3N	AB4917r	149.5	H	H	A	A	H	A	H	A	H	H	A	A	H	A	A	H	A	A	H	H	H	A	H	H	A	A	H	H	H	H	H	A	H	A	A	A	H	A	A	A	A	H	A	A	A	H
506	3N	AB4946r	152.5	H	H	A	A	A	A	H	A	H	H	A	-	H	A	A	H	A	A	H	H	H	A	H	H	A	A	H	H	H	H	H	A	H	A	A	A	H	A	-	H	A	H	A	A	A	H
507	3N	AB4944r	154.4	H	H	A	A	A	A	H	A	H	H	A	A	H	A	A	H	A	A	H	H	-	A	H	-	A	A	H	H	H	H	-	A	H	A	A	-	A	A	-	A	A	H	A	A	A	H
508	3N	AB4964r	155.1	H	H	A	A	A	A	H	A	H	H	A	A	H	A	A	H	A	A	H	H	H	A	H	H	A	A	H	H	H	H	H	A	H	A	A	A	A	A	A	A	A	H	A	A	A	H
509	3N	AB4965r	155.1	H	H	A	A	A	A	H	A	H	H	A	A	H	A	A	H	A	A	H	H	H	A	H	H	A	A	H	H	H	H	H	A	H	A	A	A	A	A	A	A	A	H	A	A	A	H
510	3N	AB4450r	158.6	H	H	A	A	A	A	H	A	H	H	A	A	H	A	A	H	A	A	H	H	H	A	H	H	-	A	H	H	H	H	H	A	H	A	A	A	A	A	A	A	A	H	A	A	A	H
511	3N	AB4451r	158.6	H	H	A	A	A	A	H	A	H	H	A	A	H	A	A	H	A	A	H	H	H	A	H	H	-	A	H	H	H	H	H	A	H	A	A	A	A	A	A	A	A	H	A	A	A	H
512	3N	AB4975r	160.3	H	H	A	A	A	A	H	A	H	H	A	-	H	A	A	H	A	H	H	-	H	A	H	-	A	A	H	H	A	H	H	A	-	A	A	A	A	A	-	A	A	H	A	A	A	-
513	3N	AB4990r	163	H	H	A	A	H	A	H	A	H	H	A	H	H	A	A	H	A	-	H	H	H	A	H	H	A	A	H	H	A	H	A	A	H	A	A	A	A	A	-	A	A	H	A	A	A	H
514	3N	AB4989r	163.2	H	H	A	A	-	A	H	A	H	H	A	-	H	A	A	H	A	A	H	H	H	A	H	H	A	A	H	H	A	H	H	A	H	A	A	A	H	A	A	A	A	H	A	A	A	H
515	3N	AB4987r	164.1	H	H	A	A	-	A	H	A	H	H	A	A	H	A	A	H	A	A	H	H	H	A	H	H	A	A	H	H	A	H	H	A	H	A	A	A	A	A	A	A	A	H	A	A	A	H
516	3N	AB4976r	170	H	H	A	A	H	A	H	A	H	H	A	A	H	A	A	H	A	H	H	H	H	-	H	H	A	A	H	H	A	H	H	A	H	A	A	-	H	A	A	A	A	H	A	A	A	H
517	4K	AB5038	0	H	-	A	A	A	A	A	H	H	H	H	H	-	H	-	-	A	H	H	A	-	A	A	-	H	A	H	H	H	-	H	A	-	H	A	-	A	H	H	H	A	H	A	A	-	H
518	4K	AB5060	4.9	H	A	A	A	A	A	A	H	H	H	H	H	H	H	A	A	A	H	H	A	H	A	A	A	H	A	H	H	H	H	H	A	A	H	A	A	A	H	H	H	A	H	A	A	H	H
519	4K	AB5054r	20.5	H	A	A	A	A	A	A	H	H	H	H	A	H	H	A	A	A	H	H	A	H	A	A	-	H	A	H	H	H	H	H	A	A	H	A	A	A	H	-	H	A	H	A	A	A	H
520	4K	AB5059r	24.9	H	A	A	A	A	-	A	H	H	H	H	A	H	H	A	-	A	A	H	-	H	A	-	A	H	A	H	H	H	H	A	A	A	H	A	A	A	H	A	A	A	H	A	A	A	A
521	4K	AB14434r	28.9	H	A	A	A	A	A	A	H	H	H	H	A	H	H	-	A	A	A	H	A	H	A	A	-	-	A	H	H	H	H	H	A	A	-	A	H	A	H	A	A	-	H	A	A	A	A
522	4K	AB5642r	36.7	H	A	A	A	A	A	A	H	H	H	A	A	H	H	A	A	A	H	H	A	H	H	A	A	H	A	H	H	H	H	H	A	A	H	A	H	A	H	H	A	A	H	A	H	A	H
523	4K	AB14766r	41.3	H	A	A	A	A	A	A	A	H	H	A	A	H	H	A	A	A	H	H	A	H	H	A	A	H	A	H	H	H	H	A	A	A	H	A	H	A	H	A	A	A	H	A	H	A	A
524	4K	AB5065r	43.1	-	A	A	A	A	A	A	A	H	H	A	A	H	H	A	A	A	A	H	A	H	H	A	A	H	A	H	H	H	H	-	A	A	A	-	H	A	H	A	-	A	H	A	H	A	A
525	4K	AB5040r	44.3	H	A	A	A	A	A	A	H	H	H	A	A	H	H	A	A	A	-	H	A	H	H	A	A	H	A	H	H	H	H	A	A	A	A	A	H	A	H	H	A	A	H	A	H	A	A
526	4K	AB5051r	46.6	H	A	A	A	A	A	A	H	H	H	A	A	H	H	A	A	A	A	H	A	H	H	A	A	H	A	H	H	H	-	A	A	A	H	A	H	A	H	H	A	A	H	A	H	A	A
527	4K	AB5074r	55.4	H	A	H	A	A	A	A	A	H	H	A	A	H	A	A	A	A	A	H	A	H	H	A	A	H	H	H	H	H	H	A	A	A	A	A	H	A	-	A	A	A	H	A	H	A	-
528	4K	AB5075r	57.2	H	A	H	A	A	A	A	A	H	H	A	A	H	A	A	A	A	A	H	A	H	H	A	A	H	H	H	H	H	H	-	A	A	H	A	H	A	H	-	A	A	H	A	H	A	-
529	4K	AB5081r	61.3	-	A	H	A	A	A	A	A	H	H	A	A	H	A	A	A	A	A	H	A	H	H	A	A	H	H	H	H	H	H	H	A	A	H	A	H	A	H	H	A	A	H	A	H	A	A
530	4K	AB7239r	66.2	H	A	H	A	A	A	A	A	H	H	A	A	H	A	A	A	A	A	H	A	H	H	A	A	H	H	A	H	H	H	H	A	A	A	A	H	A	H	A	A	A	H	A	H	A	A
531	4K	AB13633r	75.6	H	A	H	A	A	A	A	A	H	H	-	A	H	H	A	A	A	A	A	A	H	H	A	A	H	H	A	H	H	H	-	A	A	H	A	H	A	H	A	A	A	H	H	H	A	H
532	4K	AB13636r	78.5	H	A	H	A	A	A	A	A	H	H	A	A	H	H	A	A	A	A	A	A	H	H	A	A	H	H	A	H	H	H	A	A	A	A	A	H	A	H	A	A	A	H	H	H	A	A
533	4K	AB356r	79.7	H	A	H	-	A	A	A	A	H	H	A	A	H	H	A	A	A	A	A	A	H	H	A	A	H	H	A	H	H	-	A	A	A	A	A	H	A	H	A	A	A	H	H	H	A	A
534	4K	AB353r	80.3	H	A	H	H	A	A	A	A	H	H	A	A	H	H	A	A	A	A	A	A	H	H	A	-	H	H	A	H	H	H	A	A	A	H	A	H	A	H	A	A	A	H	H	H	A	H
535	4K	AB351r	81.2	H	A	H	-	A	A	A	A	H	H	A	A	H	H	A	A	A	A	A	A	H	H	A	A	H	H	A	H	H	H	A	A	A	H	A	H	A	H	A	A	A	H	H	H	A	-
536	4K	AB350r	82.1	H	A	H	A	A	A	A	A	H	H	A	A	H	H	A	A	A	A	A	A	H	H	A	A	H	H	A	H	H	H	A	A	A	A	A	H	A	H	A	A	A	H	H	H	A	A
537	4K	AB6047r	89.5	H	A	H	H	A	-	A	A	H	H	A	A	H	H	A	A	A	A	A	A	H	H	A	A	H	H	A	H	H	-	A	A	A	A	-	H	A	A	A	A	A	H	H	H	A	-
538	4K	AB6044r	90.7	H	A	H	H	A	A	A	A	H	H	A	A	H	H	A	A	A	A	A	A	H	H	A	A	H	H	A	H	H	-	A	A	A	A	-	H	A	A	A	A	A	H	H	H	A	-
539	4N	AB5617	0	A	A	H	A	H	A	A	H	H	A	A	H	H	H	H	H	H	H	A	A	A	H	A	A	H	A	H	A	A	-	A	A	A	H	A	A	H	A	A	H	A	-	H	H	H	H
540	4N	AB5616	0	A	A	-	A	H	A	A	H	H	A	A	H	H	H	H	H	H	H	-	A	A	H	A	A	H	A	H	A	A	-	A	-	A	H	A	A	H	A	A	H	A	-	H	H	H	H
541	4N	AB5618r	14.7	A	A	H	A	A	A	A	H	H	A	A	A	H	H	H	H	H	A	H	A	A	H	A	A	H	A	H	A	A	H	H	A	A	H	A	A	-	A	A	A	A	A	H	H	H	H
542	4N	AB5615r	18.8	-	A	H	A	A	A	A	H	H	A	A	A	H	H	H	H	H	-	H	A	A	H	A	A	H	A	H	A	A	H	H	A	A	H	A	A	H	A	A	A	A	A	H	H	H	H
543	4N	AB5610r	21.9	A	A	H	A	A	A	A	H	H	A	A	A	H	H	H	H	H	A	H	A	A	H	A	A	H	A	H	A	A	H	H	A	A	H	A	A	A	A	A	A	A	A	H	H	H	H
544	4N	AB5611r	21.9	A	A	H	A	A	A	A	H	H	A	A	A	H	H	H	H	H	A	H	A	A	H	A	A	H	A	H	A	A	H	H	A	A	H	A	A	A	A	A	A	A	A	H	H	H	H
545	4N	AB5612r	21.9	A	A	H	A	A	A	A	H	H	A	A	A	H	H	H	H	H	A	H	A	A	H	A	A	H	A	H	A	A	H	H	A	A	H	A	A	A	A	A	A	A	A	H	H	H	H
546	4N	AB5621r	27.4	-	A	H	A	A	A	A	A	H	A	A	H	H	H	H	H	H	A	H	A	A	H	A	A	H	A	H	A	A	H	H	A	A	H	A	A	A	A	A	A	A	A	H	H	H	H
547	4N	AB5622r	27.4	-	A	H	A	A	A	A	A	H	A	A	H	H	H	H	H	H	A	H	A	A	H	A	A	H	A	H	A	A	H	H	A	A	H	A	A	A	A	A	A	A	A	H	H	H	H
548	4N	AB14279r	38.8	A	A	H	A	A	A	A	A	H	A	A	A	A	A	H	-	H	H	A	A	A	H	A	-	H	A	H	A	A	H	H	A	A	A	A	H	A	A	A	A	A	A	H	H	H	H
549	4N	AB14534r	40.7	A	A	H	A	A	A	A	A	H	A	H	A	A	A	H	H	H	H	-	A	-	H	A	A	H	A	H	A	A	H	H	A	A	A	A	H	-	A	A	A	A	A	H	H	H	H
550	4N	AB5650r	58.7	H	A	H	H	H	A	A	A	H	A	A	A	A	A	A	H	A	H	A	A	H	H	A	A	H	A	H	A	A	H	H	H	A	A	A	H	H	H	A	A	A	A	H	H	H	H
551	4N	AB5651r	60.9	H	A	H	H	-	A	A	A	H	A	A	A	A	A	A	H	A	A	A	A	H	H	A	A	H	A	H	A	A	H	H	H	A	A	A	H	H	H	A	A	A	A	H	H	H	H
552	4N	AB6016r	75.3	H	H	H	A	A	A	A	A	H	A	A	A	A	A	H	H	A	A	A	A	H	H	A	H	H	A	H	A	A	H	A	H	A	A	A	H	-	H	A	A	A	A	H	H	H	H
553	4N	AB6030r	82.3	H	H	H	A	A	A	A	A	H	A	A	A	A	A	H	H	A	-	A	A	H	H	A	H	H	A	H	A	A	H	A	H	A	A	A	H	-	H	H	A	A	A	H	H	H	A
554	4N	AB6031	94.6	-	H	H	H	H	A	A	A	H	A	H	A	A	A	H	H	A	H	A	A	H	H	A	H	H	A	H	A	A	H	A	H	H	A	A	H	H	H	H	A	H	H	H	H	H	H
555	5K	AB6068	0	-	-	A	H	H	-	-	H	-	A	H	H	H	A	A	A	H	H	-	H	A	H	A	A	-	H	H	A	-	H	A	A	H	H	A	H	A	A	H	A	H	-	A	A	H	H
556	5K	AB6091	15.6	H	A	A	H	H	H	H	H	H	A	A	H	H	A	A	H	H	H	A	H	H	H	A	A	H	H	H	A	H	H	A	A	H	-	A	H	A	A	A	A	A	H	H	A	H	H
557	5K	AB6092	15.6	H	A	A	H	H	H	H	H	H	A	A	H	H	A	A	H	H	H	A	H	H	H	A	A	H	H	H	A	H	H	A	A	H	-	A	H	A	A	A	A	A	H	H	A	H	H
558	5K	AB6089	15.6	H	A	A	H	H	H	H	H	H	A	A	H	H	A	A	H	H	H	A	H	H	H	A	A	H	H	H	A	H	H	A	A	H	-	A	H	A	A	A	A	A	H	H	A	H	H
559	5K	AB6093	15.6	H	A	A	H	H	H	H	H	H	A	A	H	H	A	A	H	H	H	A	H	H	H	A	A	H	H	H	A	H	H	A	A	H	-	A	H	A	A	A	A	A	H	H	A	H	H
560	5K	AB6448r	31.5	H	A	A	H	H	H	H	H	H	A	A	H	H	A	A	H	H	H	A	-	H	H	A	A	H	H	H	A	H	H	H	A	H	A	H	H	A	A	-	A	A	H	H	A	H	-
561	5K	AB6475r	41.2	H	A	A	H	A	H	H	H	H	A	A	H	H	A	A	H	H	H	A	H	H	H	A	A	H	H	H	A	H	H	A	A	A	A	A	H	A	A	A	A	A	H	H	A	H	H
562	5K	AB6476r	41.2	H	A	A	H	A	H	H	H	H	A	A	H	H	A	A	H	H	H	A	H	H	H	A	A	H	H	H	A	H	H	A	A	A	A	A	H	A	A	A	A	A	H	H	A	H	H
563	5K	AB6483r	43.9	H	A	A	H	-	H	H	H	H	A	A	A	H	A	A	H	H	H	A	H	H	H	A	A	H	H	H	A	H	H	A	A	A	A	A	H	A	A	A	A	A	A	H	A	H	A
564	5K	AB6491r	47	-	A	A	H	A	H	H	H	H	A	A	A	H	A	A	H	H	H	A	A	H	H	A	A	H	H	H	A	H	H	A	A	A	A	A	H	A	A	H	A	A	A	H	A	H	A
565	5K	AB6614r	49.5	H	A	A	H	H	H	-	H	H	A	A	-	H	A	-	H	H	-	A	A	-	H	A	A	H	H	H	A	H	-	A	A	A	A	A	H	A	A	-	A	A	A	H	A	H	A
566	5K	AB6604r	50.5	-	A	A	H	H	H	H	H	H	A	A	A	H	-	H	H	H	H	A	A	H	H	A	A	H	H	H	A	H	H	A	A	A	A	A	H	A	A	A	A	A	A	H	H	H	A
567	5K	AB12073r	50.7	H	A	A	H	A	H	H	H	H	A	A	A	H	A	H	H	H	H	A	A	H	H	A	A	H	H	H	A	H	H	A	A	A	A	A	H	A	A	H	A	A	A	H	H	H	A
568	5K	AB6607r	51.2	H	A	A	H	A	H	H	H	H	A	A	-	H	A	H	H	H	H	A	A	-	H	-	A	H	H	H	A	H	H	A	A	A	A	A	H	A	A	-	A	A	A	H	H	H	A
569	5K	AB6681r	52.2	-	-	A	-	A	H	H	H	H	A	A	H	H	A	H	H	H	H	A	A	H	H	A	A	H	H	A	-	H	-	A	A	A	A	A	H	A	A	H	A	A	A	H	H	H	A
570	5K	AB6668r	52.8	H	A	A	A	-	-	H	H	H	A	A	A	H	A	H	H	H	-	A	A	-	H	A	A	H	H	A	A	H	H	A	A	A	A	A	H	A	A	-	A	A	A	-	H	H	A
571	5K	AB6995r	52.8	H	A	A	-	A	H	H	H	H	A	A	A	H	A	H	H	H	H	A	A	H	H	A	A	H	H	A	A	H	H	A	A	A	A	A	H	A	A	A	A	A	A	H	H	H	A
572	5K	AB6703r	53.1	-	A	A	-	A	H	H	-	H	A	A	-	H	A	H	H	H	H	A	A	H	H	A	A	H	H	A	A	A	-	A	A	A	A	A	H	A	A	-	A	A	A	H	H	H	A
573	5K	AB6686r	54.5	-	A	A	H	H	H	H	H	H	A	A	-	H	A	H	H	H	H	A	A	H	H	A	-	H	H	A	A	H	H	A	A	-	A	A	H	A	A	A	A	A	A	H	H	H	A
574	5K	AB6770r	57.9	H	A	-	H	H	H	H	H	H	A	A	A	H	-	H	H	H	H	-	A	H	H	A	A	H	H	-	A	A	H	A	-	A	A	A	H	A	A	H	A	A	-	H	H	H	A
575	5K	AB6817r	58.4	-	A	A	H	H	H	H	H	H	A	A	A	H	A	H	H	H	H	A	A	H	H	A	A	H	H	A	A	A	H	A	A	A	A	A	H	A	A	H	A	A	A	H	H	H	A
576	5K	AB6813r	60.5	H	A	A	A	H	H	H	H	H	A	A	-	H	A	H	H	H	H	A	A	H	H	A	A	H	H	A	A	A	H	A	A	A	A	A	H	A	A	A	A	A	A	H	H	H	A
577	5K	AB6749r	61	H	A	A	A	H	H	H	H	H	A	A	A	H	A	H	H	H	H	A	A	H	H	A	A	H	H	A	A	A	H	A	A	A	A	A	H	A	A	A	A	A	A	H	H	H	A
578	5K	AB6779r	61.7	H	A	A	A	H	H	H	H	H	A	A	A	H	A	H	H	H	H	A	A	H	H	A	A	H	H	A	A	A	H	A	A	A	A	A	H	A	A	-	A	A	A	H	H	H	A
579	5K	AB6210r	62.3	H	A	A	-	A	H	H	H	H	A	A	A	H	A	H	H	H	H	A	A	H	H	A	A	H	H	A	A	A	H	A	A	A	A	A	H	A	A	-	A	A	A	H	H	H	A
580	5K	AB6115r	62.7	H	A	A	A	-	H	H	H	H	A	A	-	H	A	H	H	H	H	A	A	H	H	A	A	H	H	A	A	A	H	-	A	A	A	A	-	A	A	A	A	A	A	H	H	H	-
581	5K	AB6112r	63.1	H	A	A	-	A	H	H	H	H	A	A	A	H	A	H	-	H	H	A	-	H	H	A	-	H	H	A	A	A	H	-	A	A	A	A	-	A	A	A	A	A	A	H	H	H	-
582	5K	AB6776r	63.1	H	A	A	A	H	H	H	H	H	A	A	A	H	A	H	H	H	H	A	A	H	H	A	A	H	H	A	A	A	H	A	A	A	A	A	H	A	A	A	A	A	A	H	H	H	A
583	5K	AB6771r	63.5	H	A	A	A	H	H	H	H	H	A	A	-	H	A	H	H	H	H	A	A	H	H	A	A	H	H	A	A	A	H	A	A	A	A	A	H	A	A	A	A	A	A	H	H	H	A
584	5K	AB6793r	63.5	H	A	A	A	A	H	H	H	H	A	A	A	H	A	H	H	H	H	A	A	H	H	A	A	H	H	A	A	A	-	A	A	A	A	A	H	A	A	-	A	A	A	H	H	H	A
585	5K	AB6739r	63.9	H	A	A	-	-	H	H	H	H	A	A	-	H	A	H	H	H	H	A	A	H	H	A	A	H	H	A	A	A	-	A	A	A	-	A	H	A	A	H	A	A	A	H	H	-	A
586	5K	AB6759r	64.4	H	A	A	A	A	H	H	H	H	A	A	A	H	A	H	H	H	H	A	A	H	H	A	A	H	H	A	A	A	H	A	A	A	A	A	H	A	A	A	A	A	A	H	H	H	A
587	5K	AB6820r	65.3	-	A	A	H	-	H	H	H	H	A	A	A	H	A	H	H	H	H	A	A	H	H	A	A	H	H	A	A	A	H	A	A	A	A	A	H	A	A	A	A	A	A	H	H	H	A
588	5K	AB6834r	66.3	H	A	A	H	H	H	H	H	H	A	A	A	H	A	H	H	H	H	A	A	H	H	A	-	H	H	A	A	A	H	A	A	A	A	A	H	A	A	A	A	A	A	H	H	H	A
589	5K	AB6905r	69.3	H	A	A	H	H	H	H	A	H	A	A	H	H	A	H	H	H	H	A	A	H	H	A	A	H	H	A	A	A	H	A	A	A	A	A	H	A	A	A	A	A	A	H	H	A	A
590	5K	AB6904r	69.3	H	A	A	H	H	H	H	A	H	A	A	H	H	A	H	H	H	H	A	A	H	H	A	A	H	H	A	A	A	H	A	A	A	A	A	H	A	A	A	A	A	A	H	H	A	A
591	5K	AB6933r	70.9	H	A	A	A	A	H	H	A	H	A	A	A	H	A	H	H	H	H	A	A	H	H	A	A	H	H	A	A	A	H	A	A	A	A	A	H	A	A	A	A	A	A	H	H	A	A
592	5K	AB6934r	70.9	H	A	A	A	A	H	H	A	H	A	A	A	H	A	H	H	H	H	A	A	H	H	A	A	H	H	A	A	A	H	A	A	A	A	A	H	A	A	A	A	A	A	H	H	A	A
593	5K	AB6968r	72.3	H	A	A	A	H	H	H	A	H	-	A	-	H	A	H	H	H	H	A	A	H	H	A	A	H	H	-	A	A	H	A	-	A	A	-	H	-	A	-	A	A	A	H	H	A	A
594	5K	AB6983r	73.8	-	A	A	H	H	H	H	A	H	A	A	A	H	A	H	H	H	H	A	A	H	H	A	A	H	H	A	A	A	H	A	A	-	A	A	H	A	A	H	A	A	A	H	H	H	A
595	5K	AB7047r	76.5	H	H	A	A	H	H	H	A	H	A	A	A	H	A	H	H	H	H	A	A	H	H	A	A	H	H	A	A	A	H	A	A	A	A	A	H	A	A	A	A	A	A	H	H	A	A
596	5K	AB7046r	76.5	H	H	A	-	H	H	H	A	H	A	A	A	H	A	H	H	H	H	A	A	H	H	A	A	H	H	A	A	A	H	A	A	A	A	A	H	A	A	A	A	A	A	H	H	A	A
597	5K	AB7024r	78.6	H	H	A	H	H	H	H	A	H	A	A	H	-	A	H	H	H	H	A	-	H	H	A	A	H	H	A	A	A	H	A	A	A	A	A	H	A	A	H	A	A	A	H	H	A	A
598	5K	AB7079r	79.9	H	H	A	-	H	H	A	A	H	A	A	A	H	A	H	H	H	H	A	A	H	H	A	A	H	H	A	A	A	H	A	A	A	A	A	-	A	A	-	A	A	A	H	H	A	A
599	5K	AB7090r	83.2	H	H	A	A	-	H	A	A	H	A	A	-	H	A	H	H	H	H	A	A	H	H	A	A	H	H	A	A	A	H	A	A	A	A	A	A	A	A	A	A	A	A	H	H	A	A
600	5K	AB7138r	88.2	H	H	A	H	H	A	A	A	H	A	A	A	H	A	H	H	H	H	A	-	H	H	A	A	H	H	A	A	A	-	A	A	A	A	A	A	A	A	-	A	A	A	H	H	A	-
601	5K	AB7142r	88.6	H	H	A	H	H	A	A	A	H	A	A	-	H	A	H	H	H	H	A	A	H	H	A	A	H	H	A	A	A	H	A	A	A	A	A	A	A	A	A	A	A	A	H	H	A	A
602	5K	AB7148r	93.8	H	H	H	A	H	A	A	A	H	A	A	A	H	A	H	H	H	H	A	A	H	H	A	A	H	H	A	A	A	-	A	A	A	A	A	A	A	A	-	A	A	A	H	H	-	A
603	5K	AB7158r	95.8	H	H	H	A	H	A	A	A	H	A	A	-	H	A	H	H	H	H	A	A	H	H	A	H	H	H	A	A	A	H	A	A	A	A	H	A	A	A	-	A	A	A	H	H	A	A
604	5K	AB7168r	101.6	-	H	H	A	A	A	-	A	H	A	A	H	H	A	H	H	H	A	A	A	H	H	A	H	H	H	-	H	A	H	A	-	A	A	H	A	A	-	H	A	A	A	H	H	A	A
605	5K	AB7193r	107.7	H	H	H	A	A	A	A	A	H	A	A	A	A	A	H	H	H	A	A	A	H	A	A	H	H	H	A	H	A	H	A	A	A	A	H	A	A	A	A	A	A	A	H	H	-	H
606	5K	AB7194r	107.7	H	H	H	A	A	A	A	A	H	A	A	A	A	A	H	H	H	A	A	A	H	A	A	H	H	H	A	H	A	H	A	A	A	A	H	A	A	A	A	A	A	A	H	H	-	H
607	5K	AB7179r	110	H	H	H	A	A	A	A	A	H	A	A	A	A	A	H	H	H	A	A	A	H	A	A	H	H	H	A	H	A	H	A	A	A	A	H	A	A	A	H	A	A	A	H	H	A	-
608	5K	AB7178r	114.4	H	H	H	A	H	A	A	A	H	A	A	A	A	A	H	H	H	A	A	A	H	A	A	H	H	H	A	H	A	H	A	A	A	A	H	A	A	A	H	A	A	A	H	H	A	A
609	5K	AB7177r	114.4	H	H	H	A	H	A	A	A	H	A	A	A	A	A	H	H	H	A	A	A	H	A	A	H	H	H	A	H	A	H	A	A	A	A	H	A	A	A	H	A	A	A	H	H	A	A
610	5K	AB7201r	120.5	H	H	H	A	H	A	A	A	H	A	A	A	A	A	H	H	H	A	A	A	H	A	A	H	H	H	A	H	A	H	A	A	A	A	H	A	A	A	H	A	H	A	H	H	A	H
611	5K	AB7200r	120.5	H	H	H	A	H	A	A	A	H	A	A	A	A	A	H	H	H	A	A	A	H	A	A	H	H	H	A	H	A	H	A	A	A	A	H	A	A	A	H	A	H	A	H	H	A	H
612	5K	AB7205r	121.2	H	H	H	A	H	A	A	A	H	A	A	A	A	A	H	H	H	A	A	A	H	A	A	H	H	H	A	H	A	H	A	A	A	A	H	A	A	A	H	A	H	A	H	H	A	H
613	5K	AB7203r	121.2	H	H	H	A	H	A	A	A	H	A	A	A	A	A	H	H	H	A	A	A	H	A	A	H	H	H	A	H	A	H	A	A	A	A	H	A	A	A	H	A	H	A	H	H	A	H
614	5K	AB7202r	121.2	H	H	H	A	H	A	A	A	H	A	A	A	A	A	H	H	H	A	A	A	H	A	A	H	H	H	A	H	A	H	A	A	A	A	H	A	A	A	H	A	H	A	H	H	A	H
615	5K	AB7204r	121.2	H	H	H	A	H	A	A	A	H	A	A	A	A	A	H	H	H	A	A	A	H	A	A	H	H	H	A	H	A	H	A	A	A	A	H	A	A	A	H	A	H	A	H	H	A	H
616	5K	AB7188	128.8	A	H	H	A	H	A	A	A	H	A	A	H	A	A	H	H	H	A	A	A	H	A	A	H	H	H	A	H	A	H	A	A	A	A	H	A	A	A	H	A	H	A	H	H	H	H
617	5K	AB7185	133.6	-	H	H	A	H	A	A	A	H	A	A	H	A	A	H	H	H	A	A	A	H	A	A	H	H	H	A	H	A	H	A	A	H	A	H	A	H	A	H	A	H	A	H	H	H	H
618	5K	AB7184	133.6	-	H	H	A	H	A	A	A	H	A	A	H	A	A	H	H	H	A	A	A	H	A	A	H	H	H	A	H	A	H	A	A	H	A	H	A	H	A	H	A	H	A	H	H	H	H
619	5N	AB7224	0	H	A	A	A	H	A	H	A	H	H	H	A	H	A	H	A	A	H	H	A	A	A	A	H	H	H	H	H	H	A	A	H	H	A	H	H	H	H	A	H	H	H	H	H	A	H
620	5N	AB7355	4.9	H	A	A	-	H	A	H	A	H	A	H	H	-	A	H	A	A	H	H	A	A	A	A	H	-	H	H	H	H	-	A	H	H	A	-	H	H	H	A	H	H	-	H	H	A	H
621	5N	AB7247	8	H	A	A	A	H	A	H	A	H	A	H	H	H	A	H	A	A	H	H	A	A	A	A	H	H	H	H	H	H	A	A	H	H	A	H	H	H	H	A	H	H	A	H	H	A	H
622	5N	AB7248	8	H	A	A	A	H	A	H	A	H	A	H	H	H	A	H	A	A	H	H	A	A	A	A	H	H	H	H	H	H	A	A	H	H	A	H	H	H	H	A	H	H	A	H	H	A	H
623	5N	AB7251	14.1	H	A	A	H	H	A	H	A	H	A	H	A	H	A	H	H	A	H	H	A	A	A	A	H	H	H	H	H	H	-	A	H	H	H	H	H	A	H	-	H	H	A	H	H	A	H
624	5N	AB8081	20.1	H	A	A	H	H	A	H	A	H	A	H	A	H	A	H	H	A	H	H	A	A	A	A	H	H	H	H	H	H	A	A	H	H	A	H	A	H	H	A	H	H	A	H	H	A	H
625	5N	AB8080	20.1	H	A	A	-	H	A	H	A	H	A	H	A	H	A	H	H	A	H	H	A	A	A	A	H	H	H	H	H	H	A	A	H	H	A	H	A	H	H	A	H	-	A	H	H	A	H
626	5N	AB8082	23.5	H	A	A	H	H	A	H	A	H	A	H	A	H	A	H	H	A	H	H	A	A	A	A	H	H	H	H	H	H	A	A	H	H	H	H	H	H	H	A	H	H	A	H	H	A	H
627	5N	AB8078	24.4	H	A	A	-	H	A	H	A	H	A	H	A	H	A	H	H	A	H	H	A	A	A	A	H	H	H	H	H	H	A	A	H	H	H	H	H	-	H	A	H	-	A	H	H	A	-
628	5N	AB7284	25.5	H	A	A	H	H	A	H	A	H	A	H	A	H	A	H	H	A	H	H	A	A	A	A	H	H	H	H	H	H	A	A	H	H	-	H	-	H	H	A	H	H	A	H	H	A	H
629	5N	AB7216	29	-	A	A	H	H	A	H	A	H	A	H	A	H	A	H	H	A	H	H	A	A	A	A	H	H	H	H	H	H	A	A	H	H	H	H	H	A	H	A	H	H	A	H	H	A	A
630	5N	AB7305	30.6	A	A	A	A	H	A	H	A	H	A	H	A	H	A	H	H	A	H	H	A	A	A	A	H	H	H	H	H	H	A	A	H	H	H	H	H	A	H	A	H	H	A	H	H	A	A
631	5N	AB7307	31.7	H	A	A	A	H	A	H	A	H	A	-	A	H	A	H	H	A	H	H	A	A	A	A	H	-	H	H	H	H	A	A	H	H	H	H	-	A	H	A	H	-	A	H	-	A	A
632	5N	AB7334	32.9	H	A	A	-	H	A	H	A	H	A	H	A	H	A	H	H	H	H	H	A	A	A	A	H	H	H	H	H	H	A	A	H	H	A	H	H	H	H	A	H	H	A	H	H	A	A
633	5N	AB7342	35.8	H	A	H	-	H	A	H	A	H	A	H	A	H	A	H	H	H	H	H	A	A	A	A	H	H	H	H	H	H	A	A	H	H	H	H	H	A	H	A	H	A	A	H	H	A	A
634	5N	AB7387	41.4	A	A	H	H	H	A	H	A	H	A	A	A	H	A	H	H	H	H	H	A	H	A	A	H	H	H	H	H	H	A	A	H	H	H	H	H	H	H	A	H	A	A	H	H	A	A
635	5N	AB7369r	50.9	-	A	H	H	H	A	H	A	H	A	A	A	H	A	H	H	H	H	H	A	H	A	A	H	H	H	H	H	H	H	H	H	H	A	H	H	A	H	A	H	A	H	H	H	A	A
636	5N	AB7372r	54.9	A	A	H	H	H	A	H	A	H	A	A	A	H	A	H	H	H	H	H	A	H	A	A	H	H	H	H	H	H	A	-	H	H	A	H	H	A	H	-	H	A	A	H	H	A	A
637	5N	AB7373r	54.9	A	A	H	H	H	A	H	A	H	A	A	A	H	A	H	H	H	H	H	A	H	A	A	H	H	H	H	H	H	A	A	H	H	A	H	H	A	H	-	H	A	A	H	H	A	A
638	5N	AB7352r	58.6	H	A	H	H	-	-	H	A	H	A	A	A	H	A	H	H	H	-	H	A	A	A	A	H	H	H	H	H	H	-	A	H	H	A	-	H	A	H	A	-	A	A	H	H	A	A
639	5N	AB7381r	60.2	A	A	H	H	H	A	H	A	H	A	A	A	H	A	H	H	H	H	H	A	H	A	A	H	H	H	H	H	H	A	A	H	H	A	H	H	A	H	A	H	A	A	H	H	A	A
640	5N	AB7374r	62.1	A	A	H	H	-	A	H	A	H	A	A	A	H	A	H	H	H	H	H	-	H	A	A	-	H	H	H	H	H	A	-	H	H	-	H	-	A	H	-	A	A	A	H	H	A	A
641	5N	AB7385r	62.9	A	-	H	H	-	A	H	A	H	A	A	A	H	A	H	H	H	H	H	A	H	-	A	H	H	H	H	H	H	A	A	H	H	A	H	H	A	H	A	A	A	A	H	H	A	A
642	5N	AB7386r	62.9	A	-	H	H	A	A	H	A	H	A	A	A	H	A	H	H	H	H	H	A	H	-	A	H	H	H	H	H	H	A	A	H	H	A	H	H	A	H	A	A	A	A	H	H	A	A
643	5N	AB7393r	64.1	A	A	H	H	H	A	H	A	H	A	A	A	H	A	H	H	H	H	H	A	H	A	A	H	H	H	H	H	H	A	A	H	H	A	H	H	A	H	A	A	A	A	H	H	A	A
644	5N	AB7404r	65.3	A	A	H	H	-	-	H	A	H	-	A	A	H	A	A	H	H	H	H	-	H	-	-	H	H	H	H	H	H	-	-	H	H	A	H	H	A	H	A	A	A	A	H	H	A	A
645	5N	AB14602r	67.3	H	A	H	H	H	-	H	A	H	A	A	A	H	A	A	H	H	H	H	A	H	A	-	H	H	H	H	H	H	-	A	H	H	-	A	-	A	H	-	A	A	A	H	H	A	A
646	5N	AB7409r	68.4	A	-	H	H	-	A	H	A	H	A	A	A	H	A	A	H	H	H	H	A	H	A	A	H	H	H	H	H	H	A	A	H	H	-	A	H	A	H	A	A	A	A	H	H	A	A
647	5N	AB7533r	71.1	-	A	H	H	H	A	H	A	H	A	H	A	H	H	A	H	H	H	H	A	H	A	A	H	H	H	H	H	H	A	A	H	H	A	A	H	A	H	A	H	-	-	H	H	-	-
648	5N	AB7571r	74.4	A	A	H	H	H	A	H	A	H	A	H	A	H	H	A	H	H	H	H	A	H	A	A	H	H	H	H	H	H	A	A	H	H	A	A	H	A	H	A	A	A	A	H	H	A	A
649	5N	AB7567r	75.1	A	A	H	H	H	A	H	A	H	A	H	A	H	H	A	H	H	H	H	A	H	A	A	H	H	H	H	H	H	A	A	H	H	A	A	H	A	H	A	A	-	A	H	H	A	A
650	5N	AB7599r	79.1	-	A	H	H	H	A	H	A	H	A	H	A	H	H	A	H	H	H	H	-	H	A	A	H	H	H	H	H	H	A	H	H	H	A	A	H	A	H	A	A	A	A	A	H	A	A
651	5N	AB7574r	80.2	A	A	H	-	-	A	H	A	H	A	H	-	H	H	A	H	H	H	H	A	H	A	A	H	H	H	H	H	H	A	H	H	H	A	A	H	A	H	-	A	A	A	A	H	A	A
652	5N	AB7594r	82.6	H	A	H	H	H	A	H	A	H	A	H	A	H	H	A	H	H	H	H	A	H	A	A	H	H	H	H	H	H	A	H	H	H	H	A	H	A	H	A	A	A	A	H	H	A	A
653	5N	AB7583r	84.7	-	A	H	A	H	A	H	A	H	A	H	A	H	H	A	H	H	H	H	A	-	A	A	-	H	H	H	H	H	A	H	H	H	H	A	H	A	H	-	A	A	A	H	H	A	A
654	5N	AB7584r	84.7	-	A	H	A	H	A	H	A	H	A	H	A	H	H	A	H	H	H	H	A	H	A	A	-	H	H	H	H	H	A	H	H	H	H	A	H	A	H	-	A	A	A	H	H	A	A
655	5N	AB7641r	89.2	-	A	H	A	-	-	H	A	H	A	H	-	H	H	A	H	H	H	H	A	H	-	A	H	H	H	H	H	H	A	H	H	H	-	A	H	A	H	A	A	A	A	H	H	A	A
656	5N	AB7649r	92.2	A	A	H	A	H	A	H	H	H	A	H	A	H	H	A	H	H	H	H	A	H	A	A	H	H	H	H	H	H	A	H	H	H	H	A	H	A	H	A	A	A	A	H	H	A	A
657	5N	AB7773r	95.2	-	A	H	A	-	A	H	H	H	A	H	A	H	H	A	H	H	H	H	A	H	A	A	H	H	H	H	H	H	A	H	H	H	H	A	H	A	H	A	A	A	A	H	H	A	A
658	5N	AB7653r	95.5	-	A	H	A	-	A	H	H	H	A	H	A	H	H	A	H	H	H	H	A	H	A	A	-	H	H	H	H	H	-	-	H	H	H	A	-	A	H	A	A	A	A	H	H	A	A
659	5N	AB7667r	97.8	A	A	H	A	H	A	H	H	H	A	H	A	H	H	A	H	H	H	H	A	H	A	A	H	H	H	H	H	H	A	H	H	H	H	A	-	A	H	A	A	A	A	H	H	A	A
660	5N	AB7711r	99.2	-	H	H	A	H	A	H	H	H	A	H	A	H	H	-	H	H	H	H	A	H	A	A	H	H	H	H	H	H	A	H	H	H	-	A	H	A	H	A	A	-	-	H	H	-	A
661	5N	AB7679r	101.2	-	H	H	A	H	A	H	H	H	A	H	A	H	H	A	H	H	H	H	A	H	A	A	H	H	H	H	H	H	A	H	H	H	H	A	H	A	H	A	A	A	A	H	H	A	A
662	5N	AB7680r	101.2	-	H	H	A	H	A	H	H	H	A	H	A	H	H	A	H	H	H	H	A	H	A	A	H	H	H	H	H	H	A	H	H	H	H	A	H	A	H	A	A	A	A	H	H	A	A
663	5N	AB7732r	104.7	A	H	H	A	H	A	H	H	H	A	H	A	H	H	A	H	H	H	H	A	H	H	A	-	H	H	H	H	H	A	H	H	H	H	A	H	A	H	A	A	A	A	H	H	A	A
664	5N	AB7742r	105.6	A	H	H	A	H	A	H	H	H	A	H	A	H	H	A	H	H	H	H	A	H	H	A	H	H	H	H	H	H	A	H	H	H	H	A	H	A	H	A	A	A	A	H	H	A	A
665	5N	AB7836r	108	A	H	H	A	H	H	H	H	H	A	H	A	H	H	A	H	H	H	H	A	H	H	A	H	H	H	H	H	H	A	H	H	H	H	A	H	A	H	A	A	A	A	H	H	A	A
666	5N	AB7851r	108.7	H	H	H	A	A	H	H	H	H	A	H	A	H	H	A	H	H	H	H	A	H	H	A	H	H	H	H	H	H	A	H	H	H	H	A	H	A	H	-	A	A	A	H	H	A	A
667	5N	AB7800r	108.7	-	H	H	A	H	H	H	H	H	A	H	A	H	H	A	H	H	H	H	A	H	H	A	H	H	H	H	H	H	A	H	H	H	H	A	H	A	H	A	A	A	A	H	H	A	A
668	5N	AB7799r	109.4	-	H	H	A	H	H	H	H	H	A	H	A	H	H	-	H	H	H	H	A	H	H	A	-	H	H	H	H	H	A	H	H	-	H	-	H	A	H	A	A	-	-	H	H	A	A
669	5N	AB7776r	111.6	H	H	H	A	-	H	H	H	H	A	H	A	H	H	A	H	H	H	H	A	-	H	A	H	H	H	H	H	H	A	H	H	H	H	A	H	A	H	A	A	A	A	H	H	A	A
670	5N	AB7918r	112.1	H	H	H	A	-	H	H	H	H	A	H	A	H	H	A	H	H	H	H	A	H	H	A	H	H	H	H	-	H	-	H	H	H	H	A	H	A	H	A	A	A	A	H	H	A	A
671	5N	AB8005r	113.3	H	H	H	A	H	H	H	H	H	A	H	A	H	H	A	H	H	H	H	A	H	H	A	H	H	H	H	H	H	A	H	H	H	H	A	H	A	H	A	A	A	A	H	H	A	A
672	5N	AB8004r	113.3	H	H	H	A	H	H	H	H	H	A	H	A	H	H	A	H	H	H	H	A	H	H	A	H	H	H	H	H	H	A	H	H	H	H	A	H	A	H	A	A	A	A	H	H	A	A
673	5N	AB8007r	114.1	H	H	H	A	A	H	H	H	H	A	H	A	H	H	A	H	H	H	H	A	H	H	A	H	H	H	H	H	H	A	H	H	H	H	A	H	A	H	A	A	A	A	H	H	A	A
674	5N	AB8045r	115.7	H	H	H	A	A	H	H	H	H	A	H	A	H	H	A	H	H	H	H	A	H	H	A	H	H	H	H	H	H	A	H	H	H	H	A	H	A	H	A	A	A	A	H	H	A	A
675	5N	AB8038r	115.7	H	H	H	A	H	H	H	H	H	A	H	A	H	H	A	H	H	H	H	A	H	H	A	H	H	H	H	H	H	A	H	H	H	H	A	H	A	H	A	A	A	A	H	H	A	A
676	5N	AB8030r	116.9	H	H	H	A	H	H	H	H	H	A	H	A	H	H	A	H	H	H	H	A	H	H	A	H	H	H	H	H	H	A	H	H	H	H	A	H	A	H	A	A	A	A	H	H	A	A
677	5N	AB8066r	117.7	H	H	H	A	-	H	H	H	H	A	H	A	H	H	A	H	H	H	H	A	H	H	A	H	H	H	H	H	H	A	H	H	H	H	A	H	A	H	A	A	A	A	H	H	A	A
678	5N	AB8072r	121.3	H	H	H	A	H	H	H	H	H	A	H	A	H	H	A	H	H	H	H	A	H	H	A	H	H	H	H	H	H	A	H	H	H	H	A	H	A	H	A	A	A	A	H	H	A	A
679	5N	AB8071r	121.3	H	H	H	A	H	H	H	H	H	A	H	A	H	H	A	H	H	H	H	A	H	H	A	-	H	H	H	H	H	A	H	H	-	H	A	H	A	H	A	A	A	A	H	H	A	A
680	5N	AB8069r	121.3	H	H	H	A	-	H	H	H	H	A	H	A	H	H	A	H	H	H	H	A	H	H	A	-	H	H	H	H	H	A	H	H	H	H	A	H	A	H	A	A	A	A	H	H	A	A
681	5N	AB8070r	122.1	H	H	H	A	H	H	H	H	H	A	H	A	H	H	A	H	H	H	H	A	H	H	A	H	H	H	H	H	H	A	H	H	H	H	A	H	A	H	A	A	A	A	H	H	A	A
682	5N	AB13879r	124.3	H	H	H	A	-	H	H	H	H	A	H	A	H	H	A	H	H	H	H	A	H	H	A	H	H	H	H	H	H	A	H	H	H	H	A	H	A	H	A	A	A	A	H	H	A	A
683	5N	AB6919r	126	H	H	H	A	-	H	H	H	H	A	H	A	H	H	A	H	H	H	H	A	H	H	A	-	H	H	H	H	H	A	H	H	H	H	A	H	A	H	A	A	A	A	H	H	A	A
684	5N	AB3733r	129.3	-	H	H	A	A	H	H	H	H	A	H	A	H	H	A	H	H	H	H	A	H	H	A	-	H	H	H	H	H	A	H	H	H	H	A	H	A	H	A	A	A	A	H	H	A	A
685	5N	AB7062r	131.8	H	H	H	A	A	H	H	H	H	A	H	A	H	H	A	H	H	H	H	A	H	H	A	H	H	H	H	H	H	A	H	H	H	H	A	H	A	H	A	A	A	A	H	H	A	A
686	5N	AB7059r	131.8	H	H	H	A	A	H	H	H	H	A	H	A	H	H	A	H	H	H	H	A	H	H	A	H	H	H	H	H	H	-	H	H	H	H	A	H	A	H	A	A	A	A	H	H	A	A
687	5N	AB4419r	136.2	H	H	H	A	A	-	H	H	H	A	H	A	H	H	A	H	H	A	H	A	H	H	A	H	H	H	H	H	H	-	H	H	H	H	A	H	A	H	A	A	A	A	H	H	A	A
688	5N	AB4422r	137.8	H	H	H	A	H	-	H	H	H	A	H	A	H	H	A	H	H	A	H	A	H	H	A	H	H	H	H	H	H	-	H	H	H	H	A	H	A	H	A	A	A	A	H	H	A	A
689	5N	AB8164	164.2	H	A	A	H	H	-	H	H	H	H	A	H	H	H	A	H	H	H	H	A	H	-	A	H	H	H	H	H	H	H	A	H	-	H	A	A	H	H	A	H	H	A	H	A	A	H
690	5N	AB8158	170.9	H	A	A	H	H	H	H	H	H	H	-	A	H	H	A	H	H	H	H	A	H	H	A	H	H	H	H	H	H	H	H	H	H	H	A	A	H	H	A	A	H	A	H	A	A	-
691	5N	AB8150	173.9	H	A	A	-	H	H	H	H	H	H	H	H	H	H	A	H	H	H	H	A	H	H	A	H	H	H	H	H	H	H	-	H	H	H	A	A	H	H	H	H	H	A	H	A	A	H
692	5N	AB8135	175.8	H	A	A	H	H	H	H	H	A	H	H	A	H	H	A	H	H	H	H	A	H	H	A	H	H	H	H	H	H	H	-	H	H	-	A	A	A	H	-	H	H	A	H	A	A	H
693	5N	AB10945	183.1	H	H	A	A	H	H	H	H	H	A	H	A	H	H	A	H	H	H	H	A	H	H	A	H	H	H	H	H	H	A	H	H	H	H	A	-	H	H	H	H	H	A	H	H	A	A
694	5N	AB14426	185.7	H	H	A	A	H	H	H	H	H	A	H	H	H	H	A	H	H	H	H	A	H	H	A	H	H	H	H	H	H	H	H	H	H	H	A	H	H	H	A	H	H	A	H	H	A	H
695	5N	AB14427	185.7	H	H	A	-	H	H	H	H	H	A	H	H	H	H	A	H	H	H	H	A	H	H	A	H	H	H	H	H	H	H	H	H	H	H	A	H	H	H	A	H	H	A	H	H	A	H
696	5N	AB7761	187.9	H	H	A	-	H	H	H	H	H	A	H	-	H	H	A	H	H	H	H	A	H	H	A	H	H	H	H	H	H	H	H	H	H	H	A	H	A	H	A	H	H	A	H	H	A	H
697	5N	AB7134	189.3	H	H	A	H	H	H	H	H	H	A	H	A	H	H	A	H	H	H	H	A	H	H	A	H	H	H	H	H	H	H	-	H	H	H	A	H	H	H	-	H	H	A	H	H	A	H
698	5N	AB7136	192.1	H	H	A	A	H	H	H	H	H	A	H	A	H	H	A	H	H	H	H	A	H	H	A	H	H	H	H	H	H	H	A	H	H	H	A	H	A	H	-	-	A	A	H	H	A	H
699	5N	AB7758r	197	H	H	A	A	H	H	H	H	H	A	H	A	H	H	A	H	H	H	H	A	H	H	A	H	H	H	H	H	H	H	A	H	H	H	A	H	A	H	A	A	A	A	H	H	A	A
700	5N	AB7759r	197	H	H	A	A	H	H	H	H	H	A	H	A	H	H	A	H	H	H	H	A	H	H	A	H	H	H	H	H	H	H	A	H	H	H	A	H	A	H	A	A	A	A	H	H	A	A
701	5N	AB8109r	205.7	H	H	A	A	H	H	H	H	H	A	H	A	H	H	A	H	H	H	H	A	H	H	A	H	H	H	H	H	H	H	A	H	H	H	A	H	A	H	A	A	A	A	H	H	A	A
702	5N	AB8110r	206	H	H	A	A	H	H	H	H	H	A	H	A	H	H	A	H	H	H	H	A	H	H	A	A	H	H	H	H	H	H	A	H	H	H	A	H	A	H	A	A	A	A	H	H	A	A
703	5N	AB7762r	209.1	H	H	A	A	H	H	H	H	H	A	H	A	H	H	A	H	H	A	H	A	H	H	A	H	H	H	H	H	H	H	A	H	H	H	A	H	A	H	A	A	A	A	H	H	A	A
704	5N	AB8122r	214.3	-	H	A	A	A	H	H	H	H	A	H	A	H	H	A	H	H	A	H	A	H	H	A	H	H	H	H	H	H	H	A	H	H	H	A	H	A	H	A	A	H	-	H	H	A	A
705	6K	AB8169	0	H	A	H	H	H	A	A	A	A	A	A	A	H	A	H	A	A	H	A	A	H	H	A	A	A	A	H	H	H	H	H	H	A	A	A	H	A	H	H	A	H	H	A	H	A	H
706	6K	AB8176	4.4	H	A	H	H	H	A	A	A	A	A	A	A	H	A	H	A	A	H	A	A	H	H	A	A	A	A	H	H	H	H	-	H	A	A	A	H	A	H	H	A	H	H	A	H	A	H
707	6K	AB8174	5.5	H	A	H	H	H	A	A	A	A	A	-	A	H	A	H	A	A	H	A	A	H	H	A	A	-	A	H	H	-	-	H	H	A	-	A	H	A	H	-	A	H	H	A	H	A	H
708	6K	AB14369	6.3	H	A	-	-	H	A	A	A	A	A	A	A	H	A	H	A	A	A	A	A	-	H	A	A	A	A	-	-	H	H	H	H	A	A	A	H	A	-	H	A	H	-	A	-	A	H
709	6K	AB8557	7.4	-	A	H	-	-	A	A	A	A	A	A	A	H	A	H	A	A	A	A	A	H	H	A	A	A	A	H	H	H	H	H	H	A	A	A	H	A	H	H	A	H	H	A	H	A	H
710	6K	AB8187	9.2	H	A	H	-	-	A	A	A	A	A	A	A	H	A	H	A	A	H	A	-	H	H	A	A	A	A	H	H	H	H	-	H	A	-	A	-	A	H	-	A	H	H	A	H	A	-
711	6K	AB8193	12.6	H	A	H	H	-	-	A	A	A	A	A	A	H	-	H	A	-	A	A	A	H	H	A	A	-	A	H	H	H	-	H	H	A	A	-	-	A	H	-	A	H	H	A	H	A	H
712	6K	AB8192	12.6	H	A	H	H	-	-	A	A	A	A	A	A	H	A	H	A	A	A	A	A	H	H	A	A	A	A	H	H	H	-	H	H	A	A	-	-	A	H	-	A	H	H	A	H	A	H
713	6K	AB8194	12.6	H	A	H	H	-	-	A	A	A	A	A	A	H	-	H	A	A	A	A	A	H	H	A	A	A	A	H	H	H	-	H	H	A	A	-	-	A	H	-	A	H	H	A	H	A	H
714	6K	AB8205	15.4	H	A	H	-	H	A	A	A	A	A	A	A	H	A	-	A	A	A	A	A	-	H	A	A	A	A	H	H	H	H	-	H	A	A	A	-	A	H	-	A	H	H	A	H	A	H
715	6K	AB8201	15.4	H	A	H	-	H	A	A	A	A	A	A	A	H	A	H	A	A	-	A	A	-	H	A	A	A	A	H	H	H	H	-	H	A	A	A	-	A	H	H	A	H	H	A	H	A	H
716	6K	AB8209	21.7	H	A	H	H	H	A	A	A	A	A	A	H	H	A	H	A	A	H	A	A	H	A	A	A	A	A	H	H	H	H	H	H	-	A	A	H	A	H	H	A	H	H	A	H	A	H
717	6K	AB8302	31.3	-	A	-	H	H	A	A	A	A	A	H	H	H	H	H	A	A	H	A	A	H	A	A	A	A	A	-	-	H	H	H	H	H	A	A	H	A	-	H	A	A	-	A	H	A	H
718	6K	AB8310	33.3	H	A	H	H	H	A	A	A	A	A	H	H	H	H	H	A	A	A	A	A	H	A	A	A	A	A	H	H	H	H	H	H	H	H	A	H	A	H	H	A	A	H	A	H	A	H
719	6K	AB8321	36.3	H	A	H	H	H	A	A	A	A	A	H	H	H	H	H	A	A	A	A	A	H	A	A	A	A	A	H	H	H	H	A	H	H	H	A	H	A	H	H	A	A	H	A	H	A	H
720	6K	AB8322	36.7	H	A	H	H	H	A	A	A	A	A	H	H	H	H	H	A	A	A	A	A	H	A	A	A	A	A	H	H	H	H	A	H	H	H	A	H	A	H	H	A	A	H	A	H	A	H
721	6K	AB8422	40.7	H	A	H	H	H	A	A	A	A	A	H	H	H	H	H	A	A	-	A	A	-	A	A	A	A	A	H	H	H	H	H	H	H	H	A	H	A	H	-	A	A	H	H	H	A	H
722	6K	AB8323	44.2	H	A	H	H	H	A	A	A	A	A	H	-	H	H	H	A	A	-	A	A	H	A	A	A	A	H	H	H	H	-	H	H	A	A	A	H	A	H	-	H	A	H	H	-	A	A
723	6K	AB8326	45.6	H	A	H	H	H	A	A	A	A	A	A	-	H	H	H	A	A	H	A	A	H	A	A	A	A	H	H	H	H	H	H	H	H	H	A	H	A	H	H	H	A	H	H	H	A	H
724	6K	AB8261	50	H	A	H	H	H	A	A	A	A	A	A	H	H	H	H	A	A	A	A	A	H	A	A	A	A	H	H	H	H	H	H	H	H	H	A	H	A	H	H	-	A	H	H	H	A	H
725	6K	AB8445	56	H	A	H	H	H	-	A	A	A	A	A	A	-	H	H	A	A	H	A	A	H	A	A	A	A	H	-	H	H	-	A	H	H	-	A	H	A	H	A	H	A	H	H	H	A	H
726	6K	AB8446	56.3	H	A	H	H	H	-	A	A	A	A	A	A	-	H	H	A	A	H	A	A	H	A	A	A	A	H	-	H	H	-	A	H	H	H	A	H	A	H	A	H	A	H	H	H	A	A
727	6K	AB8443r	63	H	-	H	H	-	-	A	A	A	A	A	A	H	H	H	A	A	H	A	A	H	A	A	A	A	H	H	H	H	-	A	H	A	A	A	H	A	H	H	A	A	H	H	H	A	A
728	6K	AB8331r	65.5	H	A	H	H	-	A	A	A	A	A	-	A	H	H	H	A	A	A	A	A	H	A	A	A	A	H	H	H	H	H	A	H	H	A	A	H	A	H	H	A	A	H	H	H	A	-
729	6K	AB8329r	65.9	-	A	H	-	-	A	A	A	A	A	A	-	H	H	H	A	A	A	A	A	H	A	A	-	A	H	H	H	H	H	A	H	A	-	A	H	A	H	H	A	A	H	H	H	A	A
730	6K	AB8354r	68.8	-	A	H	H	A	A	A	A	A	A	A	A	H	H	H	A	A	H	A	A	H	A	A	A	A	H	H	H	H	H	A	H	A	A	A	H	A	H	A	A	A	H	H	H	A	A
731	6K	AB8355r	69.2	-	A	H	H	A	A	A	A	A	A	A	A	H	H	H	A	A	H	A	A	H	A	A	A	A	H	H	H	H	H	A	H	A	A	A	H	A	H	A	A	A	H	H	H	A	A
732	6K	AB8363r	71.4	H	A	H	H	A	A	A	A	A	A	A	-	H	H	-	A	A	H	A	A	-	A	A	-	-	H	H	H	H	H	A	H	A	A	A	-	A	H	A	A	A	H	H	H	A	A
733	6K	AB8369r	74.5	-	A	H	H	H	A	A	A	A	A	A	A	H	H	H	A	A	H	A	A	H	A	A	A	A	H	H	H	H	H	A	H	A	A	A	A	A	A	A	A	A	H	H	H	A	H
734	6K	AB8475r	76.8	H	A	H	H	A	A	A	A	A	A	A	A	H	H	H	A	A	H	A	A	H	A	A	H	A	H	H	H	H	H	A	H	A	A	A	A	A	A	-	A	A	H	H	H	A	A
735	6K	AB10971r	84.6	H	A	H	H	A	A	A	A	A	H	-	A	H	H	A	A	A	H	A	A	H	A	A	H	A	H	H	H	H	H	A	H	A	A	H	A	A	-	A	H	A	H	H	H	A	A
736	6K	AB8395r	87.6	H	A	H	H	-	A	A	A	A	H	A	A	H	H	A	A	A	H	A	-	H	A	A	H	A	H	H	H	H	H	A	H	-	A	H	A	A	A	-	H	A	H	H	H	A	A
737	6K	AB8396r	87.6	H	A	H	H	A	A	A	A	A	H	A	A	H	H	A	A	A	H	A	H	H	A	A	H	A	H	H	H	H	H	A	H	A	A	H	A	A	A	A	H	A	H	H	H	A	A
738	6K	AB8397r	87.6	H	A	H	H	A	A	A	A	A	H	A	A	H	H	A	A	A	H	A	-	H	A	A	H	A	H	H	H	H	H	A	H	A	A	H	A	A	A	A	H	A	H	H	H	A	A
739	6K	AB8513r	91	A	A	H	H	A	A	A	A	A	H	A	A	H	H	A	A	A	H	H	A	H	A	A	H	A	H	-	H	-	-	A	-	A	A	H	A	A	A	A	H	A	H	H	H	A	A
740	6K	AB8548r	91.9	H	A	H	H	A	A	A	A	A	H	A	A	H	H	A	A	A	H	H	A	H	A	A	H	A	H	H	H	H	H	A	H	A	A	H	A	A	A	A	H	A	H	H	H	A	A
741	6K	AB8516r	96.2	-	A	H	H	A	A	A	A	A	H	H	A	H	H	A	A	A	H	H	A	H	A	A	H	A	H	H	H	H	H	A	H	A	-	H	A	A	A	A	H	A	H	H	H	-	A
742	6K	AB8468r	99.3	A	A	H	H	A	A	A	A	A	H	A	A	H	H	A	A	A	H	H	A	H	A	A	H	A	H	H	H	A	H	A	H	A	H	H	-	A	A	-	H	A	H	H	H	A	A
743	6K	AB8773r	104.8	A	H	H	H	A	H	H	A	-	H	A	A	H	H	A	A	-	H	H	A	H	-	-	H	A	H	H	H	-	H	A	H	A	H	H	-	A	A	-	H	-	H	H	H	-	H
744	6K	AB8795r	108.3	-	H	H	H	A	-	H	A	A	H	A	A	H	H	A	A	A	H	H	A	H	A	A	H	A	A	H	H	A	H	A	H	H	A	A	A	A	A	A	H	A	H	H	H	A	H
745	6N	AB8845	0	H	H	A	-	H	A	A	A	A	A	A	H	H	H	H	H	A	A	A	H	H	H	H	-	H	A	H	H	A	-	A	A	-	H	H	H	A	H	H	H	A	H	A	A	H	A
746	6N	AB8179	6.1	H	H	A	A	A	A	A	A	A	A	A	H	H	H	H	H	A	A	A	H	H	H	H	A	H	A	H	H	A	A	A	A	H	H	H	H	A	H	H	H	A	H	A	A	H	A
747	6N	AB8178r	13.2	H	H	A	A	A	A	A	A	A	A	A	H	H	H	H	H	A	A	H	H	H	H	H	A	H	A	H	H	A	A	A	A	A	H	H	H	A	H	H	H	A	H	A	A	H	A
748	6N	AB8815r	16.8	H	H	A	A	A	A	A	A	A	A	A	H	H	H	H	H	A	A	A	H	H	H	H	A	H	A	H	H	A	A	A	A	A	H	H	H	A	H	H	H	A	H	A	A	A	A
749	6N	AB8835r	17.9	H	H	A	A	A	A	A	A	A	A	A	H	H	H	H	H	A	A	A	H	H	H	H	A	H	A	H	H	A	A	A	A	A	H	H	H	A	H	H	H	A	H	A	A	A	A
750	6N	AB8827r	18.6	H	H	A	A	A	A	A	A	A	A	A	H	H	H	H	H	A	A	A	H	H	H	H	A	H	A	H	H	A	A	A	A	A	H	H	H	A	H	H	H	A	H	A	-	A	A
751	6N	AB8822r	19.9	H	H	A	A	A	A	A	A	A	A	A	H	H	H	H	H	A	A	A	H	H	H	H	A	H	A	H	H	A	-	A	A	A	H	H	H	A	H	H	H	A	H	A	A	A	A
752	6N	AB8818r	20	H	H	A	A	A	A	A	A	A	A	A	H	H	H	H	H	A	A	A	H	H	H	H	A	H	A	H	H	A	-	A	A	A	H	H	H	A	H	H	H	A	H	A	A	A	A
753	6N	AB8819r	20.1	H	H	A	A	A	A	A	A	A	A	A	H	H	H	H	H	A	A	A	H	H	H	H	A	H	A	H	H	A	-	A	A	A	H	H	H	A	H	H	H	A	H	A	A	A	A
754	6N	AB8868r	30.2	H	H	A	-	A	-	A	A	-	A	A	H	A	H	H	H	A	A	A	-	-	H	H	-	A	-	H	H	A	A	A	A	H	H	H	H	-	H	H	H	A	H	H	A	H	A
755	6N	AB8937r	38.4	H	H	A	-	-	-	A	A	A	A	A	H	A	H	H	H	A	A	A	H	H	H	H	A	A	A	H	H	A	A	A	A	H	H	H	H	A	H	H	H	H	H	H	A	H	A
756	6N	AB8932r	50.2	-	H	A	A	A	-	A	A	A	A	A	H	H	H	H	H	A	A	A	H	H	H	H	A	A	A	H	A	A	A	A	H	A	H	-	-	A	H	-	H	H	H	H	H	H	A
757	6N	AB8933r	52.7	-	H	A	A	A	A	A	A	A	A	A	A	A	H	H	H	A	A	A	H	H	H	H	A	A	A	H	A	A	A	A	H	A	H	H	H	A	H	H	H	H	H	H	A	H	A
758	6N	AB8972r	56.3	A	H	A	A	A	A	A	A	A	A	A	-	A	H	A	H	A	A	A	-	H	H	H	-	A	A	H	A	H	A	A	H	A	H	A	H	A	H	H	H	H	H	H	A	H	A
759	6N	AB8969r	58.7	A	H	A	A	A	A	A	A	A	A	A	-	A	H	A	H	A	A	A	H	-	H	H	-	A	A	H	A	H	H	A	H	A	H	A	H	A	H	H	H	H	H	H	A	H	A
760	6N	AB8982r	62.2	A	H	A	A	A	A	A	A	A	A	A	A	A	H	A	H	A	A	A	H	H	H	H	A	A	A	H	A	H	H	-	H	H	H	A	H	A	H	H	H	H	H	H	A	H	A
761	6N	AB8980r	62.2	A	H	A	A	A	A	A	A	A	A	A	A	A	H	A	H	A	A	A	H	H	H	H	A	A	A	H	A	H	H	A	H	H	H	A	H	A	H	H	H	H	H	H	A	H	A
762	6N	AB9031r	69.5	A	H	A	A	A	A	A	A	A	A	A	H	A	H	A	H	A	A	H	-	H	H	H	A	A	A	H	A	H	H	A	H	A	H	A	H	A	H	H	H	H	H	H	A	H	A
763	6N	AB9063r	71	H	H	A	A	A	A	A	A	A	A	A	H	A	H	A	H	A	A	H	H	H	H	H	A	A	A	H	A	H	H	A	H	A	H	A	H	A	H	H	H	H	H	H	A	H	A
764	6N	AB9046r	73.5	A	H	A	A	A	A	A	A	A	H	A	-	A	-	A	H	A	A	H	H	H	H	H	A	-	A	H	A	H	H	A	H	A	-	A	H	A	H	H	-	H	H	H	A	H	A
765	6N	AB9119r	74.6	-	H	A	A	A	A	A	A	A	H	A	A	A	H	A	H	A	A	H	H	H	H	H	A	A	A	H	A	H	H	A	H	H	H	A	H	A	H	-	H	H	A	H	A	H	A
766	6N	AB9115r	76.6	-	H	-	A	A	-	A	-	A	H	A	A	A	H	A	H	A	A	H	H	H	H	H	A	-	A	H	A	-	-	A	-	H	H	-	H	A	H	H	-	H	H	H	A	H	A
767	6N	AB9181r	85.8	A	H	A	A	A	A	A	A	A	H	A	A	A	A	A	H	A	A	H	A	H	H	H	-	A	A	H	A	H	H	A	H	A	H	A	A	-	H	A	A	H	A	H	A	H	A
768	6N	AB9182r	85.8	A	H	A	A	A	A	A	A	A	H	A	A	A	A	A	H	A	A	H	A	H	H	H	-	A	A	H	A	H	H	A	H	A	H	A	A	-	H	A	A	H	A	H	A	H	A
769	6N	AB9183r	85.8	A	H	A	A	A	A	A	A	A	H	A	A	A	A	A	H	A	A	H	A	H	H	H	-	A	A	H	A	H	H	A	H	A	H	A	A	-	H	A	A	H	A	H	A	H	A
770	6N	AB14778r	90.6	A	H	A	A	A	H	A	A	A	H	A	A	A	A	A	H	A	A	H	A	H	H	H	A	A	A	A	A	H	H	H	H	A	H	A	A	A	H	H	-	H	A	H	A	H	A
771	6N	AB14781r	92.1	A	H	A	A	A	H	A	A	A	H	A	A	A	A	A	H	A	A	H	A	H	H	H	A	A	A	A	A	H	H	H	H	A	H	A	A	A	H	-	H	H	A	H	A	H	A
772	6N	AB14780r	92.6	A	H	A	A	A	H	A	A	A	H	A	A	A	A	A	H	A	A	H	A	H	H	H	A	A	A	A	A	H	H	H	H	A	H	A	A	A	H	-	-	H	A	H	A	H	A
773	6N	AB14779r	92.6	A	H	A	A	A	H	A	A	A	H	A	A	A	A	A	H	A	A	H	A	H	H	H	A	A	A	A	A	H	H	H	H	A	H	A	A	A	H	-	-	H	A	H	A	H	A
774	6N	AB9254r	94.8	-	H	A	A	A	H	A	A	A	H	A	A	A	A	A	H	A	A	-	A	H	H	H	A	A	A	A	A	H	-	H	H	-	H	A	A	A	H	A	A	H	A	H	A	H	A
775	6N	AB9221r	95.5	A	H	A	A	A	H	A	A	A	H	A	A	A	A	A	H	A	A	H	A	H	H	H	A	A	A	A	A	H	H	H	H	A	H	A	A	A	H	-	A	H	A	H	A	H	A
776	6N	AB9218r	96.2	A	H	A	A	H	H	A	A	A	H	A	A	A	A	A	H	A	A	H	A	H	H	H	A	A	A	A	A	H	H	H	H	A	H	A	A	-	H	-	-	H	A	H	A	H	A
777	6N	AB9210r	99.3	-	H	A	A	A	H	A	A	A	H	A	A	A	A	A	H	A	A	H	A	H	H	H	-	A	A	A	A	H	H	H	H	A	H	A	A	-	H	A	A	H	A	H	A	H	A
778	6N	AB13420r	100.2	A	H	A	A	A	H	A	A	A	H	A	A	A	A	A	H	A	A	H	A	H	H	H	A	A	A	A	A	H	H	H	H	H	H	A	A	-	H	A	A	H	A	H	A	H	A
779	6N	AB13419r	100.2	A	H	A	A	A	H	A	A	A	H	A	A	A	A	A	H	A	A	H	A	H	H	H	A	A	A	A	A	H	H	H	H	A	H	A	A	H	H	A	A	H	A	H	A	H	A
780	6N	AB13418r	101	A	H	A	A	A	H	A	A	A	H	A	A	A	A	A	H	A	A	H	A	H	H	H	A	A	A	A	A	H	H	H	H	A	H	A	A	H	H	A	-	H	A	H	A	H	A
781	6N	AB14584r	104.1	A	H	A	A	A	H	A	A	A	H	A	A	A	A	A	H	A	A	H	-	H	H	H	A	A	A	A	A	H	H	H	H	A	H	A	A	H	H	A	A	H	A	H	A	H	A
782	6N	AB9222r	104.5	-	H	A	A	A	H	A	A	A	H	A	A	A	A	A	H	A	A	H	A	-	H	H	A	A	A	A	A	H	H	H	H	H	H	A	A	A	H	A	A	H	A	H	A	H	A
783	6N	AB9202r	109.3	-	H	A	A	H	H	A	A	A	H	A	A	A	A	A	H	A	A	H	-	H	H	H	A	A	A	A	A	H	H	H	H	A	H	A	A	H	H	A	A	H	A	H	A	H	A
784	6N	AB9194r	111.2	-	H	A	A	A	H	A	A	A	H	A	A	A	A	A	H	A	A	H	A	H	H	H	A	A	A	A	A	H	-	H	H	A	H	A	A	H	H	A	A	H	A	H	A	H	A
785	6N	AB9237	118.4	A	H	A	A	H	H	A	A	A	H	A	A	A	A	A	H	A	A	H	A	H	H	H	A	A	A	A	A	H	H	H	H	A	H	A	A	H	H	A	-	H	A	H	A	H	A
786	6N	AB9172	123.6	A	H	A	A	H	H	A	A	A	H	A	-	A	A	A	H	A	H	H	A	H	H	H	A	A	A	A	A	H	H	H	H	H	H	A	A	H	H	A	H	-	A	-	A	H	A
787	6N	AB9273	126.1	-	H	A	A	-	H	A	A	A	H	A	H	A	A	A	-	A	H	H	A	H	-	H	A	A	A	A	A	H	-	-	-	-	H	A	A	H	-	H	H	-	A	-	A	-	A
788	6N	AB9297	131.3	A	-	A	A	H	-	A	A	A	H	A	A	A	A	A	H	A	-	-	A	-	H	H	A	A	A	A	A	-	H	H	A	A	H	A	A	H	H	H	H	H	A	H	A	H	A
789	6N	AB9319	132.2	A	H	A	A	H	H	A	A	A	H	A	A	A	A	A	H	A	-	H	A	H	H	H	A	A	A	A	A	H	-	H	H	A	H	A	A	H	H	H	H	H	A	H	A	A	A
790	6N	AB9317	132.2	A	H	A	A	H	H	A	A	A	H	A	A	A	A	A	H	A	-	H	A	H	H	H	A	A	A	A	A	H	H	H	H	A	H	A	A	H	H	H	H	H	A	H	A	A	A
791	6N	AB9369	140	A	H	A	A	H	H	A	A	A	H	A	A	A	A	A	H	A	H	H	A	H	H	H	A	A	A	A	A	H	H	H	H	A	H	A	A	H	H	-	H	H	A	H	A	A	A
792	6N	AB9360	141.6	A	H	A	A	H	H	A	A	A	H	A	A	A	A	A	H	A	H	H	A	H	H	H	A	A	A	A	A	H	H	H	H	A	H	A	A	H	H	H	H	H	A	H	A	H	A
793	6N	AB9357	143.2	-	H	A	A	H	H	A	A	A	H	A	A	A	A	A	H	A	A	H	A	H	H	H	A	A	A	A	A	H	H	H	H	A	H	A	A	H	H	A	H	H	A	H	A	H	A
794	6N	AB9327	147.3	A	H	A	A	H	H	A	A	A	H	A	A	A	A	A	H	A	H	H	A	H	H	H	A	A	A	A	A	H	H	H	H	A	-	A	A	H	H	H	H	H	A	H	A	H	A
795	6N	AB14769	149.9	A	H	A	A	H	H	A	A	A	H	A	A	A	A	A	-	A	H	H	A	H	H	H	A	A	A	A	A	-	H	H	H	A	H	A	A	H	H	H	H	H	A	H	A	H	A
796	6N	AB14767	149.9	A	H	A	A	H	H	A	A	A	H	A	A	A	A	A	H	A	H	-	A	H	H	H	A	A	A	A	A	-	H	H	H	A	H	A	A	H	-	-	H	H	A	H	A	H	A
797	7K	AB9568	0	A	H	A	H	-	A	H	A	H	A	A	H	A	A	A	A	H	H	H	A	A	H	A	-	A	A	A	H	H	H	H	A	H	H	H	H	A	A	-	H	A	H	A	H	A	-
798	7K	AB9542	5.9	H	H	A	H	A	A	H	A	H	A	H	H	A	A	A	A	H	H	H	A	A	H	A	H	A	A	A	H	H	H	H	A	H	H	H	H	A	A	A	H	A	H	A	H	A	H
799	7K	AB10106	8.9	H	H	A	A	A	A	H	A	H	A	H	H	A	A	A	A	H	H	H	A	A	H	A	-	A	A	A	H	H	H	H	A	H	H	H	-	-	A	A	H	A	H	A	H	A	-
800	7K	AB9438	13.9	H	H	A	A	A	A	H	A	H	A	H	H	A	A	A	A	H	H	H	A	A	H	A	H	A	A	A	H	H	H	H	H	H	H	H	-	A	A	H	H	A	H	A	H	A	-
801	7K	AB9468	26.4	A	H	A	A	H	A	H	A	H	A	H	H	A	A	A	A	A	H	H	A	A	H	A	A	A	H	A	H	H	A	H	H	H	H	A	H	A	A	-	H	A	H	A	H	H	H
802	7K	AB9537	34.6	-	H	A	A	-	A	H	A	H	A	H	-	A	A	H	A	A	H	H	A	A	H	A	A	-	H	A	H	H	A	H	H	H	H	A	A	A	A	H	H	A	H	A	H	H	H
803	7K	AB9489	36.9	A	H	A	A	H	A	H	A	H	A	H	H	A	A	H	A	A	H	H	A	A	A	A	-	A	H	A	H	H	A	H	H	H	H	A	A	A	A	H	H	A	H	A	H	H	H
804	7K	AB9487r	51.7	A	H	A	A	A	A	H	A	H	A	H	A	A	A	H	A	A	H	H	A	A	A	A	-	A	H	A	H	H	-	H	H	A	H	A	A	A	A	-	A	A	H	A	H	A	H
805	7K	AB9495r	56.4	H	H	A	A	A	H	H	A	H	A	H	A	A	A	H	A	A	H	H	A	A	A	H	A	A	H	A	H	H	A	H	H	A	H	A	A	A	A	-	A	A	H	A	H	-	-
806	7K	AB9518r	61.2	A	H	A	A	-	H	H	A	H	H	H	-	A	A	H	A	A	A	H	A	A	A	H	A	A	H	A	H	H	-	A	H	H	H	A	-	H	A	A	A	A	H	A	H	-	H
807	7K	AB9519r	63	A	H	A	A	A	H	H	A	H	A	H	A	A	A	H	A	A	A	H	A	A	A	H	A	A	H	A	H	H	-	A	H	H	H	A	A	-	A	A	A	A	H	A	H	-	A
808	7K	AB9645r	65.3	A	H	A	A	A	H	H	A	H	A	H	-	A	A	H	A	A	A	H	A	A	A	H	-	A	H	A	H	H	-	-	H	H	H	A	A	A	A	A	A	A	H	A	H	A	-
809	7K	AB9651r	66.6	A	H	A	A	A	H	H	A	H	A	H	A	A	A	H	A	A	A	H	A	A	A	H	A	A	H	A	H	H	A	A	H	H	H	A	A	A	A	A	A	A	H	A	H	A	A
810	7K	AB299r	71.3	A	H	A	A	H	H	H	A	H	A	H	A	A	A	H	A	A	A	H	A	A	A	H	-	H	H	A	H	H	A	A	H	H	H	A	H	A	A	H	A	A	H	A	H	H	A
811	7K	AB9950r	73.9	-	H	A	A	A	H	H	A	H	A	H	A	A	A	H	A	A	A	H	A	A	A	H	A	H	H	A	H	H	A	-	H	H	H	A	A	A	A	-	A	A	H	A	H	A	A
812	7K	AB9984r	80.3	-	H	A	A	A	-	H	H	A	A	H	A	A	H	-	A	A	A	H	A	A	A	H	-	H	H	A	H	H	-	A	H	H	H	A	H	A	A	A	A	A	H	A	H	H	A
813	7K	AB9992r	81.1	-	H	A	A	A	H	H	H	A	A	H	A	A	H	H	A	A	A	H	A	A	A	H	-	H	H	A	H	H	A	H	H	H	H	A	H	A	A	-	A	A	H	A	H	A	H
814	7K	AB9988r	82.3	A	H	A	A	A	H	H	H	A	A	H	A	A	H	H	A	A	A	H	A	A	A	H	A	H	H	A	H	H	A	A	H	H	H	A	H	A	A	A	A	A	H	A	H	A	A
815	7K	AB10000r	84.6	-	H	A	A	A	H	H	H	A	A	H	A	A	H	H	A	A	A	H	A	A	A	H	A	H	H	A	H	H	A	H	H	H	H	-	H	A	A	-	A	A	H	H	H	A	H
816	7K	AB10003r	85.2	-	H	A	A	A	H	H	H	A	A	H	A	A	H	H	A	A	A	H	A	A	A	H	A	H	H	A	H	H	A	H	H	H	H	A	H	A	A	A	A	A	H	H	H	A	H
817	7K	AB10011r	88.3	A	H	A	A	A	H	H	H	A	A	H	-	A	H	H	A	A	A	H	A	A	A	H	-	H	H	A	H	H	-	H	H	H	H	A	H	H	A	A	A	A	H	H	H	A	H
818	7K	AB10012r	88.3	A	H	A	A	A	H	H	H	A	A	H	-	A	H	H	A	A	A	H	A	A	A	H	-	H	H	A	H	H	-	H	H	H	H	A	H	H	A	A	A	A	H	H	H	A	H
819	7K	AB10009r	88.3	A	H	A	A	A	H	H	H	A	A	H	-	A	H	H	A	A	A	H	A	A	A	H	A	H	H	A	H	H	-	H	H	H	H	A	H	H	A	A	A	A	H	H	H	A	H
820	7K	AB10024r	92.4	A	H	A	A	A	H	H	H	A	A	H	A	A	H	H	A	A	A	H	A	A	A	H	A	H	H	A	H	H	A	H	H	H	H	A	H	A	A	A	A	A	H	H	H	A	H
821	7K	AB10026r	97.2	A	H	A	A	-	H	H	H	A	A	H	-	A	H	H	A	A	A	H	A	A	A	H	A	H	H	A	H	H	A	H	H	-	H	A	H	H	A	H	A	A	H	H	H	A	H
822	7K	AB10030r	101	A	H	A	A	A	H	H	H	A	A	H	A	A	H	H	A	A	A	H	A	A	A	H	A	H	H	A	H	H	H	H	H	H	H	A	H	H	A	H	A	A	H	H	H	A	H
823	7K	AB10062r	103.2	A	H	A	A	A	H	H	H	A	A	H	A	A	H	H	A	A	A	A	H	A	A	H	A	H	H	A	H	H	H	H	H	H	H	A	H	H	A	H	A	A	H	H	H	A	H
824	7K	AB10076r	104.6	A	-	A	A	A	H	H	H	A	A	H	A	A	H	H	A	A	A	A	H	A	A	H	A	H	H	A	H	-	H	H	H	H	H	-	H	H	A	H	A	A	H	H	H	-	H
825	7K	AB10050r	105.4	A	H	A	A	A	H	H	H	A	A	H	A	A	H	H	A	A	A	A	A	A	A	H	A	H	H	A	H	H	H	H	H	H	H	-	H	H	A	H	A	A	H	H	H	H	H
826	7K	AB381r	107.2	A	H	A	A	A	H	H	H	A	A	H	A	A	H	H	A	A	A	A	H	A	A	H	-	H	H	A	H	H	H	H	H	H	H	A	H	-	A	H	A	A	H	H	H	H	H
827	7K	AB382r	107.5	A	H	A	A	A	H	H	H	A	A	H	A	A	H	H	A	A	A	A	H	A	A	H	A	H	H	A	H	H	H	H	H	H	H	A	H	H	A	H	A	A	H	H	H	H	H
828	7K	AB10073r	111.4	A	H	A	A	A	H	H	H	A	A	H	A	A	H	H	-	A	A	A	H	A	A	H	A	H	H	A	H	H	H	H	H	H	H	A	H	-	A	H	A	A	H	H	H	A	H
829	7K	AB10067r	111.8	A	H	A	A	A	H	H	H	A	A	H	A	A	H	H	A	A	A	A	H	A	A	H	A	H	H	A	H	H	H	H	H	H	H	A	H	-	A	H	A	A	H	H	H	A	H
830	7K	AB10068	128.9	A	H	A	A	-	H	H	H	A	A	H	A	A	H	H	A	A	H	A	H	A	A	H	A	H	H	A	H	H	H	H	H	H	H	A	H	H	A	H	A	A	H	H	H	H	H
831	7K	AB10069	130.7	A	H	A	A	H	H	H	H	A	A	H	A	A	H	H	A	A	-	A	H	A	A	H	A	H	H	A	H	H	H	H	H	H	H	H	H	H	A	H	H	A	H	H	H	H	H
832	7N	AB9552	0	-	H	A	H	H	A	H	H	H	A	H	A	A	H	H	H	H	A	A	A	A	H	H	A	H	H	H	H	A	H	H	H	-	H	H	H	H	A	H	H	H	A	H	H	A	A
833	7N	AB10091r	13.4	H	H	A	H	A	A	H	H	H	H	H	H	A	H	H	H	H	A	A	A	A	H	H	A	H	H	H	H	A	H	H	H	A	-	H	H	H	A	H	H	A	A	A	H	A	H
834	7N	AB10090r	13.4	H	H	A	H	A	A	H	H	H	H	H	H	A	H	H	H	H	A	A	A	A	H	H	A	H	H	H	H	A	H	H	H	A	-	H	H	H	A	H	H	A	A	A	H	A	H
835	7N	AB10098r	17.1	H	H	A	H	-	A	H	H	H	H	H	H	A	H	H	H	H	A	A	-	A	H	H	-	H	H	H	H	A	H	H	H	-	H	H	-	H	A	H	-	A	A	A	H	A	-
836	7N	AB10144r	21.2	H	H	A	H	A	A	H	H	H	H	H	A	A	H	-	H	H	A	A	A	A	H	H	A	A	H	H	H	A	H	H	H	A	H	H	-	H	A	H	H	A	A	A	H	A	A
837	7N	AB10166r	23.7	H	H	A	H	A	A	H	H	H	H	H	A	A	H	H	H	H	A	A	A	A	H	H	A	A	H	H	H	A	-	H	H	A	H	H	H	H	A	H	-	H	A	A	H	A	A
838	7N	AB10138r	25.8	H	H	A	H	A	A	H	H	H	H	H	H	A	H	H	H	H	A	A	A	A	H	H	A	A	H	H	H	A	H	H	H	A	H	H	H	H	A	H	A	A	A	A	H	A	A
839	7N	AB10137r	25.8	H	H	A	H	A	A	H	H	H	H	H	H	A	H	H	H	H	A	A	A	A	H	H	A	A	H	H	H	A	H	H	H	A	H	H	H	H	A	H	A	A	A	A	H	A	A
840	7N	AB9473r	28.7	H	H	-	H	-	-	H	H	H	H	H	H	A	H	H	H	H	A	A	A	A	H	H	A	A	H	H	H	A	H	H	H	A	H	H	H	H	A	H	A	-	A	A	H	A	A
841	7N	AB10164r	30.6	H	H	A	H	H	A	H	H	H	H	H	H	A	H	H	H	H	A	A	A	A	H	H	A	A	H	H	H	A	H	H	H	-	H	H	H	H	A	H	-	-	A	A	H	A	A
842	7N	AB10165r	30.6	H	H	A	H	H	A	H	H	H	H	H	H	A	H	H	H	H	A	A	A	A	H	H	A	A	H	H	H	A	-	H	H	-	H	H	H	H	A	H	-	-	A	A	H	A	A
843	7N	AB10181r	35.3	H	-	A	H	A	A	H	H	H	H	H	H	A	H	H	H	H	-	A	-	-	H	H	A	-	H	H	H	A	H	H	H	A	H	H	H	H	-	H	A	A	-	-	H	A	A
844	7N	AB10182r	39.1	H	H	A	H	A	A	H	H	H	H	H	H	A	H	H	H	H	A	H	A	A	H	H	A	A	H	H	H	A	H	H	H	A	H	H	H	H	A	H	-	A	A	A	H	A	A
845	7N	AB10117r	42.2	H	H	A	H	A	A	H	H	H	H	H	H	A	H	H	H	H	A	H	A	A	H	H	H	A	H	H	H	A	H	H	H	A	H	H	H	H	A	H	H	A	A	A	H	-	A
846	8K	AB3680	0	-	H	H	H	A	H	H	H	A	H	A	-	A	A	H	A	H	H	A	A	A	H	H	A	A	A	A	A	A	-	A	A	A	H	H	-	A	A	A	A	H	A	H	A	H	H
847	8K	AB3678	0.4	-	H	H	H	A	H	H	H	A	H	A	-	A	A	H	A	H	H	A	A	A	H	H	A	A	A	A	A	A	-	A	A	A	H	H	H	A	A	A	A	H	A	H	A	H	H
848	8K	AB3679	0.4	-	H	H	H	A	H	H	H	A	H	A	-	A	A	H	A	H	H	A	A	A	H	H	A	A	A	A	A	A	-	A	A	A	H	H	H	A	A	A	A	H	A	H	A	H	H
849	8K	AB10800	17.4	-	H	H	H	H	H	H	H	A	H	H	H	A	A	H	A	H	H	A	A	A	H	-	A	H	A	A	A	A	H	A	A	H	H	H	A	A	A	H	A	H	A	H	A	H	H
850	8K	AB11699	26	H	H	H	H	H	H	H	H	A	H	H	H	A	A	H	A	H	A	A	A	A	H	H	A	H	A	A	A	A	H	A	A	H	H	H	A	A	H	H	A	-	A	H	H	H	H
851	8K	AB11700	26.8	H	H	H	H	H	H	H	H	A	H	H	H	A	A	H	A	H	H	A	A	A	H	H	A	H	A	A	A	A	H	A	A	H	H	H	A	A	H	H	A	H	A	H	H	H	H
852	8K	AB11701	27.2	A	H	H	H	H	H	H	H	A	H	H	H	A	A	H	A	H	H	A	A	A	H	H	A	H	A	A	A	A	H	A	A	H	H	H	A	A	H	H	A	H	A	H	H	H	H
853	8K	AB10883	29.3	H	H	H	H	H	H	H	H	A	H	H	H	A	A	H	A	H	H	A	A	A	H	H	A	H	A	A	A	A	H	A	A	H	H	H	A	A	H	H	A	H	A	H	H	H	H
854	8K	AB10884	29.3	H	H	H	H	H	H	H	H	A	H	H	H	A	A	H	A	H	H	A	A	A	H	H	A	H	A	A	A	A	H	A	A	H	H	H	A	A	H	H	A	H	A	H	H	H	H
855	8K	AB10885	29.8	H	H	H	H	H	H	H	H	A	H	H	H	A	A	H	A	H	H	A	A	A	H	H	A	H	A	A	A	A	H	A	A	H	H	H	A	A	H	H	A	H	A	H	H	H	H
856	8K	AB10889	31.3	-	H	H	H	H	H	-	H	A	H	H	-	A	A	H	A	H	H	A	A	A	H	H	A	H	A	A	A	A	H	A	A	H	H	H	A	A	H	-	A	H	A	H	H	H	H
857	8K	AB10898	33	H	H	H	H	H	H	H	H	A	H	-	H	A	A	H	A	H	-	A	A	A	H	H	A	-	A	A	A	A	-	A	A	H	H	H	A	A	-	H	A	H	A	-	-	H	H
858	8K	AB10909	34.1	H	H	H	H	H	H	H	H	A	H	H	A	A	A	H	A	H	H	A	A	A	H	H	A	H	A	A	A	A	H	A	A	H	H	H	A	A	H	H	A	H	A	H	H	H	H
859	8K	AB10897	38.4	H	H	H	H	H	H	H	H	A	H	A	H	A	A	H	A	H	H	A	-	A	H	H	A	H	A	A	A	A	H	A	A	H	H	H	A	A	H	H	A	H	A	H	H	H	H
860	8K	AB11698r	47.5	H	H	H	H	A	H	H	H	A	H	A	H	A	A	H	A	H	A	A	A	A	H	H	A	H	A	A	A	A	H	A	A	H	H	H	A	A	H	H	A	A	A	H	H	-	H
861	8K	AB10890r	49.3	-	H	H	H	A	H	H	H	A	H	A	A	A	A	H	A	H	A	A	A	A	H	H	-	H	A	A	A	A	H	A	A	A	H	H	A	A	H	-	A	A	A	H	H	A	H
862	8K	AB10903r	50.4	H	H	H	H	A	H	H	H	A	H	A	A	A	A	H	A	H	A	A	-	A	H	H	-	H	A	A	A	A	H	A	A	H	H	H	A	A	H	H	A	A	A	H	H	H	H
863	8K	AB10896r	51.6	H	H	H	H	A	H	H	H	A	H	A	A	A	A	H	A	H	A	A	A	A	H	H	A	H	A	A	A	A	H	A	A	H	H	H	A	A	H	H	A	A	A	H	H	H	H
864	8K	AB10907r	53.7	H	H	H	H	A	H	H	H	A	H	A	A	A	A	H	A	H	-	A	A	A	H	H	A	H	A	A	A	A	H	A	A	H	H	H	A	A	H	H	A	A	A	H	H	H	H
865	8K	AB10918r	56.4	-	H	H	H	A	H	H	H	A	H	A	A	A	A	H	A	H	A	A	A	A	H	H	-	H	A	A	A	A	H	A	A	H	H	H	A	A	H	H	A	A	A	H	H	H	H
866	8K	AB10923r	56.9	H	H	H	H	A	H	H	H	A	H	A	A	A	A	H	A	H	A	A	A	A	H	H	A	H	A	A	A	A	H	A	A	H	H	H	A	A	H	H	A	A	A	H	H	H	H
867	8K	AB10990r	60.8	H	H	H	H	A	H	H	H	A	H	A	A	A	A	H	A	H	A	A	A	A	H	H	A	H	A	A	A	A	H	A	A	H	H	H	A	A	H	H	A	A	A	H	H	H	H
868	8K	AB2879r	61.8	H	H	H	H	A	H	H	H	A	H	A	A	A	A	H	A	H	A	A	A	A	H	H	A	H	A	A	A	A	H	A	A	H	H	H	A	A	H	H	A	A	A	H	H	H	H
869	8K	AB2878r	61.8	H	H	H	H	A	H	H	H	A	H	A	A	A	A	H	A	H	A	A	A	A	H	H	A	H	A	A	A	A	H	A	A	H	H	H	A	A	H	H	A	A	A	H	H	H	H
870	8K	AB11055r	65.1	H	H	H	H	A	H	H	H	A	H	A	A	A	A	H	A	H	A	A	A	A	H	H	A	H	A	A	H	A	H	A	A	H	H	H	A	A	H	H	A	A	A	H	H	H	H
871	8K	AB11056r	65.1	H	H	H	H	A	H	H	H	A	H	A	A	A	A	H	A	H	A	A	A	A	H	H	A	H	A	A	H	A	H	A	A	H	H	H	A	A	H	H	A	A	A	H	H	H	H
872	8K	AB14640r	69	H	H	H	H	A	H	H	H	-	H	A	-	A	H	H	A	H	A	A	-	A	H	H	-	H	-	A	H	-	H	A	A	H	H	H	A	A	H	H	-	A	A	H	H	H	H
873	8K	AB11179r	69.8	-	H	H	H	A	H	H	H	A	H	A	A	A	H	H	A	H	A	A	A	A	H	H	A	H	A	A	H	A	H	A	A	H	H	H	A	A	H	H	A	A	A	H	H	H	H
874	8K	AB11013	72.9	H	H	H	H	A	A	H	-	A	H	A	-	A	H	-	A	H	A	A	A	A	A	H	-	H	A	H	H	-	H	A	A	H	H	H	A	A	H	-	A	A	A	H	H	H	H
875	8K	AB11048r	79.6	H	H	H	H	A	H	H	H	H	H	A	A	A	H	H	A	H	A	A	A	A	H	H	A	H	A	H	H	H	H	A	A	H	H	H	-	H	H	H	A	A	A	H	H	H	H
876	8K	AB11049r	79.6	H	H	H	H	A	H	H	H	H	H	A	A	A	H	H	A	H	A	A	A	A	H	H	A	H	A	H	H	H	H	A	A	H	H	H	-	H	H	H	A	A	A	H	H	H	H
877	8K	AB11109r	87.6	H	H	H	H	A	H	H	H	H	H	A	A	A	H	H	A	H	A	A	A	A	H	H	A	H	A	H	H	H	H	H	A	H	H	A	H	A	H	H	A	A	A	H	H	A	H
878	8K	AB11111r	87.6	H	H	H	H	A	H	H	H	H	H	A	A	A	H	H	A	H	A	A	A	A	H	H	A	H	A	H	H	H	H	H	A	H	H	A	H	A	H	H	A	A	A	H	H	A	H
879	8K	AB11110r	87.6	H	H	H	H	A	H	H	H	H	H	A	A	A	H	H	A	H	A	A	A	A	H	H	A	H	A	H	H	H	H	H	A	H	H	A	H	A	H	H	A	A	A	H	H	A	H
880	8K	AB11114r	87.6	H	H	H	H	A	H	H	H	H	H	A	A	A	H	H	A	H	A	A	A	-	H	H	-	H	A	H	H	H	H	H	A	-	H	A	-	A	H	H	A	A	A	H	H	A	H
881	8K	AB11116r	87.6	H	H	H	H	A	H	H	H	H	H	A	A	A	H	H	A	H	A	A	A	-	H	H	-	H	A	H	H	H	H	-	A	-	H	A	-	A	H	H	A	A	A	H	H	A	H
882	8K	AB11115r	87.6	H	H	H	H	A	H	H	H	H	H	A	A	A	H	H	A	H	A	A	A	-	H	H	-	H	A	H	H	H	H	-	A	-	H	A	-	A	H	H	A	A	A	H	H	A	H
883	8K	AB11113r	87.6	H	H	H	H	A	H	H	H	H	H	A	A	A	H	H	A	H	A	A	A	-	H	H	-	H	A	H	H	H	H	H	A	-	H	A	-	A	H	H	A	A	A	H	H	A	H
884	8K	AB11182r	95	A	H	H	H	A	H	H	H	H	H	A	A	A	H	H	A	H	A	A	A	A	H	H	A	H	A	H	H	H	H	A	A	H	H	A	A	A	H	A	A	A	A	H	H	-	H
885	8K	AB11150r	95.7	A	H	H	H	A	H	H	H	H	H	A	A	A	H	H	A	H	A	A	A	A	H	H	A	H	A	H	H	H	H	A	A	H	H	A	A	H	H	A	A	A	A	H	H	A	H
886	8K	AB10790r	98.9	A	H	H	H	A	H	H	H	H	H	A	A	H	H	H	A	H	A	A	A	A	H	H	A	H	A	H	H	H	H	A	A	H	H	A	A	A	H	A	A	A	A	H	H	A	H
887	8K	AB11185r	100.9	-	H	H	H	A	H	H	H	H	H	A	A	H	H	H	A	H	A	A	A	A	H	H	-	H	A	H	H	H	H	A	A	-	H	A	A	A	H	A	A	A	A	H	H	A	H
888	8K	AB11201r	102.8	A	H	H	H	A	H	H	H	H	H	A	A	H	H	H	A	H	A	A	A	A	H	H	A	H	A	H	H	H	H	A	A	H	H	A	A	A	H	A	A	A	A	H	H	A	H
889	8K	AB5295r	107	A	H	H	H	A	H	H	H	H	H	A	-	H	H	H	A	H	A	A	A	A	H	H	A	H	A	H	H	H	A	H	A	H	H	A	A	H	H	A	A	A	A	H	H	A	H
890	8K	AB14729r	111.1	A	H	H	H	-	H	H	H	H	H	A	-	H	H	H	A	H	A	A	A	A	H	H	-	H	A	H	H	H	A	A	A	H	H	-	-	A	H	A	A	A	H	H	H	A	H
891	8K	AB14728r	111.8	-	H	H	H	-	H	H	H	H	H	H	-	H	H	H	A	H	A	A	-	A	H	H	-	H	A	H	H	H	A	A	A	H	H	-	A	A	H	-	-	A	H	H	H	A	H
892	8K	AB9395	121.3	A	H	H	-	H	H	H	H	H	H	-	A	H	H	H	A	H	A	A	A	A	H	H	A	H	A	H	H	H	-	H	A	H	H	A	A	H	H	-	A	H	A	H	-	A	H
893	8K	AB9394	122.2	A	H	H	A	H	H	H	H	H	H	A	A	H	H	H	A	H	A	A	A	A	H	H	A	H	A	H	H	H	-	H	A	A	H	A	A	H	H	-	-	H	A	H	-	A	-
894	8K	AB9393	122.2	A	H	H	-	H	H	H	H	H	H	-	A	H	H	H	A	H	A	A	A	A	H	H	A	H	A	H	H	H	-	H	A	-	H	A	A	H	H	-	A	H	A	H	H	A	A
895	8K	AB5296	126.4	A	H	H	H	A	H	H	H	H	H	-	A	H	H	H	A	H	A	A	A	A	H	H	A	H	A	H	H	H	A	H	A	H	H	A	A	H	H	-	H	H	A	H	H	A	H
896	8K	AB5293	129.6	A	H	H	H	A	H	H	H	H	H	-	-	H	H	H	A	H	A	A	A	A	H	H	-	A	A	H	H	H	A	H	A	H	H	-	A	H	H	-	H	H	A	H	H	A	H
897	8K	AB5292	129.6	A	H	H	-	A	H	H	H	H	H	-	-	H	H	H	A	H	A	A	A	A	H	H	A	A	A	H	H	H	A	H	A	H	H	-	-	H	H	-	H	H	A	H	H	A	H
898	8N	AB11276	0	H	A	A	H	A	H	H	A	A	A	H	H	H	A	A	H	H	A	A	H	H	A	H	H	A	A	H	H	H	H	A	A	H	A	-	A	A	A	H	H	H	H	A	H	A	-
899	8N	AB11252	1.9	H	A	A	H	H	H	H	A	A	A	-	H	H	A	A	H	H	A	A	H	H	A	H	H	A	A	H	H	H	H	A	A	H	A	A	A	A	A	H	H	H	H	A	H	A	-
900	8N	AB4784	3.2	H	A	A	H	H	H	H	A	A	A	H	A	H	A	A	H	H	A	A	H	H	A	H	H	A	A	H	H	H	H	A	A	H	A	A	A	H	A	H	H	H	H	A	H	A	H
901	8N	AB11257	8	H	A	A	H	H	H	H	A	A	A	H	H	H	A	A	H	H	A	A	H	H	A	H	H	A	A	H	H	H	H	A	A	H	A	A	A	-	A	H	H	H	H	A	A	A	H
902	8N	AB11256	8.1	H	A	A	H	H	H	H	A	A	A	H	H	H	A	A	H	H	A	A	H	H	A	H	H	A	A	H	H	H	H	A	A	H	A	A	A	-	A	H	H	H	H	A	A	A	H
903	8N	AB11260	8.4	H	A	A	H	H	H	H	A	A	A	H	H	H	A	A	H	H	A	A	H	H	A	H	H	A	A	H	H	H	H	A	A	H	A	-	A	H	A	H	H	H	H	A	A	A	H
904	8N	AB11305	14	H	H	A	H	H	H	H	A	A	A	H	H	H	A	A	H	A	A	A	H	H	A	A	H	A	A	H	H	H	H	A	A	H	A	H	A	H	A	H	H	H	H	A	A	A	H
905	8N	AB11304	14	H	H	A	H	H	H	H	A	A	A	H	H	H	A	A	H	A	A	A	H	H	A	A	H	A	A	H	H	H	H	A	A	H	A	H	A	H	A	H	H	H	H	A	A	A	H
906	8N	AB11307	15.2	H	H	A	H	H	H	H	A	A	A	H	H	H	A	A	H	A	A	A	H	H	A	A	H	A	A	H	H	H	H	A	A	H	A	H	A	H	A	H	H	H	H	A	A	A	-
907	8N	AB11308	15.6	H	H	A	H	H	H	H	A	A	A	H	H	H	A	A	H	A	A	A	H	H	A	A	H	A	A	H	H	H	H	A	A	H	A	H	A	A	A	H	H	H	H	A	A	A	A
908	8N	AB11299	17	A	H	A	H	H	H	H	A	A	A	H	H	H	A	A	H	A	A	A	H	H	A	A	H	A	A	H	H	H	H	A	A	H	A	H	A	H	A	-	H	H	H	A	A	A	H
909	8N	AB11298	17	A	H	A	H	H	H	H	A	A	A	H	H	H	A	A	H	A	A	A	H	H	A	A	H	A	A	H	H	H	H	A	A	H	A	H	A	H	A	-	H	H	H	A	A	A	H
910	8N	AB11288	17.3	H	H	A	H	H	H	H	A	A	A	H	-	H	A	A	H	A	A	A	H	H	A	A	H	A	A	H	H	H	H	A	A	-	A	H	A	H	A	H	H	H	H	A	A	A	H
911	8N	AB11331	20.9	H	H	A	H	-	H	H	A	A	A	H	H	H	A	A	H	A	A	A	H	H	A	A	H	A	A	H	H	H	H	A	A	H	A	H	-	H	A	H	A	H	H	A	A	A	A
912	8N	AB11336	24.8	-	H	A	H	H	H	H	A	A	A	H	-	H	H	A	H	A	A	A	-	-	A	A	H	-	A	H	H	H	-	A	H	-	-	H	A	H	A	-	H	H	H	A	A	H	-
913	8N	AB11507	29	A	H	A	H	H	H	H	H	A	A	H	H	H	H	A	H	A	A	A	H	A	A	A	H	A	A	H	H	H	H	A	H	H	H	H	A	H	A	-	H	H	H	A	A	H	A
914	8N	AB11438	36.1	A	H	A	H	H	H	H	H	A	A	H	H	H	H	A	H	A	A	A	H	A	A	A	H	A	A	H	H	H	H	A	H	H	A	H	A	H	A	H	H	H	H	A	A	H	A
915	8N	AB11439	36.1	A	H	A	H	H	H	H	H	A	A	H	H	H	H	A	H	A	A	A	H	A	A	A	H	A	A	H	H	H	H	A	H	H	-	H	A	H	A	H	H	H	H	A	A	H	A
916	8N	AB11424	36.7	A	H	A	H	H	H	H	H	A	A	H	H	-	H	A	H	A	A	A	-	A	A	A	H	A	A	H	H	H	H	A	H	H	-	H	-	H	A	-	H	H	H	A	A	H	-
917	8N	AB11417r	49.5	-	H	A	A	H	H	H	H	A	A	A	A	H	H	A	H	A	A	A	H	H	A	A	H	A	A	H	H	H	H	-	H	H	A	H	A	H	A	-	A	H	H	A	A	A	A
918	8N	AB11413r	53.6	A	H	A	A	H	H	H	H	A	A	A	A	H	H	A	H	A	A	A	H	A	A	A	H	A	A	H	H	H	H	A	H	H	A	H	A	H	A	A	H	H	H	A	A	A	A
919	8N	AB11428r	55.9	A	H	A	A	A	H	H	H	A	A	A	A	H	H	A	H	A	A	A	H	A	A	A	H	A	A	H	H	H	H	A	H	H	A	H	A	H	A	A	-	H	H	A	A	A	A
920	8N	AB11474r	57.3	A	H	A	-	A	H	H	H	A	A	A	-	H	H	A	H	A	A	A	H	A	A	A	H	A	A	H	H	H	H	A	H	H	A	H	A	H	A	A	H	H	H	A	A	A	A
921	8N	AB11561r	61.7	A	H	A	A	A	H	A	H	A	A	A	A	H	H	A	H	A	A	A	H	A	A	A	H	A	A	H	H	A	H	A	H	A	A	H	A	H	A	A	A	H	H	A	A	A	A
922	8N	AB11567r	63.9	A	H	A	H	A	H	A	H	A	A	A	H	A	H	A	H	A	A	A	H	A	A	A	H	A	A	H	H	A	H	A	H	A	A	H	A	H	A	A	A	H	H	A	A	A	A
923	8N	AB11457r	66.9	A	H	A	A	A	H	A	H	A	A	A	A	A	H	A	H	A	A	A	H	A	A	A	H	A	A	H	H	A	H	-	H	A	A	H	A	H	A	A	A	H	H	A	A	A	A
924	8N	AB11459r	67	A	H	A	A	A	H	A	H	A	A	A	A	A	H	A	H	A	A	A	H	A	A	A	H	A	A	H	H	A	H	H	H	A	A	H	A	H	A	-	A	H	H	A	A	A	A
925	8N	AB7716r	69	A	H	A	A	A	H	A	H	A	A	A	A	A	H	A	H	A	A	A	H	A	A	A	H	A	A	H	H	A	H	A	H	A	A	-	A	H	A	H	-	H	H	A	A	A	A
926	8N	AB9124r	70	A	H	A	A	A	H	A	H	A	A	-	A	A	H	A	H	A	A	A	H	A	A	A	H	A	A	H	H	A	H	-	H	A	A	H	A	H	A	A	A	H	H	A	A	A	A
927	8N	AB11553r	71.3	A	H	A	A	A	H	A	H	A	A	A	A	A	H	A	H	A	A	A	H	A	A	A	H	A	A	H	H	A	H	A	H	-	A	H	A	H	A	H	A	H	H	A	A	A	A
928	8N	AB11385r	74.4	A	-	A	A	A	H	A	H	A	A	A	A	A	H	A	H	A	A	A	H	A	-	A	H	A	A	H	H	A	-	-	H	-	A	H	A	H	A	A	A	H	H	A	A	A	A
929	8N	AB11386r	74.4	A	-	A	A	A	H	A	H	A	A	A	-	A	H	A	H	A	A	A	H	A	-	A	H	A	A	H	H	A	-	-	H	-	A	H	A	H	A	A	A	H	H	A	A	A	A
930	8N	AB10847r	78.9	A	H	A	A	A	H	A	H	A	A	A	A	A	H	A	H	A	A	A	H	A	H	A	H	A	A	H	H	A	H	A	H	A	A	H	A	H	A	A	A	H	H	A	A	A	A
931	8N	AB10846r	78.9	A	H	A	A	A	H	A	H	A	A	A	A	A	H	A	H	A	A	A	H	A	H	A	H	A	A	H	H	A	H	A	H	A	A	H	A	H	A	A	A	H	H	A	A	A	A
932	8N	AB11651r	85.1	A	H	H	H	A	H	A	H	A	-	A	A	A	H	A	H	A	A	H	H	A	H	A	H	A	H	H	H	A	H	H	H	A	A	H	A	H	H	A	A	H	H	-	A	A	A
933	8N	AB11676r	97.9	-	H	A	A	-	H	A	H	H	H	H	A	A	H	A	H	A	A	A	A	A	H	A	H	A	A	H	H	A	H	H	H	A	A	H	A	H	H	A	H	H	H	A	A	H	A
934	8N	AB11674r	97.9	-	H	A	A	A	H	A	H	H	H	H	A	A	H	A	H	A	A	A	A	A	H	A	H	A	A	H	H	A	H	H	H	A	A	H	A	H	H	A	H	H	H	A	A	H	A
935	8N	AB11716r	102.5	A	H	A	A	A	H	A	H	H	H	A	A	A	H	A	H	A	A	A	A	A	H	A	H	A	A	H	H	A	H	A	H	A	A	H	A	H	H	A	A	H	H	A	A	H	A
936	8N	AB11717r	105.1	-	H	A	A	A	H	A	H	H	H	A	A	A	H	A	H	A	A	A	-	-	H	A	-	A	A	H	H	A	H	-	H	A	A	H	A	H	H	A	A	H	H	A	A	H	A
937	8N	AB861r	109.8	A	H	A	A	A	H	A	H	H	H	A	A	A	H	A	H	A	A	A	A	A	H	A	-	A	A	H	H	A	-	-	H	A	-	H	A	-	H	-	A	H	H	A	A	H	A
938	8N	AB11742r	110.1	A	H	A	-	A	H	A	H	H	H	A	A	A	H	A	H	A	A	A	A	A	H	A	H	A	A	H	H	A	H	A	H	A	A	H	A	-	H	A	A	H	H	A	A	H	A
939	8N	AB11756r	111.5	A	H	A	A	A	H	A	H	H	H	A	A	A	H	A	-	A	A	A	A	A	H	A	H	A	A	-	H	A	H	A	H	A	A	H	A	A	H	A	A	H	H	A	A	H	A
940	8N	AB11747r	112.2	A	H	A	A	A	H	A	H	H	H	A	A	A	H	A	H	A	A	A	A	A	H	A	H	A	A	H	H	A	H	A	H	A	A	H	A	A	H	A	A	H	H	A	A	H	A
941	8N	AB11748r	112.2	A	H	A	A	A	H	A	H	H	H	A	A	A	H	A	H	A	A	A	A	A	H	A	H	A	A	H	H	A	H	A	H	A	A	H	A	A	H	A	A	H	H	A	A	H	A
942	8N	AB3583r	114.8	A	H	A	H	A	H	A	H	H	H	A	A	A	H	A	H	A	A	A	A	A	H	A	H	A	A	H	H	A	H	A	H	H	A	H	A	A	H	A	A	H	H	A	A	H	A
943	8N	AB11712r	116.9	A	H	A	H	A	H	A	H	H	H	A	A	A	H	A	H	A	A	A	A	A	H	A	H	A	A	H	H	A	H	-	H	A	H	H	A	H	H	A	A	H	H	A	A	H	A
944	8N	AB11766	129.4	A	H	A	H	H	H	A	H	H	H	H	A	A	H	A	-	A	A	A	A	A	H	A	H	A	A	H	H	A	H	H	H	-	H	H	A	H	H	A	A	H	H	A	A	H	H
945	9K	AB14518r	0	H	H	A	H	A	A	H	A	H	A	A	H	A	A	H	H	A	A	A	H	H	A	A	A	A	H	H	H	H	H	H	A	H	A	A	H	-	A	H	H	-	H	A	H	H	H
946	9K	AB10987r	3.6	H	H	A	-	A	A	H	A	H	A	A	H	A	A	H	H	A	A	A	H	H	A	A	A	A	H	H	H	H	H	H	A	H	A	A	H	A	A	H	H	H	H	A	H	H	A
947	9K	AB12981r	8.2	H	H	A	A	A	A	H	A	H	A	A	H	H	A	H	H	A	A	A	H	H	A	A	A	A	H	H	H	H	H	H	A	A	A	A	H	H	A	H	H	A	H	A	H	H	A
948	9K	AB13452r	10	H	H	A	-	A	A	H	A	H	A	A	H	H	A	H	H	A	A	A	H	H	A	A	A	A	H	H	H	H	H	H	A	A	A	A	H	A	A	H	H	A	H	A	H	H	A
949	9K	AB13006r	11.1	H	H	A	A	A	A	H	A	H	A	A	H	H	A	H	H	A	A	A	H	H	A	A	A	A	H	H	H	H	H	H	A	A	-	A	H	-	A	H	H	A	H	A	H	H	A
950	9K	AB14281r	11.7	H	H	-	-	A	A	H	A	H	A	A	-	H	A	H	H	A	A	A	H	H	A	A	-	A	H	H	H	H	H	-	A	A	A	A	-	H	A	-	H	A	H	A	H	H	A
951	9K	AB13000r	12.5	H	H	A	A	A	A	H	A	H	A	A	H	H	A	H	H	A	A	A	H	H	A	A	A	A	H	H	H	H	-	H	A	A	A	A	H	A	A	H	H	A	H	A	H	H	A
952	9K	AB13601r	13.2	H	H	A	H	A	-	H	A	H	A	A	H	H	A	-	H	A	A	A	H	H	A	A	-	A	H	H	H	H	H	H	A	A	A	A	H	A	A	H	H	A	H	A	H	H	A
953	9K	AB13005r	15	H	H	A	H	A	A	H	A	H	A	A	H	H	A	H	H	A	A	A	H	H	A	A	A	A	H	H	H	H	H	H	A	A	A	A	H	A	A	H	H	A	H	A	H	H	A
954	9K	AB13004r	15	H	H	A	-	A	A	H	A	H	A	A	H	H	A	H	H	A	A	A	H	H	A	A	A	A	H	H	H	H	H	H	A	A	A	A	H	A	A	H	H	A	H	A	H	H	A
955	9K	AB13087r	18.8	H	H	A	A	A	A	H	A	H	A	A	H	H	A	H	H	A	A	A	H	H	A	A	A	A	H	H	H	H	H	H	A	A	A	A	H	H	A	A	H	H	H	A	H	H	A
956	9K	AB3013r	20.5	H	H	A	-	A	A	H	A	H	A	A	H	H	A	H	H	A	A	A	H	H	A	A	A	A	H	H	H	H	H	H	A	A	A	A	H	-	A	-	H	H	H	A	H	H	A
957	9K	AB11865r	24.9	-	H	A	A	A	A	H	A	H	A	A	H	H	A	H	H	A	A	H	H	H	A	A	A	A	H	H	H	H	H	H	A	A	A	A	H	H	A	-	H	H	H	A	H	H	A
958	9K	AB11864r	24.9	-	H	A	A	A	A	H	A	H	A	A	H	H	A	H	H	A	A	H	H	H	A	A	A	A	H	H	H	H	H	H	A	A	A	A	H	H	A	H	H	H	H	A	H	H	A
959	9K	AB11863r	24.9	-	H	A	A	A	A	H	A	H	A	A	H	H	A	H	H	A	A	H	H	H	A	A	A	A	H	H	H	H	H	H	A	A	A	A	H	H	A	H	H	H	H	A	H	H	A
960	9K	AB6425r	26.6	H	H	A	A	A	A	H	A	H	A	A	H	H	A	H	H	A	A	H	H	H	A	A	A	A	H	H	H	H	H	H	A	A	A	A	H	A	A	-	H	H	H	A	H	H	A
961	9K	AB11837r	28.3	H	H	A	A	-	A	H	A	H	A	A	H	H	A	H	H	A	A	H	H	H	A	A	A	A	H	-	H	-	H	-	A	-	A	A	-	A	A	-	H	H	H	A	-	H	A
962	9K	AB11867r	29.4	H	H	A	-	A	A	H	A	H	A	-	H	H	A	H	H	-	A	H	H	H	A	A	A	A	H	H	H	H	H	H	A	A	-	A	H	A	A	A	H	H	H	A	H	H	A
963	9K	AB11828r	29.8	H	H	A	A	A	A	H	A	H	A	A	H	H	A	H	H	A	A	H	H	H	A	A	A	A	H	H	H	H	-	H	A	A	A	A	H	A	A	-	-	H	H	A	H	H	A
964	9K	AB11918r	30.7	H	H	A	A	A	A	H	A	H	A	A	H	H	A	H	H	A	A	H	H	H	A	A	A	A	H	H	H	H	H	H	A	A	A	A	H	A	A	H	H	H	H	A	H	H	A
965	9K	AB12002r	33.4	H	H	A	A	A	A	H	A	H	A	A	-	H	A	H	H	A	A	H	H	H	A	A	-	A	H	H	H	H	-	H	A	A	A	A	H	-	A	A	H	H	H	A	H	H	-
966	9K	AB12001r	33.4	H	H	A	A	A	A	H	A	H	A	A	-	H	A	H	H	A	A	H	H	H	A	A	-	A	H	H	H	H	-	H	A	A	A	A	H	-	A	A	H	H	H	A	H	H	-
967	9K	AB12641r	35.2	H	H	A	A	A	A	H	A	H	A	A	A	H	A	H	H	A	A	H	-	H	A	A	-	A	H	H	H	H	H	H	A	A	A	A	H	A	A	A	H	H	H	A	H	H	A
968	9K	AB12028r	39.6	H	H	H	-	A	A	A	A	H	A	A	A	H	A	H	H	A	A	H	A	H	A	A	A	A	H	H	H	H	H	H	A	A	A	A	H	A	A	-	H	H	H	A	H	H	A
969	9K	AB12050r	40.6	H	H	H	A	A	A	A	A	H	A	A	A	H	A	H	H	A	A	H	A	H	A	A	A	A	H	H	H	H	H	H	A	A	A	A	H	A	A	A	H	H	H	A	H	H	A
970	9K	AB12027r	42.4	-	H	H	A	A	A	A	A	H	A	A	A	H	A	H	H	A	A	H	A	H	A	A	A	A	H	H	H	H	H	H	A	A	A	A	H	A	A	H	H	H	H	A	H	H	-
971	9K	AB12056r	45.5	H	H	H	H	A	A	A	A	H	A	A	A	H	A	H	H	A	A	H	A	H	A	A	A	A	H	H	H	H	H	H	A	A	A	A	H	A	H	H	H	H	H	A	H	H	A
972	9K	AB12091r	47	-	H	H	-	A	A	A	A	H	A	A	A	H	A	H	H	A	A	H	A	H	A	A	A	A	H	H	H	A	H	H	A	A	A	A	H	A	H	-	H	H	H	A	H	H	A
973	9K	AB12051	59.4	H	H	H	H	H	A	A	A	H	A	A	H	H	A	H	H	A	A	H	A	H	A	A	A	A	H	H	H	H	H	H	A	A	A	A	H	H	A	H	H	H	H	A	H	H	H
974	9K	AB12052	61.6	H	H	H	H	H	A	A	A	H	A	A	H	H	A	H	H	A	A	H	A	H	A	A	A	A	H	H	H	H	H	H	A	A	A	A	H	H	A	H	H	H	H	A	H	H	H
975	9K	AB12053	61.6	H	H	H	H	H	A	A	A	H	A	A	H	H	A	H	H	A	A	H	A	H	A	A	A	A	H	H	H	H	H	H	A	A	A	A	H	H	A	H	H	H	H	A	H	H	H
976	9K	AB12060	68	-	H	H	H	H	A	A	-	H	A	A	H	H	A	H	H	A	A	H	A	H	A	A	A	A	H	H	H	A	-	H	A	A	A	A	H	H	H	H	H	H	H	A	H	H	H
977	9K	AB12075	68	H	H	H	H	H	A	A	A	H	A	A	H	H	A	H	H	A	A	H	A	H	A	A	A	A	H	H	H	A	-	H	A	A	A	A	H	H	H	H	H	H	H	A	H	H	H
978	9K	AB12078	69.4	H	H	H	-	-	A	A	A	H	A	A	H	H	A	H	H	A	A	H	A	H	A	A	A	A	H	H	H	A	H	-	A	A	A	A	H	H	H	-	H	H	H	A	H	H	H
979	9K	AB12037	69.9	H	H	H	H	H	A	A	A	H	A	A	H	H	A	H	H	A	A	H	-	H	A	A	A	A	H	H	H	A	H	H	A	A	A	A	H	H	H	H	H	H	H	A	H	H	-
980	9K	AB12080	71.5	H	H	H	H	H	A	A	A	H	A	A	H	H	A	H	H	A	A	H	A	H	A	A	A	A	H	H	H	A	-	H	A	A	A	A	H	H	H	H	H	H	H	A	H	H	H
981	9K	AB12072	72.8	H	H	H	H	H	A	A	A	H	A	A	H	-	A	H	H	A	A	H	A	H	A	A	A	A	H	H	H	A	H	H	A	A	A	-	H	H	H	H	H	H	H	A	H	H	H
982	9K	AB12090	73.6	-	-	H	H	H	A	A	A	H	A	A	H	H	A	H	H	A	A	H	A	H	A	A	A	A	H	H	H	A	H	H	A	A	A	H	H	H	H	H	H	H	H	A	H	H	H
983	9K	AB12104	75.7	-	H	H	H	-	A	A	A	H	A	A	H	H	A	H	H	A	A	H	A	H	A	A	A	A	H	H	H	A	-	H	A	A	A	-	H	H	H	H	H	H	H	A	H	H	H
984	9K	AB12151	77.7	H	H	H	H	H	A	A	A	H	A	A	H	H	A	H	H	A	A	H	A	H	A	A	A	A	H	H	H	A	-	H	A	A	A	A	H	H	H	H	H	H	H	A	H	H	H
985	9K	AB12150	77.7	H	H	H	H	H	A	A	A	H	A	A	H	H	A	H	H	A	A	H	A	H	A	A	A	A	H	H	H	A	-	H	A	A	A	A	H	H	H	H	H	H	H	A	H	H	H
986	9K	AB12178	80.8	H	A	H	H	H	A	A	A	H	A	A	H	H	A	H	H	A	A	H	A	H	A	A	A	A	H	H	H	A	H	H	A	A	A	A	H	H	H	H	H	H	H	A	A	H	H
987	9K	AB12183	80.8	H	A	H	H	-	A	A	A	H	A	A	H	H	A	H	H	A	A	H	A	H	A	A	A	A	H	H	H	A	H	H	A	A	A	A	H	H	H	H	H	H	H	A	A	H	H
988	9K	AB12180	81.8	H	A	H	H	H	A	A	A	H	A	A	H	H	A	H	H	A	A	H	A	H	A	A	A	A	H	H	H	A	H	H	A	A	A	A	H	H	H	H	H	H	H	A	A	H	H
989	9K	AB12141	85.3	H	A	H	H	H	A	-	A	H	A	A	H	H	H	H	H	A	A	H	A	H	A	A	A	A	H	H	H	A	H	H	A	A	A	-	H	A	H	H	H	H	H	A	A	H	H
990	9K	AB12140	85.3	H	A	H	H	H	A	A	A	H	A	A	H	H	H	H	H	A	A	H	A	H	A	A	A	A	H	H	H	A	H	H	A	A	A	-	H	A	H	H	H	H	H	A	A	H	H
991	9K	AB12119	87.6	-	A	H	H	H	A	A	A	H	A	A	H	H	A	H	H	A	A	H	A	H	A	A	A	A	H	H	H	A	H	H	A	A	A	H	H	-	H	H	H	H	H	A	A	H	A
992	9K	AB12144	89.2	H	A	H	H	H	A	A	A	H	A	A	H	H	A	H	H	A	A	H	A	H	A	A	A	A	H	H	H	A	H	H	A	A	A	H	H	H	H	H	H	H	H	A	A	H	H
993	9K	AB12175	90.9	A	A	H	H	H	A	A	A	H	A	A	H	H	H	H	H	A	A	H	A	H	A	A	A	A	H	H	H	A	H	H	A	A	A	A	H	H	H	H	H	H	H	A	A	H	H
994	9K	AB12216	94.3	A	A	H	H	H	A	A	A	H	A	A	H	H	H	H	H	A	A	H	A	H	A	A	A	A	H	H	H	A	H	H	A	A	A	A	H	H	H	H	H	H	H	A	A	H	H
995	9K	AB12200	96.8	A	A	-	H	H	A	A	A	H	A	A	H	-	H	H	-	A	A	-	A	H	A	A	A	A	H	H	H	A	-	H	A	A	A	A	H	H	-	H	H	H	-	A	A	H	H
996	9K	AB12187	99.6	A	A	H	H	H	A	A	A	H	A	A	H	H	H	H	H	A	A	H	A	H	A	A	A	A	H	H	H	A	H	H	A	A	A	A	H	A	H	H	H	H	H	A	A	H	H
997	9K	AB12251	107.5	A	A	H	H	A	A	A	A	H	A	A	H	H	H	-	H	A	A	H	A	H	A	A	A	A	H	H	H	A	H	H	A	A	H	A	H	H	H	H	H	H	H	H	A	H	H
998	9K	AB12235	111.1	A	A	H	H	H	A	A	A	H	A	A	H	H	H	H	H	A	A	H	A	H	A	A	A	A	H	H	H	A	H	H	A	A	H	-	H	A	H	H	H	H	H	H	A	H	H
999	9K	AB12243	111.1	A	A	H	H	H	A	A	A	H	A	A	H	H	H	H	H	A	A	H	A	H	A	A	A	A	H	H	H	A	H	H	A	A	H	H	H	-	H	H	H	H	H	H	A	H	H
1000	9K	AB12224	112.9	-	A	H	-	H	A	A	A	H	A	A	H	H	H	H	-	A	A	H	A	H	A	A	A	A	-	H	H	A	H	-	A	A	-	A	H	A	H	H	H	H	H	H	A	H	H
1001	9K	AB12222	114.9	A	A	-	H	H	A	A	A	H	A	A	H	H	H	H	H	A	A	H	A	H	A	A	A	A	H	H	H	A	H	H	A	A	H	A	H	H	H	H	H	-	H	-	A	H	H
1002	9K	AB12038	119.2	A	A	H	H	H	A	A	A	H	A	A	H	H	H	H	H	A	A	H	A	H	H	A	H	A	H	H	H	A	H	H	A	A	H	A	H	A	H	H	H	H	H	H	A	H	H
1003	9K	AB12293	122.7	A	A	H	H	H	A	A	A	H	A	A	-	H	H	H	H	A	A	H	A	H	H	A	H	A	H	H	H	H	H	H	A	A	H	A	H	A	H	H	H	H	H	H	A	H	H
1004	9K	AB12302	126.5	A	A	H	H	H	A	A	A	H	A	A	H	H	H	H	H	A	A	H	A	H	H	A	H	A	H	H	H	H	H	H	A	A	H	A	H	-	H	H	H	H	H	H	A	H	H
1005	9K	AB12299	126.5	A	A	H	H	H	A	A	A	H	A	A	H	H	H	H	H	A	A	H	A	H	H	A	H	A	H	H	H	H	H	H	A	A	H	A	H	H	H	H	H	H	H	H	A	H	H
1006	9K	AB12311	129.2	A	A	H	H	H	A	A	A	H	A	A	H	H	H	-	H	A	A	H	A	H	H	A	H	A	H	H	H	H	-	H	A	A	H	A	H	H	H	H	H	H	H	H	A	H	H
1007	9K	AB12309	132.4	A	A	H	H	H	A	A	A	-	A	A	-	H	H	H	H	A	A	A	A	H	-	A	-	A	-	H	-	H	H	-	A	A	H	A	-	A	H	H	A	-	-	H	A	H	H
1008	9K	AB12307	132.4	A	A	H	H	H	A	A	A	H	A	A	H	H	H	H	H	A	A	H	A	H	H	A	-	A	H	H	H	H	H	H	A	A	H	A	H	A	H	H	H	H	H	H	A	H	H
1009	9K	AB12308	132.4	A	A	H	H	H	A	A	A	H	A	A	H	H	H	H	H	A	A	H	A	H	H	A	-	A	H	H	H	H	H	H	A	A	H	A	H	A	H	H	H	H	H	H	A	H	H
1010	9K	AB12337	134.9	-	A	H	H	H	A	A	A	H	A	A	H	H	H	H	H	A	A	H	A	H	H	A	H	A	H	H	H	H	H	H	A	A	H	A	H	H	H	H	H	H	H	H	A	H	H
1011	9K	AB9411	138.6	A	A	H	-	H	A	A	A	H	A	A	H	H	H	H	H	A	A	H	-	H	H	A	-	A	H	H	H	H	H	H	A	A	H	-	H	-	H	-	H	H	H	H	A	H	H
1012	9K	AB14480	141.1	-	A	H	H	H	A	A	A	H	A	A	H	H	H	H	H	A	H	H	A	H	H	A	-	A	H	H	H	H	H	H	A	A	H	A	H	A	H	H	H	H	H	H	A	H	H
1013	9K	AB12439	144.2	A	A	H	H	H	A	A	A	H	A	H	H	H	H	H	H	A	H	H	A	H	H	A	H	A	H	H	H	H	H	H	A	A	H	A	H	A	H	H	H	H	H	H	A	H	H
1014	9K	AB12429	146.5	A	A	H	H	-	A	A	A	H	A	H	H	H	H	H	H	A	H	H	A	H	H	A	H	A	H	H	H	H	H	-	A	A	H	A	H	A	H	H	H	H	H	H	A	H	H
1015	9K	AB12400	148.5	A	A	H	H	H	A	A	A	H	A	A	H	H	H	H	H	A	H	H	A	H	H	A	H	A	H	H	H	H	H	H	A	A	H	A	H	A	H	H	H	H	H	H	A	H	H
1016	9K	AB12408	151.1	A	A	H	H	H	A	A	A	H	A	A	H	H	H	H	H	A	H	H	A	H	H	A	H	A	H	H	H	H	H	A	A	A	H	A	H	A	H	H	H	H	H	H	A	H	H
1017	9K	AB8249	158.6	-	A	H	H	-	A	A	A	H	A	H	H	H	H	H	H	A	H	H	-	H	H	A	-	H	H	H	H	H	H	A	A	A	H	A	H	A	H	H	H	H	H	H	A	H	H
1018	9K	AB12492	161.1	A	A	H	H	H	A	A	A	H	A	H	H	-	H	H	H	A	H	H	A	-	H	A	H	H	H	H	H	H	H	H	A	A	H	H	H	H	H	H	H	H	H	H	A	H	H
1019	9K	AB12490	161.1	A	A	H	H	-	A	A	A	H	A	H	H	H	H	H	H	A	H	H	A	-	H	A	H	H	H	H	H	H	H	H	A	A	H	H	H	H	H	H	H	H	H	H	A	H	H
1020	9K	AB12493	164.1	A	A	H	H	H	A	A	A	H	A	H	H	H	H	H	H	A	H	H	A	H	H	A	H	H	H	H	H	H	H	H	A	A	H	-	H	H	H	H	H	H	H	H	A	H	H
1021	9K	AB12488	164.8	-	A	H	H	H	A	A	A	H	A	H	H	-	H	H	H	A	H	H	A	H	H	A	-	H	H	H	H	H	H	A	A	A	H	A	H	H	H	H	H	H	H	H	A	H	H
1022	9K	AB12499	166.3	A	A	H	H	H	A	H	A	H	A	H	H	H	H	H	H	A	H	H	-	H	H	A	H	H	H	H	H	H	H	-	A	-	H	-	H	H	H	H	H	H	H	H	A	H	H
1023	9K	AB12500	166.3	A	A	H	H	H	A	H	A	H	A	H	H	H	H	H	H	A	H	H	-	H	H	A	H	H	H	H	H	H	H	-	A	-	H	-	H	H	H	H	H	H	H	H	A	H	H
1024	9K	AB12524	173.6	A	A	H	H	A	A	H	A	H	A	H	A	H	H	H	H	A	H	H	A	-	A	A	H	H	H	H	H	H	H	-	A	A	H	A	H	A	H	H	H	H	H	H	A	H	H
1025	9K	AB12548	178.7	A	A	H	H	A	H	H	A	H	A	H	H	H	H	H	H	A	H	A	A	H	H	A	H	H	H	H	H	H	H	A	A	A	H	A	H	H	H	H	H	H	H	H	A	H	H
1026	9K	AB12672	183.7	A	A	H	H	A	H	H	A	H	A	H	H	H	H	H	H	A	H	A	A	-	H	A	H	H	-	A	H	H	-	-	A	A	-	A	-	-	H	-	H	H	H	H	H	H	H
1027	9K	AB12671	183.7	A	A	H	H	-	H	H	A	H	A	H	H	H	H	H	H	A	H	A	A	-	H	A	H	H	-	A	H	H	-	-	-	A	-	-	-	-	H	-	H	H	H	H	H	H	H
1028	9K	AB12673	184.5	A	A	H	H	-	H	H	A	H	A	H	H	H	H	H	H	A	-	A	A	-	H	A	H	H	H	A	H	H	-	H	A	A	-	-	-	H	H	-	H	H	H	H	H	H	H
1029	9K	AB12694	186.3	A	A	H	H	A	H	H	A	H	A	H	A	H	H	H	H	A	H	A	A	H	H	A	H	H	H	A	H	H	A	A	A	A	H	A	H	A	H	H	H	H	H	H	H	H	H
1030	9K	AB12661	188.5	A	A	H	H	A	H	H	A	H	A	H	A	H	H	H	H	A	H	A	A	H	H	A	-	H	H	A	H	H	H	-	A	A	H	A	-	A	H	H	A	H	H	H	H	H	H
1031	9K	AB12613	191.5	-	A	H	H	A	H	H	A	H	A	H	H	H	H	H	H	A	H	A	A	H	H	A	H	H	H	H	H	H	H	H	A	A	H	A	H	H	H	H	A	H	H	-	H	H	H
1032	9K	AB12683r	202.6	A	A	H	H	A	H	H	A	H	A	-	-	H	H	H	H	A	H	A	A	H	H	A	H	H	H	A	H	H	-	-	A	A	H	A	H	A	H	H	A	A	H	H	H	H	H
1033	9K	AB12889r	204.6	A	A	H	-	A	H	H	-	H	A	A	A	H	H	H	H	A	-	A	A	H	H	A	H	H	H	A	H	H	A	A	A	A	H	A	H	A	H	H	H	A	H	H	H	H	H
1034	9K	AB12678r	206.6	A	A	H	H	A	H	H	A	H	A	A	A	H	H	H	H	A	H	A	A	H	H	A	H	H	H	A	H	H	A	A	A	A	H	A	H	A	H	H	A	A	H	H	H	H	H
1035	9K	AB12670r	208.1	A	A	H	A	A	H	H	A	H	A	-	A	H	H	H	H	A	A	A	A	H	H	A	H	H	H	A	H	H	A	A	A	A	H	A	H	A	H	H	A	A	H	H	H	H	H
1036	9K	AB12665r	209.7	-	A	H	H	A	H	H	A	H	A	A	A	H	H	H	H	A	-	A	A	H	H	A	H	H	H	A	H	H	H	A	A	A	H	A	H	A	H	H	A	A	H	H	H	H	H
1037	9K	AB12653r	214.7	A	-	H	A	A	H	H	A	H	A	A	-	H	H	H	H	A	A	A	-	H	H	A	H	H	H	H	H	H	H	A	A	-	H	A	H	A	H	-	A	A	H	H	H	H	H
1038	9K	AB12651r	215.1	A	-	H	A	A	H	H	A	H	A	A	-	H	H	H	H	A	A	A	-	-	H	A	H	H	H	H	H	H	H	A	A	-	H	A	H	A	H	-	A	A	H	H	H	-	-
1039	9N	AB12974	0	-	H	A	A	A	A	H	A	H	H	A	A	H	A	A	A	A	H	H	A	H	A	A	H	A	H	H	A	A	H	A	H	H	-	A	H	H	H	-	H	A	H	A	H	H	H
1040	9N	AB12963	3.2	H	H	A	A	H	A	H	A	H	H	A	A	H	A	A	A	A	H	H	A	H	A	A	H	A	H	H	A	A	H	A	H	H	H	-	H	H	H	H	H	A	H	A	H	H	H
1041	9N	AB12969	4.1	H	H	A	A	-	A	H	A	H	H	A	H	H	A	A	A	A	H	H	A	H	A	A	H	A	H	H	A	A	-	A	H	H	-	A	H	H	H	H	H	A	H	A	H	H	H
1042	9N	AB13286	9.3	-	H	A	A	-	A	A	A	H	H	A	-	H	A	A	A	A	H	H	A	H	A	A	H	A	H	H	A	A	H	A	H	H	-	-	H	H	H	H	H	A	H	A	H	H	H
1043	9N	AB13287	11.1	A	H	A	A	H	A	A	A	H	H	A	A	H	A	A	A	A	H	H	A	H	A	A	H	A	H	H	A	A	H	A	H	H	H	A	H	H	H	A	H	A	H	A	H	H	H
1044	9N	AB13296	12.3	H	H	A	A	H	A	A	A	H	H	A	-	H	A	A	-	A	H	H	A	H	A	A	H	A	H	H	A	A	-	H	H	H	H	A	-	H	H	-	H	A	H	A	H	H	H
1045	9N	AB13295	13	-	H	A	A	H	A	A	A	H	H	A	-	H	A	A	A	A	H	H	-	H	A	A	-	A	H	H	A	A	H	A	H	H	H	A	H	H	H	-	H	A	H	A	H	H	H
1046	9N	AB14431	18.7	H	H	A	A	H	A	A	A	H	A	A	H	H	A	A	A	A	H	H	A	H	A	A	H	H	H	H	A	A	H	H	H	H	H	A	H	H	H	H	H	A	A	H	H	H	H
1047	9N	AB13027	23.8	H	H	A	A	H	-	A	A	H	A	A	-	H	A	A	A	A	H	H	-	-	A	A	H	H	H	-	A	A	H	H	H	-	H	A	H	H	H	-	H	A	A	H	H	H	H
1048	9N	AB13040	26.4	-	H	A	A	-	A	A	A	H	A	A	H	H	A	A	A	A	H	H	A	H	A	A	H	H	H	H	A	A	H	H	H	H	H	A	H	H	H	-	H	A	A	H	H	H	H
1049	9N	AB13109	29.9	H	H	A	A	H	A	A	A	H	A	A	H	H	A	-	A	A	H	H	A	H	A	A	-	H	H	H	H	A	H	H	H	H	H	A	H	H	H	A	H	A	A	H	H	H	H
1050	9N	AB13184	32.7	H	H	A	A	H	A	A	H	H	A	A	H	H	A	A	A	A	H	H	A	H	A	A	H	H	H	H	H	A	H	H	H	H	H	H	H	H	H	A	H	A	A	H	H	H	H
1051	9N	AB13205	33.5	H	H	A	A	H	A	A	H	H	A	A	H	H	A	A	A	A	H	H	A	H	A	A	H	H	H	H	H	A	H	H	H	H	H	H	H	H	H	A	H	A	A	H	H	H	H
1052	9N	AB13225	33.6	H	-	A	A	H	A	A	H	H	A	A	A	H	A	H	A	A	H	H	A	H	A	A	H	H	H	H	H	A	H	H	H	H	H	H	H	H	H	A	H	A	A	H	H	H	H
1053	9N	AB13187	35.6	H	H	A	A	H	A	A	H	H	A	A	H	H	A	A	A	A	H	H	A	H	A	A	H	H	H	H	H	A	H	H	H	H	H	H	H	H	H	A	H	A	A	H	H	H	H
1054	9N	AB13165	36.2	H	H	A	A	H	A	A	H	H	A	A	H	H	A	A	A	A	H	H	A	H	A	A	H	H	H	H	H	A	H	H	H	H	H	H	H	H	H	A	H	A	A	H	H	H	H
1055	9N	AB13148	38	H	H	A	A	H	A	A	H	H	A	A	H	H	A	A	A	A	H	H	A	H	A	A	H	H	H	H	H	A	H	H	H	H	A	A	H	H	H	A	H	A	A	H	H	H	H
1056	9N	AB13150	38	H	H	A	A	H	A	A	H	H	A	A	H	H	A	A	A	A	H	H	A	H	A	A	H	H	H	H	H	A	H	H	H	H	A	A	H	H	H	A	H	A	A	H	H	H	H
1057	9N	AB13134	40.1	A	H	A	A	H	A	A	H	H	A	A	H	H	A	A	A	A	H	H	A	H	A	A	H	H	H	H	H	A	H	H	H	H	A	A	H	H	H	A	H	A	A	H	H	H	H
1058	9N	AB13135	40.1	A	H	A	A	H	A	A	H	H	A	A	H	H	A	A	A	A	H	H	A	H	A	A	H	H	H	H	H	A	H	H	H	H	A	A	H	H	H	A	H	A	A	H	H	H	H
1059	9N	AB13182	42.3	H	H	A	A	H	A	A	H	H	A	A	A	H	A	A	A	A	H	H	A	H	A	A	-	H	H	H	H	A	H	-	H	H	A	H	H	H	H	A	H	A	A	H	H	H	H
1060	9N	AB13186	46.8	H	H	A	A	H	A	A	H	H	A	A	H	H	A	A	A	A	H	H	A	H	A	A	H	H	H	H	H	A	H	-	H	H	-	H	H	H	H	A	A	A	A	H	H	H	H
1061	9N	AB13146r	54.7	H	H	A	A	H	A	A	H	H	A	A	H	H	A	A	A	A	H	H	A	H	A	A	H	H	H	H	H	A	H	H	H	A	A	A	H	H	H	A	-	A	A	H	H	-	A
1062	9N	AB13196r	58.6	H	H	A	A	-	A	A	H	H	A	A	A	H	A	A	A	A	H	H	A	H	A	A	H	H	H	H	H	A	H	H	H	A	A	H	H	H	H	A	H	A	A	H	H	A	-
1063	9N	AB13198r	60.1	H	-	A	A	A	A	A	H	H	A	A	A	H	A	A	A	A	H	H	A	H	A	A	H	H	H	H	H	A	H	H	H	A	A	H	H	H	H	A	-	A	A	H	H	H	A
1064	9N	AB13171r	62.9	H	H	A	A	A	A	A	H	H	A	A	-	H	A	A	A	A	H	H	A	H	A	A	H	H	H	H	H	A	H	H	H	A	A	H	H	H	H	-	A	A	A	H	H	-	A
1065	9N	AB13200r	64.4	-	H	A	A	A	A	A	H	H	A	A	-	H	A	A	A	A	A	H	A	H	A	A	-	H	H	H	H	A	H	H	H	A	A	H	-	H	H	A	A	A	A	H	H	A	A
1066	9N	AB13212r	66.6	H	H	A	A	A	A	A	H	H	A	A	A	H	A	A	A	A	A	H	A	H	A	A	H	H	H	H	H	A	H	H	H	A	A	H	H	H	H	A	A	A	A	H	H	A	A
1067	9N	AB13210r	66.6	H	H	A	A	A	A	A	H	H	A	A	A	H	A	A	A	A	A	H	A	H	A	A	H	H	H	H	H	A	H	H	H	A	A	H	H	H	H	A	A	A	A	H	H	A	A
1068	9N	AB13211r	66.6	H	H	A	A	A	A	A	H	H	A	A	A	H	A	A	A	A	A	H	A	H	A	A	H	H	H	H	H	A	H	H	H	A	A	H	H	H	H	A	A	A	A	H	H	A	A
1069	9N	AB13209r	68.4	H	H	A	A	A	A	A	H	H	A	A	A	H	A	A	A	A	-	H	A	H	A	A	H	H	H	H	H	A	H	H	H	A	A	H	H	H	H	A	A	A	A	H	H	A	A
1070	9N	AB13216r	69.7	-	H	A	A	H	A	A	H	H	A	A	A	H	A	A	A	A	A	H	A	H	A	A	H	H	H	H	H	A	H	H	H	A	A	H	H	H	H	A	A	A	A	H	H	-	A
1071	9N	AB13241r	71.2	H	H	A	A	A	A	A	H	H	A	A	A	H	A	H	A	A	-	H	A	H	A	A	H	H	H	H	H	A	H	H	H	A	A	H	H	H	H	A	A	A	A	H	H	A	A
1072	9N	AB13273r	76.5	H	H	A	A	H	A	A	H	H	A	A	A	H	A	H	A	A	A	H	A	H	A	A	H	H	H	H	H	A	H	H	H	A	A	H	H	H	H	A	A	A	A	H	H	A	A
1073	9N	AB13274r	76.5	H	H	A	A	H	A	A	H	H	A	A	A	H	A	H	A	A	A	H	A	H	A	A	H	H	H	H	H	A	H	H	H	A	A	H	H	H	H	A	A	A	A	H	H	A	A
1074	9N	AB13317r	81.3	H	H	A	A	H	-	A	H	H	A	A	A	H	A	H	-	A	H	H	A	H	A	A	H	H	H	H	H	-	H	H	H	A	A	H	H	H	H	A	A	-	A	H	H	A	A
1075	9N	AB13378r	85.9	A	H	A	A	H	H	A	H	H	A	A	A	H	A	H	A	A	A	H	A	H	A	A	-	H	H	H	H	A	H	H	H	A	A	H	H	H	H	A	A	A	A	A	H	H	A
1076	9N	AB13407r	89.4	A	H	A	A	H	H	A	H	H	A	A	-	H	A	H	A	A	H	H	A	H	A	A	H	H	H	H	H	A	H	H	H	A	A	H	H	H	H	A	A	A	A	A	H	A	A
1077	9N	AB13589r	104.9	A	A	A	A	A	H	A	H	H	A	A	-	H	A	-	A	H	A	H	-	H	H	A	-	H	H	H	H	A	H	H	A	H	A	A	H	H	A	-	H	A	A	A	H	-	A
1078	9N	AB14241r	112.4	A	A	A	A	H	H	A	H	H	A	A	A	H	A	H	A	H	A	H	H	H	H	A	H	H	H	H	H	A	A	H	A	H	A	H	H	H	A	H	A	A	A	A	H	A	A
		Total map length	2560.1
		Total marker number	1078
[truncated: 221 more columns]

## Sheet: B6 map_BV population
No.	LG	Marker	Distance (cM)	BV1	BV10	BV104	BV112	BV113	BV114	BV116	BV119	BV120	BV122	BV123	BV126	BV130	BV135	BV139	BV140	BV142	BV147	BV149	BV150	BV153	BV159	BV160	BV164	BV17	BV170	BV171	BV172	BV174	BV179	BV181	BV184	BV189	BV190	BV191	BV195	BV197	BV199	BV20	BV200	BV202	BV203	BV204	BV205	BV206	BV208
1	1K	BV785	0	-	H	H	H	A	A	A	A	H	A	A	H	A	A	H	H	H	H	A	A	A	H	-	A	A	A	H	H	H	A	H	H	A	A	H	H	A	A	A	H	A	A	H	A	A	A
2	1K	BV1051r	6.1	A	H	H	H	A	A	A	A	H	A	A	H	A	A	H	H	H	H	A	A	A	H	H	A	A	A	H	H	H	A	H	H	A	A	H	A	A	A	A	H	A	A	H	A	H	A
3	1K	BV993	8.1	A	A	H	H	A	A	A	A	H	A	A	H	A	A	-	H	H	H	A	H	A	H	H	A	A	H	H	H	H	A	H	-	A	A	H	A	A	A	A	H	A	A	H	A	H	A
4	1K	BV988	10.8	A	-	H	H	A	A	A	A	H	A	A	A	A	A	H	H	-	H	A	H	A	H	H	A	A	-	A	H	H	A	H	H	A	A	H	A	A	A	H	-	A	A	H	A	H	A
5	1K	BV1071r	17.1	A	H	H	H	A	A	A	A	H	A	A	A	A	H	-	H	H	H	A	H	A	H	H	A	A	H	A	A	H	A	H	H	A	A	H	A	A	A	A	H	A	A	H	-	H	A
6	1K	BV1076r	17.1	A	H	H	H	A	A	A	A	H	A	A	A	A	H	H	H	H	H	A	H	A	H	H	A	A	H	A	A	H	A	H	H	A	A	H	A	A	A	A	H	A	A	H	A	H	A
7	1K	BV1057r	17.1	A	H	H	H	A	A	A	A	H	A	A	A	A	H	H	H	H	H	A	H	A	H	H	A	A	H	A	A	H	A	H	H	A	A	H	A	A	A	A	H	A	A	H	A	H	A
8	1K	BV1067	17.6	A	H	H	H	A	A	A	A	H	A	A	A	A	H	H	H	H	H	A	H	A	H	H	A	A	H	A	A	H	A	H	H	A	A	H	A	A	A	H	H	A	A	H	A	H	A
9	1K	BV1119	19.7	A	H	H	H	A	A	A	A	H	A	A	A	A	H	-	H	H	-	A	-	A	H	H	A	A	H	A	A	H	A	H	H	A	A	H	A	A	A	H	H	A	A	H	A	H	A
10	1K	BV1120	19.7	A	H	H	H	A	A	A	A	H	A	A	A	A	H	-	H	H	-	A	-	A	H	H	A	A	H	A	A	H	A	H	H	A	A	H	A	A	A	H	H	A	A	H	A	H	A
11	1K	BV1152r	20.8	A	H	H	H	A	A	A	A	H	A	A	A	A	H	H	H	H	H	A	H	A	H	H	A	A	H	A	A	H	A	H	H	A	A	H	A	A	A	H	H	A	A	H	A	H	A
12	1K	BV1135	20.8	A	H	H	H	A	A	A	A	H	A	A	A	A	-	-	H	H	H	A	H	A	H	H	A	-	H	A	A	H	A	H	H	A	A	H	A	A	A	H	H	A	A	H	A	H	A
13	1K	BV1138	20.8	A	H	H	H	A	A	A	A	H	A	A	A	A	H	H	H	H	H	A	H	A	H	H	A	-	H	A	A	H	A	H	H	A	A	H	A	A	A	H	H	A	A	H	A	H	A
14	1K	BV1143r	21.3	A	H	H	H	A	A	A	A	H	A	A	A	A	H	H	H	H	H	A	H	A	H	H	A	A	H	A	A	H	-	H	H	A	A	H	A	A	A	A	H	A	A	H	A	H	A
15	1K	BV1165r	21.3	A	H	H	H	A	A	A	A	H	A	A	A	A	H	H	H	H	H	A	H	A	H	H	A	A	H	A	A	H	A	H	H	A	A	H	A	A	A	A	H	A	A	H	A	H	A
16	1K	BV1142r	21.3	A	H	H	H	A	A	A	A	H	A	A	A	A	H	H	H	H	H	A	-	A	H	H	A	A	H	A	A	H	A	H	H	A	A	H	A	A	A	A	H	A	A	H	A	H	A
17	1K	BV1167r	21.3	A	H	H	H	A	A	A	A	H	A	A	A	A	H	H	H	H	H	A	A	A	H	H	A	A	H	A	A	H	A	H	H	A	A	H	A	A	A	A	H	A	A	H	A	H	A
18	1K	BV1232r	21.8	A	H	H	H	A	A	A	A	H	A	A	A	A	H	H	H	H	H	A	H	A	H	H	A	A	H	A	A	H	A	H	H	A	A	H	A	A	A	A	H	A	A	H	A	H	A
19	1K	BV1198r	23.2	A	H	H	H	A	A	-	A	A	A	H	H	-	H	H	H	H	H	-	H	-	H	H	A	A	H	A	A	H	A	H	H	A	-	H	-	A	A	A	H	A	-	H	A	H	H
20	1K	BV1204r	23.2	A	H	H	H	A	A	A	A	A	A	A	A	A	H	H	H	H	H	H	H	A	H	H	A	A	H	A	A	H	A	H	H	A	A	H	A	A	A	A	H	A	A	H	A	H	A
21	1K	BV1206r	23.2	A	H	H	H	A	A	A	A	A	A	A	A	-	H	H	H	H	H	A	H	A	H	H	A	A	H	A	A	H	A	H	H	A	A	H	A	A	-	A	H	A	A	H	A	H	A
22	1K	BV8055r	23.2	A	H	H	H	A	A	A	A	A	A	A	A	A	H	H	H	H	H	A	H	A	H	H	A	A	H	A	A	H	A	H	H	A	A	H	A	A	A	A	H	A	A	H	A	H	A
23	1K	BV1208r	23.2	A	H	H	H	A	A	A	A	A	A	A	A	A	H	H	H	H	H	A	H	A	H	H	A	A	H	A	A	H	A	H	H	A	A	H	A	A	A	A	H	A	A	H	A	H	A
24	1K	BV1252r	23.2	A	H	H	H	A	A	A	A	A	A	A	A	A	H	H	H	H	H	A	H	A	H	H	A	A	H	A	A	H	A	H	H	A	A	H	A	A	A	A	H	A	A	H	A	H	A
25	1K	BV1283r	23.4	A	H	H	H	A	A	A	A	A	A	A	A	A	H	-	H	H	H	A	H	A	H	H	A	A	H	A	A	H	A	H	H	A	A	H	A	A	A	-	H	A	A	H	A	H	A
26	1K	BV1205	23.6	A	H	H	H	A	A	A	A	A	A	A	A	A	-	H	H	H	H	A	H	A	H	H	A	A	H	A	A	H	A	H	H	A	A	H	A	A	A	H	H	A	A	H	A	H	A
27	1K	BV1173	23.6	A	H	H	H	A	A	A	A	A	A	A	A	A	H	H	H	H	H	A	H	A	H	H	A	A	H	A	A	H	A	H	H	A	A	H	A	A	A	H	H	A	A	H	A	H	A
28	1K	BV1214	23.6	A	H	H	H	A	A	A	A	A	A	A	A	A	H	H	H	H	H	A	H	A	H	H	A	A	-	A	A	H	A	H	H	A	A	H	A	A	A	H	H	A	A	H	A	H	A
29	1K	BV1211	23.6	A	H	H	H	A	A	A	A	A	A	A	A	A	H	H	H	H	H	A	H	A	H	H	A	A	-	A	A	H	A	H	H	A	A	H	A	A	A	H	H	A	A	H	A	H	A
30	1K	BV1269	23.6	A	H	H	H	A	A	A	A	A	A	A	A	A	H	-	H	-	-	A	H	A	-	H	A	A	H	A	A	H	A	-	-	A	A	H	A	A	A	H	-	A	A	H	A	-	A
31	1K	BV1242	23.6	A	H	H	H	A	A	A	A	A	A	A	A	A	H	H	H	H	H	A	H	A	H	H	A	A	H	A	A	H	A	H	H	A	A	H	A	A	A	H	H	A	A	H	A	H	A
32	1K	BV1293	24.1	A	H	H	H	A	A	A	A	A	A	A	A	A	H	H	H	H	H	A	H	A	H	H	A	A	H	A	A	H	A	H	H	A	A	H	A	A	A	H	H	A	A	H	A	H	A
33	1K	BV1290	24.1	A	H	H	H	A	A	A	A	A	A	A	A	A	H	H	H	H	H	A	H	A	H	H	A	-	H	A	A	H	A	H	H	A	A	H	A	A	A	H	H	A	A	H	A	H	A
34	1K	BV1297	24.1	A	H	H	H	A	A	A	A	A	A	A	A	A	H	H	H	H	H	A	H	A	H	H	A	A	H	A	A	H	A	H	H	A	A	H	A	A	A	H	H	A	A	H	A	H	A
35	1K	BV1311r	24.6	A	H	H	H	A	A	A	A	A	A	A	A	A	H	H	H	H	H	A	H	A	H	H	A	A	H	A	A	H	A	H	H	A	A	H	A	A	A	H	H	-	H	H	A	H	A
36	1K	BV1348	25.1	A	H	H	H	A	A	A	A	A	A	A	A	A	H	H	H	H	H	A	-	A	H	H	A	A	H	A	A	H	A	H	H	A	A	H	A	A	A	H	H	A	H	H	A	H	A
37	1K	BV1416	25.1	A	H	H	H	A	A	A	A	A	A	A	A	A	H	H	H	H	H	A	H	A	H	H	A	A	H	A	A	H	A	H	H	A	A	H	A	A	A	H	H	A	H	H	A	H	H
38	1K	BV1415	25.1	A	H	H	H	A	A	A	A	A	A	A	A	A	H	H	H	H	H	A	H	A	H	H	A	A	H	A	A	H	A	H	H	A	A	H	A	A	A	H	H	A	H	H	A	H	-
39	1K	BV1353	25.1	A	-	H	H	A	A	A	A	A	A	A	A	A	H	-	H	H	H	A	H	A	H	H	A	A	H	A	A	H	A	H	-	A	A	H	A	A	A	H	H	A	H	H	A	H	A
40	1K	BV3296	25.1	A	H	H	H	A	A	A	A	A	A	A	A	A	H	H	H	H	H	A	H	A	H	H	A	A	H	A	A	H	A	H	H	A	A	H	A	A	A	H	H	A	H	H	A	H	A
41	1K	BV1357	25.1	A	H	H	H	A	A	A	A	A	A	A	A	A	H	H	H	H	H	A	H	A	H	H	A	A	H	A	A	H	A	H	H	A	A	H	A	A	A	H	H	A	H	H	-	H	A
42	1K	BV1351	25.1	A	H	H	H	A	A	A	A	A	A	A	A	A	H	H	H	H	H	A	H	A	H	H	A	A	H	A	A	H	A	H	H	A	A	H	A	A	A	H	H	A	H	H	-	H	A
43	1K	BV1434r	25.6	A	H	H	H	A	A	A	A	A	A	A	A	A	H	H	H	H	H	A	H	A	H	H	A	A	H	A	A	H	A	H	H	-	A	H	A	A	A	A	H	A	H	H	A	H	A
44	1K	BV1431r	25.6	A	H	H	H	A	A	A	A	A	A	A	A	A	H	H	H	H	H	A	H	A	H	H	A	A	H	A	A	H	A	H	H	A	A	H	A	A	A	A	H	A	H	H	A	H	A
45	1K	BV1358r	25.6	A	H	H	H	A	A	A	A	A	A	A	A	A	H	H	H	H	H	A	H	A	H	H	A	A	H	A	A	H	A	H	H	A	A	H	A	A	A	A	H	A	H	H	A	H	A
46	1K	BV1350r	25.6	A	H	H	H	A	A	A	A	A	A	A	A	A	H	H	H	H	H	A	H	A	H	H	A	A	H	A	A	H	A	H	H	A	A	H	A	A	A	A	H	A	H	H	-	H	A
47	1K	BV1360r	25.6	-	H	H	H	A	A	A	A	A	A	A	A	A	H	-	H	H	H	A	H	A	H	H	A	A	H	A	A	H	-	H	H	A	A	H	A	A	A	A	H	-	H	H	A	H	A
48	1K	BV1411r	25.6	A	-	H	H	A	A	A	A	A	A	A	A	A	-	H	H	H	H	A	-	A	H	H	A	A	H	A	A	H	A	H	H	A	A	H	A	A	A	A	H	A	H	H	A	H	A
49	1K	BV1412r	25.6	A	-	H	H	A	A	A	A	A	A	A	A	A	-	H	H	H	H	A	H	A	H	H	A	A	H	A	A	H	A	H	H	A	A	H	A	A	A	A	H	A	H	H	A	H	A
50	1K	BV1420r	25.6	A	-	H	H	A	A	A	A	A	A	A	A	A	-	H	H	H	H	A	H	A	H	H	A	A	H	A	A	H	A	H	H	A	A	H	A	A	A	A	H	A	H	H	-	H	A
51	1K	BV1316	26.3	A	H	H	H	A	A	A	A	A	A	A	A	A	H	H	H	H	H	A	H	A	H	H	A	A	H	A	A	H	A	H	H	A	A	H	A	A	A	H	H	A	H	-	A	H	A
52	1K	BV1571	32.8	A	H	H	H	H	A	A	A	A	A	A	A	A	H	H	H	H	H	A	H	A	H	H	A	H	H	A	A	H	A	H	H	H	A	H	A	A	A	H	H	A	H	H	A	H	A
53	1K	BV1709	47	A	H	A	H	H	H	A	A	A	A	A	A	H	H	-	H	H	H	A	H	A	H	H	A	H	H	A	A	H	H	H	H	H	H	H	A	A	A	H	H	A	H	H	A	H	A
54	1K	BV1643r	64.3	A	H	H	H	-	A	A	A	A	A	A	A	A	-	-	-	H	H	A	H	A	H	H	A	H	H	A	A	-	A	H	H	H	H	-	A	A	A	A	-	A	-	-	A	H	A
55	1N	BV29459	0	H	A	H	A	H	A	-	A	A	A	A	H	H	H	A	H	H	A	H	H	H	A	H	A	A	H	H	H	H	H	H	A	A	A	A	H	H	H	A	A	A	-	H	A	H	A
56	1N	BV1878r	9.5	-	A	H	A	-	A	H	A	A	A	A	H	H	H	A	H	-	A	H	H	H	A	H	H	H	H	H	H	H	H	H	A	-	-	-	H	H	H	A	H	A	H	H	A	H	A
57	1N	BV1845	9.5	H	A	H	A	H	A	H	A	A	A	A	-	H	H	A	H	-	A	H	H	H	A	-	-	H	H	H	H	-	H	H	A	A	A	A	H	H	H	A	A	A	H	H	A	H	A
58	1N	BV1856	9.5	H	A	H	A	H	A	H	A	A	A	A	H	H	H	A	H	-	A	H	H	H	A	H	H	H	H	H	H	H	H	H	A	A	A	A	H	H	H	A	A	A	H	H	-	H	A
59	1N	BV1858r	9.5	H	A	H	A	H	A	H	A	A	A	A	H	H	H	A	H	H	A	H	H	H	A	H	H	H	H	H	H	H	H	H	A	A	A	A	H	H	H	A	A	A	H	H	A	H	A
60	1N	BV1865r	9.5	H	A	H	A	H	A	H	A	A	A	A	H	H	H	A	H	H	A	H	H	H	A	H	H	H	H	H	H	H	H	H	A	A	A	A	H	H	H	A	A	A	H	H	A	H	A
61	1N	BV1867r	9.5	H	A	H	A	H	A	H	A	A	A	A	H	H	H	A	H	H	A	H	H	H	A	H	H	H	H	H	H	H	H	H	A	A	A	A	H	H	H	A	A	A	H	H	A	H	A
62	1N	BV1866r	9.5	H	A	H	A	H	A	H	A	A	A	A	H	H	H	A	H	H	A	H	H	H	A	H	H	H	H	H	H	H	H	H	A	A	A	A	H	H	H	A	A	A	H	H	A	H	A
63	1N	BV1864r	9.5	H	A	H	A	H	A	H	A	A	A	A	H	H	H	A	H	H	A	H	H	H	A	H	H	H	H	H	H	H	H	H	A	A	A	A	H	H	H	A	A	A	H	H	A	H	A
64	1N	BV1872r	9.5	H	A	H	A	H	A	H	A	A	A	A	H	H	H	A	H	H	A	H	H	H	A	H	H	H	H	H	H	H	H	H	A	A	A	A	H	H	H	A	A	A	H	H	A	H	A
65	1N	BV1913r	10.4	H	A	H	A	H	A	H	A	A	A	A	H	H	H	A	H	H	A	H	H	H	A	H	H	H	H	H	H	H	H	H	H	A	A	A	H	H	H	A	A	A	H	H	A	H	A
66	1N	BV1905	10.4	H	A	H	A	H	A	H	A	A	A	A	H	H	H	A	H	H	A	H	H	H	A	H	H	H	H	H	H	H	H	H	H	A	A	A	H	H	H	A	A	A	H	H	A	H	A
67	1N	BV1909	10.4	H	A	H	A	H	A	H	A	A	A	A	H	H	H	A	H	H	A	H	H	H	A	H	H	H	-	H	H	H	H	H	H	A	A	A	H	H	H	A	A	A	H	H	A	H	A
68	1N	BV1981	20.5	H	A	H	A	H	H	H	A	A	H	A	H	H	-	A	A	H	H	H	H	H	A	H	H	H	H	H	H	H	H	H	H	A	A	A	H	H	H	A	A	H	H	A	A	H	A
69	1N	BV2276r	32.8	A	A	H	-	H	H	H	A	A	H	H	A	H	-	-	A	H	H	H	H	H	A	H	A	H	H	H	H	H	H	H	H	A	A	A	H	H	H	A	A	H	H	A	H	H	A
70	1N	BV2451r	46.5	-	A	H	A	A	H	H	-	-	H	H	-	H	H	A	A	-	H	H	H	A	H	H	A	H	H	H	H	H	H	H	A	-	A	H	H	H	H	A	-	H	H	-	H	H	H
71	1N	BV2561r	49.6	A	A	H	A	A	H	H	A	A	H	H	-	H	H	A	A	A	H	H	H	A	A	H	A	H	H	H	H	H	H	H	A	A	A	H	H	H	A	A	-	H	H	A	H	H	-
72	1N	BV2637r	49.9	A	A	H	A	A	H	H	A	A	H	H	A	H	H	A	A	A	H	H	H	A	A	H	A	H	H	H	H	H	H	H	A	A	A	H	H	H	A	A	A	H	H	A	H	H	H
73	1N	BV2638r	49.9	A	A	H	A	A	H	H	A	A	H	H	A	H	H	A	A	A	H	H	H	A	A	H	A	H	H	H	H	H	H	H	A	A	A	H	H	H	A	A	A	H	H	A	H	H	H
74	1N	BV2852r	55.5	A	A	H	A	A	H	H	A	A	H	H	A	A	-	-	A	A	A	H	H	A	A	H	A	A	H	H	A	H	H	H	A	A	A	H	H	H	A	-	A	H	H	A	H	H	H
75	1N	BV2904	57.9	A	A	H	A	A	H	H	A	A	H	H	A	A	H	A	A	H	A	H	H	A	A	H	A	A	H	H	A	H	H	H	A	A	A	H	H	H	A	A	A	H	H	A	H	H	H
76	1N	BV2903r	57.9	A	A	H	A	A	H	H	A	A	H	H	A	A	H	A	A	H	A	H	H	A	A	H	A	A	H	H	A	H	H	H	A	A	A	H	H	H	A	A	A	H	H	A	H	H	H
77	1N	BV2891	57.9	A	A	H	A	A	H	H	A	A	H	H	A	A	H	A	A	H	A	H	H	A	A	H	A	A	H	H	A	H	H	H	A	A	A	H	H	H	A	A	A	H	H	A	H	H	H
78	1N	BV2956r	60.3	A	A	H	A	-	H	H	-	A	H	H	A	A	H	H	A	H	A	H	H	A	-	H	A	A	H	H	A	H	H	H	A	A	A	H	H	H	A	-	A	H	H	A	H	H	H
79	1N	BV2952r	60.3	A	A	H	A	A	H	H	A	A	H	H	A	A	H	H	A	H	A	H	H	A	A	H	A	A	H	H	A	H	H	H	A	A	A	-	H	H	A	A	A	H	H	A	H	H	H
80	1N	BV2949r	60.3	A	A	H	A	A	H	H	A	A	H	H	A	A	H	-	A	H	A	H	-	A	A	H	A	A	H	H	A	H	H	H	A	A	A	H	H	H	A	A	A	H	H	A	H	H	H
81	1N	BV2953	60.3	A	A	H	A	A	H	H	A	A	H	H	A	A	H	A	A	H	A	H	H	A	A	H	A	A	H	H	A	H	H	H	A	A	A	H	H	H	A	A	A	H	H	A	H	H	H
82	1N	BV2930	60.3	A	A	H	A	A	H	H	A	A	H	H	A	A	H	A	A	H	A	H	H	A	A	H	A	A	H	H	A	H	H	H	A	A	A	H	H	H	A	A	A	H	H	A	H	H	H
83	1N	BV2935	60.3	A	A	-	A	A	-	H	A	A	-	H	A	A	H	A	A	H	A	-	H	A	A	H	A	A	H	H	A	H	H	H	A	A	A	H	H	H	A	A	A	H	-	A	H	H	H
84	1N	BV2934	60.3	A	A	-	A	A	-	H	A	A	-	H	A	A	H	A	A	H	A	-	H	A	A	H	A	A	H	H	A	H	H	H	A	A	A	H	H	H	A	A	-	H	-	A	H	H	-
85	1N	BV2958r	60.3	A	A	H	A	-	H	H	A	A	H	H	A	A	H	A	A	H	A	H	H	A	A	H	A	A	H	H	A	H	H	H	A	A	A	H	H	H	A	A	A	H	H	A	H	H	H
86	1N	BV2959r	60.8	A	A	H	A	A	H	H	A	A	H	H	A	A	H	A	A	H	A	H	H	A	A	H	A	A	H	H	A	H	H	H	A	A	A	H	H	H	A	A	A	H	H	A	H	H	H
87	1N	BV2960r	60.8	A	A	H	A	A	H	H	A	A	H	H	A	A	H	A	A	H	A	H	H	A	A	H	A	A	H	H	A	H	H	H	A	A	A	H	H	H	A	A	A	H	H	A	H	H	H
88	1N	BV2986	60.8	A	A	H	A	A	H	H	A	A	H	H	A	A	H	A	A	H	A	H	H	A	A	H	A	A	H	H	A	H	H	H	A	A	A	H	H	H	A	A	A	H	H	A	H	H	H
89	1N	BV2987r	60.8	A	A	H	A	A	H	H	A	A	H	H	A	A	H	A	A	H	A	H	H	A	A	H	A	A	H	H	A	H	H	H	A	A	A	H	H	H	A	A	A	H	H	A	H	H	H
90	1N	BV2985r	60.8	A	A	H	A	A	H	H	A	A	H	H	A	A	H	A	A	H	A	H	H	A	A	H	A	A	H	H	A	H	H	H	A	A	A	H	H	H	A	A	A	H	H	A	H	H	H
91	1N	BV2997	61.3	A	A	H	A	A	H	H	A	A	H	H	A	A	H	A	A	H	A	H	H	A	A	H	A	A	H	H	A	H	H	H	A	A	A	H	H	H	A	A	A	H	H	A	H	H	H
92	1N	BV2998r	61.3	A	A	H	A	A	H	H	-	-	H	H	A	A	H	A	A	H	A	H	H	A	A	H	A	A	H	H	A	H	H	H	A	A	A	H	H	H	A	A	A	H	H	-	H	H	H
93	1N	BV2994	61.8	A	A	H	A	A	H	H	A	A	H	H	A	A	H	A	A	H	A	H	H	A	A	H	A	A	H	H	A	H	H	H	A	A	A	H	H	H	A	A	A	H	H	A	H	H	H
94	1N	BV3002	61.9	A	A	H	A	A	H	H	A	A	H	H	A	A	H	A	A	H	A	H	H	A	A	H	A	A	H	H	A	H	H	H	A	A	A	H	H	H	A	A	A	H	H	A	H	H	H
95	1N	BV3007r	61.9	A	A	H	A	A	H	H	A	A	H	H	A	A	H	A	A	H	A	H	H	A	A	H	A	A	H	H	A	H	H	H	A	A	A	H	H	H	A	A	A	H	H	A	H	H	H
96	1N	BV3006r	61.9	A	A	H	A	A	H	H	A	A	H	H	A	A	H	A	A	H	A	H	H	A	A	H	A	A	H	H	A	H	H	H	A	A	A	H	H	H	A	A	A	H	H	A	H	H	H
97	1N	BV3010	61.9	A	A	H	A	A	H	H	A	A	H	H	A	A	H	A	A	H	A	H	H	A	A	H	A	A	H	H	A	H	H	H	A	A	A	H	H	H	A	A	A	H	H	A	H	H	H
98	1N	BV3004	61.9	A	A	H	A	A	H	H	A	A	H	H	A	A	H	A	A	H	A	H	H	A	A	H	A	A	H	H	A	H	H	H	A	A	A	H	H	H	A	A	A	H	H	A	H	H	H
99	1N	BV3005r	61.9	A	A	H	A	A	H	H	A	A	H	H	A	A	H	A	A	H	A	H	H	A	A	H	A	A	H	H	A	H	H	H	A	A	A	H	H	H	A	A	A	H	H	A	H	H	H
100	1N	BV3020	62.1	A	A	H	A	A	H	H	A	A	H	H	A	A	H	-	A	H	A	H	H	A	A	H	A	A	H	H	A	H	H	H	A	A	A	H	H	H	A	A	A	H	H	A	H	H	H
101	1N	BV3016	62.3	A	A	H	A	-	H	H	A	A	H	H	A	A	H	H	A	H	A	H	H	A	A	H	A	A	H	H	A	H	H	H	A	A	A	H	H	H	A	A	A	H	H	A	H	H	H
102	1N	BV3021r	62.3	A	A	H	A	A	H	H	A	A	H	H	H	A	-	-	A	H	A	H	H	H	A	H	A	H	H	H	H	H	H	H	H	A	A	H	H	H	A	-	A	H	H	A	H	H	H
103	1N	BV3082r	63.2	A	A	H	A	A	H	H	A	A	H	H	A	A	H	H	A	H	A	H	-	A	A	H	A	A	H	H	A	H	H	H	A	A	A	H	H	H	A	A	A	H	H	A	-	H	H
104	1N	BV3079r	63.2	A	A	H	A	A	H	H	A	A	H	H	A	A	H	H	A	H	A	H	H	A	A	H	A	A	H	H	A	H	H	H	A	A	A	H	H	H	A	A	A	H	H	A	H	H	H
105	1N	BV3089	63.2	A	A	H	A	A	H	H	A	A	H	H	A	A	H	H	A	H	A	H	H	A	A	H	A	A	H	H	A	H	H	H	A	A	A	H	H	H	A	A	A	H	H	A	H	H	H
106	1N	BV3084r	63.2	A	A	H	A	A	H	H	A	A	H	H	A	A	H	H	A	H	A	H	H	A	A	H	A	A	H	H	A	H	H	H	A	A	A	H	H	H	A	A	A	H	H	A	H	H	H
107	1N	BV3034r	63.2	A	A	H	A	A	H	H	A	A	H	H	A	A	H	H	A	H	A	H	H	A	A	H	A	A	H	H	A	H	H	H	A	-	A	H	H	H	A	A	A	H	H	A	H	H	H
108	1N	BV3031	63.2	A	A	H	A	A	H	H	A	A	H	H	A	A	H	H	A	H	A	H	H	A	A	H	A	A	H	H	A	H	H	H	A	A	A	H	H	H	A	H	A	H	H	A	H	H	H
109	1N	BV3112r	65.3	A	A	H	A	A	H	H	A	A	H	H	A	A	H	H	A	H	A	H	H	A	A	H	A	A	H	H	A	H	H	H	A	A	A	H	H	H	A	A	A	H	H	A	H	H	H
110	1N	BV1975r	66.2	A	A	H	A	A	H	H	A	A	H	H	A	A	-	-	A	H	A	H	H	A	A	H	H	A	H	H	A	H	A	H	A	-	A	H	H	H	A	A	A	H	H	A	-	H	H
111	1N	BV3401r	68	A	A	H	A	A	H	H	A	A	H	H	A	A	H	H	A	H	A	H	H	A	A	H	A	A	H	H	A	H	A	H	A	A	A	H	H	H	A	A	A	H	H	A	H	H	H
112	1N	BV3450	69.4	A	A	H	A	A	H	H	A	A	H	H	H	A	H	H	A	H	A	H	H	A	A	H	A	A	H	H	A	H	A	H	A	A	A	H	H	H	A	A	A	H	A	A	H	H	H
113	1N	BV3527r	71.3	A	A	H	A	A	H	H	A	A	H	H	H	A	A	H	A	H	A	H	H	A	A	H	A	A	H	H	A	H	A	H	A	A	A	H	H	H	A	A	A	H	A	A	H	H	H
114	1N	BV3519r	71.3	A	A	H	A	A	H	H	A	A	H	H	H	A	A	H	A	H	A	H	H	A	A	H	A	A	H	H	A	H	A	H	A	A	A	H	H	H	A	A	A	H	A	A	H	H	H
115	1N	BV3553r	72.3	A	A	H	A	A	A	H	A	A	H	H	H	A	A	-	A	H	A	H	H	A	A	-	A	-	H	H	A	H	A	H	A	A	A	H	H	H	A	-	A	H	A	A	H	H	H
116	1N	BV3539r	72.7	A	A	H	A	A	A	H	A	A	H	H	-	A	A	A	A	H	A	H	A	A	A	H	A	A	H	H	A	H	A	H	A	A	A	H	H	H	A	A	A	H	A	A	H	H	H
117	1N	BV3535	88.8	-	A	-	A	A	A	H	A	A	-	H	H	A	A	H	-	-	A	H	H	H	A	-	A	A	H	H	-	-	A	H	H	-	A	H	H	H	A	H	H	H	-	A	H	H	H
118	2K	BV3897r	0	H	A	-	A	-	H	H	A	A	H	A	A	H	A	H	H	H	H	A	A	H	A	A	H	H	A	H	A	A	H	A	H	H	A	A	A	A	H	A	H	A	H	H	H	H	H
119	2K	BV3891r	0	H	A	H	A	H	H	H	A	A	H	A	A	H	A	H	H	H	H	A	A	H	A	A	H	H	A	H	A	A	H	A	H	H	A	A	A	A	H	A	H	A	-	H	H	H	H
120	2K	BV3877r	0	H	A	H	A	H	H	H	A	A	H	A	A	H	A	H	H	H	H	A	A	H	A	A	H	H	A	H	A	A	H	A	H	H	A	A	A	A	H	A	H	A	H	H	H	H	H
121	2K	BV3894r	0	H	A	H	A	H	H	H	A	A	H	A	A	H	A	H	H	H	H	A	A	H	A	A	H	-	A	H	A	A	H	A	H	H	A	A	A	A	H	A	H	A	H	H	-	H	H
122	2K	BV5141r	1.1	H	A	H	-	H	H	H	A	A	H	A	A	H	A	H	H	H	H	A	A	H	A	A	H	H	A	H	A	A	H	A	H	H	A	A	-	A	H	A	H	-	H	A	H	H	H
123	2K	BV3938r	3.3	H	A	H	A	H	H	H	A	A	H	A	A	H	A	H	H	H	H	A	A	H	A	A	H	H	A	H	A	A	H	A	H	H	A	A	A	A	H	A	H	A	H	A	H	H	H
124	2K	BV3940r	3.3	H	A	H	A	H	H	H	A	A	H	A	A	H	A	H	H	H	H	A	A	H	A	A	H	H	A	H	A	A	H	A	H	H	A	A	A	A	H	A	H	A	H	A	H	H	H
125	2K	BV3935r	3.3	H	A	H	A	H	H	H	A	A	H	A	A	H	A	H	H	H	H	A	A	H	A	A	H	H	A	H	A	A	H	A	H	H	A	A	A	A	H	A	H	A	H	A	H	H	H
126	2K	BV3937r	3.3	H	A	H	A	H	H	H	A	A	H	A	A	H	A	H	H	H	H	A	A	H	A	A	H	H	A	H	A	A	H	A	H	H	A	A	A	A	H	A	H	A	H	A	H	H	H
127	2K	BV3916r	3.3	H	A	H	A	H	H	H	A	A	H	A	A	H	A	H	H	H	H	A	A	H	A	A	H	H	A	H	A	A	H	A	H	H	A	A	A	A	H	A	H	A	H	A	H	H	H
128	2K	BV3958r	4.2	H	A	H	A	H	H	H	A	A	H	A	A	H	A	H	H	H	H	A	A	H	A	A	H	H	A	H	H	A	H	A	H	H	A	A	A	A	H	A	H	A	H	A	H	H	H
129	2K	BV3961r	4.2	H	A	H	A	H	H	H	A	A	H	A	A	H	A	H	H	H	H	A	A	H	A	A	H	H	A	H	H	A	H	A	H	H	A	A	A	A	H	A	H	A	H	A	H	H	H
130	2K	BV3959	4.2	H	A	H	A	H	H	H	A	A	H	A	A	H	A	H	H	H	H	A	A	H	A	A	H	H	A	H	H	A	H	A	H	H	A	A	A	A	H	A	H	A	H	A	-	H	H
131	2K	BV3966r	4.7	H	A	H	A	H	H	H	A	A	H	A	A	H	A	H	H	H	H	A	A	H	A	A	H	H	A	H	H	A	H	A	H	H	A	A	A	A	H	A	H	A	H	A	H	H	H
132	2K	BV3967r	4.7	H	A	H	A	H	H	H	A	A	H	A	A	H	A	H	H	H	H	A	A	H	A	A	H	H	A	H	H	A	H	A	H	H	A	A	A	A	H	A	H	A	H	A	H	H	H
133	2K	BV3982r	5.3	-	A	-	A	H	H	H	A	A	H	A	A	H	A	H	H	H	H	A	A	H	A	A	-	H	A	H	H	A	H	A	H	H	A	A	A	A	H	A	H	A	H	A	H	H	H
134	2K	BV4409r	18.4	H	H	H	A	H	H	A	A	H	H	A	H	H	H	H	H	H	H	H	H	H	A	A	H	H	H	A	H	A	H	A	H	H	H	A	A	A	H	A	H	A	H	A	H	H	H
135	2K	BV4408r	18.4	H	H	H	A	H	H	A	A	H	H	A	H	H	H	H	H	H	H	H	H	H	A	A	H	H	H	A	H	A	H	A	H	H	H	A	A	A	H	A	H	A	H	A	H	H	H
136	2K	BV4428	19.8	H	H	H	A	H	H	A	A	H	H	A	H	H	H	H	H	H	H	H	H	H	A	A	H	H	H	A	H	A	H	A	H	H	H	A	A	A	H	A	H	A	H	A	H	H	H
137	2K	BV4481r	23.2	H	H	H	A	H	H	A	A	H	H	-	H	H	H	H	H	H	H	H	H	H	A	A	H	H	H	A	H	A	H	A	H	H	H	A	A	H	H	A	H	A	H	A	H	H	H
138	2K	BV4480r	23.2	H	H	H	A	H	H	A	A	H	H	A	H	H	H	H	H	H	H	H	H	H	A	A	H	H	H	A	H	A	H	A	H	H	H	A	A	H	H	A	H	A	H	A	H	H	H
139	2K	BV4479r	23.2	H	H	H	A	H	H	A	A	H	H	A	H	H	H	H	H	H	H	H	H	H	A	A	H	H	H	A	H	A	H	A	H	H	H	A	A	H	H	A	H	A	H	A	H	H	H
140	2K	BV4483r	23.7	H	H	H	A	-	H	A	A	H	H	A	H	H	H	H	H	-	H	H	H	H	A	A	H	-	H	A	H	A	H	A	H	H	H	A	A	H	H	A	H	A	H	A	H	H	H
141	2K	BV4485	23.7	H	H	H	A	H	H	A	A	H	H	A	H	H	H	H	H	H	H	H	H	H	A	A	H	-	H	A	H	A	H	A	H	H	H	A	A	H	H	A	H	A	H	A	H	H	H
142	2K	BV6436r	24.2	H	H	H	A	H	H	A	A	H	H	A	H	H	H	H	H	H	H	H	H	H	A	A	H	H	H	A	H	A	H	A	H	H	H	A	A	H	H	A	H	A	H	A	H	H	H
143	2K	BV4633r	25.1	H	H	H	A	H	H	A	A	H	H	A	H	H	H	H	H	H	H	H	H	H	A	A	H	H	H	A	H	A	H	A	H	H	H	A	A	H	H	A	H	A	H	A	H	H	H
144	2K	BV4632r	25.1	H	H	H	A	H	H	A	A	H	H	A	H	H	H	H	H	H	H	H	H	H	A	A	H	H	H	A	H	A	H	A	H	H	H	A	A	H	H	A	H	A	H	A	H	H	H
145	2K	BV4624r	25.1	H	H	H	A	H	H	A	A	H	H	A	H	H	H	H	H	H	H	H	H	H	A	A	H	H	H	A	H	A	H	A	H	H	H	A	A	H	H	A	H	A	H	A	H	H	H
146	2K	BV4623	25.1	H	H	H	A	H	H	A	A	H	H	A	H	H	H	H	H	H	H	H	H	H	A	A	H	H	H	A	H	A	H	A	H	H	H	A	A	H	H	A	H	A	H	A	H	H	H
147	2K	BV4631r	25.1	H	H	H	A	H	H	A	A	H	H	A	H	H	H	H	H	H	H	H	H	H	A	A	H	H	H	A	H	A	H	A	H	H	H	A	A	H	H	A	H	A	H	A	H	H	H
148	2K	BV4538r	25.6	H	H	H	A	H	H	A	A	H	H	A	H	H	-	H	H	H	H	H	H	H	A	A	H	H	H	A	H	A	H	A	H	H	H	A	A	H	H	A	H	A	H	A	H	H	H
149	2K	BV4691	25.6	H	H	H	A	H	H	A	A	H	H	A	H	H	H	H	H	H	H	H	H	H	A	A	H	H	H	A	H	A	H	A	H	H	H	A	A	H	H	A	H	A	H	A	H	H	H
150	2K	BV4696	25.6	H	H	H	A	H	H	A	A	H	H	A	H	H	H	H	H	H	H	H	H	H	A	A	H	H	H	A	H	A	H	A	H	H	H	A	A	H	H	A	H	A	H	A	H	H	H
151	2K	BV4677	25.6	H	H	H	A	H	H	A	A	H	H	A	H	-	H	H	H	H	H	H	H	H	A	A	H	H	H	A	H	A	H	A	H	H	H	A	A	H	H	A	H	A	H	A	H	H	H
152	2K	BV4598r	25.6	H	H	H	A	H	H	A	A	H	H	A	H	H	H	H	H	H	H	H	H	H	A	A	H	H	H	A	H	A	H	A	H	H	H	A	A	H	H	A	H	A	H	A	H	H	H
153	2K	BV4698	25.6	H	H	H	A	H	H	A	A	H	H	A	H	H	H	H	H	H	H	H	H	H	A	A	H	H	H	A	H	A	H	A	H	H	H	A	A	H	H	A	H	A	H	A	H	H	H
154	2K	BV4680r	25.6	H	H	H	A	H	H	A	A	H	H	A	H	H	H	H	H	H	H	H	H	H	A	A	H	H	H	A	H	A	H	A	H	H	H	A	A	H	H	A	H	A	H	A	H	H	H
155	2K	BV4678	25.6	H	H	H	A	H	H	A	A	H	H	A	H	H	H	H	H	H	H	H	H	H	A	A	H	H	H	A	H	A	H	A	H	H	H	A	A	H	H	A	H	A	H	A	H	H	H
156	2K	BV4686	25.6	H	H	H	A	H	H	A	A	H	H	A	H	H	H	-	H	H	H	H	H	H	A	A	H	H	H	A	H	A	H	A	H	H	H	A	A	H	H	A	H	A	H	A	H	H	H
157	2K	BV4684	25.6	H	H	H	A	H	H	A	A	H	H	A	H	H	H	-	H	H	H	H	H	H	A	A	H	H	H	A	H	A	H	A	H	H	H	A	A	H	H	A	H	A	H	A	H	H	H
158	2K	BV4682	25.6	H	H	H	A	H	H	A	A	H	H	A	H	H	H	-	H	H	H	H	H	H	A	A	H	H	H	A	H	A	H	A	H	H	H	A	A	H	H	A	H	A	H	A	H	H	H
159	2K	BV4688r	25.6	H	H	H	A	H	H	A	A	H	H	A	H	H	H	-	H	H	H	H	H	H	A	A	H	H	H	A	H	A	H	A	H	H	H	A	A	H	H	A	H	A	H	A	H	H	H
160	2K	BV4687r	25.6	H	H	H	A	H	H	A	A	H	H	A	H	H	H	-	H	H	H	H	H	H	A	A	H	H	H	A	H	A	H	A	H	H	H	A	A	H	H	A	H	A	H	A	-	H	H
161	2K	BV4681r	25.6	H	H	H	A	H	H	A	A	H	H	A	H	H	H	-	H	H	H	H	H	H	A	A	H	H	H	A	H	H	H	-	H	H	H	A	-	H	H	A	H	-	H	A	-	H	H
162	2K	BV4649	26.2	H	H	H	A	H	H	A	A	H	H	A	H	H	H	H	H	H	H	H	H	H	A	A	H	H	H	A	H	A	H	A	H	H	H	A	A	H	H	A	H	A	H	A	H	H	H
163	2K	BV4651	26.2	H	H	H	A	H	H	A	A	H	H	A	H	H	H	H	H	H	H	H	H	H	A	A	H	H	H	A	H	A	H	A	H	H	H	A	A	H	H	A	H	A	H	A	H	H	H
164	2K	BV4142	26.2	H	H	H	A	H	H	A	A	H	H	-	H	H	H	-	H	H	H	H	H	H	A	A	H	H	H	A	H	A	H	A	H	H	H	A	A	H	H	A	H	A	H	A	H	H	H
165	2K	BV4644r	26.8	H	H	H	A	H	H	A	A	H	H	A	H	H	-	H	H	H	H	H	H	H	A	A	H	H	H	A	H	A	H	A	H	H	H	A	A	H	H	A	H	A	A	A	H	H	H
166	2K	BV4672	26.8	H	H	H	A	H	H	A	A	H	H	A	H	H	H	H	H	H	H	H	H	H	A	A	H	H	H	A	H	A	H	A	H	H	H	A	A	H	H	A	H	A	A	A	H	H	H
167	2K	BV4671	26.8	H	H	H	A	H	H	A	A	H	H	A	H	H	H	H	H	H	H	H	H	H	A	A	H	H	H	A	H	A	H	A	H	H	H	A	A	H	H	A	H	A	A	A	H	H	H
168	2K	BV4667	26.8	H	H	H	A	-	H	A	A	H	H	A	H	H	H	H	H	H	H	H	H	H	A	A	H	H	H	A	H	A	H	A	H	H	H	A	A	H	H	A	H	A	A	A	H	H	H
169	2K	BV4669r	26.8	H	H	H	A	-	H	A	A	H	H	A	H	H	H	H	H	H	H	H	H	H	A	A	H	H	H	A	H	A	H	A	H	H	H	A	A	H	H	A	H	A	A	A	H	H	H
170	2K	BV4657r	27.3	H	H	H	A	H	H	A	A	H	H	A	H	H	H	H	H	H	H	H	H	H	A	A	H	H	H	A	H	A	H	A	H	H	H	A	A	H	H	A	H	A	A	A	H	H	H
171	2K	BV4665	27.3	H	H	H	A	H	H	A	A	H	H	A	H	H	H	H	H	H	H	H	H	H	A	A	H	H	H	A	H	A	H	A	H	H	H	A	A	H	H	A	H	A	A	A	H	H	H
172	2K	BV6104	28.2	H	H	H	A	-	H	A	A	H	H	A	H	H	H	H	H	H	H	H	H	H	A	A	-	-	H	A	H	A	H	A	H	A	H	A	A	H	H	A	H	A	A	A	H	H	-
173	2K	BV4549r	28.2	H	H	H	A	H	H	A	A	H	H	A	H	H	H	H	H	H	H	H	H	H	A	A	H	H	H	A	H	A	H	A	H	A	H	A	A	H	H	A	H	A	A	A	H	H	H
174	2K	BV6101r	28.2	H	H	H	A	H	H	A	A	H	H	A	H	H	H	H	H	H	H	H	H	H	A	A	H	H	H	A	H	A	H	A	H	A	H	A	A	H	H	A	H	A	A	A	H	H	H
175	2K	BV4548	28.2	H	H	H	A	H	H	A	A	H	H	A	H	H	H	H	H	H	H	H	H	H	A	A	H	H	H	A	H	A	H	A	H	A	H	A	A	H	H	A	H	A	A	A	H	H	H
176	2K	BV4513r	30.1	H	H	H	A	H	H	A	A	H	H	A	H	H	H	H	H	A	H	H	H	H	A	A	H	H	H	A	H	A	H	A	H	A	H	A	A	H	H	A	H	A	A	-	H	H	H
177	2K	BV4515	30.6	H	H	H	A	H	H	A	A	H	H	A	H	H	H	H	H	A	H	H	H	H	A	A	H	H	H	A	H	A	H	A	H	A	H	A	A	H	H	A	H	A	A	A	H	H	H
178	2K	BV4525	31.6	H	H	H	A	H	H	A	A	H	H	A	H	H	H	H	H	A	H	H	H	H	A	A	H	A	H	A	H	A	H	A	H	A	H	A	A	H	H	H	H	A	A	A	H	H	H
179	2K	BV4526	31.6	H	H	H	A	H	H	A	A	H	H	A	H	H	H	H	H	A	H	H	H	H	A	A	H	A	H	A	H	A	H	A	H	A	H	A	A	H	H	H	H	A	A	A	H	H	H
180	2K	BV4524	31.6	H	H	H	A	H	H	A	A	H	H	A	H	H	H	H	H	A	H	H	H	H	A	A	H	A	H	A	H	A	H	A	H	A	H	A	A	H	H	A	H	A	A	A	H	H	H
181	2K	BV4395r	32.1	H	H	H	A	H	H	A	A	H	H	A	H	H	H	H	H	A	H	H	H	H	A	A	H	A	H	A	H	A	H	A	H	A	H	A	A	H	H	A	H	A	A	A	H	H	H
182	2K	BV4396	32.1	H	H	H	A	H	H	A	A	H	H	A	H	H	H	H	H	A	H	H	H	H	A	A	H	A	H	A	H	A	H	A	H	A	H	A	A	H	H	A	H	A	A	A	H	H	H
183	2K	BV4573r	32.1	H	H	H	A	H	H	A	A	H	H	A	H	H	-	H	H	A	H	H	H	H	A	A	H	A	H	A	H	A	H	A	H	A	H	A	A	H	H	A	H	A	A	A	H	H	H
184	2K	BV4574	32.1	H	H	H	A	H	H	A	A	H	H	A	H	H	-	H	H	A	H	H	H	H	A	A	H	A	H	A	H	A	H	A	H	A	H	A	A	H	H	A	H	A	A	A	H	H	H
185	2K	BV4710r	33	H	H	A	A	H	H	A	A	H	H	A	H	H	H	H	H	A	H	H	H	H	A	A	H	A	H	A	H	A	H	A	H	H	H	A	A	H	H	A	H	A	A	A	H	H	H
186	2K	BV4734	33	H	H	A	A	H	A	A	A	H	H	A	H	H	H	H	H	A	H	H	H	H	A	A	H	A	H	A	H	A	H	A	H	A	H	A	A	H	H	A	H	A	A	A	H	H	H
187	2K	BV4738	33	H	H	A	A	H	H	A	A	H	H	A	H	H	H	H	H	A	H	H	H	H	A	A	H	A	H	A	H	A	H	A	H	A	H	A	A	H	H	A	H	A	A	A	H	H	H
188	2K	BV4732r	33	H	H	A	A	H	H	A	A	H	H	A	H	H	H	H	H	A	H	H	H	H	A	A	H	A	H	A	H	A	H	A	H	A	H	A	A	H	H	A	H	A	A	A	H	H	H
189	2K	BV4742r	33.5	H	H	A	A	H	H	A	A	H	H	A	H	H	H	H	H	A	H	H	H	H	A	A	H	A	H	A	H	A	H	A	H	A	H	A	A	H	H	A	H	A	A	A	H	H	H
190	2K	BV4757r	33.5	H	H	A	A	H	H	A	A	H	H	A	H	H	H	H	H	A	H	H	H	H	A	A	H	A	H	A	H	A	H	A	H	A	H	A	A	H	H	A	H	A	A	A	H	H	H
191	2K	BV4768	33.5	H	H	A	A	H	H	A	A	H	H	A	H	H	H	H	H	A	H	H	H	H	A	A	H	A	H	A	H	A	H	A	H	A	H	A	A	H	H	A	H	A	A	A	H	H	H
192	2K	BV4766	33.5	H	H	A	A	H	H	A	A	H	H	A	H	H	H	H	H	A	H	H	H	H	A	A	H	A	H	A	H	A	H	A	H	A	H	A	A	H	H	A	H	A	A	A	H	H	H
193	2K	BV4767	33.5	H	H	A	A	H	H	A	A	H	H	A	H	H	H	H	H	A	H	H	H	H	A	A	H	A	H	A	H	A	H	A	H	A	H	A	A	H	H	A	H	A	A	A	H	H	H
194	2K	BV4769	33.5	H	H	A	A	H	H	A	A	H	H	A	H	H	H	H	H	A	H	H	H	H	A	A	H	A	H	A	H	A	H	A	H	A	H	A	A	H	H	A	H	A	A	A	H	H	H
195	2K	BV4758r	33.5	H	H	A	A	H	H	A	A	H	H	A	H	H	H	H	H	A	H	H	H	H	A	A	H	A	H	A	H	A	H	A	H	A	H	A	A	H	H	A	H	A	A	A	-	H	H
196	2K	BV4763r	33.5	H	H	A	A	H	H	A	A	H	H	A	H	H	H	H	H	A	H	H	H	H	A	A	H	A	H	A	H	A	H	A	H	A	H	A	A	H	H	A	H	A	A	A	H	H	H
197	2K	BV4739	33.5	H	H	A	A	H	H	A	A	H	H	A	H	H	H	H	H	A	H	H	H	H	A	A	H	A	H	A	H	A	H	A	H	A	H	A	A	H	H	A	H	A	A	A	H	H	H
198	2K	BV4777r	34.9	H	H	A	A	H	H	A	A	H	H	A	H	H	H	H	H	A	H	H	H	H	A	A	H	A	H	A	H	A	H	A	H	A	H	A	A	H	H	A	H	A	A	A	H	H	H
199	2K	BV4820r	36.7	H	H	A	H	H	H	A	A	H	H	A	H	H	H	H	H	A	H	H	H	H	A	A	H	A	H	A	H	A	H	A	H	A	H	A	A	H	H	A	H	A	A	A	H	H	H
200	2K	BV4819r	36.7	H	H	A	H	H	H	A	A	H	H	A	H	H	H	H	H	A	H	H	H	H	A	A	H	A	H	A	H	A	H	A	H	A	H	A	A	H	H	A	H	A	A	A	H	H	H
201	2K	BV4787r	38	H	H	A	A	H	H	A	A	H	H	A	H	H	H	-	H	A	H	H	H	H	A	A	H	-	H	A	H	A	H	A	H	A	H	A	A	H	H	A	H	A	A	A	H	H	H
202	2K	BV4813	38	H	H	A	A	-	H	A	A	H	H	A	H	H	H	H	H	A	H	H	H	H	A	A	H	A	H	A	H	A	H	A	H	A	H	A	A	H	H	A	H	A	A	A	H	H	H
203	2K	BV4823r	38	H	H	A	A	H	H	A	A	H	H	A	H	H	H	H	H	A	H	H	H	H	A	A	H	A	H	A	H	A	H	A	H	A	H	A	A	H	H	A	H	A	A	A	H	H	H
204	2K	BV4824r	38	H	H	A	A	H	H	A	A	H	H	A	H	H	H	H	H	A	H	H	H	H	A	A	H	A	H	A	H	A	H	A	H	A	H	A	A	H	H	A	H	A	A	A	H	H	H
205	2K	BV4810r	38.2	H	H	A	A	H	H	A	A	H	H	A	H	H	H	H	H	A	H	H	H	H	A	A	H	A	-	A	H	A	H	A	H	A	H	A	A	H	H	A	H	A	A	A	H	H	H
206	2K	BV4830	38.4	H	H	A	A	H	H	A	A	H	H	A	H	H	H	H	H	A	H	H	H	H	A	A	H	A	H	A	H	A	H	A	H	A	H	A	A	H	H	A	H	A	A	A	H	H	H
207	2K	BV4841r	39.3	H	H	A	A	H	H	A	A	H	H	A	H	H	H	H	H	A	H	H	H	H	A	A	H	A	H	A	H	A	H	A	H	-	H	A	A	H	H	-	H	A	A	A	H	H	H
208	2K	BV4803	39.3	H	H	A	A	H	H	A	A	H	H	A	H	H	H	H	H	A	H	H	H	H	A	A	H	A	H	A	H	A	H	A	H	A	H	A	A	H	H	H	H	A	A	A	H	H	H
209	2K	BV4801	39.3	H	H	A	A	H	H	A	A	H	H	A	H	H	H	-	H	A	H	H	H	H	A	A	H	A	H	A	H	A	H	A	H	A	H	A	A	H	H	A	H	A	A	A	H	H	H
210	2K	BV4842r	39.3	H	H	A	A	H	H	A	A	H	H	A	H	H	H	H	H	A	H	H	H	H	A	A	H	A	H	A	H	A	H	A	H	A	H	A	A	H	H	A	H	A	A	A	-	H	H
211	2K	BV4804	39.8	H	H	A	A	H	H	A	A	H	H	A	H	H	H	H	H	A	H	H	H	H	A	A	H	A	H	A	H	A	H	A	H	-	H	A	A	H	H	A	H	A	A	A	H	H	H
212	2K	BV4869r	40.7	H	H	A	A	H	H	A	A	H	H	A	H	H	H	H	H	A	H	H	H	H	-	A	H	A	H	A	H	A	H	A	H	A	H	-	A	H	H	A	H	A	A	A	H	H	H
213	2K	BV4868r	40.7	H	H	A	A	H	H	A	A	H	H	A	H	H	H	H	H	A	H	H	H	H	A	A	H	A	H	A	H	A	H	A	H	A	H	A	A	H	H	A	H	A	A	A	H	H	H
214	2K	BV4865r	40.7	H	H	A	A	H	H	A	A	H	H	A	H	H	H	H	H	A	H	H	H	H	A	A	H	A	H	A	H	A	H	A	H	A	H	A	A	H	H	A	H	A	A	A	H	H	H
215	2K	BV4860	40.7	H	H	A	A	H	H	A	A	H	H	A	H	H	H	H	H	A	H	H	H	H	A	A	H	A	H	A	H	A	H	A	H	A	H	A	A	H	H	A	H	A	A	A	H	H	H
216	2K	BV4866r	40.7	H	H	A	A	H	H	A	A	H	H	A	H	H	H	H	H	A	H	H	H	H	A	A	H	A	H	A	H	A	H	A	H	A	H	A	A	H	H	A	H	A	A	A	H	H	H
217	2K	BV4874r	40.7	H	H	A	A	H	H	A	A	H	H	A	H	H	H	H	H	A	H	H	H	H	A	A	H	A	H	A	H	A	H	A	H	A	H	A	A	H	H	A	H	A	A	A	H	H	H
218	2K	BV30560r	41.2	H	H	A	A	H	H	A	A	H	H	A	H	H	H	H	H	A	H	H	H	H	A	A	H	A	H	A	H	A	H	A	H	A	H	A	A	H	H	A	H	A	A	A	H	H	H
219	2K	BV6754	41.2	H	H	A	A	H	H	A	A	H	H	A	H	H	H	H	H	A	H	H	H	H	A	A	H	A	H	A	H	A	H	A	H	A	H	A	A	H	H	A	H	A	A	A	H	H	H
220	2K	BV6742	41.7	H	H	A	A	H	H	A	A	H	H	A	H	H	H	-	H	A	H	H	H	H	A	A	H	A	H	A	H	A	H	A	H	A	H	A	A	H	H	A	H	A	A	A	H	H	H
221	2K	BV4894r	42.2	H	H	A	A	H	H	A	A	H	H	A	H	H	H	H	H	A	H	H	H	H	A	A	H	-	H	A	H	A	H	A	H	A	H	A	A	H	H	A	H	A	A	A	H	H	H
222	2K	BV4982	42.2	H	-	A	-	H	H	A	A	H	H	A	H	H	H	H	H	A	H	H	H	H	A	-	H	A	H	A	H	A	H	A	H	A	H	A	A	H	H	A	H	A	A	A	-	H	H
223	2K	BV6796r	42.2	H	H	A	A	H	H	A	A	H	H	A	H	H	H	H	H	A	H	H	H	H	A	A	H	A	H	A	H	A	H	A	H	A	H	A	A	H	H	A	H	A	A	A	H	H	H
224	2K	BV4990r	42.2	H	H	A	A	H	H	A	A	H	H	A	H	H	H	H	H	A	H	H	H	H	A	A	H	A	H	A	H	A	H	A	H	A	H	A	A	H	H	A	H	A	A	A	H	H	H
225	2K	BV4928r	42.2	H	H	A	A	H	H	A	A	H	H	A	H	H	H	H	H	A	H	H	H	H	A	A	H	A	H	A	H	A	H	A	H	A	H	A	A	H	H	A	H	A	A	A	H	H	H
226	2K	BV20494r	42.2	H	H	A	A	H	H	A	A	H	H	A	H	H	H	H	H	A	H	H	H	H	A	A	H	A	H	A	H	A	H	A	H	A	H	A	A	H	H	A	H	A	A	A	H	H	H
227	2K	BV20493	42.2	H	H	A	A	H	H	A	A	H	H	A	H	H	H	H	H	A	H	H	H	H	A	A	H	A	H	A	H	A	H	A	H	A	H	A	A	H	H	A	H	A	A	A	H	H	H
228	2K	BV4965	42.2	H	H	A	A	H	H	A	A	H	H	A	H	H	H	H	H	A	H	H	H	H	A	A	H	A	H	A	H	A	H	A	H	A	H	A	A	H	H	A	H	A	A	A	H	H	H
229	2K	BV4964	42.2	H	H	A	A	H	H	A	A	H	H	A	H	H	H	H	H	A	H	H	H	H	A	A	H	A	H	A	H	A	H	A	H	A	H	A	A	H	H	A	H	A	A	A	H	H	H
230	2K	BV4937r	42.2	H	H	A	A	H	H	A	A	H	H	A	H	H	H	H	H	A	H	H	H	H	A	A	H	A	-	A	H	A	H	A	H	A	H	A	A	H	H	A	-	A	A	A	H	H	H
231	2K	BV5387r	42.2	H	H	A	A	H	H	A	A	H	H	A	H	H	H	H	H	A	H	H	H	H	A	A	H	A	H	A	H	A	H	A	H	A	H	A	A	H	H	A	H	A	A	A	H	H	H
232	2K	BV4971	42.2	H	H	A	A	H	H	A	A	H	H	A	H	H	H	H	H	A	H	H	H	H	A	A	H	A	H	A	H	A	H	A	H	A	H	A	A	H	H	A	H	A	A	A	H	H	H
233	2K	BV7983r	42.2	H	-	A	A	H	H	A	A	H	H	A	H	H	H	H	H	A	H	H	H	H	A	A	H	A	H	A	H	A	H	A	H	A	H	A	A	H	H	A	H	A	A	A	H	H	H
234	2K	BV4888r	42.2	H	H	A	A	H	H	A	A	H	H	A	H	H	H	-	H	A	H	H	H	H	A	A	H	A	H	A	H	A	H	A	H	A	H	A	A	H	H	A	H	A	A	A	H	H	H
235	2K	BV4887	42.2	H	-	A	A	H	H	A	A	H	H	A	H	H	H	-	H	A	H	H	H	H	A	A	H	-	H	A	H	A	H	A	H	A	H	A	A	H	H	A	H	A	A	A	H	H	H
236	2K	BV4883	42.2	H	-	A	A	H	H	A	A	H	-	A	H	H	H	-	H	A	H	H	H	H	A	A	H	-	H	A	H	A	H	A	H	A	H	A	A	H	H	-	H	A	A	A	H	H	H
237	2K	BV4999r	42.7	H	H	A	-	-	H	A	A	H	H	-	H	H	H	-	H	A	H	H	H	-	A	-	H	A	H	A	H	A	H	A	H	A	H	A	A	H	H	A	H	A	A	A	H	H	H
238	2K	BV4580	45	H	H	A	A	A	H	A	A	H	H	A	H	H	H	A	A	A	H	H	H	H	A	A	H	A	H	A	H	A	H	A	H	A	H	A	A	H	H	A	A	A	A	A	-	H	H
239	2K	BV14035	45	H	H	A	A	-	H	A	A	H	H	A	H	H	H	A	A	A	H	H	H	H	A	A	H	A	H	A	H	A	H	A	H	A	H	A	A	H	H	H	A	A	A	A	H	H	H
240	2K	BV7110r	45	H	H	A	A	H	H	A	A	H	H	A	H	H	H	A	A	A	H	H	A	H	A	A	H	A	-	A	H	A	H	A	H	A	H	A	A	H	H	A	A	A	A	A	H	H	H
241	2K	BV7085	45	H	-	A	A	-	H	A	A	-	-	A	H	H	H	-	A	A	H	H	H	-	A	-	-	A	H	A	H	A	H	A	H	A	H	A	A	H	H	A	A	A	A	A	H	H	H
242	2K	BV7112	45	H	H	A	A	-	H	A	A	H	H	A	H	H	-	A	A	A	H	H	H	H	A	A	H	A	H	A	H	A	H	A	H	-	H	A	A	H	H	A	A	A	A	A	H	H	H
243	2K	BV7107	45	H	H	A	A	H	H	A	A	H	H	A	H	H	H	A	A	A	H	H	H	H	A	A	H	A	H	A	H	A	H	A	H	A	H	A	A	H	H	A	A	A	A	A	H	H	H
244	2K	BV7119r	45	H	H	A	A	-	H	A	A	H	H	A	H	H	H	A	A	-	H	H	H	H	A	A	H	A	H	A	H	A	H	A	H	A	H	A	A	H	H	A	A	A	-	A	H	H	H
245	2K	BV7120r	45	H	H	A	A	-	H	A	A	H	-	A	H	H	H	A	A	-	H	H	H	H	A	A	H	A	H	A	H	A	H	A	H	A	H	A	A	H	H	A	A	A	-	A	H	H	H
246	2K	BV30614r	45.2	H	H	A	A	H	H	A	A	H	H	A	H	H	H	A	A	A	H	H	H	H	A	A	H	A	H	A	H	A	H	A	H	A	H	A	A	H	H	A	A	A	A	A	H	H	H
247	2K	BV5028	45.4	H	H	A	A	H	H	A	A	H	H	A	H	H	H	A	A	A	H	H	H	H	A	A	H	A	H	A	H	A	H	A	H	A	H	A	A	H	H	A	A	A	A	A	H	H	H
248	2K	BV356	46.8	H	H	A	A	H	H	H	A	H	H	A	H	H	H	A	A	A	H	H	H	H	A	A	H	A	H	A	H	A	H	A	H	A	H	A	A	H	H	A	A	A	A	A	H	H	H
249	2K	BV355	46.8	H	H	A	A	H	H	H	A	H	H	A	H	H	H	A	A	A	H	H	H	H	A	A	H	A	H	A	H	A	H	A	H	A	H	A	A	H	H	A	A	A	A	A	H	H	H
250	2K	BV10704r	46.8	H	H	A	A	H	H	H	A	H	H	A	H	H	H	A	A	A	H	H	H	H	A	A	H	A	H	A	H	A	H	A	H	A	H	A	A	H	H	A	A	A	A	A	H	H	H
251	2K	BV10703	46.8	H	H	A	A	H	H	H	A	H	H	A	H	H	H	A	A	A	H	H	H	H	A	A	H	A	H	A	H	A	H	A	H	A	H	A	A	H	H	A	A	A	A	A	H	H	H
252	2K	BV31248	46.8	H	H	A	A	H	H	H	A	H	H	A	H	H	H	A	A	A	H	H	H	H	A	A	H	A	H	A	H	A	H	A	H	A	H	A	A	H	H	-	A	A	A	A	H	H	H
253	2K	BV7156r	47.3	H	H	A	A	H	H	H	A	H	H	A	H	H	H	A	A	A	H	H	H	H	A	A	H	A	H	A	H	A	H	A	H	A	H	A	A	H	H	A	A	A	A	A	H	H	H
254	2K	BV5030r	47.8	H	H	A	A	H	H	H	A	H	H	A	H	H	H	A	A	A	H	H	H	H	A	A	H	-	H	A	H	A	H	A	H	A	H	A	A	H	H	A	A	A	A	A	H	H	H
255	2K	BV5023r	48.3	H	H	A	A	H	H	H	A	H	H	A	H	H	H	A	A	A	H	H	H	H	A	A	H	A	H	A	H	A	H	A	H	A	H	A	A	H	H	A	A	A	A	A	H	H	H
256	2K	BV5079r	48.8	H	H	A	A	H	H	H	A	H	H	A	H	H	H	A	A	A	H	H	H	H	A	A	H	A	H	A	H	A	H	A	H	A	H	A	A	H	H	A	A	A	A	A	H	H	H
257	2K	BV5084r	48.8	H	H	A	A	H	H	H	A	H	H	A	H	H	H	A	A	A	H	H	H	H	A	A	H	A	H	A	H	A	H	A	H	A	H	A	A	H	H	A	A	A	A	A	H	H	H
258	2K	BV5083r	48.8	H	H	A	A	H	H	H	A	H	H	A	H	H	H	A	A	A	H	H	H	H	A	A	H	A	H	A	H	A	H	A	H	A	H	A	A	H	H	A	A	A	A	A	H	H	H
259	2K	BV5077	48.8	H	H	A	A	H	H	H	A	H	H	A	H	H	H	A	A	A	H	H	H	H	A	A	H	A	H	A	H	A	H	A	H	A	H	A	A	H	H	A	A	A	A	A	H	H	H
260	2K	BV5076	48.8	H	H	A	A	H	H	H	A	H	H	A	H	H	H	A	A	A	H	H	H	H	A	A	H	A	-	A	H	A	H	A	H	A	H	A	A	H	H	A	A	A	A	A	H	H	H
261	2K	BV5058	49.5	H	H	A	A	H	H	H	H	H	H	A	H	H	H	A	A	A	H	H	H	H	A	A	H	A	H	A	H	A	H	A	H	A	H	A	A	H	H	H	A	A	A	A	H	H	H
262	2K	BV5031	49.5	H	H	A	A	H	H	H	A	H	H	A	H	H	H	A	A	A	H	H	H	H	A	A	H	-	H	A	H	A	H	A	H	A	H	A	A	H	H	H	A	A	A	A	H	H	H
263	2K	BV20160	50.3	H	H	A	A	H	H	-	A	H	H	A	H	H	H	A	A	A	H	H	H	H	A	A	H	H	H	A	H	A	H	A	H	A	H	A	A	H	H	-	A	A	A	A	H	A	H
264	2K	BV5109	50.3	H	H	A	A	H	H	H	A	H	H	A	H	H	H	-	A	A	H	H	H	H	A	A	H	A	H	A	H	A	H	A	H	A	H	A	A	H	H	H	A	A	A	A	-	A	H
265	2K	BV5020	50.9	-	-	A	A	-	H	H	A	H	H	-	H	H	-	-	A	A	H	H	-	-	A	A	H	-	H	A	H	A	H	A	A	A	H	A	A	H	H	A	A	A	A	A	H	H	H
266	2K	BV4705r	50.9	H	-	A	A	H	H	H	A	H	H	A	H	H	H	A	A	A	H	H	H	H	A	A	H	A	H	A	H	A	H	A	H	A	H	A	A	H	H	A	A	A	A	A	-	H	H
267	2K	BV4709r	50.9	H	-	A	A	H	H	H	A	H	H	A	H	H	H	A	A	A	H	H	H	H	A	A	H	A	H	A	H	A	H	A	H	A	H	A	A	H	H	A	A	A	A	A	H	H	H
268	2K	BV4708r	50.9	H	H	A	A	H	H	H	A	H	H	A	H	H	H	A	A	A	H	H	H	H	A	A	H	A	H	A	H	A	H	A	H	A	H	A	A	H	H	A	A	A	A	A	H	H	H
269	2K	BV5123r	51.8	H	H	A	A	H	H	H	A	H	H	A	H	H	H	A	A	A	H	H	H	H	A	A	H	A	H	A	H	A	H	A	H	A	H	A	A	H	H	A	A	A	A	A	H	A	H
270	2K	BV5116r	51.8	H	H	A	A	H	H	H	A	H	H	A	H	H	H	A	A	A	H	H	H	H	A	A	H	A	H	A	H	A	H	A	H	A	H	A	A	H	H	A	A	A	A	A	H	A	H
271	2K	BV5117r	51.8	H	H	A	A	H	H	H	A	H	H	A	H	H	H	A	A	A	H	H	H	H	A	A	H	A	H	A	H	A	H	A	H	A	H	A	A	H	H	A	A	A	A	A	H	A	H
272	2K	BV5121r	51.8	H	H	A	A	H	H	H	A	H	H	A	H	H	H	A	A	A	H	H	H	H	A	A	H	A	H	A	H	A	H	A	H	A	H	A	A	H	H	A	A	A	A	A	H	A	H
273	2K	BV5114r	51.8	H	H	A	A	H	H	H	A	H	H	A	H	H	H	A	A	A	H	H	H	H	A	A	H	A	H	A	H	A	H	A	H	A	H	A	A	H	H	A	A	A	A	A	H	A	H
274	2K	BV5124r	52.3	H	H	-	A	H	H	H	A	H	H	A	H	H	H	A	A	A	H	H	H	H	A	A	H	A	-	A	H	A	H	A	H	A	H	A	A	H	H	A	A	A	A	A	H	A	H
275	2K	BV5126	52.8	H	H	A	A	H	H	H	A	H	H	A	H	H	H	A	A	A	H	H	H	H	A	A	H	A	H	A	H	A	H	A	H	A	H	A	A	H	H	H	A	A	A	A	H	A	H
276	2K	BV23583	53.4	H	H	A	A	H	H	H	A	H	H	A	H	-	H	A	A	A	H	H	H	H	A	A	H	A	H	A	H	A	H	A	H	A	H	A	A	H	H	H	A	A	A	A	H	A	H
277	2K	BV23579	53.8	H	H	A	A	-	H	H	A	H	H	A	H	H	H	A	A	-	H	H	H	H	A	A	H	A	H	A	H	A	H	A	H	A	H	A	A	H	H	-	A	A	A	A	H	A	H
278	2K	BV7355r	53.9	H	H	A	A	H	H	H	A	H	H	A	H	H	H	A	A	A	H	H	H	H	A	A	H	A	H	A	H	A	H	A	H	A	H	A	A	H	H	A	A	A	A	A	H	A	H
279	2K	BV7354r	53.9	H	H	A	A	H	H	H	A	H	H	A	H	H	H	A	A	A	H	H	H	H	A	A	H	A	H	A	H	A	H	A	H	A	H	A	A	H	H	A	A	A	A	A	H	A	H
280	2K	BV7365	54.4	H	H	A	A	H	H	H	A	H	H	A	H	H	H	A	A	A	H	H	H	H	A	A	H	A	H	A	H	A	H	A	H	A	H	A	A	H	H	-	A	A	A	A	H	A	H
281	2K	BV7370r	54.9	-	H	A	A	H	H	-	-	H	H	A	H	H	H	A	A	-	H	H	H	H	A	A	H	A	H	A	H	A	-	A	H	A	H	A	A	H	H	A	A	A	A	A	H	A	H
282	2K	BV5176r	56.3	H	H	A	A	H	H	H	A	H	H	A	H	H	H	A	A	A	H	H	-	H	A	A	H	A	H	A	H	A	H	A	H	A	H	A	A	H	H	A	A	A	A	A	H	A	H
283	2K	BV5180r	56.3	H	H	A	A	H	H	H	A	H	H	A	H	H	H	A	A	A	H	H	H	H	A	A	H	A	H	A	H	A	H	A	H	A	H	A	A	H	H	A	A	A	A	A	H	A	H
284	2K	BV5178r	56.3	H	H	A	A	H	H	H	A	H	H	A	H	H	H	A	A	A	H	H	H	H	A	A	H	A	H	A	H	A	H	A	H	A	H	A	A	H	H	A	A	A	A	A	H	A	H
285	2K	BV5128r	56.3	H	H	A	A	-	H	H	A	H	H	A	H	H	H	-	A	A	H	H	H	H	A	A	H	A	H	A	H	A	H	A	H	-	H	A	A	H	H	A	A	A	A	A	H	A	H
286	2K	BV5133r	56.3	H	H	A	A	-	H	H	A	H	H	A	H	H	H	A	A	-	H	H	H	H	A	A	H	A	H	A	H	A	H	A	H	A	H	A	A	H	H	A	A	A	A	A	H	-	H
287	2K	BV5129	56.8	H	H	A	A	H	H	H	A	H	H	A	H	H	-	A	A	A	H	H	H	H	A	A	H	A	H	A	H	A	H	A	H	A	H	A	A	H	H	H	A	A	A	A	H	A	H
288	2K	BV5167	56.8	H	H	A	A	H	H	H	A	H	H	A	H	H	H	A	A	A	H	H	H	H	A	A	H	A	H	A	H	A	H	A	H	A	H	A	A	H	H	H	A	A	A	A	H	A	H
289	2K	BV5170	56.8	H	H	A	A	H	H	H	A	H	H	A	H	H	H	A	A	A	H	H	H	H	A	A	H	A	H	A	H	A	H	A	H	A	H	A	A	H	H	H	A	A	A	A	H	A	H
290	2K	BV5179	56.8	H	H	A	A	H	H	H	A	H	H	A	H	H	H	A	A	A	H	H	H	H	A	A	H	A	H	A	H	A	H	A	H	A	H	A	A	H	H	H	A	A	A	A	H	A	H
291	2K	BV5131	56.8	H	H	A	A	H	H	H	A	H	H	A	H	H	H	A	A	A	H	H	H	H	A	A	H	A	-	A	H	A	H	A	H	A	H	A	A	H	H	H	A	A	A	A	H	A	H
292	2K	BV5155	57.8	H	H	A	A	H	H	H	A	H	H	A	H	H	H	-	A	A	H	H	H	H	A	A	H	A	H	A	A	A	H	A	H	A	H	A	A	H	H	H	A	A	A	A	H	A	H
293	2K	BV5016r	58.3	H	H	A	A	H	H	H	A	H	H	A	H	H	H	A	A	A	H	H	H	H	A	A	H	A	H	A	A	A	H	A	H	A	H	A	A	H	H	A	A	A	A	A	H	A	H
294	2K	BV5152r	58.3	H	H	A	A	H	H	H	A	H	H	A	H	H	H	A	A	A	H	H	H	H	A	A	H	A	H	A	A	A	H	A	H	A	H	A	A	H	H	A	A	A	A	A	H	A	H
295	2K	BV5153r	58.3	H	H	A	A	H	H	H	A	H	H	A	H	H	H	A	A	A	H	H	H	H	A	A	H	A	H	A	A	A	H	A	H	A	H	A	A	H	H	A	A	A	A	A	H	A	H
296	2K	BV5157	58.3	H	H	A	A	H	H	H	A	H	H	A	H	H	-	-	A	A	H	H	H	H	A	-	H	A	H	A	A	A	H	A	H	A	H	A	A	H	H	A	A	A	A	A	H	A	H
297	2K	BV5196r	60.7	H	H	A	A	H	H	H	A	H	H	A	H	H	H	-	A	A	H	H	H	H	A	A	H	A	H	A	-	A	H	A	H	-	H	A	H	H	A	A	A	A	A	A	A	A	H
298	2K	BV5244r	61.2	-	H	A	A	H	H	H	A	H	H	A	H	H	H	A	A	A	H	H	H	H	A	A	-	A	H	A	A	A	H	A	H	A	H	A	-	H	A	A	A	A	A	A	A	A	H
299	2K	BV5247r	61.2	H	H	A	A	H	H	H	A	H	H	A	H	H	H	A	A	A	H	H	H	H	A	A	H	A	H	A	A	A	H	A	H	A	H	A	H	H	A	A	A	A	A	A	A	A	H
300	2K	BV5250r	61.2	H	H	A	A	H	H	H	A	H	H	A	H	H	H	A	A	A	H	H	H	H	A	A	H	A	H	A	A	A	H	A	H	A	H	A	H	H	A	A	A	A	A	A	A	A	H
301	2K	BV5283r	61.2	H	H	A	A	H	H	H	A	H	H	A	H	H	H	A	A	A	H	H	H	H	A	A	H	A	H	A	A	A	H	A	H	A	H	A	H	H	A	A	A	A	A	A	A	A	H
302	2K	BV5229r	61.7	H	H	A	A	H	H	H	A	H	H	A	H	H	H	A	A	A	H	H	H	H	A	A	H	A	H	A	A	A	H	A	H	A	H	A	H	H	A	A	A	A	A	A	A	A	H
303	2K	BV5234r	61.7	H	H	A	A	H	H	H	A	H	H	A	H	H	H	A	A	A	H	H	H	H	A	A	H	A	H	A	A	A	H	A	H	A	H	A	H	H	A	A	A	A	A	A	A	A	H
304	2K	BV5218	62.2	H	H	A	A	H	H	H	A	H	H	A	H	H	H	A	A	A	H	H	H	H	A	A	H	A	H	A	A	A	H	A	H	A	H	A	H	H	A	H	A	A	A	A	A	A	H
305	2K	BV5213	62.2	H	H	A	A	H	H	H	A	H	H	A	H	H	H	A	A	A	H	H	H	H	A	A	H	A	H	A	A	A	H	A	H	A	H	A	H	H	A	H	A	A	A	A	A	A	H
306	2K	BV5349	63.7	H	H	A	A	A	H	H	A	H	H	A	H	H	H	A	A	A	H	H	H	H	A	A	H	A	H	A	A	A	H	A	H	A	H	A	H	H	A	H	A	A	A	A	A	A	H
307	2K	BV5550	73.3	H	H	A	A	H	H	H	A	A	H	A	H	H	H	A	A	A	A	H	H	H	A	H	H	A	H	A	A	A	H	A	H	A	H	A	A	H	A	H	A	A	A	A	-	A	A
308	2K	BV5564r	75.9	H	H	A	A	H	H	H	A	A	H	A	H	H	A	A	A	A	A	H	H	H	A	H	H	A	A	A	A	A	H	A	H	A	H	A	A	H	A	H	A	A	A	A	A	A	A
309	2K	BV5576	75.9	H	H	A	A	H	H	-	A	A	H	A	H	H	A	A	A	A	A	H	H	H	A	H	H	A	A	A	A	A	H	A	H	A	H	A	A	H	A	H	A	A	A	A	A	A	A
310	2K	BV5592r	76.4	H	H	A	A	H	H	H	A	A	H	A	H	H	A	A	A	A	A	H	H	H	A	H	H	A	A	A	A	H	H	A	H	A	H	A	A	H	A	H	A	A	A	A	A	A	A
311	2N	BV5790	0	A	A	H	A	H	A	-	A	A	A	H	A	A	A	A	A	-	H	A	A	A	H	A	H	H	H	A	-	-	-	A	A	A	-	A	A	A	A	H	-	H	A	A	H	H	A
312	2N	BV5926	15.5	H	H	H	A	H	A	H	H	A	A	H	A	A	A	A	A	H	H	H	A	A	H	A	H	H	H	A	H	H	H	A	A	A	A	A	H	A	H	H	H	H	A	A	H	H	H
313	2N	BV3986	22.4	H	H	H	A	H	A	H	H	A	A	H	A	A	A	A	A	H	A	-	A	A	H	A	-	H	H	A	H	-	H	A	A	A	A	A	-	A	H	A	H	H	A	A	H	H	H
314	2N	BV7558	24.6	H	H	H	A	H	A	H	H	A	A	H	A	A	A	A	A	H	H	H	A	A	H	A	H	H	H	A	H	H	H	A	A	A	A	A	H	A	H	H	H	H	A	A	H	H	H
315	2N	BV5803r	27.5	H	A	H	A	H	A	H	H	A	A	H	A	A	A	A	A	H	H	H	-	A	H	A	H	H	H	A	H	H	A	A	A	A	A	A	H	A	H	H	H	H	A	A	H	H	H
316	2N	BV5678r	29.8	H	A	H	A	H	A	H	H	A	A	H	A	A	A	A	A	H	H	H	A	A	H	A	H	H	H	A	H	H	A	A	A	A	A	A	-	A	H	A	H	H	A	A	-	H	H
317	2N	BV7566r	31.6	H	A	H	A	H	A	H	H	A	A	H	A	A	A	A	A	H	H	H	A	A	H	A	H	H	H	A	H	H	A	A	A	A	A	A	H	A	H	A	H	H	A	A	-	H	H
318	2N	BV7569	31.8	H	A	H	A	H	A	H	H	A	A	H	A	A	A	A	A	H	H	H	A	A	H	A	H	H	H	A	H	H	A	A	A	A	A	A	H	A	H	H	H	H	A	A	H	H	H
319	2N	BV7567	31.8	H	A	H	A	H	A	H	H	A	A	H	A	A	A	A	A	H	H	H	A	A	H	A	H	H	H	A	H	H	A	A	A	A	A	A	H	A	H	H	H	H	A	A	H	H	H
320	2N	BV5829r	32.7	H	A	H	A	H	A	H	H	A	A	H	A	A	A	A	A	H	H	H	A	A	H	A	H	H	H	A	H	H	A	A	A	A	A	A	A	A	H	H	H	H	H	A	H	H	H
321	2N	BV5827	32.7	H	A	H	A	-	A	-	H	A	A	H	A	A	A	A	A	-	H	H	A	A	H	-	H	-	H	A	H	H	A	A	A	A	A	A	A	A	H	-	H	H	H	A	-	H	H
322	2N	BV4120r	34.7	H	A	H	A	H	A	H	H	-	A	H	A	A	A	H	A	H	H	H	A	A	H	A	H	H	H	A	H	H	A	-	A	A	A	A	A	A	H	A	H	H	H	A	H	H	H
323	2N	BV4122r	34.7	H	A	H	A	H	A	H	H	-	A	H	A	A	A	H	A	H	H	H	A	A	H	A	H	H	H	A	H	H	A	-	A	A	A	A	A	A	H	A	H	H	H	A	H	H	H
324	2N	BV29999r	36.7	H	A	H	A	H	A	H	H	A	A	H	A	A	A	A	A	H	H	H	A	A	H	A	H	H	H	A	H	H	A	A	A	A	A	A	A	A	H	A	H	H	H	A	H	H	H
325	2N	BV30003r	36.7	H	A	H	A	H	A	H	H	A	A	H	A	A	A	A	A	H	H	H	A	A	H	A	H	H	H	A	H	H	A	A	A	A	A	A	A	A	H	A	H	H	H	A	H	H	H
326	2N	BV31362r	36.7	H	A	H	A	H	A	H	H	A	A	H	A	A	A	A	A	H	H	H	A	A	H	A	H	H	H	A	H	H	A	A	A	A	A	A	A	A	H	A	H	H	H	A	H	H	H
327	2N	BV5842r	36.7	H	A	H	A	H	A	H	H	A	A	H	A	A	A	A	A	H	H	H	A	A	H	A	H	H	H	A	H	H	A	A	A	A	A	A	A	A	H	A	H	H	H	A	H	H	H
328	2N	BV5845	37.2	H	A	H	A	H	A	H	H	A	A	H	A	A	A	A	A	H	H	H	A	A	H	A	H	H	H	A	H	H	A	A	A	A	A	A	A	A	H	H	H	H	H	A	H	H	H
329	2N	BV31363	37.2	H	A	H	A	H	A	H	H	A	A	H	A	A	A	A	A	H	H	H	A	A	H	A	H	H	H	A	H	H	A	A	A	A	A	A	A	A	H	H	H	H	H	A	H	H	H
330	2N	BV5850	37.2	H	A	H	A	H	A	H	H	A	A	H	A	A	A	A	A	H	H	H	A	A	H	A	H	H	H	A	H	H	A	A	A	A	A	A	A	A	H	H	H	H	H	A	H	H	H
331	2N	BV5851	37.2	H	A	H	A	H	A	H	H	A	A	H	A	A	A	A	A	H	H	H	A	A	H	A	H	H	H	A	H	H	A	A	A	A	A	A	A	A	H	H	H	H	H	A	H	H	H
332	2N	BV5849	37.2	H	A	H	A	H	A	H	H	A	A	H	A	A	A	A	A	H	H	H	A	A	H	A	H	H	H	A	H	H	A	A	A	A	A	A	A	A	H	H	H	H	H	A	H	H	H
333	2N	BV5841	37.2	H	A	-	A	H	A	H	H	A	A	H	A	A	A	A	A	H	H	H	A	A	H	A	H	H	H	A	H	H	A	A	A	A	A	A	A	A	H	-	H	H	H	A	H	H	H
334	2N	BV18084	46.8	A	A	H	A	H	A	H	H	A	A	H	A	A	A	A	A	H	H	H	A	A	H	A	H	H	H	A	H	H	A	A	H	A	A	A	A	A	H	A	H	H	H	A	H	H	H
335	2N	BV5977r	47.8	A	A	H	A	H	A	H	H	A	A	H	A	A	A	A	A	H	A	H	A	A	H	A	H	H	H	A	H	H	A	A	H	A	A	A	A	A	H	A	H	H	H	H	H	H	H
336	2N	BV5974r	47.8	A	A	H	A	H	A	H	H	A	A	H	A	A	A	A	A	H	A	H	A	A	H	A	H	H	H	A	H	H	A	A	H	A	A	A	A	A	H	A	H	H	H	H	H	H	H
337	2N	BV6234	55.8	A	A	H	A	H	A	H	A	A	A	H	A	A	A	A	A	H	A	H	A	A	H	A	H	H	H	A	H	H	A	A	H	A	A	A	A	A	H	A	H	H	H	H	A	H	H
338	2N	BV22359	59.3	A	A	H	A	H	A	H	A	A	A	H	A	A	A	A	A	H	A	H	A	A	H	-	H	A	H	A	H	H	A	A	-	-	A	-	A	A	H	A	H	A	H	H	A	H	A
339	2N	BV22361	60.1	A	A	H	A	H	A	H	A	A	A	H	A	A	A	A	A	H	A	H	A	A	H	-	H	H	H	A	H	H	A	A	H	H	A	-	A	A	H	A	H	-	H	H	A	H	A
340	2N	BV5697r	64.6	-	A	H	A	-	A	H	-	A	A	H	A	A	-	A	A	H	A	H	A	-	H	-	H	H	H	A	H	H	A	A	H	-	A	A	A	A	H	A	H	H	H	H	H	H	H
341	2N	BV6683	64.6	A	A	H	A	H	A	H	A	A	A	H	A	A	A	A	A	H	A	H	A	A	H	A	H	H	H	A	H	H	A	A	H	H	A	A	A	A	H	A	H	H	H	H	H	H	H
342	2N	BV23982	64.6	A	A	H	A	H	A	H	A	A	A	H	A	A	A	A	A	H	A	H	A	A	H	A	H	H	H	A	H	H	A	A	H	H	A	A	A	A	H	A	H	H	H	H	H	H	H
343	2N	BV6384	64.8	A	-	H	A	H	A	H	A	A	A	H	A	A	-	A	A	H	A	H	A	A	H	A	H	-	H	A	H	H	A	A	-	H	A	A	A	A	-	-	H	H	H	H	H	H	-
344	2N	BV6533r	65	A	A	H	A	H	A	H	A	A	A	H	A	A	A	A	A	H	A	H	A	A	H	A	H	H	H	A	H	H	A	A	H	H	A	A	A	A	H	A	H	H	H	H	H	H	A
345	2N	BV6514r	65	A	A	H	A	H	A	H	A	A	A	H	A	A	A	A	A	H	A	H	A	A	H	A	H	H	H	A	H	H	A	A	H	H	A	A	A	A	H	A	H	H	H	H	H	H	A
346	2N	BV6577	65.9	A	A	H	A	H	A	H	A	A	A	H	A	A	A	A	A	H	A	H	A	A	H	A	H	H	H	A	H	H	A	A	H	H	A	A	A	A	H	A	H	H	H	H	H	H	A
347	2N	BV6196	66.4	A	A	H	A	H	A	H	A	A	A	H	A	A	A	A	A	H	A	H	-	A	H	A	H	H	H	A	H	H	A	A	H	H	A	A	A	A	H	-	H	H	H	H	H	H	A
348	2N	BV6584r	66.4	A	A	H	A	H	A	H	A	A	A	H	A	A	A	A	A	H	A	H	A	A	H	A	H	H	H	A	H	H	A	A	H	H	A	A	A	A	H	A	H	H	H	H	H	H	A
349	2N	BV6585	66.4	-	A	H	A	-	A	H	A	A	A	H	A	A	A	A	A	H	A	H	-	A	H	A	H	H	H	A	H	H	A	A	H	H	A	A	A	A	H	A	H	H	H	H	-	H	A
350	2N	BV6587	66.4	-	A	H	A	-	A	H	A	A	A	H	A	A	A	A	A	-	A	H	-	A	H	A	-	H	H	A	H	H	A	A	H	H	A	-	A	A	H	A	H	H	H	H	-	H	A
351	2N	BV6703r	67.8	A	A	H	A	H	A	H	A	A	A	H	A	A	A	A	A	H	A	H	A	A	H	A	H	H	H	A	H	A	A	A	H	H	A	A	A	A	H	A	H	H	H	H	H	H	A
352	2N	BV30652r	67.8	A	A	H	A	H	A	H	A	A	A	H	A	A	A	A	A	H	A	H	A	A	H	A	H	H	H	A	H	A	A	A	H	H	A	A	A	A	H	A	H	H	H	H	H	H	A
353	2N	BV30653r	67.8	A	A	H	A	H	A	H	A	A	A	H	A	A	A	A	A	H	A	H	A	A	H	A	H	H	H	A	H	A	A	A	H	H	A	A	A	A	H	A	H	H	H	H	H	H	A
354	2N	BV24545	67.8	A	A	H	A	H	A	H	A	A	A	H	A	A	A	A	A	H	A	H	A	A	H	A	H	H	H	A	H	A	A	A	H	H	A	A	A	A	H	A	H	H	H	H	H	H	A
355	2N	BV6601	68.3	A	A	H	A	H	A	-	A	A	A	H	A	A	A	A	A	-	A	H	A	A	H	A	H	H	H	A	H	A	A	A	H	-	A	A	A	A	H	A	H	H	H	H	H	-	A
356	2N	BV6645	68.3	A	A	H	A	H	A	H	A	A	A	H	A	A	A	A	A	H	A	H	A	A	H	A	H	H	H	A	H	A	A	A	H	H	A	A	A	A	H	A	H	H	H	H	H	H	A
357	2N	BV29681	68.3	A	A	H	A	H	A	H	A	A	A	H	A	A	A	A	A	H	A	H	A	A	H	A	H	H	H	A	H	A	A	A	H	-	A	A	A	A	H	A	H	H	-	H	-	-	A
358	2N	BV6657r	68.8	A	A	H	A	H	A	H	A	A	A	H	A	A	A	A	A	H	A	H	A	A	H	A	H	H	H	A	H	A	A	A	H	H	A	A	A	A	H	A	H	H	H	H	H	H	A
359	2N	BV6727r	69.3	A	A	H	A	H	A	H	A	A	A	H	A	A	A	A	A	H	A	H	A	A	H	A	H	H	H	A	H	A	A	A	H	H	A	A	A	A	H	A	H	H	H	H	H	H	A
360	2N	BV6778r	70.7	-	A	H	A	H	-	H	A	A	-	H	A	-	-	A	-	H	-	H	A	A	H	A	H	H	H	A	H	A	A	A	H	H	A	A	-	A	H	A	H	H	H	H	H	H	-
361	2N	BV6779r	70.7	-	A	H	A	H	-	H	A	A	-	H	A	-	-	A	-	H	-	H	A	A	H	A	H	H	H	A	H	A	A	A	H	H	A	A	-	A	H	A	H	H	H	H	H	H	-
362	2N	BV6824	70.7	A	A	H	A	H	A	H	A	A	A	H	A	A	A	A	A	H	A	H	A	A	H	A	H	H	H	A	H	A	A	A	H	H	A	A	A	A	H	A	H	H	H	H	H	H	A
363	2N	BV6840	70.7	A	A	H	A	H	A	H	A	A	A	H	A	A	A	A	A	H	A	H	A	A	H	A	H	H	H	A	H	A	A	A	H	H	A	A	A	A	H	A	H	H	H	H	H	H	A
364	2N	BV24537r	70.7	A	A	H	A	H	A	H	A	A	A	H	A	A	A	A	A	H	A	H	A	A	H	A	H	H	H	A	H	A	A	A	H	H	A	A	A	A	H	A	H	H	H	H	H	H	A
365	2N	BV6803	70.7	-	A	H	A	H	A	H	A	A	A	H	A	A	A	A	A	H	A	H	A	A	H	A	H	H	H	A	H	A	A	A	H	H	A	A	A	A	H	A	H	H	H	H	H	H	A
366	2N	BV6792r	70.7	A	A	H	A	H	A	H	A	A	A	H	A	A	A	A	A	H	A	H	A	A	H	A	H	H	H	A	H	A	A	A	H	H	-	A	A	A	H	A	H	H	H	H	H	H	A
367	2N	BV6769	70.7	A	A	H	A	-	A	H	A	A	A	H	A	A	A	A	A	H	A	H	A	A	H	A	H	H	H	A	H	A	A	A	H	H	A	A	A	A	H	A	H	H	H	H	H	H	A
368	2N	BV6789	70.7	A	A	H	A	H	A	H	A	A	A	H	A	A	A	A	A	H	A	H	A	A	H	A	H	H	H	A	H	A	A	A	H	H	A	A	A	A	H	A	H	H	H	H	H	H	A
369	2N	BV6788r	70.7	A	A	H	A	H	A	H	A	A	A	H	A	A	A	A	A	H	A	H	A	A	H	A	H	H	H	A	H	A	A	A	H	H	A	A	A	A	H	A	H	H	H	H	H	H	A
370	2N	BV6784r	70.7	A	A	H	A	H	A	H	A	A	A	H	A	A	A	A	A	H	A	H	A	A	H	A	H	H	H	A	H	A	A	A	H	H	A	A	A	A	H	A	H	H	H	H	H	H	A
371	2N	BV2412r	70.7	A	A	H	A	H	A	H	A	A	A	H	A	A	A	A	A	H	A	H	A	A	H	A	H	H	H	A	H	A	A	A	H	H	A	A	A	A	H	A	H	H	H	H	H	H	A
372	2N	BV6833r	70.7	A	A	H	A	H	A	H	A	A	A	H	A	A	A	A	A	H	A	H	A	A	H	A	H	H	H	A	H	A	A	A	H	H	A	A	A	A	H	A	H	H	H	H	H	H	A
373	2N	BV6834r	70.7	A	A	H	A	H	A	H	A	A	A	H	A	A	A	A	A	H	A	H	A	A	H	A	H	H	H	A	H	A	A	A	H	H	A	A	A	A	H	A	H	H	H	H	H	H	A
374	2N	BV6785r	70.7	A	A	H	A	H	A	H	A	A	A	H	A	A	A	A	A	H	A	H	A	A	H	A	H	H	H	A	H	A	A	A	H	H	A	A	A	A	H	A	H	H	H	H	H	H	A
375	2N	BV6791	70.7	A	A	H	A	H	A	H	A	A	A	H	A	A	A	A	A	H	A	H	A	A	H	A	H	H	H	A	H	A	A	A	H	H	A	A	A	A	H	A	H	H	H	H	H	H	A
376	2N	BV6781r	70.7	A	A	H	A	H	A	H	A	A	A	H	A	A	A	A	A	H	A	H	A	A	H	A	H	H	H	A	H	A	A	A	H	H	A	A	A	A	H	A	H	H	H	H	H	H	A
377	2N	BV30475	70.7	A	A	H	A	H	A	H	A	A	A	H	A	A	A	A	A	H	A	H	A	A	H	A	H	H	H	A	H	A	A	A	H	H	A	A	A	A	H	A	H	H	H	H	H	H	A
378	2N	BV6729r	70.7	A	A	H	A	H	A	H	A	A	A	H	A	A	A	A	A	H	A	H	A	A	H	A	H	-	H	A	H	A	A	A	H	H	A	A	A	A	H	A	H	H	H	H	H	H	A
379	2N	BV6808	70.7	A	A	H	A	H	A	H	A	A	A	H	A	A	A	A	A	H	A	H	A	A	H	A	H	H	H	A	H	A	A	A	H	H	A	A	A	A	H	A	H	H	H	H	H	H	A
380	2N	BV6811r	70.7	A	A	H	A	H	A	H	A	A	A	H	A	A	A	A	A	H	A	H	A	A	H	A	H	H	H	A	H	A	A	A	H	H	A	A	A	A	H	A	H	H	H	H	H	H	A
381	2N	BV31026r	70.7	A	A	H	A	H	A	H	A	A	A	H	A	A	A	A	A	H	A	H	A	A	H	A	H	H	H	A	H	A	A	A	H	H	A	A	A	A	H	A	H	H	H	H	H	H	A
382	2N	BV31027r	70.7	A	A	H	A	H	A	H	A	A	A	H	A	A	A	A	A	H	A	H	A	A	H	A	H	H	H	A	H	A	A	A	H	H	A	A	A	A	H	A	H	H	H	H	H	H	A
383	2N	BV6722r	70.7	A	A	H	A	H	A	H	A	A	A	H	A	A	A	A	A	H	A	H	A	A	H	A	H	H	H	A	H	A	A	A	H	H	A	A	A	A	H	A	H	H	H	H	H	H	A
384	2N	BV6719	70.7	A	A	H	A	H	A	H	A	A	A	H	A	A	A	A	A	H	A	H	A	A	H	A	H	H	H	A	H	A	A	A	H	H	A	A	A	A	H	A	H	H	H	H	H	H	A
385	2N	BV6786	70.7	A	A	H	A	H	A	H	A	A	A	H	A	A	A	A	A	H	A	H	A	A	H	A	H	H	H	A	H	A	A	A	H	H	A	A	A	A	H	A	H	H	H	H	H	H	A
386	2N	BV6930r	70.9	A	A	H	A	H	A	H	A	A	A	H	A	A	A	A	A	H	A	H	A	A	H	A	H	H	H	A	H	A	A	A	H	H	A	A	A	A	H	A	-	H	H	H	H	H	A
387	2N	BV6855	71.2	A	A	H	A	-	A	H	A	A	A	H	A	A	A	A	A	-	A	H	A	A	-	A	-	H	H	A	H	A	A	A	H	-	A	A	A	A	H	A	A	H	A	-	-	-	A
388	2N	BV6849	71.2	A	A	H	A	H	A	H	A	A	A	H	A	A	A	A	A	H	A	H	A	A	H	A	H	H	H	A	H	A	A	A	H	H	A	A	A	A	H	A	H	H	H	H	-	H	A
389	2N	BV6897r	71.2	-	A	H	A	H	A	-	A	A	A	H	A	A	A	A	A	H	A	H	A	A	H	A	H	H	H	A	H	A	A	A	H	H	A	A	A	A	H	-	H	H	H	H	H	H	A
390	2N	BV6898r	71.2	-	A	H	A	H	A	H	A	A	A	H	A	A	A	A	A	H	A	H	A	A	H	A	H	H	H	A	H	A	A	A	H	H	A	A	A	A	H	A	H	H	H	H	H	H	A
391	2N	BV6929	71.2	A	A	H	A	H	A	H	A	A	A	H	A	A	A	A	A	H	A	H	A	A	H	A	H	H	H	A	H	A	A	A	H	H	A	A	A	A	H	A	H	H	H	H	H	H	A
392	2N	BV6905	71.4	A	A	H	A	H	A	H	A	A	A	H	A	A	A	-	A	H	A	H	A	A	H	A	H	H	H	A	H	A	A	A	H	-	A	A	A	A	H	A	H	H	H	H	H	H	A
393	2N	BV6937r	71.6	A	A	H	A	H	A	H	A	A	A	H	A	A	A	A	A	H	A	H	A	A	H	-	H	H	H	A	H	A	A	A	H	H	A	A	A	A	H	A	H	H	H	H	H	H	A
394	2N	BV6909r	71.6	A	A	H	-	H	A	H	A	A	A	H	-	A	A	-	A	H	A	H	A	A	H	A	H	H	H	A	H	A	A	A	H	H	A	A	A	A	H	A	H	H	H	H	H	H	A
395	2N	BV6871r	71.6	A	A	H	A	H	A	H	A	A	-	H	A	A	-	-	A	H	A	H	A	-	H	-	H	H	H	A	H	A	A	A	H	H	A	A	A	A	H	-	H	H	H	H	H	H	A
396	2N	BV7017r	72.1	A	-	H	A	H	A	H	A	A	A	H	A	A	A	A	A	H	A	H	A	A	H	A	H	H	H	A	H	A	A	A	H	H	H	A	A	A	H	A	H	H	H	H	H	H	A
397	2N	BV7016	72.1	A	-	H	A	H	A	H	A	A	A	H	A	A	A	A	A	H	A	H	A	A	H	A	H	H	H	A	H	A	A	A	H	H	A	A	A	A	H	A	H	H	H	H	H	H	A
398	2N	BV6939	72.1	A	A	H	A	H	A	H	A	A	A	H	A	A	A	A	A	H	A	H	A	A	H	A	H	H	H	A	H	A	A	A	-	H	A	A	A	A	H	A	H	H	H	H	-	H	A
399	2N	BV6940	72.1	A	A	H	A	H	A	H	A	A	A	H	A	A	A	A	A	H	A	H	A	A	H	A	H	H	H	A	H	A	A	A	-	H	A	A	A	A	H	A	H	H	H	H	-	H	A
400	2N	BV7002	72.1	-	A	H	A	-	A	-	-	A	A	H	-	A	A	A	A	-	A	H	A	-	H	A	H	H	H	A	H	A	-	A	H	H	A	A	A	A	H	A	H	H	H	H	H	-	A
401	2N	BV6947r	72.1	-	A	H	A	H	-	H	A	A	-	H	A	-	-	A	-	H	-	H	A	A	H	-	H	H	H	A	H	A	A	A	H	H	A	A	-	A	H	A	H	H	H	H	H	H	-
402	2N	BV7009	72.6	A	A	H	A	H	A	H	A	A	A	H	A	A	-	-	A	H	A	H	A	A	H	-	H	H	H	A	H	A	A	A	H	H	A	A	A	A	H	-	H	H	H	H	H	H	A
403	2N	BV6989r	72.6	A	A	H	A	H	A	H	A	A	A	H	A	A	A	A	A	H	A	H	A	A	H	A	H	H	H	A	H	A	A	A	H	H	A	A	A	A	H	A	H	H	H	H	H	H	A
404	2N	BV6991r	72.6	A	A	H	A	H	A	H	A	A	A	H	A	A	A	A	A	H	A	H	A	A	H	A	H	H	H	A	H	A	A	A	H	H	A	A	A	A	H	A	H	H	H	H	H	H	A
405	2N	BV6993	72.6	A	A	H	A	H	A	H	A	A	A	H	A	A	A	A	A	H	A	H	A	A	H	A	H	H	H	A	H	A	A	A	H	H	A	A	A	A	H	A	H	H	H	H	H	H	A
406	2N	BV6994r	72.6	A	A	H	A	H	A	H	A	A	A	H	A	A	A	A	A	H	A	H	A	A	H	A	H	H	H	A	H	A	A	A	H	H	A	A	A	A	H	A	H	H	H	H	H	H	A
407	2N	BV6990	72.6	A	A	H	A	H	A	H	A	A	A	H	A	A	A	A	A	H	A	H	A	A	H	A	H	H	H	A	H	A	A	A	H	H	A	A	A	A	H	A	H	H	H	H	H	H	A
408	2N	BV6979r	72.6	A	A	H	A	H	A	H	A	A	A	H	A	A	A	A	A	H	A	H	A	A	H	A	H	H	H	A	H	A	A	A	H	H	A	A	A	A	H	A	H	H	H	H	H	H	A
409	2N	BV6978r	72.6	A	A	H	A	H	A	H	A	A	A	H	A	A	A	A	A	H	A	H	A	A	H	A	H	H	H	A	H	A	A	A	H	H	A	A	A	A	H	A	H	H	H	H	H	H	A
410	2N	BV6972r	72.6	A	A	H	A	H	A	H	A	A	A	H	A	A	A	A	A	H	A	H	A	A	H	A	H	H	H	A	H	A	A	A	H	H	A	A	A	A	H	A	H	H	H	H	H	H	A
411	2N	BV7003r	72.6	A	A	H	A	H	A	H	A	A	A	H	A	A	A	A	A	H	A	H	A	A	H	A	H	H	H	A	H	A	A	A	H	H	A	A	A	A	H	A	H	H	H	H	H	H	A
412	2N	BV6988r	72.6	A	A	H	A	H	A	H	A	A	A	H	A	A	A	A	A	H	A	H	A	A	H	A	H	H	H	A	H	A	A	A	H	H	A	A	A	A	H	A	H	H	H	H	H	H	A
413	2N	BV6992r	72.6	A	A	H	A	H	A	H	A	A	A	H	A	A	A	A	A	H	A	H	A	A	H	A	H	H	H	A	H	A	A	A	H	H	A	A	A	A	H	A	H	H	H	H	H	H	A
414	2N	BV6999	72.6	A	A	H	A	H	A	H	A	A	A	H	A	A	A	A	A	H	A	H	A	A	H	A	H	-	H	A	H	A	A	A	H	H	A	A	A	A	H	A	H	H	H	H	H	H	A
415	2N	BV7068r	73.5	A	A	H	A	H	A	H	A	A	A	H	A	A	A	-	A	H	A	H	-	A	H	A	H	H	H	A	H	A	A	A	H	H	A	A	A	A	H	A	H	H	H	H	H	H	A
416	2N	BV7046	74	A	A	H	A	H	A	H	A	A	A	H	A	A	A	A	-	H	-	H	A	A	H	-	H	H	H	A	H	A	A	A	H	H	A	A	A	A	H	H	H	H	H	H	H	H	A
417	2N	BV7058	74	A	A	H	A	H	A	H	A	A	A	H	A	A	A	A	A	H	A	H	A	A	H	A	H	H	H	A	H	A	A	A	H	H	A	A	A	A	H	H	H	H	H	H	H	H	A
418	2N	BV7132	74	A	A	H	A	H	A	H	A	A	A	H	A	A	A	A	A	H	A	H	A	A	H	A	H	H	H	A	H	A	A	A	H	H	A	A	A	A	H	H	H	H	H	H	H	H	A
419	2N	BV7061	74	A	A	H	A	H	A	H	A	A	A	H	A	A	A	A	A	H	A	H	A	A	H	A	H	H	H	A	H	A	A	A	H	H	A	A	A	A	H	H	H	H	H	H	H	H	A
420	2N	BV6125r	74.5	A	-	H	A	H	A	H	A	A	A	H	A	A	A	A	A	H	A	H	A	A	H	A	H	H	H	A	H	A	A	A	H	H	A	A	A	A	H	A	H	H	H	H	H	H	A
421	2N	BV6126r	74.5	A	-	H	A	H	A	H	A	A	A	H	A	A	A	A	A	H	A	H	A	A	H	A	H	H	H	A	H	A	A	A	H	H	A	A	A	A	H	A	H	H	H	H	H	H	A
422	2N	BV7133r	74.5	A	A	H	A	H	A	H	A	A	A	H	A	A	A	A	A	H	A	H	A	A	H	A	H	H	H	A	H	A	A	A	H	H	A	A	A	A	H	A	H	H	H	H	H	H	A
423	2N	BV7148r	74.5	A	A	H	A	H	A	H	A	A	A	H	A	A	A	A	A	H	A	H	A	A	H	A	H	H	H	A	H	A	A	A	H	H	A	A	A	A	H	A	H	H	H	H	H	H	A
424	2N	BV7105r	74.5	A	A	H	A	H	A	H	A	A	A	H	A	A	A	A	A	H	A	H	A	A	H	A	H	H	H	A	H	A	A	A	H	H	A	A	A	A	H	A	H	H	H	H	H	H	A
425	2N	BV7136r	74.5	A	A	H	A	H	A	H	A	A	A	H	A	A	A	A	A	H	A	H	A	A	H	A	H	H	H	A	H	A	A	A	H	H	A	A	A	A	H	A	H	H	H	H	H	H	A
426	2N	BV7138r	74.5	A	A	H	A	H	A	H	A	A	A	H	A	A	A	A	A	H	A	H	A	A	H	A	H	H	H	A	H	A	A	A	H	H	A	A	A	A	H	A	H	H	H	H	H	H	A
427	2N	BV7038r	74.5	A	A	H	A	H	A	H	A	A	A	H	A	A	A	A	A	H	A	H	A	A	H	A	H	H	H	A	H	A	A	A	H	H	A	A	A	A	H	A	H	H	H	H	H	H	A
428	2N	BV7040r	74.5	A	A	H	A	H	A	H	A	A	A	H	A	A	A	A	A	H	A	H	A	A	H	A	H	H	H	A	H	A	A	A	H	H	A	A	A	A	H	A	H	H	H	H	H	H	A
429	2N	BV7041r	74.5	A	A	H	A	H	A	H	A	A	A	H	A	A	A	A	A	H	A	H	A	A	H	A	H	H	H	A	H	A	A	A	H	H	A	A	A	A	H	A	H	H	H	H	H	H	A
430	2N	BV7044r	74.5	A	A	H	A	H	A	H	A	A	A	H	A	A	A	A	A	H	A	H	A	A	H	A	H	H	H	A	H	A	A	A	H	H	A	A	A	A	H	A	H	H	H	H	H	H	A
431	2N	BV7142	74.5	A	A	H	A	H	A	H	A	A	A	H	A	A	-	-	A	H	A	-	A	A	H	A	H	H	H	A	H	A	A	A	H	H	A	A	A	A	H	A	H	H	H	H	H	H	A
432	2N	BV7103	74.7	A	A	H	A	H	A	H	A	A	A	H	A	A	A	A	A	-	A	H	A	A	H	-	H	H	H	A	H	A	A	A	H	H	A	A	A	A	H	A	H	H	H	H	H	H	A
433	2N	BV7088r	75	-	-	H	A	H	-	H	A	A	-	H	A	A	-	A	A	H	A	H	A	A	H	-	H	H	H	A	H	A	A	A	H	H	A	A	A	A	H	A	H	H	H	H	H	H	-
434	2N	BV7157r	75	A	A	H	A	H	A	H	A	A	A	H	A	A	A	-	A	H	A	H	A	A	H	A	H	H	H	A	H	A	A	A	H	H	A	A	A	A	H	A	H	H	H	H	H	H	A
435	2N	BV30722	76.4	A	A	H	A	H	A	A	A	A	A	H	A	A	A	A	A	H	A	H	A	A	H	A	H	H	H	A	H	A	A	A	H	H	A	A	A	A	H	A	H	H	H	H	H	H	A
436	2N	BV30721	76.4	A	A	H	A	H	A	A	A	A	A	H	A	A	A	A	A	H	A	H	A	A	H	A	H	H	H	A	H	A	A	A	H	H	A	A	A	A	H	A	H	H	H	H	H	H	A
437	2N	BV30720	76.4	A	A	H	A	H	A	A	A	A	A	H	A	A	A	A	A	H	A	H	A	A	H	A	H	H	H	A	H	A	A	A	H	H	A	A	A	A	H	A	H	H	H	H	H	H	A
438	2N	BV7194	76.4	A	A	H	A	H	A	A	A	A	A	H	A	A	A	A	A	H	A	H	A	A	H	A	H	H	H	A	H	A	A	A	H	H	A	A	A	A	H	A	H	H	H	H	H	H	A
439	2N	BV7195	76.4	A	A	H	A	H	A	A	A	A	A	H	A	A	A	A	A	H	A	H	A	A	H	A	H	H	H	A	H	A	A	A	H	H	A	A	A	A	H	A	H	H	H	H	H	H	A
440	2N	BV7208	76.9	A	-	A	A	H	A	A	A	A	A	H	A	A	A	-	A	H	A	H	-	A	H	A	H	-	H	A	H	A	A	A	H	H	A	A	A	A	H	-	H	H	H	H	-	H	A
441	2N	BV7211r	76.9	A	-	A	A	H	A	A	A	A	A	H	A	A	A	-	A	H	A	H	A	A	H	A	H	H	H	A	H	A	A	A	H	H	A	A	A	A	H	A	H	H	H	H	H	H	A
442	2N	BV6957r	76.9	A	A	A	-	H	A	A	A	A	A	H	A	A	-	-	A	H	A	H	A	A	H	A	H	H	H	A	H	A	A	A	H	-	A	A	-	A	H	-	H	H	H	H	H	H	A
443	2N	BV6962r	76.9	A	A	A	-	H	A	A	A	A	A	H	A	A	-	-	A	H	A	H	A	A	H	A	H	H	H	A	H	A	A	A	H	-	A	A	A	A	H	-	H	H	H	H	H	H	A
444	2N	BV6961r	76.9	A	A	A	A	H	A	A	A	A	A	H	A	A	A	-	A	H	A	H	A	A	H	A	H	H	H	A	H	A	A	A	H	-	A	A	A	A	H	-	H	H	H	H	H	H	A
445	2N	BV6959r	76.9	A	A	A	A	H	A	A	A	A	A	H	A	A	A	-	A	H	A	H	A	A	H	A	H	H	H	A	H	A	A	A	H	-	A	A	A	A	H	-	H	H	H	H	H	H	A
446	2N	BV7219r	76.9	A	A	A	A	H	A	A	A	A	A	H	A	A	A	A	A	H	A	H	A	A	H	A	H	H	H	A	H	A	A	A	H	H	A	A	A	A	H	A	H	H	H	H	H	H	A
447	2N	BV7218r	76.9	A	A	A	A	H	A	A	A	A	A	H	A	A	A	A	A	H	A	H	-	A	H	A	H	H	H	A	H	A	A	A	H	H	A	A	A	A	H	-	H	H	H	H	H	H	A
448	2N	BV7232r	77.4	A	A	A	A	H	A	A	A	A	A	H	A	A	A	A	A	H	A	H	A	A	H	A	H	H	H	H	H	A	A	A	H	H	A	A	A	A	H	A	H	H	H	H	H	H	A
449	2N	BV7252r	77.9	A	A	A	A	H	A	A	A	A	A	H	A	A	A	-	A	H	A	H	A	A	H	A	H	H	-	H	H	A	A	A	H	H	A	A	A	A	H	A	H	H	H	H	H	H	A
450	2N	BV7250r	77.9	A	A	A	A	H	A	A	A	A	A	H	A	A	A	-	A	H	A	H	A	A	H	A	H	H	-	H	H	A	A	A	H	H	A	A	A	A	H	A	H	H	H	H	H	H	A
451	2N	BV7253r	77.9	A	A	A	A	H	A	A	A	A	A	H	A	A	A	-	A	H	A	H	A	A	H	A	H	H	-	H	H	A	A	A	H	H	A	A	A	A	H	A	H	H	H	H	H	H	A
452	2N	BV7251r	77.9	A	A	A	A	H	A	A	A	A	A	H	A	A	A	-	A	H	A	H	A	A	H	A	H	H	-	H	H	A	A	A	H	H	A	A	A	A	H	A	H	H	H	H	H	H	A
453	2N	BV7268	78.4	A	A	A	A	H	A	A	A	A	A	-	A	A	-	A	A	H	A	H	A	A	H	A	H	H	H	H	H	A	A	A	H	H	A	A	A	A	H	A	H	H	H	H	-	H	A
454	2N	BV7265r	78.4	A	A	A	A	H	A	A	A	A	A	H	A	A	A	A	A	H	A	H	A	A	H	A	H	H	H	H	H	A	A	A	H	H	A	A	A	A	H	A	H	H	H	H	H	H	A
455	2N	BV7240	78.4	A	A	A	A	H	A	A	A	A	A	H	A	A	A	A	A	H	A	H	A	A	H	A	H	H	H	H	H	A	A	A	H	H	A	A	A	A	H	-	H	H	H	H	H	H	A
456	2N	BV5894	78.9	A	A	A	A	H	A	A	A	A	A	H	A	A	A	A	A	H	A	H	A	A	H	A	H	H	H	H	H	A	A	A	H	H	A	A	A	A	H	A	H	H	H	H	H	H	A
457	2N	BV5891r	78.9	A	A	A	A	H	A	A	A	A	A	H	A	A	A	A	A	H	A	H	A	A	H	A	H	H	H	H	H	A	A	A	H	H	A	A	A	A	H	A	H	H	H	H	H	H	A
458	2N	BV7091r	79.4	A	A	A	A	H	A	A	A	A	A	H	A	A	A	A	A	H	A	H	A	A	H	A	H	H	H	H	H	A	A	A	H	H	A	A	A	H	H	A	H	H	H	H	H	H	A
459	2N	BV6885	79.9	A	A	A	A	H	A	A	A	A	-	H	A	A	-	A	A	H	A	H	A	A	H	A	H	H	H	H	H	A	A	A	H	H	A	A	A	A	H	A	H	H	H	H	H	H	A
460	2N	BV6877	79.9	A	A	A	A	H	A	A	A	A	A	H	A	A	-	A	A	H	A	H	A	A	H	A	H	H	H	H	H	A	A	A	H	H	A	A	A	A	H	A	H	H	H	H	H	H	A
461	2N	BV7292r	80.4	A	A	A	A	H	A	A	A	A	A	H	A	A	A	-	A	H	A	H	A	A	H	A	H	H	H	H	H	A	A	A	H	H	A	H	A	A	H	A	H	H	H	H	-	H	A
462	2N	BV7360	80.4	A	A	A	A	H	A	A	A	A	A	H	A	A	A	A	A	H	A	H	A	A	H	A	H	H	H	H	H	A	A	A	H	H	A	H	A	A	H	A	H	H	H	H	H	H	A
463	2N	BV6130	80.4	A	A	A	A	H	A	A	A	A	A	H	A	A	A	A	A	H	A	-	A	A	H	A	H	H	H	H	H	A	A	A	H	H	A	H	A	A	H	A	H	H	H	H	H	H	A
464	2N	BV7297r	80.4	A	A	A	A	H	A	A	A	A	A	H	A	A	A	A	A	H	A	H	A	A	H	A	H	H	H	H	H	A	A	A	H	H	A	H	A	A	H	A	H	H	H	H	H	H	A
465	2N	BV7333	80.4	A	A	A	A	H	A	A	A	A	A	H	A	A	A	A	A	H	A	H	A	A	H	A	H	H	H	H	H	A	A	A	H	H	A	H	A	A	H	A	H	H	H	H	H	H	A
466	2N	BV7337	80.4	A	A	A	A	H	A	A	A	A	A	H	A	A	A	A	A	H	A	H	A	A	H	A	H	H	H	H	H	A	A	A	H	H	A	H	A	A	H	A	H	H	H	H	H	H	A
467	2N	BV7293r	80.4	A	A	A	A	H	A	A	A	A	A	H	A	A	A	-	A	H	A	H	A	A	H	A	H	H	H	H	H	A	A	A	H	H	A	H	A	A	H	A	H	H	H	H	H	H	A
468	2N	BV7312r	80.4	A	A	A	A	H	A	A	A	A	-	H	A	A	A	-	A	H	A	H	A	A	H	A	H	H	H	H	H	A	A	-	H	H	A	H	A	A	H	A	H	H	H	H	H	H	A
469	2N	BV7345r	80.4	-	A	A	A	H	A	A	A	A	A	H	A	A	A	-	A	H	A	H	-	A	H	A	H	H	H	H	H	H	A	A	H	H	-	H	A	A	H	A	H	H	H	H	H	H	A
470	2N	BV7362	81.6	A	A	A	A	H	A	A	A	A	A	H	A	A	A	A	A	H	A	H	A	A	H	A	H	H	H	H	H	A	A	A	H	H	A	H	A	A	H	A	-	H	H	H	-	H	A
471	2N	BV7412r	81.6	A	A	A	A	H	A	A	A	A	A	H	A	A	A	A	A	H	A	H	A	A	H	A	H	H	H	H	H	A	A	A	H	H	A	H	A	A	H	A	H	H	H	H	H	H	A
472	2N	BV7411r	81.6	A	A	A	A	H	A	A	A	A	A	H	A	A	A	A	A	H	A	H	A	A	H	A	H	H	H	H	H	A	A	A	H	H	A	H	A	A	H	A	H	H	H	H	H	H	A
473	2N	BV7418	81.6	A	A	A	A	H	A	A	A	A	A	H	A	A	A	A	A	H	A	H	A	A	H	A	H	H	H	H	H	A	A	A	H	H	A	H	A	A	H	A	H	H	H	H	H	H	A
474	2N	BV7410r	81.6	A	A	A	A	H	A	A	A	A	A	H	A	A	A	A	A	H	A	H	A	A	H	A	H	H	H	H	H	A	A	A	H	H	A	H	A	A	H	A	H	H	H	H	H	H	A
475	2N	BV7409	81.6	A	A	A	A	H	A	A	A	A	A	H	A	A	A	A	A	H	A	H	A	A	H	A	H	H	H	H	H	A	A	A	H	H	A	H	A	A	H	A	H	H	H	H	H	H	A
476	2N	BV7384	83.5	A	A	A	A	H	A	A	A	A	A	-	A	A	A	A	A	H	A	H	A	A	H	A	H	H	H	H	H	A	A	A	H	H	A	H	A	A	H	A	H	H	H	H	-	A	A
477	2N	BV7392r	83.5	A	A	A	A	H	A	A	A	A	A	H	A	A	A	A	A	H	A	H	A	A	H	A	H	H	H	H	H	A	A	A	H	H	A	H	A	A	H	A	H	H	H	H	H	A	A
478	2N	BV7395	83.5	A	A	A	A	H	A	A	A	A	A	H	A	A	A	A	A	H	A	H	A	A	H	A	H	H	H	H	H	A	A	A	H	H	A	H	A	A	H	A	H	H	H	H	H	A	A
479	2N	BV7423	84	A	A	A	A	H	A	A	A	A	A	H	A	A	A	A	A	H	A	H	A	A	H	A	H	H	H	H	H	A	A	A	H	H	A	H	A	A	H	A	H	H	H	H	H	A	A
480	2N	BV7467	84.5	A	A	A	A	H	A	A	A	A	A	H	A	A	-	-	A	H	A	H	A	A	H	A	H	-	H	H	H	A	A	A	H	H	A	H	A	A	H	A	H	H	H	H	-	A	A
481	2N	BV7456r	84.5	A	A	A	A	-	A	A	A	A	A	H	A	A	A	A	A	-	A	H	A	A	H	A	H	H	H	H	H	A	A	A	H	-	A	H	A	A	H	A	H	H	H	H	H	A	A
482	2N	BV7458r	84.5	A	A	A	A	H	A	A	A	A	A	H	A	A	A	A	A	-	A	H	A	A	H	A	H	H	H	H	H	A	A	A	H	H	A	H	A	A	H	A	H	H	H	H	H	A	A
483	2N	BV7457	84.5	A	A	A	A	H	A	A	A	A	A	H	A	A	A	A	A	-	A	H	A	A	H	A	H	H	H	H	H	A	A	A	H	H	A	H	A	A	H	A	H	H	H	H	H	A	A
484	2N	BV7481r	85	-	A	A	A	-	A	A	A	A	A	H	A	A	A	A	A	-	A	H	A	A	H	A	H	H	H	H	H	A	A	A	H	H	A	H	A	A	H	A	H	H	H	H	H	A	A
485	2N	BV31371	85.9	A	A	A	A	H	A	A	A	A	A	H	A	A	A	A	A	H	A	H	A	A	H	A	H	H	H	H	H	A	A	A	H	H	A	H	A	A	H	A	H	H	H	H	H	A	A
486	2N	BV7497r	87.3	A	A	A	A	H	A	A	A	A	A	H	A	A	A	A	A	H	A	H	A	A	H	A	H	H	H	H	H	A	A	A	H	H	A	H	A	A	H	A	H	H	H	H	H	A	A
487	2N	BV7536	88.7	A	A	A	A	H	A	A	A	A	A	H	A	A	A	A	A	H	A	H	A	A	H	A	H	-	H	H	H	A	A	A	H	H	A	H	A	A	H	A	H	H	H	H	H	A	A
488	2N	BV7595r	91	A	A	A	A	H	A	A	A	A	A	H	A	A	A	A	A	H	A	H	A	A	H	A	H	A	H	H	H	A	A	A	H	H	A	H	A	A	A	A	H	H	H	H	H	A	A
489	2N	BV7596	91.4	A	A	A	A	H	A	A	A	A	A	H	A	A	A	A	A	H	A	H	A	A	H	A	H	A	H	H	H	A	A	A	H	H	A	H	A	A	A	H	H	H	H	H	H	A	A
490	2N	BV7817	100.3	A	A	A	H	H	A	A	A	A	A	H	A	A	-	-	A	H	A	H	A	A	H	H	A	A	H	H	H	A	A	A	H	H	A	H	H	A	A	H	H	H	H	H	H	A	A
491	2N	BV7775	102.7	A	A	A	H	H	A	A	A	A	A	H	A	A	A	H	H	H	A	H	H	A	A	H	A	A	H	H	H	A	A	A	H	H	A	H	H	A	A	H	H	H	H	H	H	A	A
492	3K	BV7919	0	A	A	A	A	A	A	A	A	A	H	A	-	H	H	H	A	A	H	-	H	H	H	A	H	A	A	H	A	A	-	A	H	A	H	H	H	-	A	A	H	H	A	H	A	H	A
493	3K	BV7922	1.9	A	A	A	A	A	A	A	A	A	H	A	-	H	H	H	A	A	H	-	H	H	H	A	H	A	A	H	A	A	-	A	H	A	H	H	H	-	A	A	H	H	A	H	A	H	A
494	3K	BV7895r	15.7	H	A	H	A	A	A	H	A	H	H	A	H	H	H	H	H	A	H	H	H	H	H	A	H	A	A	H	A	A	A	A	H	A	H	H	H	A	A	A	H	H	A	H	H	H	H
495	3K	BV23549	15.7	H	A	H	A	A	A	H	A	H	H	A	H	H	H	H	H	A	H	H	-	H	H	A	H	A	A	H	A	A	A	A	H	A	H	H	H	A	A	A	H	H	A	-	A	H	H
496	3K	BV7903r	16.1	H	A	H	-	A	A	H	A	H	H	A	H	H	H	H	H	A	H	H	H	H	H	A	H	A	A	H	A	A	A	A	H	A	H	H	H	A	A	A	H	H	A	H	A	H	H
497	3K	BV7929	17	H	A	H	A	A	A	H	A	H	H	A	H	H	A	H	-	A	H	H	H	H	H	A	H	A	A	H	A	A	A	A	-	A	H	H	H	A	A	A	H	H	A	H	A	H	H
498	3K	BV7963r	17.9	H	A	H	A	A	A	H	A	H	H	A	H	H	A	H	H	A	A	H	H	H	H	A	H	A	A	H	A	A	A	A	H	A	H	H	H	A	A	A	H	H	A	H	A	H	H
499	3K	BV8090	18.8	H	A	H	A	A	A	H	A	H	H	A	H	H	A	H	H	A	A	H	H	H	H	A	H	A	A	H	A	A	A	A	H	A	H	H	H	A	A	A	H	H	A	H	A	H	H
500	3K	BV8097r	18.8	H	A	H	A	A	A	H	A	H	H	A	H	H	A	H	H	A	A	H	H	H	H	A	H	A	A	H	A	A	A	A	H	A	H	H	H	A	A	A	H	H	A	H	A	H	H
501	3K	BV8096r	18.8	H	A	H	A	A	A	H	A	H	H	A	H	H	A	H	H	A	A	H	H	H	H	A	H	A	A	H	A	A	A	A	H	A	H	H	H	A	A	A	H	H	A	H	A	H	H
502	3K	BV9779	18.8	H	A	H	A	A	A	H	A	H	H	A	H	H	A	H	H	A	A	H	H	H	H	A	H	A	A	H	A	A	A	A	H	A	H	H	H	A	A	A	H	H	A	H	A	H	H
503	3K	BV9776r	18.8	H	A	H	A	A	A	H	A	H	H	A	H	H	A	H	H	A	A	H	A	H	H	A	H	A	A	H	A	A	A	A	H	A	H	H	H	A	A	A	H	H	A	H	A	H	H
504	3K	BV9778	18.8	H	A	H	A	A	A	-	A	H	H	A	H	H	A	H	H	A	A	H	H	H	H	A	H	A	A	H	A	A	A	A	H	A	H	H	H	A	A	A	H	H	A	H	A	H	H
505	3K	BV8115	20.2	H	A	H	A	A	A	H	A	H	H	A	H	H	A	H	H	A	A	H	H	H	H	A	H	A	A	H	A	A	A	A	A	A	H	H	H	A	A	A	H	H	A	H	A	H	H
506	3K	BV8117r	21.2	H	A	H	A	A	A	H	A	H	H	A	H	H	A	H	H	A	A	H	H	H	H	A	H	A	A	H	A	A	A	A	A	A	H	H	H	A	A	A	H	H	A	H	A	H	H
507	3K	BV8124r	22.1	H	A	H	A	A	A	H	A	H	H	A	H	H	A	H	H	A	A	H	H	H	H	A	H	A	A	H	A	A	A	A	A	-	H	H	H	A	A	A	H	H	A	H	A	H	H
508	3K	BV8140	24.9	H	A	H	A	A	A	H	A	H	H	A	H	H	A	H	H	A	A	H	H	H	H	H	H	A	A	H	A	A	A	A	A	A	H	H	A	A	A	A	H	H	A	H	A	H	H
509	3K	BV8144	24.9	H	A	H	A	A	A	H	A	H	H	A	H	H	A	H	H	A	A	H	H	H	H	H	H	A	A	H	A	A	A	A	A	A	H	H	A	A	A	A	H	H	A	H	A	H	H
510	3K	BV8197r	27.2	H	A	H	A	-	A	H	A	H	H	A	H	H	A	H	H	-	A	H	A	H	H	H	H	A	A	H	A	A	A	A	A	A	H	H	A	A	A	A	H	H	A	H	A	H	H
511	3K	BV8209r	27.2	H	A	H	A	A	A	H	-	H	H	A	H	H	A	H	H	H	A	H	A	H	H	H	H	A	A	H	A	A	A	A	A	A	H	H	A	A	A	A	H	H	A	H	A	H	H
512	3K	BV8304r	31	H	A	H	A	A	A	H	A	H	H	A	H	H	A	H	H	H	A	H	A	H	H	H	H	A	A	H	A	A	A	A	A	A	H	A	A	A	A	A	H	A	A	H	A	H	H
513	3K	BV8302r	31	H	A	H	A	A	A	H	A	H	H	A	H	H	A	H	H	H	A	H	A	H	H	H	H	A	A	H	A	A	A	A	A	A	H	A	A	A	A	A	H	A	A	H	A	H	H
514	3K	BV8312	32.9	H	A	H	A	A	A	H	A	H	H	A	H	H	A	H	H	H	A	H	H	H	H	H	H	H	A	H	A	A	A	A	A	A	H	A	A	A	A	H	H	A	A	H	A	H	H
515	3K	BV8313	32.9	H	A	H	A	A	A	H	A	H	H	A	H	H	A	H	H	H	A	H	H	H	H	H	H	H	A	H	A	A	A	A	A	A	H	A	A	A	A	H	H	A	A	H	A	H	H
516	3K	BV8419	36.9	H	A	A	A	A	A	A	A	H	H	A	H	H	A	H	H	H	A	H	A	A	H	H	H	H	A	H	A	A	A	A	A	A	H	A	A	A	A	A	H	A	A	H	A	H	H
517	3K	BV8407	37.3	H	A	A	A	A	A	A	A	H	H	A	H	H	A	-	H	H	A	H	A	A	H	H	H	H	A	H	A	A	A	A	A	A	H	A	A	A	A	A	H	A	A	H	A	H	H
518	3K	BV8411r	37.8	H	A	A	A	A	A	A	A	H	H	A	H	H	A	H	H	H	A	H	A	A	H	H	H	H	A	H	A	A	A	A	A	A	H	A	A	A	A	A	H	A	A	H	A	H	H
519	3K	BV8353r	39.1	H	A	A	A	A	A	A	A	H	H	-	H	H	A	H	H	H	A	H	-	A	H	H	H	H	A	H	A	A	A	A	A	A	H	A	A	A	A	-	H	A	A	H	-	H	H
520	3K	BV8433r	39.7	H	A	A	A	A	A	A	A	H	H	A	H	H	A	H	H	H	A	H	A	A	H	H	H	H	A	H	A	A	A	A	A	A	H	A	A	A	A	A	H	A	A	H	A	H	H
521	3K	BV8434r	39.7	H	A	A	A	A	A	A	A	H	H	A	H	H	A	H	H	H	A	H	A	A	H	H	H	H	A	H	A	A	A	A	A	A	H	A	A	A	A	A	H	A	A	H	A	H	H
522	3K	BV8458	41.6	H	A	A	A	A	A	A	A	H	H	A	H	H	A	H	H	H	A	H	A	A	H	H	H	H	A	H	A	A	A	A	A	A	H	A	A	A	A	A	H	A	A	H	A	H	H
523	3K	BV8476	43.5	-	A	A	A	A	A	A	A	H	H	A	H	H	A	H	H	-	A	H	A	A	H	H	H	H	A	H	A	A	A	A	A	A	H	A	A	A	A	A	H	A	A	H	A	H	H
524	3K	BV8477	43.5	-	A	A	A	A	A	A	A	H	H	A	H	H	A	H	H	-	A	H	A	A	H	H	H	H	A	H	A	A	A	A	A	A	H	A	A	A	A	A	H	A	A	H	A	H	H
525	3K	BV661	45.4	H	A	A	A	A	A	A	A	H	H	A	H	H	A	H	H	H	A	H	A	A	H	H	H	H	A	H	A	A	H	A	A	A	H	A	A	A	A	A	H	A	A	H	A	H	H
526	3K	BV31010r	45.4	H	A	A	A	A	A	A	A	H	H	A	H	H	A	H	H	H	A	H	A	A	H	H	H	H	A	H	A	A	H	A	A	A	H	A	A	A	A	A	H	A	A	H	A	H	H
527	3K	BV14519r	45.4	H	A	A	A	A	A	A	A	H	H	A	H	H	A	H	H	-	A	H	A	A	H	H	H	H	A	H	A	A	H	A	A	A	H	A	A	A	A	A	H	A	A	H	A	H	H
528	3K	BV8550r	46.8	H	A	A	-	A	A	A	A	H	H	A	H	H	A	H	H	H	A	H	A	A	H	H	H	H	A	H	A	A	H	A	A	A	H	A	A	A	A	A	H	A	A	H	A	H	H
529	3K	BV8586	46.8	H	A	A	A	A	A	A	A	H	H	A	H	H	A	-	H	H	A	H	A	A	H	H	H	H	A	H	A	A	H	A	A	A	H	A	A	A	A	A	H	A	A	H	A	H	H
530	3K	BV8591r	46.8	H	A	A	A	A	A	A	A	H	H	A	H	H	A	H	H	H	A	H	A	A	H	H	H	H	A	H	A	A	H	A	A	A	H	A	A	A	A	A	H	A	A	H	A	H	H
531	3K	BV8583	46.8	H	A	A	A	A	A	A	A	H	H	A	H	H	A	H	H	H	A	H	A	A	H	H	H	H	A	H	A	A	H	A	A	A	H	A	A	A	A	A	H	A	A	H	A	H	H
532	3K	BV8559	46.8	H	A	A	A	A	A	A	A	H	H	A	H	H	A	H	H	H	A	H	A	A	H	H	H	H	A	H	A	A	H	A	A	A	H	A	A	A	A	A	H	A	A	H	A	H	H
533	3K	BV8589	46.8	H	A	A	A	A	A	A	A	H	H	A	H	H	A	H	H	H	A	H	A	A	H	H	H	H	A	H	A	A	H	A	A	A	H	A	A	A	A	A	H	A	A	H	A	H	H
534	3K	BV8693r	47.3	H	A	A	A	A	A	A	A	H	H	-	H	H	A	H	H	H	A	H	A	A	H	H	H	H	A	H	A	A	H	A	A	A	H	A	A	A	A	A	H	A	A	H	A	H	H
535	3K	BV8645	47.3	H	A	A	A	A	A	A	A	H	H	A	H	H	A	H	H	H	A	H	A	A	H	H	H	H	A	H	A	A	H	A	A	A	H	A	A	A	A	H	H	A	A	H	A	H	H
536	3K	BV8821	49.7	H	A	A	A	A	A	A	A	H	H	A	H	H	A	H	H	H	A	H	A	A	H	H	H	H	A	H	A	A	H	A	A	A	H	A	A	A	A	A	H	A	A	H	A	H	H
537	3K	BV8858r	50.1	H	A	A	A	A	A	A	A	H	H	A	H	H	A	H	H	H	A	H	A	A	H	H	H	H	A	H	A	A	H	A	A	A	H	A	A	A	A	A	H	A	A	H	A	H	H
538	3K	BV8854r	50.1	H	A	A	A	A	A	A	A	H	H	A	H	H	A	H	H	H	A	H	A	A	H	H	H	H	A	H	A	A	H	A	A	A	H	A	A	A	A	A	H	A	A	H	A	H	H
539	3K	BV19306	51	H	A	A	A	A	A	A	A	H	H	A	H	H	A	H	H	H	A	H	A	A	H	H	H	H	A	H	A	A	H	A	A	A	H	A	A	A	A	A	H	A	A	H	A	H	H
540	3K	BV14509r	51.5	H	A	A	A	H	A	A	A	H	H	A	H	H	A	H	H	H	A	H	A	A	H	H	H	H	A	H	A	A	H	A	A	A	H	A	A	A	A	A	H	A	A	H	A	H	H
541	3K	BV31114r	51.5	H	A	A	A	A	A	A	A	H	H	A	H	H	A	H	H	H	A	H	A	A	H	H	H	H	A	H	A	A	H	A	A	A	H	A	A	A	A	A	H	A	A	H	A	H	H
542	3K	BV30844r	51.5	H	A	A	A	A	A	A	A	H	H	A	H	H	A	H	H	H	A	H	A	A	H	H	H	H	A	H	A	A	H	A	A	A	H	A	A	A	A	A	H	A	A	H	A	H	H
543	3K	BV714	51.5	H	A	A	A	A	A	A	A	H	H	A	H	H	A	H	H	H	A	H	A	A	H	H	H	H	A	H	A	A	H	A	A	A	H	A	A	A	A	A	H	A	A	H	A	H	H
544	3K	BV6888	51.5	H	A	A	A	A	A	A	A	H	H	A	H	H	A	H	H	H	A	H	A	A	H	H	H	H	A	H	A	A	H	A	A	A	H	A	A	A	A	A	H	A	A	H	A	H	H
545	3K	BV6887	51.5	H	A	A	A	A	A	A	A	H	H	A	H	H	A	H	H	H	A	H	A	A	H	H	H	H	A	H	A	A	H	A	A	A	H	A	A	A	A	A	H	A	A	H	A	H	H
546	3K	BV31113	51.5	H	A	A	A	A	A	A	A	H	H	A	H	H	A	H	H	H	A	H	A	A	H	H	H	H	A	H	A	A	H	A	A	A	H	A	A	A	A	A	H	A	A	H	A	H	H
547	3K	BV6889	51.5	H	A	A	A	A	A	A	A	H	H	A	H	H	A	H	H	H	A	H	A	A	H	H	H	H	A	H	A	A	H	A	A	A	H	A	A	A	A	A	H	A	A	H	A	H	H
548	3K	BV16189r	51.5	H	A	A	A	A	A	A	A	H	H	A	H	H	A	H	H	H	A	H	A	A	H	H	H	H	A	H	A	A	H	A	A	A	H	A	A	A	A	A	H	A	A	H	A	H	H
549	3K	BV31115	51.5	H	A	A	A	A	A	A	A	H	H	A	H	H	A	H	H	H	A	H	A	A	H	H	H	H	A	H	A	A	H	A	A	A	H	A	A	A	A	A	H	A	A	H	A	H	H
550	3K	BV31093	51.5	H	A	A	A	A	A	A	A	H	H	A	H	H	A	H	H	H	A	H	A	A	H	H	H	H	A	H	A	A	H	A	A	A	H	A	A	A	A	A	H	A	A	H	A	H	H
551	3K	BV723	51.5	H	A	A	A	A	A	A	A	H	H	A	H	H	A	H	H	H	A	H	A	A	H	H	H	H	A	H	A	A	H	A	A	A	H	A	A	A	A	A	H	A	A	H	A	H	H
552	3K	BV744	51.5	H	A	A	A	A	A	A	A	H	H	A	H	H	A	H	H	H	A	H	A	A	H	H	H	H	A	H	A	A	H	A	A	A	H	A	A	A	A	A	H	A	A	H	A	H	H
553	3K	BV743r	51.5	H	A	A	A	A	A	A	A	H	H	A	H	H	A	H	H	H	A	H	A	A	H	H	H	H	A	H	A	A	H	A	A	A	H	A	A	A	A	A	H	A	A	H	A	H	H
554	3K	BV16402	51.5	H	A	A	A	A	A	A	A	H	H	A	H	H	A	H	H	H	A	H	A	A	H	H	H	H	A	H	A	A	H	A	A	A	H	A	A	A	A	A	H	A	A	H	A	H	H
555	3K	BV755	51.5	H	A	A	A	A	A	A	A	H	H	A	H	H	A	H	H	H	A	H	A	A	H	H	H	H	A	H	A	A	H	A	A	A	H	A	A	A	A	A	H	A	A	H	A	H	H
556	3K	BV23342	51.5	H	A	A	A	A	A	A	A	H	H	A	H	H	A	H	H	H	A	H	-	A	H	H	H	H	-	H	A	A	H	A	A	A	H	-	A	A	A	A	H	A	A	H	A	H	H
557	3K	BV30432r	52	H	A	H	A	-	A	A	A	H	H	A	H	H	A	-	H	H	A	H	A	A	H	H	H	H	A	H	A	A	H	A	A	-	H	A	H	A	A	-	H	A	A	H	A	H	H
558	3K	BV30431	52	-	A	A	A	A	A	A	A	H	H	A	H	H	A	-	H	H	A	H	A	A	H	H	-	H	A	H	A	A	H	A	A	A	H	A	H	A	A	A	H	A	A	H	A	H	H
559	3K	BV25242	52	H	A	A	A	A	A	A	A	H	H	A	H	H	A	H	H	H	A	H	A	A	H	H	H	H	A	H	A	A	H	A	A	A	H	A	H	A	A	A	H	A	A	H	A	H	H
560	3K	BV759	52	H	A	A	A	A	A	A	A	H	H	A	H	H	A	H	H	H	A	H	A	A	H	H	H	H	A	H	A	A	H	A	A	A	H	A	H	A	A	A	H	A	A	H	A	H	H
561	3K	BV15319r	52	H	A	A	A	A	A	A	A	H	H	A	H	H	A	H	H	H	A	H	A	A	H	H	H	H	A	H	A	A	H	A	A	A	H	A	H	A	A	A	H	A	A	H	A	H	H
562	3K	BV758	52	H	A	A	A	A	A	A	A	H	H	A	H	H	A	H	H	H	A	H	A	A	H	H	H	H	A	H	A	A	H	A	A	A	H	A	H	A	A	A	H	A	A	H	A	H	H
563	3K	BV25244r	52	H	A	A	A	A	A	A	A	H	H	A	H	H	A	H	H	H	A	H	A	A	H	H	H	-	A	H	A	A	H	A	A	A	H	A	H	A	A	A	H	A	A	H	A	H	H
564	3K	BV31011	52	H	A	A	A	A	A	A	A	H	H	A	H	H	A	-	H	H	A	H	A	A	H	H	H	H	A	H	A	A	H	A	A	A	H	A	H	A	A	A	H	A	A	H	A	H	H
565	3K	BV2716	53	H	A	A	A	A	A	A	A	H	H	A	H	H	A	H	H	H	A	H	A	A	H	H	H	H	A	H	A	A	H	A	A	A	H	A	H	A	A	A	H	A	A	-	A	H	H
566	3K	BV2715	53	H	A	A	A	A	A	A	A	H	H	A	H	H	A	H	H	H	A	H	A	A	H	H	H	H	A	H	A	A	H	A	A	A	H	A	H	A	A	A	H	A	A	H	A	H	H
567	3K	BV2714r	53	H	A	A	A	A	A	A	A	H	H	A	H	H	A	H	H	H	A	H	A	A	H	H	H	H	A	H	A	A	H	A	A	A	H	A	H	A	A	A	H	A	A	H	A	H	H
568	3K	BV8990	53.5	H	A	A	A	A	A	A	A	H	H	A	H	H	A	-	H	H	A	H	A	A	H	H	H	H	A	H	A	A	H	A	A	A	H	A	H	A	A	A	H	A	A	H	A	H	H
569	3K	BV4286r	53.5	H	A	A	A	A	A	A	A	H	H	A	H	H	A	H	H	H	A	H	A	A	H	H	H	H	A	H	A	A	H	A	A	A	H	A	H	A	A	A	H	A	A	H	A	H	H
570	3K	BV24740r	53.5	H	A	A	A	A	A	A	A	H	H	A	H	H	A	H	H	H	A	H	A	A	H	H	H	H	A	H	A	A	H	A	A	A	H	A	H	A	A	A	H	A	A	H	A	H	H
571	3K	BV4287r	53.5	H	A	A	A	A	A	A	A	H	H	A	H	H	A	H	H	H	A	H	A	A	H	H	H	H	A	H	A	A	H	A	A	A	H	A	H	A	A	A	H	A	A	H	A	H	H
572	3K	BV30460	53.5	H	A	A	A	A	A	A	A	H	H	A	H	H	A	H	H	H	A	H	A	A	H	H	H	H	A	H	A	A	H	A	A	A	H	A	H	A	A	A	H	A	A	H	A	H	H
573	3K	BV24138	53.5	H	A	A	A	A	A	A	A	H	H	A	H	H	A	H	H	H	A	H	A	A	H	H	H	H	A	H	A	A	H	A	A	A	H	A	H	A	A	A	H	A	A	H	A	H	H
574	3K	BV24137	53.5	H	A	A	A	A	A	A	A	H	H	A	H	H	A	H	H	H	A	H	A	A	H	H	H	H	A	H	A	A	H	A	A	A	H	A	H	A	A	A	H	A	A	H	A	H	H
575	3K	BV24136r	53.5	H	A	A	A	A	A	A	A	H	H	A	H	H	A	H	H	H	A	H	A	A	H	H	H	-	A	H	A	A	H	A	A	A	H	A	H	A	A	A	H	A	A	H	A	H	H
576	3K	BV24135r	53.5	H	A	A	A	A	A	A	A	H	H	A	H	H	A	H	H	H	A	H	A	A	H	H	H	-	A	H	A	A	H	A	A	A	H	A	H	A	A	A	H	A	A	H	A	H	H
577	3K	BV19324r	53.5	H	-	A	A	A	A	A	A	H	H	A	H	H	-	H	H	H	A	H	A	A	H	H	H	-	-	H	A	A	H	A	A	A	H	A	H	A	A	A	H	A	A	H	A	H	H
578	3K	BV9832	54.9	H	A	A	A	A	A	A	A	H	H	A	H	H	A	H	H	H	A	H	A	A	H	H	H	H	A	H	A	A	H	A	A	A	H	A	H	A	A	A	H	A	A	H	A	H	H
579	3K	BV18275	54.9	H	A	A	A	A	A	A	A	H	H	A	H	H	A	-	H	H	A	H	A	A	H	H	H	H	A	H	A	A	H	A	A	A	H	A	H	A	A	A	H	A	A	H	A	H	H
580	3K	BV18273r	54.9	H	-	A	A	A	A	A	A	H	H	A	H	H	A	-	H	H	A	H	A	A	H	H	H	H	A	H	A	A	H	A	-	A	H	A	H	A	A	A	H	A	A	H	-	H	H
581	3K	BV21611	55.8	H	A	A	A	A	A	A	A	H	H	A	H	H	A	A	H	H	A	H	A	A	H	H	H	H	A	H	A	A	H	A	A	A	H	A	H	A	A	A	H	A	A	H	A	H	H
582	3K	BV28562	55.8	H	A	A	A	A	A	A	A	H	H	A	H	H	A	A	H	H	A	H	A	A	H	H	H	H	A	H	A	A	H	A	A	A	H	A	H	A	A	A	H	A	A	H	A	H	H
583	3K	BV26647	55.8	-	A	A	A	A	A	A	A	H	H	A	H	H	A	A	H	H	A	H	A	A	H	H	H	H	A	H	A	A	H	A	A	A	H	A	H	A	A	H	H	A	A	H	A	H	H
584	3K	BV349r	56.3	H	H	A	A	A	A	A	A	H	H	A	H	H	A	A	H	H	A	H	A	A	H	H	H	H	A	H	A	A	H	A	A	A	H	A	H	A	A	A	H	A	A	H	A	H	H
585	3K	BV30451r	57.2	-	H	-	A	-	A	-	-	H	H	A	H	H	A	A	H	-	A	H	A	A	H	H	H	H	A	H	A	A	H	A	A	A	H	A	H	A	A	A	H	A	A	H	A	H	H
586	3K	BV16623r	57.2	H	H	A	A	A	A	A	-	H	H	A	H	H	A	A	H	H	-	H	A	A	H	H	H	H	A	H	A	A	H	A	A	A	H	A	H	A	A	A	H	A	A	H	A	H	H
587	3K	BV8843r	57.4	H	-	A	A	A	A	A	A	H	H	A	H	H	-	-	H	H	A	H	A	A	H	H	H	-	A	H	A	A	H	A	A	A	H	A	H	A	A	A	H	A	A	H	A	H	H
588	3K	BV8864r	57.6	H	-	A	A	A	A	A	A	H	H	A	H	H	A	A	H	H	A	H	A	A	H	H	H	H	A	H	A	A	H	A	A	A	H	A	H	A	A	A	H	A	A	H	-	H	H
589	3K	BV25020r	57.7	H	H	A	A	A	A	A	A	H	H	A	H	H	A	A	H	H	A	H	A	A	H	H	H	H	A	H	A	A	H	A	A	A	H	A	H	A	A	A	H	A	A	H	A	H	H
590	3K	BV25021r	57.7	H	H	A	A	A	A	A	A	H	H	A	H	H	A	A	H	H	A	H	A	A	H	H	H	H	A	H	A	A	H	A	A	A	H	A	H	A	A	A	H	A	A	H	A	H	H
591	3K	BV30822r	57.7	H	H	A	A	A	A	A	A	H	H	A	H	H	A	A	H	H	A	H	A	A	H	H	H	H	A	H	A	A	H	A	A	A	H	A	H	A	A	A	H	A	A	H	A	H	H
592	3K	BV30821r	57.7	H	H	A	A	A	A	A	A	H	H	A	H	H	A	A	H	H	A	H	A	A	H	H	H	H	A	H	A	A	H	A	A	A	H	A	H	A	A	A	H	A	A	H	A	H	H
593	3K	BV23407r	57.7	H	H	A	A	A	A	A	A	H	H	A	H	H	A	A	H	H	A	H	A	A	H	H	H	H	A	H	A	A	H	A	A	A	H	A	H	A	A	A	H	A	A	H	A	H	H
594	3K	BV23408r	57.7	H	H	A	A	A	A	A	A	H	H	A	H	H	A	A	H	H	A	H	A	A	H	H	H	H	A	H	A	A	H	A	A	A	H	A	H	A	A	A	H	A	A	H	A	H	H
595	3K	BV8678	57.8	H	H	A	A	A	A	A	A	H	H	A	H	H	A	A	H	H	A	H	A	A	H	H	H	H	A	H	A	A	H	A	A	A	H	A	H	A	A	H	H	A	A	H	A	H	H
596	3K	BV8865	57.8	H	H	A	A	A	A	A	A	H	H	A	H	H	A	A	H	H	A	H	A	A	H	H	H	H	A	H	A	A	H	A	A	A	H	A	H	A	A	H	H	A	A	H	A	H	H
597	3K	BV8679r	60.3	H	H	A	A	A	A	A	A	H	H	A	H	H	A	-	H	H	A	H	A	A	H	H	H	H	A	A	A	A	H	A	A	A	H	A	H	A	A	-	H	-	A	H	A	H	H
598	3K	BV8988	60.8	H	H	A	A	A	A	A	A	H	H	A	H	H	A	A	H	H	A	H	A	A	H	H	H	H	A	A	A	A	H	A	A	A	H	A	H	A	H	A	H	A	A	H	A	H	H
599	3K	BV8989	60.8	H	H	A	A	A	A	-	A	H	H	A	H	H	-	-	H	-	A	H	A	A	H	H	H	H	A	A	A	A	H	A	A	-	H	A	H	A	H	A	H	A	A	H	A	H	H
600	3K	BV8930r	60.8	H	H	A	A	-	A	A	A	H	H	A	H	H	A	-	H	H	A	H	A	A	H	H	H	H	A	A	A	A	H	A	A	A	H	A	H	A	H	A	H	A	A	H	A	H	H
601	3K	BV8987r	60.8	H	H	A	A	A	A	A	A	H	H	A	H	H	H	A	H	H	A	H	A	A	H	H	H	H	A	A	A	A	H	A	A	-	H	A	H	-	H	A	H	-	A	H	A	H	H
602	3K	BV8986r	60.8	H	H	A	A	A	A	A	A	H	H	A	H	H	A	A	H	H	A	H	A	A	H	H	H	H	A	A	A	A	H	A	A	A	H	A	H	A	H	A	H	A	A	H	-	H	H
603	3K	BV8981	60.8	H	H	A	A	A	A	A	A	H	H	A	H	H	A	A	H	H	A	H	A	A	H	H	H	H	A	A	A	A	H	A	A	A	H	A	H	A	H	A	H	A	A	H	A	H	H
604	3K	BV11257r	63.2	H	H	A	A	A	A	A	A	H	H	A	H	H	A	A	H	H	H	H	A	H	H	H	H	H	-	A	-	-	H	A	A	A	H	A	H	A	H	A	H	A	A	H	A	H	H
605	3K	BV9160r	71.3	H	H	A	A	A	A	A	-	H	H	-	H	H	A	-	H	H	H	H	A	A	H	H	H	H	A	-	A	A	H	A	A	H	H	A	H	A	H	A	H	A	A	H	-	H	H
606	3K	BV9173r	71.7	H	H	A	A	A	A	A	A	H	H	A	A	H	A	A	H	H	H	H	A	A	H	H	H	H	A	A	A	A	H	A	A	H	H	A	H	A	H	A	H	A	A	H	A	H	H
607	3K	BV9202	77.2	H	H	A	A	A	A	A	H	H	-	A	A	H	A	A	H	H	H	H	A	A	H	H	-	H	A	A	A	A	A	A	A	H	H	A	H	A	-	H	H	A	A	H	H	H	H
608	3K	BV9208r	77.7	H	H	A	A	A	A	A	H	H	H	A	A	H	A	A	H	H	H	H	A	A	H	H	H	H	A	A	A	A	A	A	A	H	H	A	H	A	H	A	H	A	A	H	H	H	H
609	3K	BV9468	80.5	H	H	A	A	A	A	A	H	H	H	A	A	H	A	A	H	H	H	H	A	A	H	H	H	H	-	A	A	A	A	A	A	H	H	A	H	A	H	H	H	A	A	H	H	H	H
610	3K	BV9464	81	H	H	A	A	A	A	A	H	H	H	A	A	H	A	A	H	H	H	H	A	A	H	H	H	H	A	A	A	A	A	A	A	H	H	A	H	A	H	A	H	A	A	H	H	H	H
611	3K	BV17000r	81.9	H	H	A	A	A	A	A	H	H	H	A	A	H	A	A	H	H	H	H	A	A	H	H	H	H	A	A	A	A	A	A	A	H	H	A	H	A	H	A	A	A	A	H	H	H	H
612	3K	BV9483r	81.9	H	H	A	A	A	A	A	H	H	H	A	A	H	A	A	H	H	H	H	A	A	H	H	H	H	A	A	A	A	A	A	A	H	H	A	H	A	H	A	A	A	A	H	H	H	H
613	3K	BV9485r	81.9	H	H	A	A	A	A	A	H	H	H	A	A	H	A	A	H	H	H	H	A	A	H	H	H	H	A	A	A	A	A	A	A	H	H	A	H	A	H	A	A	A	A	H	H	H	H
614	3K	BV10584r	82.4	H	H	A	A	A	A	A	H	H	H	A	A	H	A	A	H	H	H	H	A	A	H	H	H	H	A	A	A	A	A	A	A	H	H	A	H	A	H	A	A	A	A	H	H	H	H
615	3K	BV9502r	82.4	H	H	A	A	A	A	A	H	H	H	A	A	H	A	-	H	H	H	H	A	A	H	H	H	-	A	A	A	A	A	A	A	H	H	A	H	A	H	A	A	A	A	H	H	H	H
616	3K	BV9513r	83.3	H	H	A	-	A	A	A	H	H	H	A	A	H	-	A	H	H	H	H	A	A	H	H	H	H	A	A	A	A	-	-	A	H	H	A	H	A	H	A	A	A	A	H	H	H	H
617	3K	BV9512r	83.3	H	H	A	-	A	A	A	H	H	H	A	A	H	-	A	H	H	H	H	A	A	H	H	H	H	A	A	A	A	-	-	A	H	H	A	H	A	H	A	A	A	A	H	H	H	H
618	3K	BV9515r	83.3	H	H	A	-	A	A	A	H	H	H	A	A	H	-	A	H	H	H	H	A	A	H	H	H	H	A	A	A	A	-	-	A	H	H	A	H	A	H	A	A	A	A	H	H	H	H
619	3K	BV9514r	83.3	H	H	A	-	A	A	A	H	H	H	A	A	H	-	A	H	H	H	H	A	A	H	H	H	H	A	A	A	A	-	-	A	H	H	A	H	A	H	A	A	A	A	H	H	H	H
620	3K	BV9564r	89	H	H	H	A	A	A	A	H	H	H	A	A	H	A	A	H	H	H	H	A	H	H	H	H	H	A	A	A	A	A	A	A	H	H	A	H	A	H	A	A	A	A	H	H	-	H
621	3K	BV9553	89.4	H	H	H	A	A	A	A	H	H	H	A	A	H	A	A	H	H	H	H	A	H	H	H	H	H	A	A	A	A	A	A	A	H	H	A	H	A	H	H	A	A	A	H	H	H	H
622	3K	BV9555	89.4	H	H	H	A	A	A	A	H	H	H	A	A	H	A	A	H	H	H	H	A	H	H	H	H	H	A	A	A	A	A	A	A	H	H	A	H	A	H	H	A	A	A	H	H	H	H
623	3K	BV9556	89.4	H	H	H	A	A	A	A	H	H	H	A	A	H	A	-	H	H	H	H	A	H	H	H	H	H	A	A	A	A	A	A	A	H	H	A	H	A	H	H	A	A	A	H	H	H	H
624	3N	BV9603	0	H	A	A	A	A	A	H	A	A	A	A	-	A	A	A	H	H	H	H	H	H	-	A	A	-	A	A	A	A	H	H	H	H	H	A	H	H	A	H	H	H	A	-	A	A	A
625	3N	BV24179r	8.3	H	A	A	A	A	A	H	A	-	A	A	H	A	A	A	H	H	H	H	H	H	H	A	A	H	A	A	A	-	H	H	H	H	H	A	H	H	A	-	H	H	A	H	H	H	A
626	3N	BV24178r	8.3	H	A	A	A	A	A	H	A	H	A	A	H	A	A	A	H	H	H	H	H	H	H	A	A	H	A	A	A	H	H	H	H	H	H	A	H	H	A	A	H	H	A	H	H	A	A
627	3N	BV9618r	8.3	H	A	A	A	A	A	H	A	A	A	A	H	A	A	A	H	H	H	H	H	H	H	A	A	H	A	A	A	A	H	H	H	H	H	A	H	H	A	A	H	H	A	H	H	A	A
628	3N	BV24191r	8.3	H	A	-	A	A	A	H	-	-	-	A	H	A	A	-	H	H	H	H	H	H	H	A	A	H	A	A	-	A	H	H	H	H	H	A	H	H	A	A	H	H	A	H	H	A	A
629	3N	BV6073r	8.3	H	A	A	A	A	A	H	A	A	A	A	H	A	A	A	H	H	H	H	H	H	H	A	A	H	A	A	A	A	H	H	H	H	H	A	H	H	A	A	H	H	A	H	H	A	A
630	3N	BV24187r	8.3	H	A	A	A	A	A	H	A	A	A	A	H	A	A	A	H	H	H	H	H	H	H	A	A	H	A	A	A	A	H	H	H	H	H	A	H	H	A	A	H	H	A	H	H	A	A
631	3N	BV24227	8.5	H	A	A	A	A	A	-	A	A	A	A	-	A	A	A	H	H	H	H	H	H	H	A	A	H	A	A	A	A	H	H	-	H	H	A	H	H	A	-	H	H	A	H	H	A	A
632	3N	BV9607	8.7	H	A	A	A	A	A	H	A	A	A	A	H	A	A	A	H	H	H	H	H	H	H	A	A	H	A	A	A	A	H	H	H	H	H	A	H	H	A	H	H	H	A	H	H	A	A
633	3N	BV24170	8.7	H	A	A	A	A	A	H	A	A	A	A	H	A	A	A	H	H	H	H	H	H	H	A	A	H	A	A	A	A	H	H	H	H	H	A	H	H	A	H	H	H	A	H	H	A	A
634	3N	BV24233	8.7	H	A	A	A	A	A	H	A	A	A	A	-	A	A	A	H	H	H	H	H	H	H	A	A	H	A	A	A	A	H	H	H	H	H	A	H	H	A	H	H	H	A	H	-	A	A
635	3N	BV24229	8.7	H	A	A	A	A	A	H	A	A	A	A	H	A	A	A	H	H	H	H	H	H	H	A	A	H	A	A	A	A	H	H	H	H	H	A	H	H	A	H	H	H	A	H	H	A	A
636	3N	BV8616	8.7	H	A	A	A	A	A	H	A	A	A	A	H	A	A	A	H	H	H	H	H	H	H	A	A	H	A	A	A	A	H	H	H	H	H	A	H	H	A	H	H	H	A	H	H	A	A
637	3N	BV24147	8.7	H	A	A	A	A	A	H	A	A	A	A	H	A	A	A	H	H	H	H	H	H	H	A	A	H	A	A	A	A	H	H	H	H	H	A	H	H	A	H	H	H	A	H	H	A	A
638	3N	BV10097	8.7	H	A	A	A	A	A	H	A	A	A	A	H	A	A	A	H	H	H	H	H	H	H	A	A	H	A	A	A	A	H	H	H	H	H	A	H	H	A	H	H	H	A	H	H	A	A
639	3N	BV9646	12	H	A	A	A	A	A	H	A	A	A	A	H	A	A	-	H	A	H	H	H	H	H	A	A	-	A	H	A	A	H	H	H	H	H	A	H	H	A	H	H	H	A	H	H	A	A
640	3N	BV9645	12	H	A	A	A	A	A	H	A	A	A	A	H	A	A	-	H	A	H	H	H	H	H	A	A	-	A	H	A	A	H	H	H	H	H	A	H	H	A	H	H	H	A	H	H	A	A
641	3N	BV9657	12	H	A	A	A	A	A	H	A	A	A	A	H	A	A	A	H	A	H	H	H	H	H	A	A	H	A	H	A	A	H	H	H	H	H	A	H	H	A	H	H	H	A	H	H	A	A
642	3N	BV9635	12	H	A	A	A	A	A	H	A	A	A	A	H	A	A	A	H	A	H	H	H	H	H	A	A	H	A	H	A	A	H	H	H	H	H	A	H	H	A	H	H	H	A	H	H	A	A
643	3N	BV9643r	12.5	H	-	A	A	A	-	H	A	A	A	A	H	A	A	A	H	A	H	H	H	H	H	A	A	-	A	H	A	A	H	H	H	H	H	A	H	H	A	A	H	H	A	H	-	A	A
644	3N	BV9637r	12.5	H	A	A	A	A	A	H	A	A	A	A	H	A	A	A	H	A	H	H	H	H	H	A	A	H	A	H	A	A	H	H	H	H	H	A	H	H	A	A	H	H	A	H	H	A	A
645	3N	BV9649r	12.5	H	-	A	A	A	A	H	A	A	A	A	H	A	A	-	H	A	H	H	H	H	H	A	A	-	A	H	A	A	H	H	H	H	H	A	H	H	A	A	H	H	A	H	H	A	A
646	3N	BV9631r	12.5	H	A	A	A	A	A	H	A	A	A	A	H	A	A	-	H	A	H	H	H	H	H	A	A	H	A	H	A	A	H	H	H	H	H	A	H	H	A	A	H	H	A	H	H	A	A
647	3N	BV9686	13.9	H	A	A	A	A	A	H	A	A	A	A	H	A	A	A	H	A	H	H	H	H	H	A	A	H	A	A	A	A	H	H	H	A	H	A	H	H	A	-	H	H	A	H	H	A	A
648	3N	BV9687r	13.9	H	A	A	A	A	A	H	A	A	A	A	H	A	A	A	H	A	H	H	H	H	H	A	A	H	A	H	A	A	H	H	H	H	H	A	H	H	A	A	H	H	A	H	H	A	A
649	3N	BV9693r	13.9	H	A	A	A	A	A	H	A	A	A	A	H	A	A	A	H	A	H	H	H	H	H	A	A	H	A	H	A	A	H	H	H	H	H	A	H	H	A	A	H	H	A	H	-	A	A
650	3N	BV9685r	14.1	H	A	A	A	A	A	H	A	A	A	A	H	A	-	A	H	A	H	H	H	H	H	A	A	H	A	H	A	A	H	H	H	H	H	A	H	H	A	-	H	H	A	H	H	A	A
651	3N	BV9682	14.3	H	A	A	A	A	A	H	A	A	A	A	H	A	A	A	H	A	H	H	H	H	H	A	A	H	A	H	A	A	H	H	H	H	H	A	H	H	A	H	H	H	A	H	H	A	A
652	3N	BV9681	14.3	H	A	A	A	A	A	H	A	A	A	A	H	A	A	A	H	A	H	H	H	H	H	A	A	H	A	H	A	A	H	H	H	H	H	A	H	H	A	H	H	H	A	H	H	A	A
653	3N	BV9679r	14.3	H	A	A	A	A	A	H	A	A	A	A	H	A	-	A	H	A	H	H	H	H	H	A	A	H	A	H	A	A	H	H	H	H	H	A	H	H	A	H	H	H	A	H	H	A	A
654	3N	BV9692	14.3	H	A	A	A	A	A	H	A	A	A	A	H	A	A	-	H	A	H	H	H	H	H	A	A	H	A	H	A	A	H	H	H	H	H	A	H	H	A	H	H	H	A	H	-	A	A
655	3N	BV9694	14.3	H	A	A	A	A	A	H	A	A	A	A	H	A	A	A	H	A	H	H	H	H	H	A	A	H	A	H	A	A	H	H	H	H	H	A	H	H	A	H	H	H	A	H	-	A	A
656	3N	BV9699	15.2	H	A	A	H	A	A	H	A	A	A	A	H	A	A	A	H	A	H	H	H	H	H	A	A	H	A	H	A	A	H	H	H	H	H	A	H	H	A	H	H	H	A	H	H	A	A
657	3N	BV9710r	16.1	H	A	A	H	A	A	H	A	A	A	H	H	A	A	A	H	A	H	H	H	H	H	A	A	H	A	H	A	A	H	H	H	-	H	A	H	H	A	H	H	H	A	H	H	A	A
658	3N	BV9708	16.1	-	A	A	H	-	A	H	A	A	A	H	H	A	A	A	H	A	H	H	H	-	-	A	A	H	A	-	A	A	H	H	-	-	H	A	H	H	A	H	H	H	A	H	H	A	A
659	3N	BV9716r	17.3	H	A	A	H	A	A	H	A	A	A	H	H	H	A	A	H	A	H	H	H	H	H	A	A	H	A	H	A	A	H	H	H	H	H	A	H	H	A	A	H	H	A	H	H	A	A
660	3N	BV9718r	17.3	H	A	A	H	A	A	H	A	A	A	H	H	H	A	A	H	A	H	H	H	H	H	A	A	H	A	H	A	A	H	H	H	H	H	A	H	H	A	A	H	H	A	H	H	A	A
661	3N	BV9722	18	H	A	A	H	A	A	H	A	A	A	H	H	H	A	A	H	A	H	H	H	H	H	A	A	H	A	H	A	A	H	H	H	H	H	A	H	H	A	H	H	H	A	H	H	A	A
662	3N	BV10325	19.4	H	A	A	H	A	A	H	A	A	A	H	H	H	A	A	H	A	H	H	H	H	H	A	A	H	A	H	A	A	H	H	H	H	H	A	H	H	A	H	H	H	A	H	H	A	A
663	3N	BV10326	19.4	H	A	A	H	A	A	H	A	A	A	H	H	H	A	A	H	A	H	H	H	H	H	A	A	H	A	H	A	A	H	H	H	H	H	A	H	H	A	H	H	H	A	H	H	A	A
664	3N	BV9732	19.9	H	A	A	H	A	A	H	A	A	A	H	H	H	A	A	H	A	H	H	H	H	H	A	A	H	A	H	A	A	H	H	H	H	H	A	H	H	A	A	H	H	A	H	H	A	A
665	3N	BV9731	19.9	H	A	A	H	A	A	H	A	A	A	H	H	H	A	A	H	A	H	H	H	H	H	A	A	H	A	H	A	A	H	H	H	H	H	A	H	H	A	A	H	H	A	H	H	A	A
666	3N	BV9768r	22.2	H	A	A	H	A	A	H	A	A	A	H	H	H	A	A	H	A	H	A	H	H	H	A	A	H	A	H	A	A	H	H	H	H	H	A	H	H	A	A	H	H	-	-	H	-	A
667	3N	BV9762	22.2	H	A	A	H	A	A	H	A	A	A	H	H	H	A	A	H	A	H	A	H	H	H	A	A	H	A	H	A	A	H	H	H	H	H	A	H	H	A	A	H	H	A	A	H	A	A
668	3N	BV9773	22.6	H	A	A	H	A	A	H	A	A	A	H	H	H	A	A	H	A	H	A	H	H	H	A	A	H	A	H	A	A	H	H	H	H	H	A	H	H	A	H	H	H	A	A	H	A	A
669	3N	BV9797	25.9	H	A	A	H	A	H	H	A	A	A	H	H	H	A	A	H	A	H	A	H	H	H	A	A	H	A	H	A	A	H	H	H	H	A	A	H	H	A	H	H	H	A	A	H	A	A
670	3N	BV13908r	28.3	H	A	A	H	A	H	H	A	A	A	H	H	H	A	A	H	A	H	A	H	H	H	A	A	H	A	H	A	A	H	H	H	H	A	A	H	H	A	H	H	H	A	A	H	A	A
671	3N	BV13912r	28.8	H	A	A	H	A	H	H	A	A	A	H	H	H	A	A	H	A	H	A	H	H	H	A	A	H	A	H	A	A	H	H	H	H	A	A	H	H	A	A	H	H	A	A	H	A	A
672	3N	BV8177r	30.2	-	A	A	H	A	H	H	H	A	A	H	H	H	A	A	H	A	H	A	H	H	H	A	A	H	A	H	A	A	H	H	H	H	A	H	H	H	H	-	H	H	A	A	H	A	A
673	3N	BV10153	34.4	H	A	A	H	A	H	H	H	A	A	H	H	H	A	A	H	A	H	A	H	H	H	A	A	A	A	H	A	A	H	H	H	H	A	H	H	H	H	H	H	H	A	A	H	A	A
674	3N	BV6435	35.9	H	A	A	H	A	H	H	H	A	A	H	H	H	A	A	H	A	H	A	A	H	H	A	A	A	A	H	A	A	H	H	H	H	A	H	H	H	H	H	H	H	A	A	H	A	A
675	3N	BV8324	36.4	H	A	A	H	A	H	H	H	A	A	H	H	H	A	A	H	A	H	A	-	H	H	A	A	A	A	H	A	A	H	H	H	H	A	H	H	H	H	H	H	H	A	A	H	A	A
676	3N	BV29771	36.4	H	A	A	H	A	H	H	H	A	A	H	H	H	A	A	H	A	H	A	-	H	H	A	A	A	A	H	A	A	H	H	H	H	A	H	H	H	H	H	H	H	A	A	H	A	A
677	3N	BV2654	38.7	H	A	A	H	H	H	H	H	A	A	H	H	H	A	A	H	A	H	A	A	H	H	A	A	A	A	H	A	A	H	H	H	H	A	H	H	H	H	H	H	H	A	A	H	A	A
678	3N	BV30213	44.4	H	A	A	H	H	H	H	H	A	A	H	H	H	H	H	H	A	H	A	A	H	H	A	A	A	A	H	A	A	A	H	H	H	A	H	H	H	H	H	H	H	A	A	H	A	A
679	3N	BV2700r	45.8	H	A	A	H	H	H	H	H	A	A	H	H	H	H	H	H	A	H	A	A	H	H	A	A	A	A	H	A	A	A	H	H	H	A	H	H	H	H	H	H	H	A	A	H	A	A
680	3N	BV30191r	46.2	H	A	A	H	H	H	H	H	A	A	H	H	H	H	H	H	A	H	A	A	H	H	A	A	A	A	H	A	A	A	H	H	H	A	H	H	H	H	H	H	H	A	A	H	A	A
681	3N	BV8518	48.6	H	A	A	H	H	H	H	H	A	A	H	H	H	H	H	H	A	H	A	A	H	H	A	A	A	A	H	A	A	-	H	H	H	A	H	H	H	H	H	H	H	A	A	H	A	A
682	3N	BV16407r	50	H	A	A	H	H	H	H	H	H	A	H	H	H	-	H	H	A	H	A	A	H	H	A	-	A	A	H	A	A	A	H	H	H	A	H	H	H	H	H	H	H	A	A	H	A	A
683	3N	BV28875	50.5	H	A	A	H	H	H	H	H	H	A	H	H	H	H	H	H	A	H	A	-	H	H	A	A	A	A	H	A	A	A	H	H	H	A	H	H	H	H	H	H	H	A	A	H	A	A
684	3N	BV28876	50.5	H	A	A	H	H	H	H	H	H	A	H	H	H	-	H	H	A	H	A	-	H	H	A	A	A	A	H	A	A	A	H	H	H	A	H	H	H	H	H	H	H	A	A	H	A	A
685	3N	BV17505	51	H	A	A	H	H	H	H	H	H	A	H	H	H	H	H	-	A	H	A	A	H	H	A	A	A	A	H	A	A	A	H	H	H	A	H	H	H	H	H	H	H	H	A	H	A	A
686	3N	BV17504	51	H	A	A	H	H	H	H	H	H	A	H	H	H	H	H	-	A	H	A	A	H	H	A	A	A	A	H	A	A	A	H	H	H	A	H	H	H	H	H	H	H	H	A	H	A	A
687	3N	BV28426r	51	H	A	A	H	H	H	H	H	H	A	H	H	H	H	H	H	A	H	A	A	H	H	A	A	A	A	H	A	A	A	H	H	H	A	H	H	H	H	H	H	H	H	A	H	A	A
688	3N	BV17503r	51.2	H	A	A	H	H	H	H	H	H	A	H	H	-	H	H	H	A	H	A	A	H	H	A	A	-	A	-	A	A	A	H	H	H	A	H	-	H	H	-	-	H	H	-	H	A	A
689	3N	BV30376r	51.4	H	A	A	H	H	H	H	H	H	A	H	H	H	H	H	H	A	H	A	A	H	H	A	A	A	A	H	A	A	A	H	H	H	A	H	H	H	H	H	H	H	H	A	H	A	A
690	3N	BV30375	51.4	H	A	A	H	H	H	H	H	H	A	H	H	H	H	H	H	A	H	A	A	H	H	A	A	A	A	H	A	A	A	H	H	H	A	H	H	H	H	H	H	H	H	A	H	A	A
691	3N	BV17472	51.4	H	A	A	H	H	H	H	H	H	A	H	H	H	H	H	H	A	H	A	-	H	H	A	A	A	A	H	A	A	A	H	H	H	A	H	H	H	H	H	H	H	H	A	H	A	A
692	3N	BV26424r	51.4	H	A	-	H	H	H	H	H	H	-	H	H	H	H	H	H	A	H	-	A	H	H	A	H	-	A	H	A	A	-	H	H	H	A	H	H	H	H	H	H	H	H	A	H	A	A
693	3N	BV9840r	51.9	H	A	A	H	H	H	H	H	H	-	H	H	H	H	H	H	A	H	A	A	H	H	A	-	A	A	H	A	A	A	H	H	H	A	H	H	H	H	A	H	H	H	A	H	A	A
694	3N	BV9839r	51.9	H	A	A	H	H	H	H	H	H	-	H	H	H	H	H	H	A	H	A	A	H	H	A	-	A	A	H	A	A	A	H	H	H	A	H	H	H	H	H	H	H	H	A	H	A	A
695	3N	BV9837r	51.9	H	A	A	H	H	H	H	H	H	A	H	H	H	H	H	H	A	H	A	A	H	H	A	A	A	A	H	A	A	A	H	H	H	A	H	H	H	H	H	H	H	H	A	H	A	A
696	3N	BV9812	51.9	H	A	A	H	H	H	H	H	H	A	H	H	H	H	H	H	A	H	A	A	H	H	A	A	A	A	H	A	A	A	H	H	H	A	H	H	H	H	H	H	H	H	A	H	A	A
697	3N	BV9842	51.9	H	A	A	H	H	H	H	H	H	A	H	H	H	H	H	H	A	H	A	A	H	H	A	A	A	A	H	A	A	A	H	H	H	A	H	H	H	H	H	H	H	H	A	H	A	A
698	3N	BV9821	51.9	H	A	A	H	H	H	H	H	H	A	H	H	H	H	H	H	A	H	A	A	H	H	A	A	A	A	H	A	A	A	H	H	H	A	H	H	H	H	H	H	H	H	A	H	A	A
699	3N	BV9702r	52.4	H	A	A	H	H	H	H	H	H	A	H	H	H	H	H	H	A	H	A	H	-	H	A	A	A	A	H	A	A	A	H	H	-	A	H	H	H	H	-	H	H	H	A	-	A	A
700	3N	BV9703r	52.4	H	A	A	H	-	H	H	H	H	A	H	-	H	H	-	H	A	H	A	H	-	H	A	A	A	A	H	A	A	A	H	H	-	-	H	H	H	H	H	H	H	H	A	H	A	A
701	3N	BV9819	52.4	H	-	A	H	H	H	H	H	H	-	H	H	H	H	-	H	A	H	A	H	H	H	A	A	-	A	H	A	A	A	H	H	H	A	H	H	H	H	H	H	H	H	A	H	A	A
702	3N	BV31242r	52.4	H	A	A	H	H	H	H	H	H	A	H	H	H	H	H	H	A	H	A	H	H	H	A	A	A	A	H	A	A	A	H	H	H	A	H	H	H	H	H	H	H	H	A	H	A	A
703	3N	BV9984r	52.4	H	A	A	H	H	H	H	H	H	A	H	H	H	H	H	H	A	H	A	H	H	H	A	A	A	A	H	A	A	A	H	H	H	A	H	H	H	H	H	H	H	H	A	H	A	A
704	3N	BV9925	52.4	H	A	A	H	H	H	H	H	H	A	H	H	H	H	H	H	A	H	A	H	H	H	A	A	A	A	H	A	A	A	H	H	H	A	H	H	H	H	H	H	H	H	A	H	A	A
705	3N	BV9923	52.4	H	A	A	H	H	H	H	H	H	A	H	H	H	H	H	H	A	H	A	H	H	H	A	A	A	A	H	A	A	A	H	H	H	A	H	H	H	H	H	H	H	H	A	H	A	A
706	3N	BV9977	52.4	H	A	A	H	H	H	H	H	H	A	H	H	H	H	H	H	A	H	A	H	H	H	A	A	A	A	H	A	A	A	H	H	H	A	H	H	H	H	H	H	H	H	A	H	A	A
707	3N	BV9982r	52.4	H	A	A	H	H	H	H	H	H	A	H	H	H	H	H	H	A	H	A	H	H	H	A	A	A	A	H	A	A	A	H	H	H	A	H	H	H	H	H	H	H	H	A	H	A	A
708	3N	BV9973r	52.4	H	A	A	H	H	H	H	H	H	A	H	H	H	H	H	H	A	H	A	H	H	H	A	A	A	A	H	A	A	A	H	H	H	A	H	H	H	H	H	H	H	H	A	H	A	A
709	3N	BV9972r	52.4	-	A	A	H	H	H	H	H	H	A	H	H	H	H	H	H	A	H	A	H	H	H	A	A	A	A	H	A	A	A	H	H	H	A	H	H	H	H	-	H	H	H	A	H	A	A
710	3N	BV9823	52.4	H	A	A	H	H	H	H	H	H	A	H	H	H	H	H	H	A	H	A	H	H	H	A	A	A	A	H	A	A	A	H	H	H	A	H	H	H	H	H	H	H	H	A	H	A	A
711	3N	BV9952	52.9	H	A	A	H	H	H	H	H	H	A	H	H	H	H	H	H	A	H	A	H	H	H	A	A	A	A	H	A	A	A	H	H	H	A	H	H	H	H	H	A	H	H	A	H	A	A
712	3N	BV9957r	53.8	H	A	A	H	H	H	H	H	H	A	H	H	H	-	H	H	A	H	A	H	H	H	A	A	A	A	H	A	A	A	H	H	H	A	H	H	H	H	H	A	H	H	A	H	A	A
713	3N	BV9962	53.8	H	A	A	H	H	H	H	H	H	A	H	H	H	H	H	H	A	H	A	H	H	H	A	A	A	A	H	A	A	A	H	H	H	A	H	H	H	H	H	A	H	H	A	H	A	A
714	3N	BV10038r	54.3	H	A	A	H	H	H	H	H	H	A	H	H	H	H	H	H	A	H	A	H	H	H	A	A	A	A	H	A	A	A	H	H	H	A	H	H	H	H	H	A	H	H	A	H	A	A
715	3N	BV10017	54.3	H	A	A	H	H	H	H	H	H	A	H	H	H	H	H	H	A	H	A	H	H	H	A	A	A	A	H	A	A	A	H	H	H	A	H	H	H	H	H	A	H	H	A	H	A	A
716	3N	BV10016	54.3	H	A	A	H	H	H	H	H	H	A	H	H	H	H	H	H	A	H	A	H	H	H	A	A	A	A	H	A	A	A	H	H	H	A	H	H	H	H	-	A	H	H	A	H	A	A
717	3N	BV30362	54.8	H	A	A	H	H	H	H	H	H	A	H	H	H	H	H	H	A	H	A	H	H	H	A	A	A	A	H	A	A	A	H	H	H	A	H	H	H	H	H	A	H	H	A	H	A	A
718	3N	BV9877r	54.8	H	A	A	H	H	H	H	H	H	A	H	H	H	H	H	H	A	H	A	H	H	H	A	A	A	A	H	A	A	A	H	H	H	A	H	H	H	H	H	A	H	H	A	H	A	A
719	3N	BV10117r	54.8	H	A	A	H	H	H	H	H	H	A	H	H	H	H	H	H	A	H	A	H	H	H	-	A	A	A	H	A	A	A	H	H	H	A	H	H	H	H	H	A	H	H	A	H	A	A
720	3N	BV10118	54.8	H	A	A	H	H	H	H	H	H	A	H	H	H	H	H	H	A	H	A	H	H	H	-	A	A	A	H	A	A	A	H	H	H	A	H	H	H	H	H	A	H	H	A	H	A	A
721	3N	BV10057r	55.7	H	A	A	H	H	H	H	H	H	A	H	H	H	H	H	H	A	H	A	H	H	H	A	A	A	A	-	A	A	A	H	H	H	A	H	H	H	H	H	-	H	H	A	H	A	A
722	3N	BV10291r	57.1	H	A	A	H	H	H	H	H	H	A	H	H	H	H	H	H	A	H	A	H	H	H	A	A	A	A	H	A	A	A	H	H	H	A	H	H	H	H	H	A	H	H	A	H	A	A
723	3N	BV10234r	57.1	H	A	A	H	H	H	H	H	H	A	H	H	H	H	H	H	A	H	A	H	H	H	A	A	A	A	H	A	A	A	H	H	H	A	H	H	H	H	H	A	H	H	A	H	A	A
724	3N	BV10520	83.5	H	A	A	H	H	A	H	H	H	A	H	A	H	H	H	A	A	H	A	H	H	H	H	H	-	A	A	H	H	A	A	H	H	H	A	H	H	H	-	A	H	H	A	A	A	A
725	3N	BV10552	85.8	-	A	-	H	-	A	-	H	H	A	A	A	H	H	H	A	A	H	A	H	-	H	-	H	A	A	A	H	H	A	A	H	H	H	A	H	A	H	H	A	H	H	A	A	A	A
726	3N	BV10550	85.8	-	A	H	H	-	A	-	H	H	A	A	A	H	H	H	A	A	H	A	H	-	H	-	H	A	A	A	H	H	A	A	H	H	H	A	H	A	H	H	A	H	H	A	A	A	A
727	3N	BV10541	85.9	H	A	H	H	H	A	H	H	H	A	A	A	-	H	-	A	A	H	A	H	H	H	H	H	A	A	A	H	H	A	A	H	H	H	A	H	H	H	H	A	H	H	A	A	A	A
728	3N	BV10538	85.9	H	A	H	H	H	A	H	H	H	A	A	A	H	H	H	A	A	H	A	H	H	H	H	H	A	A	A	H	H	A	A	H	H	H	A	H	H	H	H	A	H	H	A	A	A	A
729	3N	BV10540	85.9	H	A	H	H	H	A	H	H	H	A	A	A	H	H	H	A	A	H	A	H	H	H	H	H	A	A	A	H	H	A	A	H	H	H	A	H	H	H	H	A	H	H	A	A	A	A
730	3N	BV9433r	86.4	H	A	H	H	H	A	H	H	H	A	A	A	H	H	H	A	A	H	A	H	H	H	H	H	A	A	A	H	H	A	A	H	H	H	A	H	H	H	A	A	H	H	A	A	A	A
731	3N	BV9434r	86.4	H	A	H	H	H	A	H	H	H	A	A	A	H	H	H	A	A	H	A	H	H	H	H	H	A	A	A	H	H	A	A	H	H	H	A	H	H	H	A	A	H	H	A	A	A	A
732	3N	BV10549r	86.4	H	A	H	H	H	A	H	H	H	A	A	A	H	H	H	A	A	H	A	H	H	H	H	H	A	A	A	H	H	A	A	H	H	H	A	H	H	H	A	-	H	H	A	A	A	A
733	3N	BV10551r	86.4	-	A	H	H	H	A	H	H	H	A	A	A	H	H	H	A	-	H	A	H	H	H	H	H	A	A	A	H	H	A	A	H	H	H	A	H	H	H	A	A	H	H	A	A	A	A
734	3N	BV10587r	88.2	H	A	H	H	H	-	H	H	-	-	A	A	H	-	H	-	-	H	A	H	H	H	H	H	A	-	A	H	H	A	A	H	H	H	A	H	H	H	A	A	H	H	A	H	-	A
735	3N	BV10586r	88.2	H	A	H	H	H	A	H	H	A	A	A	A	H	A	H	A	A	H	A	H	H	H	H	H	A	A	A	H	H	A	A	H	H	H	A	H	H	H	A	A	H	H	A	A	-	A
736	3N	BV10577	88.2	H	A	H	H	H	A	H	H	A	A	A	A	H	A	H	A	A	H	A	H	H	H	H	H	A	A	A	H	H	A	A	H	H	H	A	H	H	H	H	A	H	H	A	A	A	A
737	3N	BV10653	93.6	H	A	H	H	H	A	H	H	H	A	A	A	H	H	H	A	A	H	A	H	H	H	H	H	A	A	A	H	H	A	A	H	H	H	A	H	H	H	-	A	H	H	A	A	A	A
738	3N	BV10655	97.8	H	A	H	H	H	A	H	H	H	A	A	A	H	H	H	A	A	H	A	H	H	H	H	H	A	A	A	H	-	A	A	H	H	A	A	H	H	H	A	A	H	-	A	A	A	A
739	4K	BV31276	0	A	H	A	A	H	H	A	A	A	H	-	A	A	A	A	A	A	A	A	A	H	A	A	A	A	A	A	A	A	A	A	H	A	A	A	A	A	A	A	A	H	A	H	A	A	H
740	4K	BV31277	3.6	A	H	A	A	H	H	A	A	A	H	-	A	A	A	A	A	H	A	A	A	H	H	H	A	A	A	H	A	A	A	H	H	A	A	A	A	A	A	A	A	H	A	H	A	A	H
741	4K	BV31280r	19.8	A	H	A	A	H	H	A	H	A	H	H	H	A	A	A	A	H	A	A	A	H	H	H	H	A	A	H	A	A	A	H	H	A	A	H	A	H	A	A	H	H	A	H	A	H	H
742	4K	BV12041r	20.6	A	H	A	A	H	H	A	H	A	H	H	H	A	A	H	A	H	A	A	A	H	H	A	H	A	H	H	A	A	A	H	H	A	A	H	A	H	A	A	H	H	A	H	A	H	H
743	4K	BV10698	21.6	A	H	A	A	H	H	A	H	A	H	H	H	A	A	A	A	H	A	A	A	H	H	A	A	A	H	H	A	A	A	H	H	A	A	H	A	H	A	H	H	H	A	H	A	H	H
744	4K	BV10701	21.6	A	H	A	A	H	H	A	H	A	H	H	H	A	A	A	A	H	A	A	A	H	H	A	A	A	H	H	A	A	A	H	H	A	A	H	A	H	A	H	H	H	A	H	A	H	H
745	4K	BV10719r	22.1	A	-	A	A	H	H	A	H	A	H	H	H	A	A	A	A	H	A	A	A	H	H	A	A	A	A	H	A	A	A	H	H	A	A	H	H	H	A	H	H	H	A	H	A	H	H
746	4K	BV10702	22.1	A	H	A	A	H	H	A	H	A	H	H	H	A	A	A	A	H	A	A	A	H	H	A	A	A	A	H	A	A	A	H	H	A	A	H	A	H	A	H	H	H	A	H	A	H	H
747	4K	BV10700r	22.3	A	H	A	A	H	H	A	H	A	H	H	H	A	A	A	A	H	A	A	A	H	H	A	A	A	A	-	A	A	A	H	H	A	A	H	A	H	A	-	H	H	A	H	A	H	H
748	4K	BV10697r	22.5	A	H	A	A	H	H	A	H	A	H	H	H	A	A	A	A	H	A	A	A	H	H	A	A	A	A	-	A	A	A	H	H	A	A	H	A	H	A	A	H	H	A	H	A	H	H
749	4K	BV10699r	22.5	A	H	A	A	H	H	A	H	A	H	H	H	A	A	A	A	H	A	A	A	H	H	A	A	A	A	-	A	A	A	H	H	A	A	H	A	H	A	A	H	H	A	H	A	H	H
750	4K	BV10743r	23.9	A	H	A	A	H	H	A	H	A	H	H	H	-	A	A	A	H	A	A	A	H	H	H	A	A	A	H	-	A	A	H	H	A	A	H	A	H	A	A	H	H	A	H	A	H	H
751	4K	BV10746r	24.3	A	H	A	A	H	H	A	H	A	H	H	H	A	A	A	A	H	A	A	A	H	H	H	A	A	A	H	A	A	A	H	H	A	A	H	A	H	A	H	H	H	A	H	-	H	H
752	4K	BV10739	24.3	A	H	A	A	H	H	A	H	A	H	H	H	A	A	A	A	H	A	A	A	H	H	H	A	A	A	H	A	A	A	H	H	A	A	H	A	H	A	H	H	H	A	H	A	H	H
753	4K	BV30241r	29.7	H	H	A	A	H	H	A	H	H	H	H	H	A	A	H	A	H	-	-	A	H	H	H	-	-	A	H	H	A	A	H	H	-	-	H	A	H	A	-	H	A	A	H	H	H	A
754	4K	BV10771r	29.7	H	H	-	A	H	H	A	H	H	H	H	H	A	A	A	A	H	A	H	A	H	H	H	A	-	A	H	A	A	A	H	H	A	A	H	A	H	A	A	H	A	A	H	A	H	A
755	4K	BV10767r	29.7	H	H	A	A	H	H	A	H	H	H	H	H	A	A	A	A	H	A	A	A	H	H	H	A	A	A	H	A	A	A	H	H	A	A	H	A	H	A	A	H	A	A	H	A	H	A
756	4K	BV10765r	29.7	H	H	A	A	H	H	A	H	H	H	H	H	A	A	A	A	H	A	A	A	H	H	H	A	A	A	H	A	A	A	H	H	A	A	H	A	H	A	A	H	A	A	H	A	H	A
757	4K	BV10768	30.1	H	H	A	A	H	H	A	H	H	H	H	H	A	A	A	A	H	A	A	A	H	H	H	A	A	A	H	A	A	A	H	H	A	A	H	A	H	A	H	H	A	A	H	A	H	A
758	4K	BV10764	30.1	H	H	A	A	H	H	A	H	H	H	H	H	A	A	A	A	H	A	A	A	H	H	H	A	A	A	H	A	A	A	H	H	A	A	H	-	H	A	H	H	A	A	H	A	H	A
759	4K	BV10772	31	H	H	A	A	H	H	A	H	H	H	H	H	A	A	A	A	H	A	A	A	H	H	H	A	A	A	H	A	A	A	H	H	A	A	H	A	H	A	H	H	A	A	H	A	H	A
760	4K	BV10773r	31.4	H	H	A	A	H	H	A	H	H	H	H	H	A	A	A	A	H	A	A	A	H	H	H	A	A	A	H	A	A	A	H	H	A	A	H	A	H	A	A	H	A	A	H	A	H	A
761	4K	BV10782r	34.6	H	H	A	A	H	H	H	H	H	H	H	H	A	A	A	A	H	A	A	A	H	H	H	A	A	A	H	A	A	A	H	H	A	A	H	A	H	A	A	H	A	A	H	A	H	A
762	4K	BV15658r	44.7	H	H	H	A	H	H	H	H	H	H	H	H	A	H	A	A	H	A	A	A	H	A	H	A	A	A	A	A	A	A	H	H	A	A	H	A	A	A	A	H	A	A	H	A	H	A
763	4K	BV15655	44.7	H	H	H	A	-	H	H	H	H	H	-	H	A	H	-	A	-	A	A	A	-	A	H	A	A	A	A	A	A	A	H	H	-	A	H	A	A	A	-	H	A	A	H	A	H	A
764	4K	BV24158	47	H	H	H	A	H	H	H	H	H	H	H	H	A	H	A	A	H	A	A	A	H	A	H	A	A	A	A	A	A	A	H	H	A	A	H	A	A	A	H	H	A	A	H	A	H	A
765	4K	BV11930	49.8	H	H	H	A	H	H	H	H	H	H	H	H	A	H	A	A	H	A	A	A	H	A	H	A	A	A	A	A	H	A	H	H	A	A	H	A	A	A	H	H	A	A	H	A	H	A
766	4K	BV11934	49.8	H	H	H	A	H	H	H	H	H	H	H	H	A	H	A	A	H	A	A	A	H	A	H	A	A	A	A	A	H	A	H	H	A	A	H	A	A	A	H	H	A	A	H	A	H	A
767	4K	BV11933	49.8	H	H	H	A	H	H	H	H	H	H	H	H	A	H	A	A	H	A	A	A	H	A	H	A	A	A	A	A	H	A	H	H	A	A	H	A	A	A	H	H	A	A	H	A	H	A
768	4K	BV28809r	51.7	-	H	H	A	-	H	H	H	H	H	H	H	A	H	A	A	H	A	A	A	H	A	H	A	A	A	A	A	H	A	H	H	-	A	H	A	A	A	H	H	A	A	A	A	H	A
769	4K	BV28814r	52.9	H	H	H	A	H	H	-	H	H	H	H	H	A	H	A	A	H	A	A	A	H	A	H	A	A	A	A	A	H	A	H	H	A	A	H	A	A	A	-	H	A	A	A	A	H	A
770	4K	BV826r	53.7	H	H	H	A	H	H	H	H	H	H	H	H	A	H	A	A	H	A	A	A	H	A	H	A	A	A	A	A	H	A	H	H	A	A	H	A	A	A	A	H	A	A	A	A	H	A
771	4K	BV822r	54.9	H	H	H	A	H	H	H	H	H	H	H	H	A	A	A	A	H	A	A	A	H	A	H	A	A	A	A	A	H	A	H	H	A	A	H	A	A	A	A	H	A	A	A	A	H	A
772	4K	BV817r	55.3	H	H	H	A	H	H	H	H	H	H	H	H	A	A	A	A	H	A	A	A	H	A	H	A	A	A	A	A	H	A	H	H	A	A	H	A	A	A	A	H	A	A	A	A	H	A
773	4K	BV26225	58.5	H	A	H	A	H	-	H	H	H	H	-	-	A	A	A	A	H	A	A	A	H	A	H	A	H	A	A	A	H	A	H	H	A	A	H	A	A	A	A	H	A	A	A	A	-	A
774	4K	BV26223	59.1	H	A	H	A	H	H	H	H	H	H	H	H	A	-	A	A	H	A	A	A	H	A	H	A	H	A	A	A	H	A	H	H	A	A	H	A	A	A	A	H	A	A	A	A	H	A
775	4K	BV30576	59.1	H	A	H	A	H	H	H	H	H	H	H	H	A	A	A	A	H	A	A	A	H	A	H	A	H	A	A	A	H	A	H	H	A	A	H	A	A	A	A	H	A	A	A	A	H	A
776	4K	BV2263	59.1	H	A	-	A	H	H	H	H	H	H	-	H	A	A	A	A	H	A	A	A	H	A	H	A	H	A	A	A	H	A	H	H	A	A	H	A	A	A	A	H	A	A	A	A	H	A
777	4K	BV2262	59.1	H	A	-	A	H	H	H	H	H	H	-	H	A	A	A	A	H	A	A	A	H	A	H	A	H	A	A	A	H	A	H	H	A	A	H	A	A	A	A	H	A	A	A	A	H	A
778	4K	BV2265	59.1	H	A	H	A	H	H	H	H	H	H	-	H	A	A	A	A	H	A	A	A	H	A	H	A	H	A	A	A	H	A	H	H	A	A	H	A	A	A	A	H	A	A	A	A	H	A
779	4K	BV16270r	62.1	H	-	H	A	H	H	H	H	H	H	H	H	A	-	-	-	H	A	A	A	H	A	H	A	H	A	A	A	H	A	H	H	A	A	H	A	A	A	A	H	A	A	A	H	H	A
780	4K	BV16272r	62.1	H	H	H	A	H	H	H	H	H	H	H	H	A	-	-	A	H	A	A	A	H	A	H	A	H	A	A	A	H	A	H	H	A	A	H	A	A	A	A	H	A	A	A	H	H	A
781	4N	BV11971	0	A	H	H	H	A	H	A	A	H	H	A	H	H	A	-	A	A	H	A	H	A	A	H	H	A	H	H	A	A	A	H	H	H	A	H	A	A	A	H	H	A	H	H	A	A	H
782	4N	BV11972	0	A	H	H	H	A	H	A	A	H	H	A	H	H	A	A	A	A	H	A	H	A	A	H	H	A	H	H	A	A	A	H	H	H	A	H	A	A	A	H	H	A	H	H	A	A	H
783	4N	BV11953	2.9	A	H	H	H	A	H	A	A	H	H	H	H	-	A	A	A	A	H	A	H	A	A	-	-	-	H	H	A	A	A	H	-	-	A	-	A	A	A	-	H	A	H	-	A	A	H
784	4N	BV11970r	2.9	A	H	H	H	A	H	A	A	H	H	H	H	H	A	A	A	A	H	A	H	A	A	H	H	H	H	H	A	A	A	H	H	H	A	H	A	A	A	-	H	A	H	H	A	A	H
785	4N	BV11945r	2.9	A	H	H	H	A	H	A	A	H	H	H	H	H	A	A	A	A	H	A	H	A	A	H	H	H	H	H	A	A	A	H	H	H	A	H	A	A	A	A	H	A	H	H	A	A	H
786	4N	BV11966r	3.4	A	H	H	H	A	H	A	A	H	H	H	H	H	A	A	A	A	H	A	H	A	A	H	H	H	H	H	A	A	A	H	H	H	A	H	A	A	A	A	H	A	H	H	A	A	H
787	4N	BV11965r	3.4	A	H	H	H	A	H	A	A	H	H	H	H	H	A	A	A	A	H	A	H	A	A	H	H	H	H	H	A	A	A	H	H	H	A	H	A	A	A	A	H	A	H	H	A	A	H
788	4N	BV11977r	3.4	A	H	H	H	A	H	A	A	H	H	H	H	H	A	A	A	A	H	A	H	A	A	H	H	H	H	H	A	A	A	H	H	H	A	H	A	A	A	A	H	A	H	H	A	A	H
789	4N	BV11964r	3.4	A	H	H	H	A	H	A	A	H	H	H	H	H	A	A	A	A	H	A	H	A	A	H	H	H	H	H	A	A	A	H	H	H	A	H	A	A	A	A	H	A	H	H	A	A	H
790	4N	BV11976	3.5	A	H	H	H	A	H	A	A	H	H	H	H	H	A	A	A	A	H	A	H	A	A	H	H	H	H	H	A	A	A	H	H	H	A	H	A	A	A	H	H	A	H	H	A	A	H
791	4N	BV11975	3.5	A	H	H	H	A	H	A	A	H	H	H	H	H	A	A	A	A	H	A	H	A	A	H	H	H	H	H	A	A	A	H	H	H	A	H	A	A	A	H	H	A	H	H	A	A	H
792	4N	BV11979r	4.5	A	H	H	H	A	H	A	A	H	H	H	H	H	A	A	A	A	H	A	H	A	A	H	H	H	H	H	A	A	A	H	H	H	A	H	A	A	A	A	H	A	H	H	A	A	H
793	4N	BV11980r	4.5	A	H	H	H	A	H	A	A	H	H	H	H	H	A	A	A	A	H	A	H	A	A	H	H	H	H	H	A	A	A	H	H	H	A	H	A	A	A	A	H	A	H	H	A	A	H
794	4N	BV11968r	4.5	A	H	H	H	A	H	A	A	H	H	H	H	H	A	A	A	A	H	A	H	A	A	H	H	H	H	H	A	A	A	H	H	H	A	H	A	A	A	A	H	A	H	H	A	A	H
795	4N	BV30216r	15	A	H	H	A	A	H	A	A	H	H	H	H	H	A	A	A	H	H	A	H	A	A	H	H	H	H	H	A	H	A	H	H	H	A	H	A	A	A	A	H	A	H	H	A	A	H
796	4N	BV30725r	16.4	A	H	H	A	A	H	A	A	H	H	A	H	H	A	A	A	H	H	A	H	A	A	H	H	H	H	H	A	H	A	H	H	H	A	H	A	A	A	H	H	A	H	H	A	A	H
797	4N	BV30723	16.4	A	H	H	A	A	H	A	A	H	H	A	H	H	A	A	A	H	H	A	H	A	A	H	H	H	H	H	A	H	A	H	H	H	A	H	A	A	A	H	H	A	H	H	A	A	H
798	4N	BV12028	29.4	A	H	H	A	H	H	A	A	H	H	A	H	A	H	A	A	H	H	A	H	A	A	H	H	H	H	H	A	H	A	H	H	H	A	H	A	H	A	H	H	A	A	H	A	A	A
799	4N	BV12027	29.4	A	H	H	A	H	H	A	A	H	H	A	H	A	H	A	A	H	H	A	H	A	A	H	H	H	H	H	A	H	A	H	H	H	A	H	A	H	A	H	H	A	A	H	A	A	A
800	4N	BV12026	29.4	A	H	H	A	H	H	A	A	H	H	A	H	A	H	A	A	H	H	A	H	A	A	H	H	H	H	H	A	H	A	H	H	H	A	H	A	H	A	H	H	A	A	H	A	A	A
801	4N	BV12030	29.4	A	H	H	A	H	H	A	A	H	H	A	H	A	H	A	A	H	H	A	H	A	A	H	H	H	H	H	A	H	A	H	H	H	A	H	A	H	A	H	H	A	A	H	A	A	A
802	4N	BV12069r	35.7	A	H	H	A	H	H	A	A	H	H	A	H	-	H	H	A	H	H	A	H	A	A	H	H	H	H	A	A	H	A	H	H	H	A	A	A	H	A	H	H	A	A	H	A	A	A
803	4N	BV12985	41.6	A	H	H	A	H	H	A	A	H	A	A	H	A	H	H	A	H	H	A	H	A	A	H	H	H	H	A	A	H	A	H	H	H	A	H	A	H	A	H	H	A	A	H	H	A	A
804	4N	BV13006r	46.9	A	H	H	A	H	H	A	A	H	A	A	H	A	H	H	A	H	H	A	H	A	H	A	H	H	H	A	A	H	A	H	-	H	H	H	A	H	A	A	H	A	A	H	H	A	A
805	4N	BV13007	46.9	A	H	H	A	H	H	A	A	H	A	A	H	A	H	H	A	H	H	A	H	A	H	A	H	H	H	A	A	H	A	H	H	H	H	H	A	H	A	H	H	A	A	H	H	A	A
806	4N	BV13009	46.9	A	H	H	A	H	H	A	A	H	A	A	H	A	H	H	A	H	H	A	H	A	H	A	H	-	H	A	A	H	A	H	H	H	H	H	A	H	A	H	H	A	A	H	H	A	A
807	4N	BV13001	46.9	A	H	H	A	H	H	A	A	H	A	A	H	A	H	H	A	H	H	A	H	A	H	A	H	H	H	A	A	H	A	H	H	H	H	H	A	H	A	H	H	A	A	H	H	A	A
808	4N	BV13010r	47.8	A	H	H	A	H	H	A	A	H	A	A	H	A	H	H	A	H	H	A	H	A	H	A	H	H	H	A	A	H	A	H	H	H	H	H	H	H	A	H	H	A	A	H	H	A	A
809	4N	BV13043r	52.6	A	H	H	A	H	H	A	A	H	A	A	H	A	H	H	A	H	H	A	H	A	H	A	H	H	H	A	A	H	A	H	A	H	H	H	H	H	A	H	H	A	A	H	H	A	A
810	4N	BV13044	54.5	A	H	H	A	H	H	A	A	H	A	A	H	A	H	H	A	H	H	A	H	A	H	A	H	H	H	A	A	H	A	A	A	H	H	H	H	H	A	H	H	A	A	H	H	A	A
811	5K	BV13092	0	H	-	A	H	H	A	A	A	H	-	H	H	H	A	A	A	A	H	A	H	A	A	H	H	-	H	H	A	A	A	A	A	H	H	H	A	A	H	H	A	H	A	A	A	H	H
812	5K	BV13096	0	H	-	A	H	H	A	A	A	H	H	H	H	H	A	A	A	A	H	A	H	A	A	H	H	-	H	H	A	A	A	A	A	H	H	H	A	A	H	H	A	H	A	A	A	H	H
813	5K	BV13083	0	H	H	A	H	H	A	A	A	H	H	H	H	H	A	A	A	A	H	A	H	A	A	H	H	A	H	H	A	A	A	A	A	H	H	H	A	A	H	H	A	H	A	A	A	H	H
814	5K	BV13089r	0.5	H	H	A	H	H	A	A	A	H	H	H	H	H	A	A	A	A	H	A	H	A	A	H	H	A	H	H	A	A	A	A	A	H	H	H	A	A	H	A	A	H	A	A	A	H	H
815	5K	BV13086	0.5	H	H	A	H	H	A	A	A	H	H	H	H	H	A	A	A	A	H	A	H	A	A	H	H	A	H	H	A	A	A	A	A	H	H	H	A	A	H	A	A	H	A	A	A	H	H
816	5K	BV13117	3	-	H	A	H	-	A	A	A	-	H	H	-	H	A	-	A	A	-	A	H	A	A	H	H	A	H	H	A	A	A	A	H	H	H	A	A	A	H	A	A	H	A	A	A	-	H
817	5K	BV13206	8.2	H	H	A	H	H	A	A	A	H	H	H	H	H	H	A	H	A	H	A	H	A	A	H	H	A	H	H	A	A	A	A	H	H	H	A	A	A	H	-	A	H	A	A	A	H	H
818	5K	BV13185	12.8	H	H	A	H	H	A	A	A	A	H	H	H	H	H	A	H	A	A	A	H	A	A	H	H	-	H	H	A	A	A	A	H	H	A	A	A	A	H	H	A	H	A	A	A	A	H
819	5K	BV13184r	12.8	H	H	A	H	H	A	A	A	-	H	H	H	H	H	A	H	A	A	H	H	A	A	H	H	A	H	H	-	A	A	A	H	H	A	A	A	A	H	A	A	H	A	A	A	A	H
820	5K	BV13997	22.8	H	H	A	H	H	A	A	A	A	H	-	H	H	-	A	H	A	A	A	H	A	A	H	H	A	H	H	H	A	A	A	H	-	A	A	A	A	H	A	A	H	H	A	A	A	H
821	5K	BV14015	23	H	H	A	H	H	A	A	A	A	H	H	H	H	H	-	H	A	A	A	H	A	A	H	H	A	H	H	H	A	A	A	-	H	A	A	A	A	H	H	A	H	H	A	-	A	H
822	5K	BV14012	23	H	H	A	H	H	A	A	A	A	H	H	H	H	H	-	H	A	A	A	H	A	A	H	H	A	H	H	H	A	A	A	-	H	A	A	A	A	H	H	A	H	H	A	-	A	H
823	5K	BV14096r	25.5	H	H	A	H	H	A	A	A	A	H	H	H	H	H	A	H	A	A	A	H	A	A	H	H	A	H	H	H	A	A	A	H	H	A	A	A	A	H	A	A	H	H	A	A	A	H
824	5K	BV14130r	25.5	H	H	A	H	H	-	A	A	A	H	H	H	H	H	A	H	A	A	A	H	A	A	H	H	-	H	H	H	A	-	-	H	H	A	A	A	A	H	A	A	H	H	A	A	-	H
825	5K	BV14357	26.4	H	-	A	H	H	A	A	A	A	-	H	H	H	H	A	H	A	A	A	H	A	A	H	H	A	H	H	-	A	A	A	H	H	A	A	A	A	H	H	A	H	H	A	A	A	-
826	5K	BV14578	34.1	H	H	A	A	H	A	A	A	A	H	H	H	H	H	A	H	A	A	A	H	A	A	H	H	A	A	H	H	A	A	A	H	H	A	A	A	A	H	H	A	H	H	A	H	A	H
827	5K	BV14577	34.1	H	H	A	A	H	A	A	A	A	H	H	H	H	H	A	H	A	A	A	H	A	A	H	H	A	A	H	H	A	A	A	H	H	A	A	A	A	H	H	A	H	H	A	H	A	H
828	5K	BV14541	35.5	H	H	A	A	H	A	A	A	A	H	H	H	H	H	A	H	A	A	H	H	A	H	H	H	A	A	H	H	A	A	A	H	H	A	A	A	A	H	H	A	H	H	A	H	A	H
829	5K	BV14661r	36.5	H	H	A	A	H	A	A	A	A	H	H	H	H	H	A	H	A	A	H	H	A	H	H	H	A	A	H	H	A	A	A	H	H	A	A	A	A	H	A	A	H	H	A	H	A	H
830	5K	BV16656	37.4	H	H	A	A	H	A	-	A	-	H	H	-	H	H	A	H	A	A	H	H	A	-	H	H	A	A	H	A	A	-	A	H	H	A	A	A	A	H	A	A	H	H	A	A	A	A
831	5K	BV16658r	37.5	H	H	A	A	H	A	-	A	-	H	H	-	H	H	A	H	A	-	H	H	A	-	H	H	A	A	H	H	-	-	H	H	H	-	A	A	A	H	-	A	H	H	H	H	H	A
832	5K	BV14714r	37.5	-	H	A	A	-	-	-	A	-	H	H	H	H	H	A	H	A	A	H	H	-	H	H	H	-	A	H	H	-	-	A	H	H	-	-	-	A	H	H	A	H	H	A	H	A	A
833	5K	BV14738	38	H	H	A	A	H	A	A	A	A	H	H	H	H	H	A	H	-	A	H	H	A	H	H	H	A	A	H	H	A	A	A	H	H	A	A	A	A	H	H	A	H	H	A	H	A	A
834	5K	BV14681	38	H	H	A	A	H	A	A	A	A	H	H	H	H	H	A	H	A	A	H	H	A	H	H	H	A	A	H	H	A	A	A	H	H	A	A	A	A	H	H	A	H	H	A	H	A	A
835	5K	BV14745	38	H	H	A	A	H	A	A	A	A	H	H	H	H	H	A	H	A	A	H	H	A	H	H	H	A	A	H	H	A	A	A	H	H	A	A	A	A	H	H	A	H	H	A	H	A	A
836	5K	BV14688	38	H	H	A	A	H	A	A	A	A	H	H	H	H	H	A	H	A	A	H	H	A	H	H	H	A	A	H	H	A	A	A	H	H	A	A	A	A	H	H	A	H	H	A	H	A	A
837	5K	BV14689	38	H	H	A	A	H	A	A	A	A	H	H	H	H	H	A	H	A	A	H	H	A	H	H	H	A	A	H	H	A	A	A	H	H	A	A	A	A	H	H	A	H	H	A	H	A	A
838	5K	BV14680r	38.5	H	H	A	A	H	A	A	A	A	H	H	H	H	H	A	H	A	A	H	H	A	H	H	H	A	A	H	H	A	A	A	H	H	A	A	A	A	H	A	A	H	H	A	H	A	A
839	5K	BV14752r	38.5	H	H	A	A	H	A	A	A	A	H	H	H	H	H	A	H	A	A	H	H	A	H	H	H	A	A	H	H	A	A	A	H	H	A	A	A	A	H	A	A	H	H	A	H	A	A
840	5K	BV14754r	38.5	H	H	A	A	H	A	A	A	A	H	H	H	H	H	A	H	A	A	H	H	A	H	H	H	A	A	H	H	A	A	A	H	H	A	A	A	A	H	A	A	H	H	A	H	A	A
841	5K	BV14782	39.4	H	H	A	A	-	A	A	A	A	H	H	H	H	H	A	H	-	A	H	H	A	H	H	H	A	A	H	H	A	A	A	H	H	A	A	A	A	A	A	A	H	H	A	H	A	A
842	5K	BV14765	39.9	H	H	A	A	H	A	A	A	A	H	H	H	H	H	-	H	A	A	H	H	A	H	-	H	-	A	H	H	A	A	A	H	H	A	-	A	A	A	H	A	H	H	A	H	A	A
843	5K	BV14766	39.9	H	H	A	A	H	A	A	A	A	H	H	H	H	H	A	H	A	A	H	H	A	H	H	H	A	A	H	H	A	A	A	H	H	A	A	A	A	A	H	A	H	H	A	H	A	A
844	5K	BV14773	39.9	H	H	A	A	H	A	A	A	A	H	H	H	H	H	A	H	A	A	H	H	A	H	H	H	A	A	H	H	A	A	A	H	H	A	A	A	A	A	H	A	H	H	A	H	A	A
845	5K	BV13233	39.9	H	H	A	A	H	A	A	A	A	H	H	H	H	H	A	H	A	A	H	H	A	H	H	H	A	A	H	H	A	A	A	H	H	A	A	A	A	A	H	A	H	H	A	H	A	A
846	5K	BV14763r	40.4	-	H	A	A	H	A	A	A	A	H	H	H	H	H	A	H	A	A	H	H	A	H	H	H	A	A	H	H	A	A	A	H	H	A	A	A	A	A	A	A	H	H	A	H	A	A
847	5K	BV14785r	40.4	H	H	A	A	H	A	A	A	A	H	H	H	H	H	A	H	A	A	H	H	A	H	H	H	A	A	H	H	A	A	A	H	H	A	A	A	A	A	A	A	H	H	A	H	A	A
848	5K	BV13235r	40.4	H	H	A	A	H	A	A	A	A	H	H	H	H	H	A	H	A	A	H	H	A	H	H	H	A	A	H	H	A	A	A	H	H	A	A	A	A	A	A	A	H	H	A	H	A	A
849	5K	BV14837r	41.8	H	H	-	A	H	A	A	A	A	H	H	H	H	H	-	H	A	A	H	H	A	H	H	H	A	A	H	H	A	A	A	H	H	A	A	A	A	-	A	A	H	H	A	H	A	-
850	5K	BV14833r	41.8	H	H	A	A	H	A	A	A	A	H	H	H	H	H	A	H	A	A	H	H	A	H	H	H	A	A	H	H	A	A	A	H	H	A	A	A	A	A	A	A	H	H	A	H	A	A
851	5K	BV14832r	41.8	H	H	A	A	H	A	A	A	A	H	H	H	H	H	A	H	A	A	H	H	A	H	H	H	A	A	H	H	A	A	A	H	H	A	A	A	A	A	A	A	H	H	A	H	A	A
852	5K	BV14806r	42.3	H	H	A	A	H	A	A	A	A	H	H	H	H	H	A	H	A	A	H	H	A	H	H	H	A	A	H	H	A	A	A	H	H	A	A	A	A	A	A	A	H	H	A	H	A	A
853	5K	BV14816r	42.3	H	H	A	A	H	A	A	A	A	H	H	H	H	H	A	H	A	A	H	H	A	H	H	H	A	A	H	H	A	A	A	H	H	A	A	A	A	A	A	A	H	H	A	H	A	A
854	5K	BV14814r	42.3	H	H	A	A	H	A	A	A	A	H	H	H	H	H	A	H	A	A	H	H	A	H	H	H	A	A	H	H	A	A	A	H	H	A	A	A	A	A	A	A	H	H	A	H	A	A
855	5K	BV14821r	42.3	H	H	A	A	H	A	A	A	A	H	H	H	H	H	A	H	A	A	H	H	A	H	H	H	A	A	H	H	A	A	A	H	H	A	A	A	A	A	A	A	H	H	A	H	A	A
856	5K	BV13512r	42.3	H	H	A	A	H	A	A	A	A	H	H	H	H	H	A	H	A	A	H	H	A	H	H	H	A	A	H	H	A	A	A	H	H	A	A	A	A	A	A	A	H	H	A	H	A	A
857	5K	BV30933r	42.3	H	H	A	A	H	A	A	A	A	H	H	H	H	H	A	H	A	A	H	H	A	H	-	H	A	A	H	H	A	A	A	H	H	A	A	A	A	A	A	A	H	H	A	H	A	A
858	5K	BV14818	42.5	-	H	A	A	H	A	-	A	A	H	H	H	H	H	A	H	A	A	H	H	A	H	H	H	A	A	H	H	A	A	A	H	H	A	A	A	A	A	-	A	H	H	A	H	A	A
859	5K	BV14826	42.7	H	H	A	A	H	A	A	A	A	H	H	H	H	H	A	H	A	A	H	H	A	H	H	H	A	A	H	H	A	A	A	H	H	A	A	A	A	A	H	A	H	H	A	H	A	A
860	5K	BV14827	42.9	H	H	A	A	H	A	A	A	A	H	H	H	H	H	A	H	A	A	H	H	A	H	H	H	A	A	H	H	A	A	A	H	H	A	A	A	A	A	H	A	H	H	A	H	A	A
861	5K	BV14828	42.9	-	H	A	A	H	A	A	A	-	H	H	H	H	H	A	H	A	A	H	H	A	H	H	H	A	A	H	H	A	A	A	H	H	-	A	A	A	A	H	A	H	H	A	H	A	A
862	5K	BV14831	43.1	H	H	A	A	H	A	A	A	A	H	H	H	H	H	A	H	A	A	H	H	A	H	H	H	A	A	H	H	A	A	A	H	H	A	A	A	A	A	H	A	H	H	A	H	A	A
863	5K	BV14858	43.6	H	H	A	A	H	A	A	A	A	H	H	H	H	H	A	H	A	A	H	H	A	H	H	H	A	A	H	H	A	A	H	H	H	A	A	A	A	A	H	A	H	H	A	H	A	A
864	5K	BV14857	43.6	H	H	A	A	H	A	A	A	A	H	H	H	H	H	A	H	A	A	H	H	A	H	H	H	A	A	H	H	A	A	H	H	H	A	A	A	A	A	H	A	H	H	A	H	A	A
865	5K	BV14855	43.6	H	H	A	A	H	A	A	A	A	H	H	H	H	H	A	H	A	A	H	H	A	H	H	H	A	A	H	H	A	A	H	H	H	A	A	A	A	A	H	A	H	H	A	H	A	A
866	5K	BV14866	43.6	H	H	A	A	H	A	A	A	A	H	H	H	H	H	A	H	A	A	H	H	A	H	H	H	A	A	H	H	A	A	H	H	H	A	A	A	A	A	H	A	H	H	A	H	A	A
867	5K	BV14840	43.8	H	H	A	A	H	A	A	A	A	H	H	H	H	-	A	H	A	A	H	H	A	H	H	H	A	A	H	H	A	A	H	H	H	A	A	A	A	A	-	A	H	H	A	H	A	A
868	5K	BV14854r	44	H	H	A	A	H	A	A	A	A	H	H	H	H	H	A	H	A	A	H	H	A	H	H	H	A	A	H	H	A	A	H	H	H	A	A	A	A	A	A	A	H	H	A	H	A	A
869	5K	BV14872r	44	H	H	A	A	H	A	A	A	A	H	H	H	H	H	A	H	A	A	H	H	A	H	H	H	A	A	H	H	A	A	H	H	H	A	A	A	A	A	A	A	H	H	A	H	A	A
870	5K	BV14894r	44.5	H	H	A	A	H	A	A	A	A	H	H	H	H	H	A	H	A	A	H	H	A	H	H	H	A	A	H	H	A	A	H	H	H	A	A	A	A	A	A	A	H	H	A	H	A	A
871	5K	BV14891r	44.5	H	H	A	A	H	A	A	A	A	H	H	H	H	H	A	H	A	A	H	H	A	H	H	H	A	A	H	H	A	A	H	H	-	A	A	A	A	A	A	A	H	-	A	H	A	A
872	5K	BV14892r	44.5	H	H	A	A	H	A	A	A	A	H	H	H	H	H	A	H	A	A	H	H	A	H	H	H	A	A	H	H	A	A	H	H	-	A	A	A	A	A	A	A	H	H	A	H	A	A
873	5K	BV14893r	44.5	H	H	A	A	H	A	A	A	A	H	H	H	H	H	A	H	A	A	H	H	A	H	H	H	A	A	H	H	A	A	H	H	H	A	A	A	A	A	A	A	H	H	A	H	A	A
874	5K	BV14897r	44.5	H	H	A	A	H	A	A	A	A	H	H	H	H	H	A	H	A	A	H	H	A	H	H	H	A	A	H	H	A	A	H	H	H	A	A	A	A	A	A	A	H	H	A	H	A	A
875	5K	BV14896r	44.5	H	H	A	A	H	A	A	A	A	H	H	H	H	H	A	H	A	A	H	H	A	H	H	H	A	A	H	H	A	A	H	H	H	A	A	A	A	A	A	A	H	H	A	H	A	A
876	5K	BV14895	44.5	H	H	A	A	H	A	A	A	A	H	H	H	H	H	A	H	A	A	H	H	A	H	H	H	A	A	H	H	A	A	H	H	H	A	A	A	A	A	H	A	H	H	A	H	A	A
877	5K	BV14994r	48.8	H	H	A	A	H	A	A	A	A	H	H	H	H	H	A	H	A	A	H	H	A	H	H	H	A	A	H	H	A	A	H	H	A	A	A	A	A	A	A	A	H	H	A	H	A	A
878	5K	BV15081r	49.7	H	H	A	A	H	A	A	A	A	H	H	H	H	H	A	H	A	A	H	H	A	H	H	H	A	A	H	H	A	A	H	H	A	A	A	A	A	A	A	H	H	H	A	H	A	A
879	5K	BV15151r	50.2	H	H	A	A	H	A	A	A	A	H	H	H	H	H	A	H	A	A	H	H	A	H	H	H	A	A	H	H	A	A	H	H	A	A	A	A	A	A	A	H	H	H	A	H	A	A
880	5K	BV15133r	50.2	H	H	A	A	H	A	A	A	A	H	H	H	H	H	A	H	A	A	H	H	A	H	H	H	A	A	H	H	A	A	H	H	A	A	A	A	A	A	-	H	H	H	A	H	A	A
881	5K	BV15164	51.1	H	H	A	A	H	A	A	A	A	H	H	H	H	H	A	H	A	A	H	H	A	H	H	H	A	A	H	H	A	A	H	H	A	A	A	A	A	A	H	H	H	H	A	H	A	A
882	5K	BV15159	51.1	H	H	A	A	H	A	A	A	A	H	H	H	H	H	A	H	A	A	H	H	A	H	H	H	A	A	H	H	A	A	H	H	A	A	A	A	A	A	H	H	H	H	A	H	A	A
883	5K	BV31156	52	H	H	A	A	H	A	A	A	A	H	H	H	H	H	-	H	A	A	H	H	A	H	H	H	A	A	H	H	A	A	H	H	A	A	-	A	A	A	H	H	H	H	A	H	A	A
884	5K	BV15141r	52	H	H	A	A	H	A	A	A	A	H	H	H	H	H	A	H	A	A	H	H	A	H	H	H	A	A	H	H	A	A	H	H	A	A	A	A	A	A	A	H	H	H	A	H	A	A
885	5K	BV15181r	52	H	H	A	A	H	A	A	A	A	H	H	H	H	H	A	H	A	A	H	H	A	H	H	H	A	A	H	H	A	A	H	H	A	A	A	A	A	A	A	H	H	H	A	H	A	A
886	5K	BV31155r	52	H	H	A	A	H	A	A	A	A	H	H	H	H	H	A	H	A	A	H	H	A	H	H	H	A	A	H	H	A	A	H	H	A	A	A	A	A	A	-	H	H	H	A	H	A	A
887	5K	BV15189	52.5	H	H	A	A	H	A	A	A	A	H	H	H	H	H	A	H	A	A	H	H	A	H	H	H	A	A	A	H	A	A	H	H	A	A	A	A	A	A	H	H	H	H	A	H	A	A
888	5K	BV15194	52.5	H	H	A	A	H	A	A	A	A	H	H	H	H	H	A	H	A	A	H	H	A	H	H	H	A	A	H	H	A	A	H	H	A	A	A	A	A	A	H	H	H	H	A	H	A	A
889	5K	BV15221r	53	H	H	A	A	H	A	A	A	A	H	H	H	H	H	A	H	A	A	H	H	A	H	H	H	A	A	H	H	A	A	H	H	A	A	A	A	A	A	-	H	H	H	A	H	A	A
890	5K	BV15335	54.9	H	H	A	A	H	A	A	A	A	H	H	H	H	H	A	H	A	A	H	H	A	H	H	H	A	A	H	H	A	A	H	A	A	A	A	A	A	A	H	H	A	H	H	H	A	A
891	5K	BV15342	56.3	H	H	A	A	H	A	A	A	A	H	H	H	H	H	A	H	A	A	H	H	A	H	H	H	A	A	H	H	A	A	H	A	A	A	A	A	A	A	H	H	A	H	H	H	A	A
892	5K	BV15348r	56.8	H	H	A	A	H	A	A	A	A	H	H	H	H	H	-	H	A	A	H	H	A	H	H	H	A	A	H	H	A	A	H	A	A	-	A	-	-	A	H	H	A	H	H	H	A	A
893	5K	BV15347r	56.8	H	H	A	A	H	A	A	A	A	H	H	H	H	H	-	H	A	A	H	H	A	H	H	H	A	A	H	H	A	A	H	A	A	-	A	-	-	A	H	H	A	H	H	H	A	A
894	5K	BV15350r	56.8	H	H	A	A	-	A	A	A	A	H	H	H	H	H	-	H	A	A	H	H	A	H	H	H	A	A	H	H	A	A	-	A	A	-	A	-	-	A	H	H	A	H	H	H	A	A
895	5K	BV15351	56.8	H	H	A	A	-	A	A	A	A	H	H	H	H	H	A	H	A	A	H	H	A	H	H	H	A	A	H	H	A	A	-	A	A	A	A	A	A	A	H	H	A	H	H	H	A	A
896	5K	BV15364	57.7	H	H	A	A	H	A	A	A	A	H	H	H	H	H	A	H	A	A	H	H	A	H	H	H	A	A	H	H	A	A	H	A	A	A	A	A	A	A	H	H	A	H	H	H	A	A
897	5K	BV15367r	57.7	H	H	A	A	H	A	A	A	A	H	H	H	H	H	A	H	A	A	H	H	A	H	H	H	A	A	H	H	A	A	H	A	A	A	A	A	A	A	H	H	A	H	H	H	A	A
898	5K	BV15363	57.7	H	H	A	A	H	A	A	A	A	H	H	H	H	H	A	H	A	A	H	H	A	H	H	H	A	A	H	H	A	A	H	A	A	A	A	A	A	A	H	H	A	H	H	H	A	A
899	5K	BV15360	57.7	H	H	A	A	H	A	A	A	A	H	H	H	H	H	A	H	A	A	H	H	A	H	H	H	A	A	H	H	A	A	H	A	A	A	A	A	A	A	H	H	A	H	H	H	A	A
900	5K	BV15362r	57.7	H	H	A	A	H	A	A	A	A	H	H	H	H	H	A	H	A	A	H	H	A	H	H	H	A	A	H	H	A	A	H	A	A	A	A	A	A	A	H	H	A	H	H	H	A	A
901	5K	BV15378r	59.1	H	H	A	A	H	A	A	A	A	H	H	H	H	H	A	H	A	A	H	H	A	H	H	H	A	A	H	H	A	A	H	A	A	A	A	A	A	A	H	H	A	H	H	H	A	A
902	5K	BV15401r	63.4	H	H	A	A	H	A	H	A	A	H	H	H	H	H	A	H	A	A	H	H	A	H	H	H	A	A	H	H	H	A	H	A	A	A	A	A	A	A	H	H	A	H	H	H	A	A
903	5K	BV15397r	63.4	H	H	A	A	H	A	H	A	A	H	H	H	H	H	A	H	A	A	H	H	A	H	H	H	A	A	H	H	H	A	H	A	A	A	A	A	A	A	H	H	A	H	H	H	A	A
904	5K	BV15412r	65.3	H	H	A	A	H	A	H	H	A	H	H	H	H	H	-	H	A	A	H	H	A	H	H	H	A	A	H	H	H	-	H	A	A	A	A	A	A	-	H	H	A	H	H	H	-	A
905	5K	BV15463	65.3	H	H	A	A	H	A	H	H	A	H	H	H	H	-	-	H	A	A	H	H	A	H	H	H	A	A	H	H	H	-	H	A	A	A	A	A	A	A	H	H	A	H	H	H	A	A
906	5K	BV15431	65.3	H	H	A	A	H	A	H	H	A	H	H	H	H	H	A	H	A	A	H	H	A	H	H	H	A	A	H	H	H	A	H	A	A	A	A	A	A	A	H	H	A	H	H	H	A	A
907	5K	BV15466	65.3	H	H	A	A	H	A	H	H	A	H	H	H	H	-	-	H	A	A	H	H	A	H	H	H	A	A	H	H	H	A	H	A	A	A	A	A	A	A	H	H	A	H	H	H	A	A
908	5K	BV15468	66.2	H	H	A	A	H	A	H	H	A	H	H	H	H	H	A	H	A	A	H	H	A	H	H	H	A	A	H	H	H	A	H	A	A	A	H	A	A	A	H	H	A	H	H	H	A	A
909	5K	BV15492	70	A	H	A	A	H	A	H	H	A	H	H	H	H	H	A	H	A	A	H	H	A	H	H	H	H	A	H	H	H	A	H	A	A	A	H	A	A	A	H	H	A	H	H	H	A	A
910	5K	BV15495r	72.8	A	H	A	A	H	A	H	H	A	H	H	H	H	H	A	H	A	A	H	H	A	H	H	H	H	A	H	H	H	A	H	A	A	A	H	A	A	A	A	H	A	H	H	H	H	A
911	5K	BV15501	73.3	A	H	A	A	H	A	H	H	A	H	H	H	H	H	A	H	A	A	H	H	A	H	H	H	H	A	H	H	H	A	H	A	A	A	H	A	A	A	H	H	A	H	H	H	H	A
912	5K	BV15502	73.3	A	H	A	A	H	A	H	H	A	H	H	H	H	H	A	H	A	A	H	H	A	H	H	H	H	A	H	H	H	A	H	A	A	A	H	A	A	A	H	H	A	H	H	H	H	A
913	5K	BV15503	74.7	A	H	A	A	H	A	H	H	A	H	H	H	H	H	A	H	A	A	H	H	A	H	H	H	H	A	H	H	H	A	H	A	A	A	H	A	A	A	H	H	A	H	H	H	H	A
914	5K	BV15515r	78.8	A	H	A	A	H	A	H	H	A	H	H	H	H	A	A	H	A	A	H	H	A	H	H	H	H	A	H	H	H	A	H	A	A	A	H	A	A	A	A	H	A	H	H	-	H	A
915	5K	BV15530r	79.2	A	H	A	A	H	A	H	H	A	H	H	H	H	A	A	H	A	A	H	H	A	H	H	H	H	A	H	H	H	A	H	A	A	A	H	A	A	A	A	H	A	H	H	H	H	A
916	5K	BV15525	79.4	A	H	A	A	H	A	H	H	A	H	H	H	H	A	A	H	A	A	H	H	A	H	-	H	H	A	H	H	H	A	H	A	A	A	H	A	A	A	H	H	A	H	H	H	H	A
917	5K	BV15518	79.4	A	H	A	A	H	A	H	H	A	H	H	H	H	A	A	H	A	A	H	H	A	H	H	H	H	A	H	H	H	A	H	A	A	A	H	A	A	A	H	H	A	H	H	H	H	A
918	5K	BV15532	80.5	A	H	A	A	H	H	H	H	A	A	H	H	H	A	A	H	A	A	H	H	A	H	H	H	H	A	H	H	H	A	H	A	A	A	H	A	A	A	H	H	A	H	H	-	H	A
919	5K	BV15533	80.5	A	H	A	A	H	H	H	H	A	A	H	H	H	A	A	H	A	A	H	H	A	H	H	H	H	A	H	H	H	A	H	A	A	A	H	A	A	A	H	H	A	H	H	H	H	A
920	5K	BV15538	81.2	A	H	A	A	H	H	H	H	A	H	H	H	H	A	A	H	A	A	H	H	A	H	H	H	H	A	H	H	H	A	H	A	A	A	H	A	A	A	H	H	A	H	H	H	H	A
921	5K	BV15535	81.7	A	H	A	A	H	H	H	H	A	H	H	H	H	A	A	H	A	A	H	H	A	H	H	H	-	A	H	H	H	A	H	A	A	A	H	A	A	A	A	H	A	H	H	H	H	A
922	5K	BV15536	81.7	A	H	A	A	H	H	H	H	A	H	H	H	H	A	A	H	A	A	H	H	A	H	H	H	-	A	H	H	H	A	H	A	A	A	H	A	A	A	A	H	A	H	H	H	H	A
923	5K	BV15534	81.7	A	H	A	A	H	H	H	H	A	H	H	H	H	A	A	H	A	A	H	H	A	H	H	H	-	A	H	H	H	A	H	A	A	A	H	A	A	A	A	H	A	H	H	H	H	A
924	5K	BV15564r	82.2	A	H	A	A	H	H	H	H	A	H	H	H	H	A	A	H	A	A	H	H	A	H	H	H	H	A	H	H	H	A	H	A	A	A	H	A	A	A	A	H	A	H	H	H	H	A
925	5K	BV15562r	82.2	A	H	A	A	H	H	H	H	A	H	H	H	H	A	A	H	A	A	H	H	A	H	H	H	H	A	H	H	H	A	H	A	A	A	H	A	A	A	A	H	A	H	H	H	H	A
926	5K	BV15557r	82.2	A	H	A	A	H	H	H	H	A	H	H	H	H	A	A	H	A	A	H	H	A	H	H	H	H	A	H	H	H	A	H	A	A	A	H	A	A	A	A	H	A	H	H	H	H	A
927	5K	BV15559r	82.2	A	H	A	A	H	H	H	H	A	H	H	H	H	A	A	H	A	A	H	H	A	H	H	H	H	A	H	H	H	A	H	A	A	A	H	A	A	A	A	H	A	H	H	H	H	A
928	5K	BV15558r	82.2	A	H	A	A	H	H	H	H	A	H	H	H	H	A	A	H	A	A	H	H	A	H	H	H	H	A	H	H	H	A	H	A	A	A	H	A	A	A	A	H	A	H	H	H	H	A
929	5K	BV15547r	82.2	A	-	A	A	H	H	H	H	A	H	H	H	H	-	A	H	A	A	H	-	A	H	H	H	-	-	H	H	H	A	H	A	A	A	-	A	A	A	A	H	A	H	H	H	H	A
930	5K	BV15567	82.7	A	H	A	A	H	H	H	H	A	H	H	H	H	A	A	H	A	A	H	H	A	H	H	H	H	A	H	H	H	A	H	A	A	A	H	A	A	A	H	H	A	H	H	H	H	A
931	5K	BV15566	82.7	A	H	A	A	H	H	H	H	A	H	H	H	H	A	A	H	A	A	H	H	A	H	H	H	H	A	H	H	H	A	H	A	A	A	H	A	A	A	H	H	A	H	H	H	H	A
932	5K	BV15572r	87	A	H	A	A	H	H	H	H	A	H	H	H	H	-	-	H	A	A	H	H	A	H	H	H	H	A	H	H	H	A	H	-	A	A	H	-	A	A	H	H	-	H	H	H	H	A
933	5K	BV15573r	87	A	H	A	A	H	H	H	H	A	H	H	H	H	A	H	H	A	A	H	H	A	H	H	H	H	A	H	H	H	A	H	H	A	A	H	-	A	A	H	H	H	H	H	H	H	A
934	5N	BV15599	0	A	H	A	H	A	A	A	H	H	A	H	A	A	A	A	A	H	A	H	H	H	A	A	H	H	A	H	A	H	H	A	A	A	H	H	A	A	H	H	A	A	H	H	H	A	H
935	5N	BV15598	0	A	H	A	H	A	A	A	H	H	A	H	A	A	A	A	A	H	A	H	H	H	A	A	H	H	A	H	A	H	H	A	A	A	H	H	A	A	H	H	A	A	H	H	H	A	H
936	5N	BV15591r	0.5	A	H	A	H	A	A	A	H	H	A	H	A	A	A	A	A	H	A	H	H	H	A	A	H	H	A	H	A	H	H	A	A	A	H	H	A	A	H	A	A	A	H	H	H	A	H
937	5N	BV15627r	1	A	H	A	H	A	A	A	H	H	A	H	A	A	A	A	A	H	A	H	H	H	A	-	H	H	A	H	A	H	H	A	A	H	H	H	A	A	H	A	A	A	H	H	H	A	H
938	5N	BV15625	1	A	H	A	H	A	A	A	H	H	A	H	A	A	A	A	A	H	A	H	H	H	A	-	H	-	A	H	A	H	-	A	A	A	H	H	A	A	H	A	A	A	H	H	H	A	H
939	5N	BV19762r	1.9	A	H	A	H	A	A	A	H	H	A	H	A	A	A	A	A	H	A	H	H	H	A	A	H	H	A	H	A	H	H	A	A	A	H	H	A	A	H	A	A	A	H	H	H	A	H
940	5N	BV15635	2.8	A	H	A	H	A	A	A	H	-	A	H	A	A	A	A	A	H	A	H	H	H	A	A	H	H	A	H	A	H	H	A	A	A	H	H	A	A	H	H	A	A	H	H	H	A	H
941	5N	BV15630r	2.8	A	H	A	H	A	A	A	H	H	A	H	A	A	A	A	A	H	A	H	H	H	A	A	H	H	A	H	A	H	H	A	A	A	H	H	A	A	H	-	A	A	H	H	H	A	H
942	5N	BV15643	4.6	A	H	A	H	A	A	A	H	H	A	H	A	A	A	A	A	H	A	H	H	H	A	A	H	H	A	H	A	H	H	A	A	A	H	H	A	A	H	H	A	A	H	H	H	A	H
943	5N	BV15640	4.6	A	H	A	H	A	A	A	H	H	A	H	A	A	-	A	A	H	A	H	H	H	A	A	H	H	A	H	A	H	H	A	A	A	H	H	A	A	H	H	A	A	H	H	H	A	H
944	5N	BV15686r	7.4	A	H	A	H	A	A	A	H	H	A	H	A	A	A	A	A	H	A	H	H	H	A	A	H	-	A	H	A	A	H	A	A	A	H	H	A	A	H	A	A	A	H	H	A	A	H
945	5N	BV15847r	22.9	A	H	A	H	A	A	A	H	H	A	H	H	A	-	-	A	H	H	H	H	H	A	-	H	H	A	H	H	A	H	H	-	H	H	A	A	-	H	H	A	H	H	H	A	-	H
946	5N	BV15934r	27	A	H	A	H	A	A	A	H	H	A	H	H	H	A	A	A	H	H	H	H	H	A	A	H	H	A	H	H	A	H	H	A	H	H	A	A	A	H	H	A	A	H	H	A	A	H
947	5N	BV15954	27.9	A	H	A	H	A	A	A	H	H	A	H	H	H	A	A	A	H	H	H	H	A	A	A	H	-	A	H	H	A	H	H	A	H	H	A	A	A	H	H	A	A	A	H	A	A	H
948	5N	BV15960r	27.9	A	H	A	H	A	A	A	H	H	A	H	H	H	A	A	A	H	H	H	H	A	A	A	H	H	A	H	H	A	H	H	A	H	H	A	A	A	H	H	A	A	A	H	A	A	H
949	5N	BV16012	29.1	A	H	A	H	A	A	A	H	H	A	H	H	H	A	A	A	H	H	H	H	A	A	A	H	H	A	H	H	A	H	H	A	H	H	A	A	A	H	H	A	A	A	H	-	A	H
950	5N	BV28750r	33.3	A	H	A	H	H	A	A	H	H	A	H	H	H	A	H	A	H	H	H	H	A	A	A	H	H	A	H	H	A	H	H	-	H	H	A	A	A	H	H	H	A	A	H	A	A	H
951	5N	BV28751r	33.3	A	H	A	H	H	A	A	H	H	A	H	H	H	A	H	A	H	H	H	H	A	A	A	H	H	A	H	H	A	H	H	-	H	H	A	A	A	H	H	H	A	A	H	A	A	H
952	5N	BV16393r	36.7	A	H	A	H	H	A	A	H	H	A	H	H	H	-	H	A	H	H	H	H	A	A	-	A	H	A	H	H	A	H	H	A	H	H	A	A	A	H	-	H	A	A	H	A	A	H
953	5N	BV16525r	38.7	A	H	A	H	H	A	A	H	H	A	A	H	H	A	H	A	H	H	A	H	A	A	A	A	H	A	H	H	A	H	H	A	H	H	-	A	A	H	H	H	A	A	H	A	A	H
954	5N	BV16526r	38.7	A	H	A	H	H	A	A	H	H	A	A	H	H	A	H	A	H	H	A	H	A	A	A	A	H	A	H	H	A	H	H	A	H	H	-	A	A	H	H	H	A	A	H	A	A	H
955	5N	BV16557r	39.8	A	H	A	H	H	A	A	H	H	A	A	H	H	A	H	A	H	H	A	H	A	A	A	A	H	A	H	H	A	H	H	A	H	H	A	-	-	H	H	H	A	A	H	A	-	H
956	5N	BV16498r	43.6	A	H	A	H	H	A	A	H	H	A	A	H	H	A	H	A	H	H	A	H	A	A	A	A	H	A	H	H	A	H	H	A	H	H	A	-	A	H	A	H	A	A	H	A	A	H
957	5N	BV16808r	46.3	A	H	A	H	H	A	H	H	H	A	A	H	H	A	H	A	H	H	A	H	A	A	A	A	H	A	H	H	A	H	H	A	H	H	A	H	A	H	H	H	A	A	H	A	A	H
958	5N	BV30676	46.7	A	-	A	H	H	A	H	H	H	A	A	H	H	A	H	A	H	H	A	H	A	A	A	A	-	A	H	H	A	H	H	A	H	H	A	H	A	H	H	H	A	A	H	A	A	H
959	5N	BV30682	46.7	A	H	A	H	H	A	H	H	H	A	A	H	H	A	H	A	H	H	A	H	A	A	A	A	H	A	H	H	A	H	H	A	H	H	A	H	A	H	H	H	A	A	H	A	A	H
960	5N	BV16843	46.7	A	H	A	H	H	A	H	H	H	A	A	H	H	A	H	A	H	H	A	H	A	A	A	A	H	A	H	H	A	H	H	A	H	H	A	H	A	H	H	H	A	A	H	A	A	H
961	5N	BV16888r	47.2	A	H	A	H	H	A	H	H	H	A	A	H	H	A	H	H	H	H	A	H	A	A	A	A	H	A	H	H	A	H	H	A	H	H	A	H	A	H	H	H	A	A	H	A	A	H
962	5N	BV16861r	47.7	A	H	A	H	H	H	H	H	H	A	A	H	H	A	-	H	H	H	A	H	-	A	-	A	H	A	H	H	A	H	H	A	H	H	A	H	A	H	H	H	A	A	H	A	A	H
963	5N	BV16865	47.7	A	H	A	H	H	H	H	H	H	A	A	H	H	A	H	H	H	H	A	H	A	A	A	A	H	A	H	H	A	H	H	A	H	H	A	H	A	H	-	H	A	A	H	A	A	H
964	5N	BV16930r	47.7	A	H	A	H	H	H	H	H	H	A	A	H	H	A	H	H	H	H	A	H	A	A	A	A	H	A	H	H	A	H	H	A	H	H	A	H	A	H	H	H	A	A	H	A	A	H
965	5N	BV16853r	47.7	A	H	A	H	H	H	H	H	H	A	A	H	H	A	H	H	H	H	A	H	A	A	A	A	H	A	H	H	A	H	H	A	H	H	A	H	A	H	H	H	A	A	H	A	A	H
966	5N	BV16995r	47.7	A	H	A	H	H	H	H	H	H	A	A	H	H	A	H	H	H	H	A	H	A	A	A	A	H	A	H	H	A	H	H	A	H	H	A	H	A	H	H	H	A	A	H	A	A	H
967	5N	BV16917r	47.7	A	H	A	H	H	H	H	H	H	A	A	H	H	A	H	H	H	H	A	H	A	A	A	A	H	A	H	H	A	H	H	A	H	H	A	H	A	H	H	H	A	A	H	A	A	H
968	5N	BV16846r	47.7	A	H	A	H	H	H	H	H	H	A	A	H	H	A	H	H	H	H	A	H	A	A	A	A	H	A	H	H	A	H	H	A	H	H	A	H	A	H	H	H	A	A	H	A	A	H
969	5N	BV16851r	47.7	A	H	A	H	H	H	H	H	H	A	A	H	H	A	H	H	H	H	A	H	A	A	A	A	H	A	H	H	A	H	H	A	H	H	A	H	A	H	H	H	A	A	H	A	A	H
970	5N	BV16962	48.2	A	H	A	H	H	H	H	H	H	A	A	H	H	A	H	H	H	H	A	H	A	A	A	A	H	A	H	H	A	H	H	A	H	H	A	H	A	H	H	H	A	A	H	A	A	H
971	5N	BV16950r	48.2	A	H	A	H	H	H	H	H	H	A	A	H	H	A	H	H	H	H	A	H	A	A	A	A	H	A	H	H	A	H	H	A	H	H	A	H	A	H	H	H	A	A	H	A	A	H
972	5N	BV17004	48.7	A	H	A	H	H	H	H	H	H	A	A	H	H	A	H	H	-	H	A	H	A	A	A	A	H	A	H	H	H	H	H	A	H	H	A	H	A	H	H	H	A	A	H	A	A	H
973	5N	BV16970r	48.7	A	H	A	H	H	H	H	H	H	A	A	H	H	A	H	H	H	H	A	H	A	A	A	A	H	A	H	H	H	H	H	A	H	H	A	H	A	H	H	H	A	A	H	A	A	H
974	5N	BV17013r	49.2	A	H	A	H	H	H	H	H	H	A	A	H	H	A	H	H	H	H	A	H	A	A	A	A	H	A	H	H	H	H	H	A	H	H	A	H	A	H	H	H	A	A	H	A	A	H
975	5N	BV17052	49.2	A	H	A	H	H	H	H	H	H	A	A	H	H	A	H	H	H	H	A	H	A	A	A	A	H	A	H	H	H	H	H	A	H	H	A	H	A	H	H	H	A	A	H	A	A	H
976	5N	BV17121	50.1	A	H	A	H	H	H	H	H	H	A	A	H	H	A	H	H	H	H	A	H	A	A	A	A	H	A	H	H	H	H	H	A	H	H	A	H	A	H	H	H	A	A	H	A	A	H
977	5N	BV17120	50.1	A	H	A	H	H	H	H	H	H	A	A	H	H	A	H	H	H	H	A	H	A	A	A	A	H	A	H	H	H	H	H	A	H	H	A	H	A	H	H	H	A	A	H	A	A	H
978	5N	BV16821r	50.5	A	H	A	H	H	H	H	H	H	A	A	H	H	A	H	H	H	H	A	H	A	A	A	A	H	A	H	H	H	H	H	A	H	H	A	H	A	H	A	H	A	A	H	A	A	H
979	5N	BV17469r	50.7	A	H	A	H	H	H	H	H	H	A	A	H	H	-	H	H	H	H	A	H	A	A	A	A	H	A	H	H	H	H	H	A	H	H	A	H	A	H	A	H	A	A	H	A	A	H
980	5N	BV17153r	50.9	A	H	A	H	H	H	H	H	H	H	A	H	H	A	H	H	H	H	A	H	A	A	A	A	H	A	H	H	H	H	H	A	H	H	A	H	A	H	A	H	A	A	H	A	A	H
981	5N	BV17157r	51.3	A	H	A	H	H	H	H	H	H	A	A	H	H	A	H	H	H	H	A	H	A	A	A	A	H	A	H	H	H	H	H	A	H	H	A	H	A	H	H	H	A	A	H	A	A	H
982	5N	BV17238	53.4	A	-	A	H	H	H	H	H	H	A	A	H	H	H	H	H	H	H	A	H	A	A	A	A	-	A	H	H	H	H	H	A	H	H	A	H	A	H	H	H	A	A	A	A	A	H
983	5N	BV17309r	54.2	A	H	A	H	H	H	H	H	H	A	A	H	H	H	H	H	H	H	A	H	A	A	A	A	H	A	H	H	H	H	H	A	H	H	A	H	A	H	A	H	A	A	A	A	A	H
984	5N	BV17345	54.9	A	H	A	H	H	H	H	H	H	A	A	H	H	H	H	H	H	H	A	H	A	A	A	A	H	A	H	H	H	H	H	A	H	H	A	H	A	H	H	H	A	A	A	A	A	H
985	5N	BV17375r	57	A	H	A	H	H	H	H	H	H	A	A	H	H	H	H	H	H	H	A	H	A	A	A	A	H	A	H	H	H	H	H	A	H	H	A	H	H	H	A	H	A	A	A	A	A	H
986	5N	BV17424	57.5	A	H	A	H	H	H	H	H	H	A	A	H	H	H	H	H	H	H	A	H	A	A	A	A	H	A	H	H	H	H	H	A	H	H	A	H	H	H	H	H	A	A	A	A	A	H
987	6K	BV18763	0	H	H	H	H	A	H	H	A	A	A	A	H	H	H	A	A	H	H	A	A	H	H	A	H	H	A	H	A	A	A	H	H	H	A	H	H	H	H	A	H	H	A	A	A	A	A
988	6K	BV18762	0	H	H	H	H	A	H	H	A	A	A	A	H	H	H	A	A	H	H	A	A	H	H	A	H	H	A	H	A	A	A	H	H	H	A	H	H	H	H	A	H	H	A	A	A	A	A
989	6K	BV17683r	5.5	H	H	H	H	A	H	H	A	A	A	A	H	H	H	-	A	H	H	A	A	H	H	H	H	H	A	H	A	A	A	H	H	H	A	H	A	H	H	H	H	H	A	A	A	A	A
990	6K	BV31302r	8.4	H	A	H	H	A	H	H	A	A	A	A	H	H	H	A	A	H	H	A	A	H	H	H	H	H	A	H	A	H	A	H	H	H	A	H	A	H	H	A	H	H	A	A	A	A	A
991	6K	BV17700r	9.3	H	A	H	H	A	H	H	A	A	A	A	H	H	H	A	A	H	H	A	A	H	H	H	H	H	A	H	A	H	A	H	H	H	A	H	A	H	H	A	H	H	A	A	A	A	A
992	6K	BV17701r	9.3	H	A	H	H	A	H	H	A	A	A	A	H	H	H	A	A	H	H	A	A	H	H	H	H	H	A	H	A	H	A	H	H	H	A	H	A	H	H	-	H	H	A	A	A	A	A
993	6K	BV17699	10.1	H	A	H	H	A	H	H	A	A	A	A	H	H	H	A	A	H	H	A	A	H	H	H	H	H	A	H	A	H	A	H	H	H	A	H	A	H	H	H	H	H	A	A	A	A	A
994	6K	BV31296	11	H	A	H	H	A	H	H	A	A	A	A	H	H	H	A	A	H	H	A	A	H	H	H	H	H	A	H	A	H	A	H	H	H	A	H	A	H	H	H	H	H	A	A	A	A	A
995	6K	BV30761r	12	H	-	H	H	A	H	H	A	A	A	A	H	H	H	-	A	H	H	A	A	H	H	H	H	-	A	H	A	H	A	H	H	H	A	H	A	H	H	H	H	H	A	A	-	A	A
996	6K	BV17760r	12.9	H	A	H	H	A	H	H	A	A	A	A	H	H	H	A	A	H	H	A	A	H	H	H	H	H	A	H	A	H	A	H	H	H	A	H	A	H	H	A	H	H	A	A	A	A	A
997	6K	BV17718	13	H	A	H	H	A	H	H	A	A	A	A	H	H	H	A	A	H	H	A	A	H	H	H	H	H	A	H	A	H	A	H	H	H	A	H	A	H	H	H	H	H	A	A	A	A	A
998	6K	BV17722	13	H	A	H	H	A	H	H	A	A	A	A	H	H	H	A	A	H	H	A	A	H	H	H	H	H	A	H	A	H	A	H	H	H	A	H	A	H	H	H	H	H	A	A	A	A	A
999	6K	BV17642	13.5	H	A	-	H	A	H	H	A	A	A	A	H	H	H	A	A	H	H	A	A	A	H	H	H	-	H	H	A	H	A	H	H	H	A	H	A	A	H	H	H	H	A	A	-	A	A
1000	6K	BV17751	22.7	H	A	H	H	A	H	H	A	A	A	A	H	H	H	A	A	H	H	A	H	H	H	H	H	H	H	H	H	H	A	H	H	H	A	H	A	H	H	H	H	H	A	A	A	A	A
1001	6K	BV17752	22.7	H	A	H	H	A	H	H	A	A	A	A	H	H	H	A	A	H	H	A	H	H	H	H	H	H	H	H	H	H	A	H	H	H	A	H	A	H	H	H	H	H	A	A	A	A	A
1002	6K	BV17850r	30.2	H	A	H	A	A	H	H	A	A	A	A	H	H	H	A	A	H	H	A	A	H	H	H	H	H	A	H	H	H	A	H	H	H	A	H	A	H	H	-	H	H	A	A	A	H	A
1003	6K	BV18296r	35.9	H	A	H	A	A	H	H	H	A	A	A	H	H	-	-	A	H	H	A	A	H	H	H	H	H	A	H	H	H	A	H	H	H	A	H	A	A	H	-	H	H	A	A	-	H	A
1004	6K	BV17912	37.2	H	-	H	-	A	H	H	H	A	A	A	H	H	A	A	A	H	H	A	A	H	H	-	H	H	A	H	H	H	A	H	H	H	A	H	A	A	H	-	H	H	A	A	A	H	A
1005	6K	BV18241r	49.5	H	A	H	A	H	H	H	H	A	A	A	H	A	A	-	A	H	H	A	A	H	H	A	H	H	A	H	H	H	H	H	H	H	A	H	A	A	H	A	H	H	H	H	A	H	A
1006	6K	BV18112	52.6	H	A	H	A	H	H	H	H	A	A	A	H	A	A	A	A	H	H	A	A	H	H	A	H	H	A	H	H	H	H	H	H	H	A	H	A	A	H	A	H	H	H	H	A	H	A
1007	6K	BV18176	53	-	A	H	A	H	-	H	H	A	A	A	H	A	A	A	A	H	H	A	A	H	H	A	H	H	A	H	H	H	H	A	H	-	A	H	A	A	H	A	H	H	H	H	A	H	A
1008	6K	BV18329r	53.9	H	A	H	A	H	H	H	H	A	A	A	H	A	A	A	A	H	H	A	A	H	H	A	H	H	A	H	H	H	H	A	H	H	A	H	A	A	H	A	H	H	H	H	A	H	A
1009	6K	BV18841	53.9	H	A	H	A	H	H	H	H	A	A	A	H	A	A	A	A	H	H	A	A	H	H	A	H	H	A	H	H	H	H	A	H	H	A	H	A	A	H	A	H	H	H	H	A	H	A
1010	6K	BV18103	54.5	H	A	H	A	H	H	H	H	A	A	A	H	A	A	A	A	H	H	A	A	H	H	A	H	H	A	H	H	H	H	A	H	H	A	H	A	A	H	H	H	H	H	H	A	H	A
1011	6K	BV18102	54.5	H	A	H	A	H	H	H	H	A	A	A	H	A	A	A	A	H	H	A	A	H	H	A	H	H	A	H	H	H	H	A	H	H	A	H	A	A	H	H	H	H	H	H	A	H	A
1012	6K	BV18319	55.1	-	A	H	A	H	H	H	H	A	A	A	H	A	A	-	A	H	H	A	A	H	H	A	H	A	A	A	H	H	H	A	H	H	A	H	A	A	H	A	H	-	H	H	A	H	A
1013	6K	BV18314	55.1	H	A	-	A	H	H	-	H	A	A	A	H	A	A	A	A	-	H	A	A	H	H	A	H	-	A	A	H	H	H	A	H	H	A	H	A	A	H	A	H	H	H	H	A	-	A
1014	6K	BV18481	55.1	H	A	H	A	H	H	H	H	A	A	A	H	A	A	A	A	H	H	A	A	H	H	A	H	H	A	A	H	H	H	A	H	H	A	H	A	A	H	A	H	H	H	H	A	H	A
1015	6K	BV18478	55.1	H	A	H	A	H	H	H	H	A	A	A	H	A	A	A	A	H	H	A	A	H	H	A	H	H	A	A	H	H	H	A	H	H	A	H	A	A	H	A	H	H	H	H	A	H	A
1016	6K	BV18312r	55.6	H	A	H	A	H	H	H	H	A	A	A	H	H	A	A	A	H	H	A	A	H	H	A	H	H	A	A	H	H	H	A	H	H	A	H	A	A	H	A	H	H	H	H	A	H	A
1017	6K	BV18477r	55.6	H	A	H	A	H	H	H	H	A	A	A	H	A	A	A	A	H	H	A	A	H	H	A	H	H	A	A	H	H	H	A	H	H	A	H	A	A	H	A	H	H	H	H	-	H	A
1018	6K	BV18363r	56.1	H	A	H	-	H	H	H	H	A	A	A	H	A	-	A	A	H	H	-	A	H	H	A	H	H	A	A	H	H	H	A	H	H	A	H	-	A	H	-	A	H	H	H	A	H	A
1019	6K	BV18371r	56.1	H	A	H	A	H	H	H	H	A	A	A	H	A	A	A	A	H	H	A	A	H	H	A	H	H	A	A	H	H	H	A	H	H	A	H	A	A	H	A	A	H	H	H	A	H	A
1020	6K	BV18475r	56.1	H	A	H	A	H	H	H	H	A	A	A	H	A	A	A	A	H	H	A	A	H	H	A	H	H	A	A	H	H	H	A	H	H	A	H	A	A	H	A	A	H	H	H	A	H	A
1021	6K	BV18362r	56.1	H	A	H	A	H	H	H	H	A	A	A	H	A	A	A	A	H	H	A	A	H	H	A	H	H	A	A	H	H	H	A	H	H	A	H	A	A	H	A	A	H	H	H	A	H	A
1022	6K	BV18345	56.6	H	A	H	A	-	H	H	-	A	A	A	H	A	A	A	A	-	H	A	A	H	H	A	H	H	-	A	H	H	H	A	H	H	A	H	A	A	H	A	A	H	H	H	A	H	A
1023	6K	BV18368	56.6	H	A	H	A	H	H	H	H	A	A	A	H	A	A	A	A	H	H	A	A	H	H	A	H	H	A	A	H	H	H	A	H	H	A	H	A	A	H	A	A	H	H	H	A	H	A
1024	6K	BV18361	56.6	H	A	H	A	H	H	H	H	A	A	A	H	A	A	A	A	H	H	A	A	-	H	A	H	H	A	A	H	H	H	A	H	H	A	H	A	A	H	A	A	H	H	H	A	H	A
1025	6K	BV18358	56.6	H	A	H	A	H	-	H	H	A	A	A	H	A	A	A	A	H	H	A	A	-	H	A	H	H	A	A	H	H	H	A	H	H	A	H	A	A	H	A	A	H	H	H	A	H	A
1026	6K	BV18370	56.6	H	A	H	A	H	H	H	H	A	A	A	H	A	A	A	A	H	H	A	A	H	H	A	H	H	A	A	H	H	H	A	-	H	A	H	A	A	H	H	A	H	H	H	A	H	A
1027	6K	BV18231	57.5	H	A	H	A	H	H	H	H	A	A	A	H	A	H	A	A	H	H	A	A	H	H	A	H	H	A	A	H	H	H	A	A	H	A	H	A	A	H	A	A	H	H	H	A	H	A
1028	6K	BV18222	57.5	H	A	H	A	H	H	H	H	A	A	A	H	A	H	A	A	H	H	A	A	H	H	A	H	H	A	A	H	H	H	A	H	H	A	H	A	A	H	A	A	H	H	H	A	H	A
1029	6K	BV18223	57.5	H	A	H	A	H	H	H	H	A	A	A	H	A	H	A	A	H	H	A	A	H	H	A	H	H	A	A	H	H	H	A	H	H	A	H	A	A	H	A	A	H	H	H	A	H	A
1030	6K	BV18221	57.5	H	A	H	A	H	H	H	H	A	A	A	H	A	H	A	A	H	H	A	A	H	H	A	H	H	A	A	H	H	H	A	H	H	A	H	A	A	H	A	A	H	H	H	A	H	A
1031	6K	BV18843	57.5	H	A	H	A	H	H	H	H	A	A	A	H	A	H	A	A	H	H	A	A	H	H	A	H	H	A	A	H	H	H	A	H	H	A	H	A	A	H	A	A	H	H	H	A	H	A
1032	6K	BV18228r	58.9	H	A	H	A	H	H	H	H	A	A	A	H	A	H	A	A	H	H	A	A	H	H	A	H	H	A	A	H	H	H	A	H	H	A	H	A	A	H	A	A	H	H	H	A	H	A
1033	6K	BV18030r	58.9	H	A	H	A	-	H	H	H	A	A	A	H	A	H	A	A	H	H	A	A	H	H	A	H	H	A	A	H	H	H	A	H	H	A	H	A	A	H	A	A	H	H	H	A	H	A
1034	6K	BV18432	60.8	H	A	H	A	H	H	H	H	A	A	A	H	A	H	A	A	H	A	A	A	H	H	A	H	H	A	A	H	H	H	A	H	H	A	H	A	A	H	A	A	H	H	H	A	H	A
1035	6K	BV18893r	62.7	H	-	H	A	H	H	H	H	A	A	A	H	A	H	A	A	H	A	A	A	H	H	A	H	-	H	A	H	H	H	A	-	H	A	H	A	A	H	A	A	H	H	H	-	H	A
1036	6K	BV18902r	62.7	-	A	H	A	H	H	H	H	A	A	A	H	A	H	A	A	-	A	A	A	H	H	A	H	H	H	A	H	H	H	A	H	H	A	H	A	A	H	A	A	H	H	H	A	H	A
1037	6K	BV18949r	63.6	H	A	H	A	H	H	H	H	A	A	A	H	A	H	A	A	H	A	A	A	H	H	A	H	H	H	A	H	H	H	A	H	H	A	H	A	A	H	A	A	H	H	H	A	H	A
1038	6N	BV19337	0	A	-	H	H	H	H	A	H	A	A	H	A	H	-	-	H	H	A	A	A	A	A	-	H	-	A	H	A	H	H	A	A	A	H	H	H	H	A	-	H	A	A	A	A	H	A
1039	6N	BV19293	1.1	A	H	-	-	-	H	A	H	A	A	H	A	H	A	H	H	-	A	A	A	A	A	H	H	H	A	H	A	H	H	A	A	A	H	H	H	H	A	A	H	A	A	A	A	H	A
1040	6N	BV19405r	3	A	H	H	H	H	H	A	H	A	A	H	A	H	A	H	H	H	A	A	A	A	A	H	H	H	A	H	A	H	H	A	A	A	H	H	H	H	A	A	H	A	A	A	A	H	A
1041	6N	BV19560r	3.5	A	H	H	H	H	H	A	H	A	A	H	A	H	A	H	H	H	A	A	A	A	A	H	H	H	A	H	A	H	H	A	A	A	H	H	H	H	A	A	H	A	A	A	A	H	A
1042	6N	BV19561r	3.5	A	H	H	H	H	H	A	H	A	A	H	A	H	A	H	H	H	A	A	A	A	A	H	H	H	A	H	A	H	H	A	A	A	H	H	H	H	A	A	H	A	A	A	A	H	A
1043	6N	BV19515	3.9	A	H	H	H	H	H	A	H	A	A	H	A	H	A	H	H	H	A	A	A	A	A	H	H	H	A	H	A	H	H	A	A	A	H	H	H	H	A	H	H	A	A	A	A	H	A
1044	6N	BV19596r	7.2	A	H	H	H	H	H	A	H	A	A	H	A	H	A	H	H	H	A	A	A	A	A	H	H	H	A	H	A	H	H	H	A	A	H	H	H	H	A	H	H	A	A	A	-	H	A
1045	6N	BV19592r	7.2	A	H	H	H	H	H	A	H	A	A	H	A	H	A	H	H	H	A	A	A	A	A	H	H	H	A	H	A	H	H	H	A	A	H	H	H	H	A	H	H	A	A	A	-	H	A
1046	6N	BV19594	7.2	A	H	H	H	H	H	A	H	A	A	H	A	H	A	H	H	H	A	A	A	A	A	H	H	H	A	H	A	H	H	H	A	A	H	H	H	H	A	H	H	A	A	A	-	H	A
1047	6N	BV19520r	7.2	A	H	H	H	H	H	A	H	A	A	H	A	H	A	H	H	H	A	A	A	A	A	H	H	H	A	H	A	H	H	H	A	A	H	H	H	H	A	H	H	A	A	A	A	H	A
1048	6N	BV19521r	7.2	A	H	H	H	H	H	A	H	A	A	H	A	H	A	H	H	H	A	A	A	A	A	H	H	H	A	H	A	H	H	H	A	A	H	H	H	H	A	H	H	A	A	A	A	H	A
1049	6N	BV19518r	7.2	A	H	H	H	H	H	A	H	A	A	H	A	H	A	H	H	H	A	A	A	A	A	H	H	H	A	H	A	H	H	H	A	A	H	H	H	H	A	H	H	A	A	A	A	H	A
1050	6N	BV19519r	7.2	A	H	H	H	H	H	A	H	A	A	H	A	H	A	H	H	H	A	A	A	A	A	H	H	H	A	H	A	H	H	H	A	A	H	H	H	H	A	H	H	A	A	A	A	H	A
1051	6N	BV19496	7.2	A	H	H	H	H	H	A	H	A	A	H	A	H	A	H	H	-	A	A	A	A	A	H	H	H	A	H	A	H	H	H	A	A	H	H	H	H	A	H	H	A	A	A	A	H	A
1052	6N	BV19648r	8.6	A	H	H	H	H	H	-	H	A	A	H	A	H	A	H	H	H	A	A	A	A	A	H	H	H	A	H	A	A	H	H	A	A	H	H	H	H	A	H	H	A	A	A	A	H	A
1053	6N	BV19641r	8.6	A	H	H	H	H	H	A	H	A	A	H	A	H	A	H	H	H	A	A	A	A	A	H	H	H	A	H	A	A	H	H	A	A	H	H	H	H	A	H	H	A	A	A	A	H	A
1054	6N	BV19643r	8.6	A	H	H	H	H	H	A	H	A	A	H	A	H	A	H	H	H	A	A	A	A	A	H	H	H	A	H	A	A	H	H	A	A	H	H	H	H	A	H	H	A	A	A	A	H	A
1055	6N	BV19620	9.1	A	H	H	H	H	H	A	H	A	H	H	A	H	A	H	H	H	A	A	A	A	A	H	H	H	-	H	A	A	H	A	A	A	H	H	H	H	A	H	H	A	A	A	A	H	A
1056	6N	BV31301	9.6	A	H	H	H	H	H	A	H	A	H	H	A	H	A	H	H	H	A	A	A	A	A	H	H	H	A	H	A	A	H	H	A	A	H	H	H	H	A	H	H	A	A	A	A	H	A
1057	6N	BV31300	9.6	A	H	H	H	H	H	A	H	A	H	H	A	H	A	H	H	H	A	A	A	A	A	H	H	H	A	H	A	A	H	H	A	A	H	H	H	H	A	H	H	A	A	A	A	H	A
1058	6N	BV31299	9.6	A	H	H	H	H	H	A	H	A	H	H	A	H	A	H	H	H	A	A	A	A	A	H	H	H	A	H	A	A	H	H	A	A	H	H	H	H	A	H	H	A	A	A	A	H	A
1059	6N	BV31298	9.6	A	H	H	H	H	H	A	H	A	H	H	A	H	A	H	H	H	A	A	A	A	A	H	H	H	A	H	A	A	H	H	A	A	H	H	H	H	A	H	H	A	A	A	A	H	A
1060	6N	BV19692r	9.6	A	H	H	H	H	-	A	H	A	H	H	A	H	A	-	H	H	A	A	A	A	A	H	H	-	A	H	A	A	H	H	A	A	H	H	H	H	A	H	H	A	A	-	A	H	A
1061	6N	BV28381	9.6	A	H	H	H	H	H	A	H	A	H	H	A	H	A	H	H	H	A	A	A	A	A	H	H	H	A	H	A	A	H	H	A	A	H	H	H	H	A	H	H	A	A	A	A	H	A
1062	6N	BV19705	9.6	A	H	H	H	H	H	A	H	A	H	H	A	H	A	H	H	H	A	A	A	A	A	H	H	H	A	H	A	A	H	H	A	A	H	H	H	H	A	H	H	A	A	A	A	H	A
1063	6N	BV19701	9.6	A	H	H	H	H	H	A	H	A	H	H	A	H	A	H	H	H	A	A	A	A	A	H	H	H	A	H	A	A	H	H	A	A	H	H	H	H	A	H	H	A	A	A	A	H	A
1064	6N	BV28380	9.6	A	H	H	H	H	H	A	H	A	H	H	A	H	A	H	H	H	A	A	A	A	A	H	H	H	A	H	A	A	H	H	A	A	H	H	H	H	A	H	H	A	A	A	A	H	A
1065	6N	BV28382	9.6	A	H	H	H	H	H	A	H	A	H	H	A	H	A	H	H	H	A	A	A	A	A	H	H	H	A	H	A	A	H	H	A	A	H	H	H	H	A	H	H	A	A	A	A	H	A
1066	6N	BV19689	9.6	A	H	H	H	-	H	A	H	A	H	H	A	H	A	H	H	H	A	A	A	A	A	H	H	H	A	H	A	A	H	H	A	A	H	H	H	H	A	H	H	A	A	A	A	H	A
1067	6N	BV19690r	9.6	A	H	H	H	-	H	-	H	A	H	H	A	H	A	H	H	H	A	A	A	A	A	H	H	H	A	H	A	A	H	H	A	-	H	H	H	H	A	H	H	A	A	A	A	H	A
1068	6N	BV19723r	10.1	A	H	H	H	H	H	A	H	A	H	H	A	H	A	H	H	H	A	A	A	A	A	H	H	H	A	H	A	A	H	H	A	A	H	H	H	H	A	H	H	A	A	A	A	H	A
1069	6N	BV19730	10.1	A	H	H	H	H	H	A	H	A	H	H	A	H	A	H	H	H	A	A	A	A	A	H	H	H	A	H	A	A	H	H	A	A	H	H	H	H	A	H	H	A	A	A	A	H	A
1070	6N	BV19729	10.1	A	H	H	H	H	H	A	H	A	H	H	A	H	A	H	H	H	A	A	A	A	A	H	H	H	A	H	A	A	H	H	A	A	H	H	H	H	A	H	H	A	A	A	A	H	A
1071	6N	BV19725r	11	A	H	-	H	H	H	A	H	A	H	H	A	H	-	H	H	H	A	A	A	A	A	H	H	H	A	H	A	A	H	H	A	-	H	H	H	H	A	H	H	A	A	A	-	A	A
1072	6N	BV19738	11	A	H	H	H	H	H	A	H	A	H	H	A	H	A	H	H	H	A	A	A	A	A	H	H	H	A	H	A	A	H	H	A	A	H	H	H	H	A	H	H	A	A	A	A	A	A
1073	6N	BV19827r	11.9	A	H	H	H	H	H	A	H	A	H	H	A	H	A	H	H	H	A	A	A	A	A	H	H	H	A	H	A	A	H	H	A	A	H	H	H	H	A	H	H	A	A	A	A	A	A
1074	6N	BV19814r	11.9	A	H	H	H	H	H	A	H	A	H	H	A	H	A	H	H	H	A	A	A	A	A	H	H	H	A	H	A	A	H	H	A	A	H	H	H	H	A	H	H	A	A	A	A	A	A
1075	6N	BV19846r	13.3	A	H	H	H	H	H	A	H	A	H	H	A	H	A	H	H	H	A	A	A	A	A	H	H	H	A	H	A	A	H	H	A	A	H	H	H	H	A	A	H	A	A	A	A	A	A
1076	6N	BV19770r	13.5	A	H	H	H	H	H	A	H	A	H	H	A	H	A	H	H	H	A	A	A	A	A	H	H	H	A	H	A	A	H	H	A	A	H	H	H	H	A	A	H	A	A	A	A	A	A
1079	7K	BV20435r	0	A	A	A	A	H	A	A	H	H	H	A	H	A	A	H	H	H	H	A	H	A	H	A	A	H	H	H	A	H	A	H	H	A	H	A	A	H	H	A	H	A	A	A	H	A	H
1080	7K	BV30369	0.5	A	A	A	A	H	A	A	H	H	H	A	H	A	A	H	H	H	H	A	H	A	H	A	A	H	H	H	A	H	A	H	H	A	H	A	A	H	H	A	H	A	A	A	H	A	H
1081	7K	BV30789	1.4	A	A	A	A	H	A	A	H	H	H	A	H	A	A	H	H	H	H	A	H	A	H	A	A	H	H	H	A	H	A	H	H	A	H	A	A	H	H	A	H	A	A	A	H	A	H
1082	7K	BV5057	4.9	A	A	A	A	H	A	A	H	H	H	A	H	A	A	H	H	H	H	A	H	A	H	A	A	H	H	H	A	H	A	H	H	A	H	A	A	A	H	A	H	A	A	A	H	A	H
1083	7K	BV20271r	5.4	A	A	A	A	H	A	A	H	H	H	-	H	A	A	H	H	H	H	A	H	A	H	A	-	H	H	H	A	H	A	H	H	A	H	A	A	A	H	A	H	A	A	A	-	A	H
1084	7K	BV20171	7.9	A	A	A	A	H	A	A	H	H	H	A	H	A	A	H	H	H	H	A	H	A	H	A	A	H	H	H	A	H	A	H	H	A	H	A	A	A	H	A	A	A	A	A	H	A	H
1085	7K	BV20312r	9.2	A	A	A	A	H	A	A	H	H	H	A	H	A	A	H	H	H	H	A	H	A	H	A	A	H	H	H	A	H	A	H	H	A	H	A	A	A	H	A	A	A	A	A	H	A	H
1086	7K	BV20366	16.8	A	H	A	A	H	A	A	H	H	H	A	H	A	A	H	H	H	H	A	A	A	H	A	A	H	H	H	A	H	H	H	H	A	H	A	A	A	H	H	A	H	A	A	H	A	H
1087	7K	BV20365	16.8	A	H	A	A	H	A	A	H	H	H	A	H	A	A	H	H	H	H	A	A	A	H	A	A	H	H	H	A	H	H	H	H	A	H	A	A	A	H	H	A	H	A	A	H	A	H
1088	7K	BV20369r	16.8	A	H	A	A	H	A	A	H	H	H	A	H	A	A	H	H	-	H	A	A	A	H	A	A	H	H	H	A	H	H	H	H	A	H	A	A	A	H	H	A	H	A	A	H	A	H
1089	7K	BV21326	25.4	A	-	A	A	H	A	A	H	H	A	A	H	A	A	H	H	H	H	A	A	A	H	A	H	H	H	H	A	H	H	H	H	A	H	A	A	A	H	H	A	H	A	A	-	A	H
1090	7K	BV21331r	26	A	H	A	A	H	A	A	H	H	A	A	H	A	A	H	H	H	H	A	A	A	H	A	H	H	-	-	A	H	H	H	H	A	H	A	A	A	H	A	A	H	A	A	H	A	H
1091	7K	BV21371r	26.7	A	H	A	A	H	A	A	H	H	A	A	H	A	A	H	H	H	H	A	A	A	H	A	H	H	H	A	A	H	H	H	H	A	H	A	A	A	H	A	A	H	A	A	H	A	H
1092	7K	BV21354r	27.2	A	H	A	A	H	A	A	H	H	A	A	H	A	A	H	H	H	H	A	A	A	H	A	H	H	H	A	A	H	H	H	H	A	H	A	A	A	H	A	A	H	A	A	H	A	H
1093	7K	BV21361r	27.7	A	H	A	A	H	A	A	H	H	A	A	H	A	A	H	H	H	H	A	A	A	H	A	H	H	H	A	A	H	H	H	H	A	H	A	A	A	H	A	A	H	A	H	H	A	H
1094	7K	BV21358r	27.7	A	H	A	A	H	A	A	H	H	A	A	H	A	A	H	H	H	H	A	A	A	H	A	H	H	H	A	A	H	H	H	H	A	H	A	A	A	H	A	A	H	A	H	H	A	H
1095	7K	BV16755	27.7	A	H	A	A	H	A	A	H	H	A	A	H	A	A	H	H	H	H	A	A	A	H	A	H	H	H	A	A	H	H	H	H	A	-	A	A	A	H	A	A	H	A	H	H	A	H
1096	7K	BV21365	28.2	A	H	A	A	H	A	A	H	H	A	A	H	A	A	H	H	H	H	A	A	A	H	A	H	H	H	A	A	H	H	H	H	A	H	A	A	A	H	H	A	H	A	H	H	A	H
1097	7K	BV21379r	29.5	A	H	A	A	H	A	A	H	H	A	A	H	A	A	H	H	H	H	A	A	A	H	A	H	H	H	A	A	H	H	H	H	A	H	A	A	A	H	A	A	H	A	H	H	A	H
1098	7K	BV21390	29.5	A	H	A	A	H	A	A	H	H	A	A	H	A	A	-	H	H	H	A	A	-	H	A	-	H	H	A	A	H	H	H	H	A	H	A	A	A	H	-	A	H	A	H	H	A	H
1099	7K	BV21378	29.5	A	H	A	A	H	A	A	H	H	A	A	H	A	A	H	H	H	H	A	A	A	H	A	H	H	H	A	A	H	H	H	H	A	H	A	A	A	H	H	A	H	A	H	H	A	H
1100	7K	BV21405	30.4	A	H	A	A	H	A	A	H	A	A	A	H	A	A	H	H	H	H	A	A	A	H	A	H	H	H	A	A	H	H	H	H	A	H	A	A	A	H	H	A	H	A	H	H	A	H
1101	7K	BV21408	31.3	A	H	A	A	H	A	A	H	A	A	A	H	A	A	H	H	H	H	A	A	A	H	A	H	H	H	A	A	H	H	H	H	A	H	A	A	A	H	H	A	H	A	H	H	A	H
1102	7K	BV21417	33.2	A	H	A	A	H	A	A	H	A	A	A	H	A	A	H	H	H	H	A	A	A	H	A	H	H	H	A	A	H	H	H	H	A	H	A	A	A	H	H	A	H	A	H	H	A	H
1103	7K	BV21415r	33.7	A	H	A	A	H	A	A	H	A	A	A	H	A	A	H	H	H	H	A	A	A	H	A	H	H	H	A	A	H	H	H	H	A	H	A	A	A	H	A	A	H	A	H	H	A	H
1205	7N	BV21909r	0	H	H	H	A	A	H	A	A	H	A	A	A	H	A	H	A	H	A	H	A	A	H	H	A	A	H	H	H	H	H	H	H	A	H	A	A	H	H	A	A	A	H	H	H	A	A
1203	7N	BV21652r	1	H	H	H	A	A	H	A	A	H	A	A	A	H	A	H	A	H	A	H	A	A	H	H	A	A	H	H	H	H	H	H	H	A	H	A	A	H	H	A	A	A	H	H	H	A	A
1204	7N	BV21659r	1	H	H	H	A	A	H	A	A	H	A	A	A	H	A	H	A	H	A	H	A	A	H	H	A	A	H	H	H	H	H	H	H	A	H	A	A	H	H	A	A	A	H	H	-	A	A
1200	7N	BV21645r	1.9	-	H	-	A	A	H	A	-	H	A	A	A	H	A	H	A	-	A	H	A	A	H	H	A	A	H	H	H	H	H	H	H	A	H	A	A	H	H	A	A	A	H	H	H	A	A
1201	7N	BV21640r	1.9	-	H	H	A	A	H	A	A	H	A	A	A	H	A	H	A	H	A	H	A	A	H	H	A	A	H	H	H	H	H	H	H	A	H	A	A	H	H	A	A	A	H	H	H	A	A
1202	7N	BV21898r	1.9	H	H	H	A	A	H	A	A	H	A	A	A	H	A	H	A	H	A	H	A	A	H	H	A	A	H	H	H	H	H	H	H	A	H	A	A	H	H	A	A	A	H	H	-	A	A
1197	7N	BV21767	3.8	H	H	A	A	A	H	A	A	H	A	A	A	H	A	-	A	H	A	H	A	A	H	H	A	A	H	H	H	H	H	H	H	A	H	A	A	H	H	-	A	A	H	H	A	A	A
1198	7N	BV21820r	3.8	H	H	A	A	A	H	A	A	H	A	A	A	H	A	H	A	H	A	H	A	A	H	H	A	A	H	H	H	H	H	H	H	H	H	A	A	H	H	H	A	A	H	H	H	A	A
1199	7N	BV21935r	3.8	-	H	A	A	A	H	A	A	H	A	A	A	H	A	H	A	-	A	H	A	A	H	H	-	A	H	H	H	H	H	H	H	-	H	A	-	H	H	H	A	A	H	H	H	A	A
1195	7N	BV21664r	5.2	H	H	A	A	A	H	-	H	H	A	-	A	H	-	H	A	H	A	H	-	-	H	H	-	A	H	H	H	H	H	H	H	A	H	A	A	H	H	H	-	A	H	H	H	A	A
1196	7N	BV21703	5.2	H	H	A	A	A	H	A	H	H	A	A	A	H	A	H	A	H	A	H	A	A	H	H	A	A	H	H	H	H	H	H	H	A	H	A	A	H	H	-	A	A	H	H	H	A	A
1190	7N	BV21788r	5.7	H	H	A	A	A	H	A	H	H	A	A	A	H	A	-	A	H	A	H	A	A	H	H	A	A	H	H	H	H	H	H	H	A	H	A	A	A	H	A	A	A	H	H	-	A	A
1191	7N	BV21790r	5.7	H	H	A	A	A	H	A	H	H	A	A	A	H	A	H	A	H	A	H	A	A	H	H	A	A	H	H	H	H	H	H	H	A	H	A	A	A	H	A	A	A	H	H	-	A	A
1192	7N	BV21783	5.7	H	H	A	A	A	H	A	H	H	A	A	A	H	A	-	A	H	A	H	-	A	H	H	A	A	H	H	H	H	H	H	H	A	H	A	A	A	H	H	A	A	H	H	-	A	A
1193	7N	BV21781	5.7	H	H	A	A	A	H	A	H	H	A	A	A	H	A	-	A	H	A	H	-	A	H	H	A	A	H	H	H	H	H	H	H	A	H	A	A	A	H	H	A	A	H	H	-	A	A
1194	7N	BV21782	5.7	H	H	A	A	A	H	A	H	H	A	A	A	H	A	-	A	H	A	H	-	A	H	H	A	A	H	H	H	H	H	H	H	A	H	A	A	A	H	H	A	A	H	H	-	A	A
[truncated: 394 more rows]
[truncated: 167 more columns]

## Sheet: VS16 map_BV population
No.	LG	Marker	Distance (cM)	BV1	BV10	BV104	BV112	BV113	BV114	BV116	BV117	BV119	BV120	BV122	BV123	BV126	BV130	BV135	BV139	BV140	BV142	BV147	BV149	BV150	BV153	BV159	BV160	BV164	BV17	BV170	BV171	BV172	BV174	BV179	BV181	BV184	BV189	BV190	BV191	BV195	BV197	BV199	BV20	BV200	BV202	BV203	BV204	BV205	BV206
[truncated: 1,600 more rows]
[truncated: 168 more columns]
