# Supplementary material for: Genotyping-by-Sequencing and QTL Mapping of Biomass Yield in Two Switchgrass F1 Populations (Lowland x Coastal and Coastal x Upland)
Source: Front Plant Sci. 2022 May 19;13:739133. doi: 10.3389/fpls.2022.739133 (PMC9162799; doi:10.3389/fpls.2022.739133)
Supplement: Supplementary file 5 [file Table_5.XLSX]

## Sheet: AP13-AB
Supplementary file 4: 100 bp of flanking sequence (50 bp on either side of the SNP) for the mapped SNPs
order	marker	linkage_group	Distance (cM)	sequence
1	AB40	1K	0	TCGCCATGCTAGGGTATGACAAAAGTAACGAAGCTGGAGCAAAGCTCGCCGATGACCACATCCCTTCTGTCATCTCTTGCCCGGCTAAGATCCTCAGACTT
2	AB3	1K	4.3	ACGCAGTAACAACAGTACAAGGACGAGAAGCATTTACTACCATTACCACCGTACTGTTTGTTTACTTGCTGTAAATTTCTTCAGGATGAGTTCTTGACAAA
3	AB1	1K	8.8	AAAAGGGAGGCATACGCCTACCGTACCCTACCTTATCATCTCGACTGTACTGTATGGTGTAGCGCTGTAGCCCTGTCCATCCATCCATCCATTTTGATCGA
4	AB2	1K	8.8	CTGTACTGTATGGTGTAGCGCTGTAGCCCTGTCCATCCATCCATCCATTTTGATCGATAGACGGCAGGGAGGGCAGAGTCGTAGCCACACTGTGGTGCTCT
5	AB11	1K	11.1	ATAATAGAGTAATGCGAAGGTTATCGATCGATCCTGTCGTCTCATCAACTAGCCTATAGTCGACCGTACTTATCCACGGCCCCAAAGGCCAAGCACCGGTT
6	AB51	1K	19.7	ACTGATTATAGTCAGATTAGGTTTCACACTCCAATCAATCAATAATCATTATGAGGGTTGGAAGTCTGACTCACCAGTTCTGTACCTCTTGCTCCGAGGAT
7	AB50	1K	19.7	GTAAGTATTACTGATTATAGTCAGATTAGGTTTCACACTCCAATCAATCAATAATCATTATGAGGGTTGGAAGTCTGACTCACCAGTTCTGTACCTCTTGC
8	AB54	1K	23.4	TCTTCACTCTTACTGATTTGCAGGAACGTAGAGAACAACCAGTTCTCAGGACCAATCCCAGAAAAGCTTCTCTCCATCCCAAAATTCCTGTAAGACAACCA
9	AB85	1K	26.9	ACTGAGGTATGATGATGCACCAAATGCAACAAGCAAAGGAGAAAAATAAATATTATAACCAGTACTGCACTAAGATGTGTGTCCAACAGATGAAACATCAA
10	AB100	1K	31.6	CGTGCACTAACAGATGCTGACTACACCAACACCACGGCTCAAACAAGCAGATCGCATTGCCCACTGCAGACGAGGCACTCGCGGTTACCTGAAGCGGACCC
11	AB107	1K	33.1	TACTTTTGAGCGATTTGCAAGTGGGCTGACCATTCTAGCTTCCTCGGTGCAGGAAAGCATGGCGCGTCCATGGCGACAGTCGCCGGCGGTTCGCCGGCAGC
12	AB106	1K	34	TACGTGAGGCCGATTCGACCCGTCTTATTTCTGGTGCTCTGTTTTATTTTCTTGCACAAAAAACTTGTTCATGAATTGCTGCAGCTTTATTTTGACCCTGT
13	AB105	1K	36	AGATGGGCAATTAATTCCCCTGAAGCTTCTCGTACGTGAGGCCGATTCGACCCGTCTTATTTCTGGTGCTCTGTTTTATTTTCTTGCACAAAAAACTTGTT
14	AB104	1K	36	GCTGGTCGCCTGGAGGGCTGGATCAGGGCCATGATCTTCAGGGGCGCGTGGGAGATGGGCAATTAATTCCCCTGAAGCTTCTCGTACGTGAGGCCGATTCG
15	AB112	1K	40.8	CTACTGACAAACAGAGATCGCTGAACATGCGCGCGATGGGCGGACGGAACGGCACATAACATGCATGCCAACGAATCTACGTTCCCGCTTCATAACTCGCA
16	AB121	1K	43.1	ACCACGGATGGCGGGTAGCGACGTAACTTGGGCGCAGTACAGCACTACAGCACCGTTTTCTGCGCTAGGATTGTTACATCCATGCCCCTGACGAATGATCT
17	AB128	1K	45.8	GATCAGGGCCCGTAAATCTGGTCGATGTAGATCCCATGCATCAAGCTCCTAACAAAAATCCAACTGCTGGCTACTAGCAACAAATGCCCGACAGTTACTGC
18	AB173	1K	50.1	GCCTGGGGCCTGGTTGATACAACGCTGGAAGATGTCTTCATCAAAGTTGCCAAGGAGAGTGAGAAATGCCCTGATTAGATTGGGCATTTCTTGGGGGCGTG
19	AB88	1K	53.5	GAAATAAAAATTTTCTTGAGCAAGTTGTACAAATAAAATTCATATCATCATATCTATTAGATGATTTTTTTATTGTTTTCCGGTGACTTTCCCAAGCAAAT
20	AB89	1K	53.5	TCTTGAGCAAGTTGTACAAATAAAATTCATATCATCATATCTATTAGATGATTTTTTTATTGTTTTCCGGTGACTTTCCCAAGCAAATTATGACCTAAAGA
21	AB193	1K	56.9	CCCAAAAGATTAATGAAAAGGGGAGATTAAAAGTGCCAGTGCTAAGTCTGATCCTACCTCCAAATGACCTTTACTCCTACTCAAATGAGAATCCGTCATGG
22	AB217	1K	61.1	GGCCGGTGTGCCTGCGAGGACTGTGTGCAACGCGTTCTTGGCGCATGACGTTTTTGGTTTTCTTTCGTGATGCAAAAATTTAGTATTTTCCACAACGAGAT
23	AB200r	1K	74.5	GAGCTCGCCTTCGACAACGCCTACTACGGGGATCTGCTCAAGAGCAAAGGCCTGCTCCACTCCGACCAGGAGCTCTACAACGGCGGCTCGCAGGACACGCT
24	AB280r	1K	79.8	CAGCTCTGGGACACCAGCTCTAACCGACTGGTATGTAGAGTATCTTGCTTCATCACACAATGCTGGGGTAATCATTATTGTTCTCTGTTCCTGAACTCAGA
25	AB219r	1K	83.1	TCCTTGCTCTGGTGGTCCAGTTTTGTCACAGTTTATTAACTTCTAGAAAAGAAAATATGCAGTCCTCTGGCCAGTTGGCCTCGCCCCGAGTCTTGGACCCA
26	AB222r	1K	83.1	ATATGCAGTCCTCTGGCCAGTTGGCCTCGCCCCGAGTCTTGGACCCATTTTAACATTCTACCCTGTACGAGTCTGGTTGGTGGCACTGCTCTGCACAACTT
27	AB223r	1K	83.1	CTGGCCAGTTGGCCTCGCCCCGAGTCTTGGACCCATTTTAACATTCTACCCTGTACGAGTCTGGTTGGTGGCACTGCTCTGCACAACTTATTGCCAACCAG
28	AB462r	1K	87.6	TCCATGCCGGCAGGCAACTGGAGGACAGCCGCACCCTGGCTGACTATAATGTACAGAAAGAGTCTACCGTTCACTTGGTGCTCCGCCTTGCTGGTTCTTGA
29	AB465r	1K	88.8	AAAGATGCAGTACGACACAGCTCTTGGATGGATGTATACGCGGGCATGTGATTAACGAGTACACCGCTGTTGCACAACAGAAACCAGATAATCCATGAAGG
30	AB344r	1K	90.5	GAAATAGGATGGTTTGATGACCCTCTGAATAGCAGGTATTTATTCTGCTTGCTCATTGAATGACTGCATCACTCCTGCAGAATTCCATTATCTTTGGGCAT
31	AB345r	1K	91.4	TTGATGACCCTCTGAATAGCAGGTATTTATTCTGCTTGCTCATTGAATGACTGCATCACTCCTGCAGAATTCCATTATCTTTGGGCATCCTAACTTTTCAG
32	AB293r	1K	93.1	AAAACTGCAGAGGAAGATGGAAAATTTTACTAGAAACATTGTTGGACACTTAAAAAAATACTAATGGTGCTAGCACTGCAAAGCCACTTGCCAAAAATTAT
33	AB376r	1K	94.4	TTGGTTGCTCTTTTTTCTTTTTTCTTCATCCTCGCGCACACCCAAAAAAAGAGAGAGACAGCGCGCGCTACGTTAATTAGTTTTAGGGTCGCGCGATTAAC
34	AB319r	1K	95.4	TCTATACTACTGTAGTTTCTTTTCTGAAAAATCACCAGTTCACCACAGTATTAATACGACGCGTCGGCCTTCGTCCAAGTAAAGGTGTATTACGTGTGCTG
35	AB480r	1K	97.2	TTTAATTTGAGAGTGCTGTTCGATGATTCAGTCAGTGTTCTTACCATCTCGAATATATAGATGGATGGTTGGTGGGGCATCACTGCAGTGGAATGCTACCA
36	AB468r	1K	98.7	CCATATGCATGCATGCAGATGCAAAACCAACACAGACTTGCAACACAGGTGCAGTACAAGGAGATCGAGACATGATCAGATGATGCCTGGACGTATTGTAG
37	AB469r	1K	98.7	CATATGCATGCATGCAGATGCAAAACCAACACAGACTTGCAACACAGGTGCAGTACAAGGAGATCGAGACATGATCAGATGATGCCTGGACGTATTGTAGG
38	AB473r	1K	100.2	TCCGCAATGTGTGAAACTTACAAAGTGGTACAGACAACAAATTTATACAGCTCACATATCACTGCAGACAACTCCAGTTTATTCATCCATACTTGATCATC
39	AB431r	1K	101.8	CAAAAGGAAGGATCTGTGCTTGCTCCTGCAATGGTCAACAACTCCATCCGAGGTGATCCTTGGTCCTCCGAACAGCAGTTGGAGTCTAACATCTGAGTTGA
40	AB441r	1K	104.5	TTTGTAGATCTCTCTAGAGATAGCCGGGTTAATTAACCATGCATGAGCGGTGCGTGCTCCATCCATTAACCAAATGAAGCCAAGCCACGCACACTGCAATA
41	AB443r	1K	105.1	CCAAGCCACGCACACTGCAATAGTGCAATGCATAAACAAATATAATGCGCTAAAAAACAAATATAATGGGCCCAATTAGCTGCAGGTGTGTGGCTGAAACC
42	AB442r	1K	105.1	AGCCAAGCCACGCACACTGCAATAGTGCAATGCATAAACAAATATAATGCGCTAAAAAACAAATATAATGGGCCCAATTAGCTGCAGGTGTGTGGCTGAAA
43	AB451r	1K	106.9	GGCAATGCGAATTCAGAGAACGGAAAAACCAAAGAAGGAGATGATGTGTGCGCGTGCGTCTCGCTCACCTGAGAGTATGGCGAGAGGAGGGAGAGCTGGAG
44	AB481r	1K	109.3	TCCAATTCTTTGGTGACGTTGCGTGCGCGCAAGTTAGTGATGCAAGTGTTTGCTGAAAAAAAGAGAGAGAAAGCTAGTGATGCAATTTTGTTGCGGTAGAT
45	AB512r	1K	110.5	TTACAGGAGAGGTTACATTATATAGGCTGAGAAGCCAAGGGACCAAGGTGGGAACGGGCTGATTAGCCAAAGGTTCTAAGGTGTGAACACTAAGCTGCAGA
46	AB521r	1K	112.1	CCCATCCGCATTAACATGGACGACTGGTGGAACAGTACGGCGCGCGCGCGCGTGGCCTGCGATTTTCTTCACGTTTTTTTTTTGTCTTCCTTCTCGTGGTG
47	AB520r	1K	112.1	CCCCATCCGCATTAACATGGACGACTGGTGGAACAGTACGGCGCGCGCGCGCGTGGCCTGCGATTTTCTTCACGTTTTTTTTTTGTCTTCCTTCTCGTGGT
48	AB519r	1K	112.1	CAGCTATCAACATGTACAAACCCGCCCCCATCCGCATTAACATGGACGACTGGTGGAACAGTACGGCGCGCGCGCGCGTGGCCTGCGATTTTCTTCACGTT
49	AB516r	1K	113.2	TGTCTGAACATTAATTAAGTATTCTTGACTGGAGGCAGTACATTAGAATGGCCCCATTTTCCCGCAAAGGACGGTGTCTGTATATCAAACTGTCAAAGGAA
50	AB494r	1K	114.4	GGATTTTATCATCCACGCTAATGTTACCTGAGGCAAGCTAGGACTAGTACACAAAAGGTGGCCTATTTTCTTACGAACATGACAGGACCATCTGCAAAAAT
51	AB503r	1K	114.7	GAGAGGATAAACATTCTTTGCAGAACATGTTGTTTTCTTATACATAATACAAATGTTTTCAGAGAACATAATAGCAGTAGGACCGTGCCTTTAAAGGATGG
52	AB549r	1K	119.9	CATTCCTTGGATTTCCTGATCCCTGAGAGCCATCCTTTTTGGCCATACATTCTGCTTCAGAGGCGGGTGCTGATGGTAACAGGCTCCGGCACATGGTGTGA
53	AB525r	1K	120.5	GGGCCGCGGTCGCGGGGCCGCCGGAGGTGGACGACGACGATGCGATGAGCATCGACAGCCTGCACCGCTTCTTCGACCTCAACATTGGGAGATGGAACGGA
54	AB527r	1K	120.5	TCCAGATTCGTGATTGCGCTGAATGTTGCTTGCGCGTGCGCTTTTGTTTGGCTTAGCAATTCGACGCGCATGGGAGGGTGCTGCAGGACATTAGCACGCGG
55	AB526r	1K	123.2	ACGGATCCTTCTACGTACGCCACTCTCCCCCGCGCGACTCCTCTGACCTTCAAGCTTGGCTTCCTGTTTCCAGATTCGTGATTGCGCTGAATGTTGCTTGC
56	AB552r	1K	124.2	TCGATCACCCATGACAGGAAAAAAAAAAGAAGTCATAAACATCACTGAATTAATGGGCTTGGCAGATCCAACACTACATGTCTGCAACTACGAATGCTGCA
57	AB602r	1K	129.6	GCTGGCCCGTGGCCGGCCGTGTGGTTGGGCTGGACCTGGACTGGTGCACCCGTCGCTCATCAATGGAGCTGTTGGGTACAGGGCCCCAGGGCTCGCTCCAG
58	AB605r	1K	131.6	CTGTCGTCAACTGTTTGGCATGTCTCTCTGTTAACACGCCTCATGTTTTAGTTACCATTCATTGTGCAGTACCTGAAACGGGACCTAAGCCTGAAAACAAG
59	AB604r	1K	131.6	CTTGGGTATGTTTTATGCCATCTTGAGCTAAATCTGTGATGATGTGGTGGCTCCTGTCGTCAACTGTTTGGCATGTCTCTCTGTTAACACGCCTCATGTTT
60	AB623r	1K	133.6	TCACTGCAGGTGTGGAGGCAGTTCATCAACACCAGAATACCTGAGAACTGATCAGAGAAGAAAAGATAGTGTCAGAGAATGTGCATCCCTTATATGAGAAA
61	AB626r	1K	135.2	CAACCCAAAATAAAATGGGCTAACCGTTTGTCTTGTTTTGCGAGTAGGCTCTTTTGCGAGTAAGCTGATTGTTTCTTTATGAAATTGCTAATTGTTTGTTC
62	AB650r	1K	137.1	GTGCAGAAGACCCTTATTCTGTCACCACATGCACATCTGGTCGTTGTAAAGAAAAAGTTAAAAGAATTAATTCATTGTTTGATAAACGGCCAGTTGTTCAA
63	AB692r	1K	143.8	TATCCAGTCCTGTATCAGTCTGCAGTCATCGTCGACTCATCGTGTTGTCTGCATTCACCAGCCTTTGGAGCAAACTCTGGAGGACCTAGCTGTGGTGCTTT
64	AB693r	1K	143.8	GCAGTCATCGTCGACTCATCGTGTTGTCTGCATTCACCAGCCTTTGGAGCAAACTCTGGAGGACCTAGCTGTGGTGCTTTCCTGAGAGCTTCCTCCGTTTC
65	AB695r	1K	143.8	CCGTTTCGTCACTCGTCTGTACCAAATTTCTAGTGTTGTATGTCCCAGGTCAGAAGGTGTGGTTTAGTTATGTACTGCTCTCTGCTCTGTGCTGGGTGGTG
66	AB679r	1K	148.8	ATTAGATGCTACTACTATCTTCTTCTCTAGCTGGGATCGAGTCTTAAGACCGGTCGTTCACCTACTTCTACAATGAAACAGTGGAGGCTCCCTATTCTCTC
67	AB678r	1K	148.8	ACTCCCACTGCAGTGGGCTCAGCTGATTATTAGATGCTACTACTATCTTCTTCTCTAGCTGGGATCGAGTCTTAAGACCGGTCGTTCACCTACTTCTACAA
68	AB680r	1K	148.8	CTTCTACAATGAAACAGTGGAGGCTCCCTATTCTCTCGAGATTAATCTAGGCGCTCCTGTCATTAGTAGCAGTCGATTGTTGACCGGACGGCAGTAAACAG
69	AB715r	1K	153.4	TTGGCCCCAAGACCAGACCTGTACGTTCTAACTGCATCTGCCTCATCACTAATGAAGCACGCCACATTACATTACAGATGCTATACGTTGCTGTTAGTAAG
70	AB738r	1K	158.6	ATCTAGAAACGCCCGGAAGGCTAGCCCATCATCAAGCAGATTAGTATTTATTTAGGCCAATTAAATAAAGCCAGGCACGTCATGGGTCATACCGTGTATGG
71	AB729r	1K	159	CCGCCGTGATAATAAAACCCAACACTGACACGAGGCGATAAGGTGAAGTGACTAAGGAGTCGTGATCAATCATGCAATCCCAAGCATCAGAAAAAACACAC
72	AB772r	1K	168.5	TGCCTGCCCCAGTTCGTTCCATGCCAGTCCAAATAGGCGCATGTTGCCGTCTTTTCTTTGCGTTCCCTCCGCCTCCGGCACGCAGATGGGTGGGCACCGGT
73	AB790r	1K	171.4	GTTATCTGAAAGTTATCATTCATGCATGATCAGAAAAGCCTGTGTGAAGTTAGCTTCAGAAATGACCTGAAAACATGGTAGACTATGTCCATGTAGGTTGG
74	AB802r	1K	175.2	TTTCCTCTCTACAAGGGAATTACTAGCAGTTTCTTTTCATCACTTTTGCAGAAAACAATCCTTGTGCTGAATCAGAACCCCGACTTCATAACAGAAGGAAA
75	AB824r	1K	177.9	TCTTCTGCTGCAGCATTTGACAGTTGCGAGCTAGTACGTACTATTTCTTGCCTTCTGGTCCCTTTGAAGTTGAGTTGGCAAGTTATGGTGGTCGTTGTCGG
76	AB832r	1K	178.7	CCATGAATAACCTGCAGAGCACAAGACAATTGGATTGGTTATTTCAAGGATTTCAGAGATAAGTCATAGAGTTGAAAGAGATAAAAGAAATGGCTGACATG
77	AB630r	1K	181.8	CTCGTGTGTCTGGCTCCTCCGAAGCCCACCAAACCACCACCGTCATGTCCTCCGACGACCTCTTCGAAGGCCTTCCTCCGCCCGCCGCCGCCCCGCCCGGC
78	AB815	1K	193.5	CTCTTTGGATCAAAAGGTCACCTTTACTTATTGATAAAAGTATTCAACGGACCCCAGCTACATATATGGTGGTGGGTGGTGCTGTGGAGTGTGGACGCCGG
79	AB814	1K	193.7	TTGATCTGCAGTCAATTGCTCTACCACTGAGCTATGGACCCGATGATGGCTCTTTGGATCAAAAGGTCACCTTTACTTATTGATAAAAGTATTCAACGGAC
80	AB816	1K	197	TTACTTATTGATAAAAGTATTCAACGGACCCCAGCTACATATATGGTGGTGGGTGGTGCTGTGGAGTGTGGACGCCGGCAACGGCGGCGTTGGGAGGAGGC
81	AB830	1K	201.3	TTCTCTACATAATCAGAGCCTAATCTATGACTGTCACACACGAGCTGTTGGTGAGTTACTCGTAACGACAGATGAAAGCAGACAATACCGTAAGAATTTCA
82	AB831	1K	201.3	GTTGGTGAGTTACTCGTAACGACAGATGAAAGCAGACAATACCGTAAGAATTTCAAGCAAGAAACGATACTGGACACCTTATTAGGGGTAAGCAGGTAGGA
83	AB14749	1K	203.6	AAGCAAGAGTGAACAAATGTAAGGTCGTCAGCGTGCACAAGAATAAGATACAATACAATATAATACATGGAGGCATGGAGTTAGCTAATAATATAAACCCT
84	AB807	1K	205.8	CTTGCGTCTGCTCAGCTCATATCTGATCCATCCGATTCTGCCCAAGTCAACCATCATCGATGAGCCGAACCCTGAGGCCTGCGATTTACTTGGTTTGATGG
85	AB799	1K	208	ACTGGGTTGCTGGAAAAGAATCCTGCGATGAAGCCAAGAAAAATATGTCATCCTATGCATGTCTTAGCAAGAACAGTGAGTGTGTTCCTTCAGACAACGGC
86	AB798	1K	208	GATGGCGTGCCTCTAGTGCTCAACTGGGTTGCTGGAAAAGAATCCTGCGATGAAGCCAAGAAAAATATGTCATCCTATGCATGTCTTAGCAAGAACAGTGA
87	AB805	1K	213.8	ACCAGCGACGTGTGGGGCCCATCATCCTGTACTAGTAGAACTGCTGGGCCACGGCCCAACTTCCATCCCGCGAGGGCCTTCTTCTCTGGGCCATGAATGAA
1	AB841	1N	0	CTGCTGTAAAGTTTCTTCAGGATCGGATGAGTTTTTTTTCTTTTTTGACAAAAGAGCAGAGCACCAGGAACTCTGTAAAAAAACCTAAGAAAAAAGTACTT
2	AB837	1N	3.5	CAAGTCGCTGCAGGCGAGCCACCACTGCTTCGACGAGGCGGCGCTGGAGGGCATCCGCCGCTCCGTCGTGGACAGCGCCTACGAGGTGATCAGCCTCAAGG
3	AB835r	1N	22	TGGCAACTAAAGGGCTCAATTTCAGTTGTGCTTCATCTTTTCTTTGGAGTTTCATCCACCATCGTCCTCTGCTCCTCCTCCTCCTCCTCTTCTTCTTCTTC
4	AB865r	1N	25.1	CTCTGCATCCAAGCTCCGCTTCCGCCATCGCCGAGCTCGAGCGTCCCGCGCCACGCAAAGGCAAGCGCCGGCGGCATGGCCCCGTTGAGCGGGCAGGGGAC
5	AB883r	1N	30.3	TCCCGTTATTGGTACTCCGGTTGCTGTTGAGTGATTGGGAAAGCTGATTGACCAGAAGCATTCTTGGTCATGGGAAGCAATGACCCTAGCACACAGGCTCC
6	AB886r	1N	30.7	ATTTGCCTAAAGTTTTTTTTCCTAGTGCAATAACCTTAGAAAACCTACTGCCTCTGATGATTTTCTAGAATCGTTGTGATTGTGCTGCAGCCAAAATAGTG
7	AB893r	1N	33.5	GCTTGGTGAGGGGCCTTCCTATCTATCTATCGGAAAATAAAAACTCATAGCATCGCACAGCCCAAGTACGGTCCACAAAGTCAGCCAAGGCCAGGCCCATC
8	AB890r	1N	33.5	AAGATTGCTGGTGCCAAGCACGCAATAACCAGGCACGACCCTCGTTGGCGCCGCCTCGACAGCTTGGTGAGGGGCCTTCCTATCTATCTATCGGAAAATAA
9	AB889r	1N	33.5	TATCGATGCTGCCGGAGCTCAGGAAGATTGCTGGTGCCAAGCACGCAATAACCAGGCACGACCCTCGTTGGCGCCGCCTCGACAGCTTGGTGAGGGGCCTT
10	AB903r	1N	34.4	ACTCCATCATCAGCTTACTAACAAAGGCAGAAGCACATCAGCAGAGCACATACCCAACTCATCAACCAATCCTTGGATTTCGCCAATCAACCAAGTCACGA
11	AB928r	1N	41.2	TCTTTATCGGAAGGACATTGATGCGTAACAAAGACTACCTGAATTTTTATCAGAAGGGACATTGATGCGTAGCAAAGACTACCTGAATTAAGCAAAAGAGG
12	AB976r	1N	46.2	GTGATCTCATCATCTCGGGGCACTGTCACTCTTAAATCACTCGTTCTGAACTTCTGACTGTTTCATGGCCATGGCCGTAGAGACTAGGGAGAACGAACGCG
13	AB970r	1N	47.9	GTTAATTATGTCTATGAATTCTGCAGGTGATAATGCCACGGCCGCTGTCACCAACTCCACGGCACTAGATGGGGGCAAGTTCCAAGTCATATTTTGTCTCG
14	AB990r	1N	52.4	TGCGGTCTCTTACGGCGGAGAATGATAGCCTCCGCGAGGTGATAAATCGTTCTCCACTAAGTTCTTTCAGAGTATTTTAATGGCGGTTTTACTGACTGCAG
15	AB986r	1N	57.3	TCTTGATCGTCTTGGTAAGTTAGTGCATTTTACTACTTCTCTTCATCTTAAATTATTTAGCATTTTTTCCACACATGCATTTGACAATAAATTCTCAGTTC
16	AB984r	1N	57.5	GAAGTTTAAATGATTATTACTTTGCTTCTTTTCAGTTATTATGCCGCCATTGGCTCTTGATCGTCTTGGTAAGTTAGTGCATTTTACTACTTCTCTTCATC
17	AB1014r	1N	69.1	AGAGATACTGCAATCCTGCCAATACTGGTGGGAAAACCCCATGGAATCTGATCTTGGAGACTTCAAACACCTGGAGGCCGGAAAGATTGGCGATCGAAGGA
18	AB1044r	1N	80.6	GCACGGAGATTGGCGTGCTAGCCCGGGATTGCACCATTGACTGGGAATAACCTAATGTCTCAAGCCAGTCACCCAGTGTGGGATTCTGAATAGTTGGGGTC
19	AB1046r	1N	80.6	CACCCAGTGTGGGATTCTGAATAGTTGGGGTCATTTCTAGCGTCTGATTAGATCTGAGAAGAGCATCTGGTCAGGCATCAGGTTTGGTTACCAGCAACAAC
20	AB1017r	1N	84.6	GGAAATTTTAGTATCAATCGTCAACTGAATGAATCCCGAACTAAAATTAACACCTGCGCAATCCTTTTGCACATAGCTGTGCTCAACCGTACGCCGGCGGC
21	AB1095r	1N	87.8	ACCTCAGAATCTTTACTATTTAACTAATAAATTACTGTGAGGATTTTGTAGATTAAACTCTCACTGTTCCAAACTGCAGGTCGTTCGTTTTAGTTACATAA
22	AB1086r	1N	89.4	ATGCTCGCCGCCACGTTCCTCGAGAGGAAGAACAAGTAGCAGGGAAGGGCACGCTGGTTCGCGTCTTCTGCCTGTACGCTAGCAAAGTAGCTAGCCCTAGG
23	AB1056r	1N	91.6	GACAGACTTATTCTTGAGAAACATCAATGTAGGCTGAACCATCTATCATGCCCTTGAGTACTTGATTCTGGGCCCAACAACAGATTCTCTTAGTTCTGCAC
24	AB1053r	1N	91.6	GGACAAGTGGATCATATCATGATGATAGGATCGCAGACAGACTTATTCTTGAGAAACATCAATGTAGGCTGAACCATCTATCATGCCCTTGAGTACTTGAT
25	AB1157r	1N	95.9	TGATCCTTGTCCCCGAATAGTGAAAAAAGTTATTACACCAGCTGAAAAAACATATCGGATGGGAAACCTTTCACAAACTTTGGGTTCTCTGCAAGTTTCTA
26	AB1126r	1N	101.3	TGGGTACTGGAACAACAATAAAAAATCTGACACTTACAACATAAACATACATAGAGGCTGATTCATGTGGAGTTATTAGACTATTTTGATGCTATACTGAT
27	AB1178r	1N	101.3	CGTCGTGCGCGCCTCTCATCATTTTGGCCCTCTTCCCCGCGACGAGCGCGGCATTGCCCCCGCCTCTAATTTTTATACACCATCTAGGCCACCTGCTCCAT
28	AB14798r	1N	102.3	TGCTCCGCTCTTGCTCTGCTCCACCACGTGAGTTCTTTTATTCTTTTCTCGATTCGATCCACCCCACCAGTGCATTGTTGCTCATGACGCCTGTGTGATTT
29	AB1142r	1N	103.7	TAGATGTATATACATCCCTATATGTTTTCTCACTTGTGTAGGCTGGTTTAAGCACTTTTGTACAGCACCATATCTGCCCCTTTGTGCCATGCAATAGAGTT
30	AB1199r	1N	104.3	CATGGTGGACGGGGTTCTTTGCAAGATCAATGGCAAACTTGTTGTCTACCCAGAGAATTGGCGCTCCAGGCTTGCCTCCAACCAGATCTTTCAGCAAACGA
31	AB1220r	1N	106.7	TGTCTATTGTGATGTCACACTTGCGCTGTGTGTTAAACCCGCTAGTGAACCTTGTCCTTGTCTGTAAAAAGCCTGAGAATGCGATTTTTTTATAGTGCAAA
32	AB1277r	1N	112.4	GGTAAGCACCCTTTTATGAACAGCCTATCCAAATCAAGCATGTAAAACACTAAGGTTTACAGTCAACCTTGTCTTGTCTCAACTGCAGAATACATTCCACG
33	AB1276r	1N	112.4	GGAGCACTGACTTCTTCTGGGTAAGCACCCTTTTATGAACAGCCTATCCAAATCAAGCATGTAAAACACTAAGGTTTACAGTCAACCTTGTCTTGTCTCAA
34	AB1302r	1N	113.3	TTGAATATTTGCATACATAAAAAGCTAGTACTTGTTATTTTGGACATCATTATAGCCTTCAAATATATACAAAGTGGAAAAATGTAATACCAAATATGAGA
35	AB1248r	1N	114.5	ATGCTGCAGATGAAATAACAGGTACGGTTGTAAGAAGTACTAATGTAAAGAAAGTGTTTGAGCTCGAGCCCACAATCTAGGGATTTTTAATCATATAAAGC
36	AB1249r	1N	114.5	ATCATATAAAGCAGATTTGGCTAAAATATATTTGACGAGTTGTGCTGAATCGAACATGCATAACGATACTTGCGAGGCACCAATAGCTGACCCTGACCTGT
37	AB1286r	1N	114.9	TGGCGGCGGCTGCAGGCCCGAGCAAAAACCCTAGCGCCGCCCCGCCCGAAACCCGTCTTTCCCGCGCCGCCGCCTATATAACCACGCTTGACACCGCGCCG
38	AB1252r	1N	115.7	ATCCTACGTGAACCAGACCCAAAGTCAGTTCCAGAAAACAGCAAAGAGGTCAACGGAGATAGACTTCAAGCTGATACACTGATACAAGAGAACTCCAAACG
39	AB1253r	1N	115.7	AAACAGCAAAGAGGTCAACGGAGATAGACTTCAAGCTGATACACTGATACAAGAGAACTCCAAACGAAAATGAGCATGATAAACTGCAGAGGTCTTACCGT
40	AB1311r	1N	119.8	TCAGCACACATTTCCAAGTACTTGCTTTTCAATCGACTATTTTCACACACTTCTTTTGGTGGGCTTTCCATAGTGAAAGCATCCGGCATTATTGGAATGCC
41	AB1363r	1N	121.9	GCTTCAATCATTTGGTGAGTCAAAGCCATGGATCAGATACTTCTTCATGCACAGGATCGAAGAAAATCTCGTGACCTGAGTTTGGCTGTAGAATGCCGGTG
42	AB1348r	1N	121.9	TCGTAGGCCCCACCAACCCCACACGATCCACTATTGAAGTATGTGCATTGCATGTGGATGAGCCACTCATGTAGTATCAGACTGCTTTTGGCCATGCTGTG
43	AB1445r	1N	125.6	TTTTAGGATGCTTTAATTGGTTTTTTCAAGTACCTAGTACCAACCGTTAGACTTTGATAAGGAACATTTTATTATTTTTGATCAGTTTATTGTCGAGTATT
44	AB1446r	1N	125.6	AGACTTTGATAAGGAACATTTTATTATTTTTGATCAGTTTATTGTCGAGTATTTTGAGTTGAGAGAAACTATAGCAGGTATGTTAGGAACCTTCTAATCGA
45	AB1442r	1N	126.8	GTAGTAGTTCACATGTAATTGATCAAGACCGGAATATTTCTTCTATAATCTAAAAAAAATTGCCTTACCGAAGCGTGCAGTTCCAAAACATAAAGCCTGCC
46	AB1520r	1N	128.9	ATTCACTCGACAGATCAACTCTCACGTGCGTACAAAATACTTCTCTTAGTGTTTTTTATTGTACAAATTATTATGTGATGTTCCGAGAGCAGTGACGTGTA
47	AB1518r	1N	128.9	TTGGGAGACTTTGTATGAACATTTCATTCACTCGACAGATCAACTCTCACGTGCGTACAAAATACTTCTCTTAGTGTTTTTTATTGTACAAATTATTATGT
48	AB1514r	1N	128.9	TTCCTCGTGAATAGGGAGTGGGATTTTTAATTTTGGGAGACTTTGTATGAACATTTCATTCACTCGACAGATCAACTCTCACGTGCGTACAAAATACTTCT
49	AB1512r	1N	132.6	TTCAGTGTAGTACCGGCATTACAAGTAGATTACGTGGTTTGACTGAGTTGCTGTCTTATTTCAGTTTAAAAACATCAGCTTTAACGTTCCTCGTGAATAGG
50	AB1517r	1N	132.6	TTTGGGAGACTTTGTATGAACATTTCATTCACTCGACAGATCAACTCTCACGTGCGTACAAAATACTTCTCTTAGTGTTTTTTATTGTACAAATTATTATG
51	AB1656r	1N	133.8	CGCAATCTTGTCGATTCAGCGTTTGGTGAATAAAGAGCACGAACACGATGTACAAAAAAAAAATTATCGAAAGTTTGACCTGGACAATGCGATGGCCCAGT
52	AB1657r	1N	134.4	TTCAGCGTTTGGTGAATAAAGAGCACGAACACGATGTACAAAAAAAAAATTATCGAAAGTTTGACCTGGACAATGCGATGGCCCAGTTTTGTAAGCACCAA
53	AB1655r	1N	134.8	CAGTATGGTCTGATCCCCTCCCAAGTTTTGTAAAACACTTGATGGATCGCAATCTTGTCGATTCAGCGTTTGGTGAATAAAGAGCACGAACACGATGTACA
54	AB1500r	1N	140.2	ACGCTTGCGAAAGTCCGACAGTCTTGCACGCACTCGTATGCAGTGTCGGGTTGTAGTAAAAACTCCGTTTTTTTTTTATTTGTGCGTGTGACTCTCGGCGG
55	AB1300r	1N	140.9	ACATGCACGCGGTCAAATGATTCTAGAGGAACCTACCTGTTCCTCTAAGCTTCTTGTTACGGACCCGGCCCCAATATAATGCAACTATGCATGCTGCTGCT
56	AB1521r	1N	142.4	GCAGTGGTGACGACGGCTATACGCCTGATTTGTCCCACTGATGCCCCGTAGCCTGTCGCTAGGTGCTCACTCGCCTATAGATTAGTGTTTGAACCCTAGTA
57	AB1660r	1N	143.9	AAAACTTGAGGAACTCTAACACCGGTAACTAAAAGTCTAAAAAACATTAAACTGCAATGTCTCCAAAAGTCTACAAAACATTTAACTGCCATCTCTTCTTT
58	AB1756r	1N	148.4	CAATTTGTTTTACAACATACTGATAACGCATAACATGAAACAGAAGTCTTAATAGGCCAAGCATACAACTGTTTCTGTGAACCACGGCACTTTCGCCATGT
59	AB1579r	1N	157	CAGTTCCCCGAAAATATTTCAGTTTGGACAGAATCATTTCGCATTTGCAATCAGTCCATAACTCCATATAGATGCAGGTATGCACTGCAATTGTAGATACT
60	AB1582r	1N	162.7	AATTTACCCTTTTTCAGCCATGGAATGGAATGCAGTGTAAAACCAACTCAGTTTTTTCGCTCATGTGCGATCGGTGTGGGCTTTGTCGTCACCTCCGGCCC
61	AB1573	1N	170.1	GCTCCCCGGGCCCACTGATGACCAGGTGCATGATGCATGGGCATCGTTCATCGAAATCAGCAGGCTAGGCTTCCATGTTGTCAGTCAGTGATCAGCCCGTC
62	AB1597	1N	174.8	GGGGGCGAGCGATGGAGGAGGACTCGCCGCTGACGAAGACGGTGAAGGGCGCCGTGACGGGGCTAGCCGCGGGGACCATCTGGGGCACCGTCGTCGCCACC
63	AB1596	1N	174.8	GGGGGGCGAGCGATGGAGGAGGACTCGCCGCTGACGAAGACGGTGAAGGGCGCCGTGACGGGGCTAGCCGCGGGGACCATCTGGGGCACCGTCGTCGCCAC
64	AB1604	1N	179	GGTCTTTTCATCTTTCCAAGAGAAGAGTCGTGATGTGCTGCAGTTGTTGCAGTACTGGAAGAAAGTGAAATTCCTTTGTGCTGTCTCAAAAAGAAGGAATG
65	AB1653	1N	183.9	GGGCCTTTATTGGTCTAAATTTGGTCATGGGCTGGAGGCCTAGATTGATTTACAAGAGTTTCCATCGTAACGGTTTTATTGATCTGCAGGGGGACGACGAT
66	AB1659	1N	184.5	CGCCAGTCGCCACGCGTGCGGCGCAGGTGAAAGGTGCCGTGGCCGCGGCGCGCACGACGAGCCGAGGCATGTGCGCACATATTCTCCCCGCCCGCGCCTGG
67	AB1632	1N	185.6	ACGACGCTAGCTAACCGAGGACGAGGTGCGAGGGGAGGAAAGGCAAAAAGCGACGTGCGCGCGCGCGCATCCGACGCGACGACACGGTTTGGTGGCGGATG
68	AB1749	1N	187.5	ACCTTTTCAACAAACAAATTAAACTATGCTAAAAAACAAATTAAACTAAACCGATAATCCTTCATTGTTGCTTGCGCTACACCAACGTGCTGCAGGTTGAC
69	AB1609	1N	193.4	GGACTACTAGGCCCATGATCGATTAGGGCGTGAAATAGGCAGGGAAGGCCCAACTTGGCATTTGGCAACTCTATACTACTTTGATTTGATTTCTGGTCGAG
70	AB1608	1N	193.4	AGGATGGAGCCCTTTTGTTCTGCAGATCGTTAGAGCCCATGTGAATCTTGACTGGACTACTAGGCCCATGATCGATTAGGGCGTGAAATAGGCAGGGAAGG
71	AB1610	1N	194.6	CCAGCCAATCAAACCCTGGCGTTGCCTTAAAACCAGCGCCGCGTCATGCAGACCTCCCAAGCGATCTTCCGAGAGCTACAGGCCTACAGCTGATCAGGCAT
72	AB1720	1N	201.3	ACAATCCTGATGAAGGTTTTTTATTCTGCCTGATGCTGATGCATGCATCACCTCGGTCTTTCCTTCCCCCCGAGACGCGTTTTCCTTTGGGAGATTGGAGA
73	AB1730	1N	202.2	CTACATGGTTTTGACATCTGACTAGAAGGCTGTTAACATTTTAAGCATATCTGTGATTCCATTGCCCTTGTTGGGTGCTGTATCCTTGATGCTACTGCAGG
74	AB1729	1N	202.6	TAGAGATTCATGTGATAGAAAATACAAAGTGGCCCTTGGAGGCCAAACGGGGTTATCTTTTGATGTATCTAAAGGCCTTTGAGCAATTTGACCGGTTCTTC
75	AB1698	1N	206.8	ACTACACGTATACGAGTGCATTAGATGCACAAGCAAATCTGCACAAAGATTGATCACGGACGAATAAAATCAGATAAAGCTGGTCATTAGCACACACTGCA
76	AB1776	1N	209.7	TTTTTTAACTAAGAAAATGATGCCACATTCAGTATTTCAGACATAATATCATGATACTGTTTTCCTGTCAAGAAAATATTGGAGATTGCAGATCTGCAGGG
77	AB1786	1N	214.5	CAGGTACGCTCGCCCCTTCTCCTCCTCTCTTCCCTCCCTGCTGTGCGAAACGGAGCACCCCAAACCCTAACATAAGCAATTTGTATTCGGATCTAACCCCT
1	AB1813	2K	0	TGAAAGTGAGATGGCATCGCCAAGTGGAATGCAACAAATTAACCGACGGGTGCAAGAAAGAATAAAGAGCCAGGAGGAGCATGTTCTTTTTCTCTGTCCCC
2	AB1815	2K	3.8	TACCATCTGTTCAGTAACCAACAGACCGAAATCCATCTGTTTTTCAGCTGGACTCACCTTCTTTGTCAGGCAAAGCATGGCTCACCCCCAAGAAGTAGGAA
3	AB9482	2K	10.5	TGGTGTACCTTCCGGTGCGTGGTTATGAAACAGCCATTATCTTGATATCGTGTCTAGCTATGTTGTTATTATATTTTGACTAGCTGTTTATTTGATCAAAT
4	AB9483	2K	11	TGCGTGGTTATGAAACAGCCATTATCTTGATATCGTGTCTAGCTATGTTGTTATTATATTTTGACTAGCTGTTTATTTGATCAAATAATGAACCCTAATGT
5	AB1867	2K	22.2	CACATCGTCAAACCGGTTGTGCTTCTTCCACTGATCTTGCGTGATCTGACAGAATTTTTGTTGGACACACATTGACCTCGTCCCTGTCATTATTGTAAAAA
6	AB1870	2K	22.2	CGTCCCTGTCATTATTGTAAAAACAGAATGTTAATCCTTTTTACACTAGTACTAGCTAGCTCTCTGCATGCATTCCTTTGTTCTTATCATCGTGAAGTCAA
7	AB1891	2K	24.5	TGCGGATTTGGGCGACCAGGCTTCCCACCAAGGTTAAGTTCTTTTCGTGGCTCCTCGTGCGTGGGCGTCTAAACACCAGGGCCTACCTCCACCACCGGAAC
8	AB1894	2K	25.3	CTTGGCTGACAGGTGAAGTTTGGTTCCTAGAAACTCTGATCCGGATCATTATGTAGCAAGTGTTAGCCCCATGTGAATGAAAATAATCATATATTTGCATG
9	AB1896	2K	25.3	TGAAAATAATCATATATTTGCATGTGAATTGTAGCCATGTAGGCCCTTTTTCTGTAGGAAATACCTATTATCTGACACAACAGGGCCACTATTAGCCAAGG
10	AB1897	2K	26.6	TTTTTTTCCGAAACTCTATGATAACAGTTTAACTGCACTTTTATCAACCTGTCCTCCTCCTTAGCTAATCTGCAATTTTATTTTTCTTCACATAGTCAAGA
11	AB1902	2K	27.9	GTTAATCCTACTTAAACCGACGTTGACGATGACGGTGAGGGAGGCCGTGGCGGCCGCAACGGCCAGCTTCTCGACGTCCTGTCTGCGCACGGCGAGGTTCT
12	AB1961	2K	36	TTCAGTGAGTTGCTTCCGCTCCCTCTCCCTCTCCCCCGTCGCTCGGATCCACTCTATTCCGCCTGGATCTGCTCCGCCCGCCCGCCCCCGGCTCGATTCGG
13	AB1955	2K	38.9	ATTCCACAGTGGAAAAAGTGATGCTGAAATTTTCTATTTCTTCTTGAGGCTTCACTCTAGTAGTGTATACAGAGTACTGCTCAGCTGAAGGCCACAGTCAA
14	AB1985	2K	46.8	GTACCGGTTTGTAAGAGCTCAGATTGTGTAACAACAATTTATTCTTCTCCCAAAAAAAACAATGTATTCTCTCTATCCCGCTATATATATAATATGTTAAT
15	AB1986	2K	47.1	ACCGGTTTGTAAGAGCTCAGATTGTGTAACAACAATTTATTCTTCTCCCAAAAAAAACAATGTATTCTCTCTATCCCGCTATATATATAATATGTTAATAC
16	AB1987	2K	47.1	ATTCTTCTCCCAAAAAAAACAATGTATTCTCTCTATCCCGCTATATATATAATATGTTAATACGTGTGGCTTTGACTCGACGTGGGCTGGCTGAGATTCCC
17	AB1990	2K	49.8	CGCCGTTTGTAACGTCTTCGCCCAGCTCTTCGCCGGCGACGAGCACCCACCAGGTATGCCCGCCGCTTCTCTTTCCTCCTGCTGTGCGAGGCGGAGCACCC
18	AB1992	2K	49.9	CAGCCAAAAGCCCGCGCTGTTTCGATGATGACGTGGCAGTTACGAATTAGATGAAACAGCGCGTTGCATTCCTACGTCGCGGTGGAATGGGGTTTGGGGTT
19	AB2000	2K	51	CTCCGTCGGCGTCGCCGCCGCCGGCGCCGCCACGCTCTACTGCATGCTCCTACTCGTCAGTACTCCCTCCCATCTCTGATCTCTCCCTCCTCTCCTCACTC
20	AB2023	2K	54.2	TTTATACTGCACCTCTGGTTCACTTAGACGCCAAGGTTAATCTCCAGTTGCTGAATCTCTTGTTGATCACAACCATGCTGAGACATAGTGCCACTAGTACA
21	AB1904	2K	59.6	GTTGCCGTGCTTAGCTTCTCGCTGGCGTGTAAGGGTGTTCAGGAGTTCATTATCTGGTCTCAGTTCTTTTTTTGGACGTTTAACAAGCAGACCGATAAAGA
22	AB2065	2K	61.6	AGTGTTTCCTTTCTTCTTCTCATACCTTTTCAAGTTCTCGCTATGGACTTCGGTGCTGGAGCAGTTCTTCAGATTGCATGGGGCGATGCCTCGTCACATCC
23	AB2064	2K	61.6	TCAGCTGTTAGTGTTTCCTTTCTTCTTCTCATACCTTTTCAAGTTCTCGCTATGGACTTCGGTGCTGGAGCAGTTCTTCAGATTGCATGGGGCGATGCCTC
24	AB2102	2K	69.1	AGCATGGCTTCATTTATATTTCTCGAATCATTCAGTGAGCCTTACATGCATGGATCATGTATACGTACGTACATATTGTGACTGGCATCACCATCACTACC
25	AB2136	2K	71.1	AACACACATCAACGATTAAAACAAGGAGTCAGATCAAACAAACACACCAACAAAACATTACAAGCACACTTAACTAAAGTTAGTCACACAAACACCCAAAC
26	AB2130	2K	71.1	CGACGCTAGAAATTTTGGTGTGGCATTATTGTTACTTCTCACACTAATGCCCATGTCCCAACCTGAGGGGATTAGGTAATTTGAAGTTCTGATTCTTGTCA
27	AB2124	2K	72.8	GTTCTAGTGTGTGTCACGGGGCACATGCATATACAAACACAATTGTTTCATGGTGTAGGTGATGTCGGGCCATGTATATGTTAAGTATTGCAGTGCACCAG
28	AB2121	2K	72.8	CTTTGGCCTCTTTTCTAGTAGTGTCCAGTTCACGTCAGAGTAGGTGGTGATGTTGCATGACGAGGTCGTTGAATGTGGATGTCGTCATTGATCATGCCACG
29	AB2069	2K	75.5	CAATGAGCATGATCATGTCTCAGATAGCTTATGCCAGAAAGCCCTAACAAGAAAAAAAAAGATATTTCGCAGAAAGCCATCAGCCACACTAGTAGTGCGCC
30	AB2135	2K	77	CCCGTTATTGAAAATGGCCATTGCAGTAACATGCATTGACGTCTTGTGGCCGTTATTGAAGACCCGAACTGCAATAACGGCTATGGTGACGTCATCGTTGC
31	AB2123r	2K	86.2	GACGAGGTCGTTGAATGTGGATGTCGTCATTGATCATGCCACGAAGGAATCTAAGGATGTGCTTGATCTGGTTCTAGTGTGTGTCACGGGGCACATGCATA
32	AB2101r	2K	91.2	ATCTGCAGGATTGGTGACCTCTGCCCTCCTCGTGCATCAATTCGCACATCATTTTCACGAGCGTACGCATCGTTCAACCAAAGCATGGCTTCATTTATATT
33	AB2040r	2K	91.2	ATGTGATTGGAAAGCTCCAACCGCACACCGCGCATAACTCCTCCGGGGCGCATCGTGTTATCCGCGGGTGAGCTGTGCGTTCCTGCTTCGGTTTGGACTCG
34	AB2042r	2K	92.2	TTACTGTTCTATATATACACCTCAAAGCCAATGGACTTTGTTGAGCAATCCAGTGTTGTCGCTTGAGAAATATTCGGAGGGTTGCAGGACCTGTAATCCTG
35	AB2070r	2K	94.5	AAAAAAAAAGATATTTCGCAGAAAGCCATCAGCCACACTAGTAGTGCGCCTAGCTACTCACACATTCAGCTGAACATAACCGCCCGCTGCAGTAGACTGCC
36	AB2071r	2K	94.5	GATATTTCGCAGAAAGCCATCAGCCACACTAGTAGTGCGCCTAGCTACTCACACATTCAGCTGAACATAACCGCCCGCTGCAGTAGACTGCCTCTGCCTGC
37	AB2092r	2K	97.6	TCTGCAGAGATTATCTGACGCGCCTCAGGCTCAGGGAGACGCGCCCAAACGGGGAAAACTTTGAAGCCTCGCGCTCCTCCCTCCCTCTCGCTCACGTTTCC
38	AB2180r	2K	102.6	AGAACGCCTCCTCGCCCCTGCAGCACGAGAGATGGAAAAGAAAGGCACGGTATTTTTAGGACACGAAGAACACGGACCAAGAATTCAAGACTAGTAAAAAT
39	AB2181r	2K	102.6	TTTTAGGACACGAAGAACACGGACCAAGAATTCAAGACTAGTAAAAATCATGAGGAGAAGAACCCTACATACTTGTACATGAAGGTGTCGCGGCCGGGGCC
40	AB2167r	2K	106.1	TGCAGCAAAACACGTGCATCGTGCCAGCACGGCTTCATTGACAATTATTTGGCGCAACGCTAGGCAGGCGGGAGGTGGGTGGTTGATGCTGTGTCCGCTCC
41	AB2143r	2K	108.5	ATCAACGTTATGGGAGATATTATGGCAACGTGCCCTCACTCCTGGCTCTCCGCCACCAATTGAGGTGCATACCAGTAAGATCAATAGTCTCCTGCAGTGAG
42	AB2192r	2K	111.6	CTTTGTGTAGCAGTGCATACTAAGAACCCTTTTATGATGTAAACCATACTTGGGTACTAAGTTCAATCTCTCTCTAGATATGGTTTGTTTATACATGGTAG
43	AB2216r	2K	117.1	CGAGTCTCCCTCCCTCTTGCTTCGGTTCCCTTTTGCCAATCCGACGGGTCTTCCTCCTCTTCTCCCCGCGTCGTCGCGTCGACTGTTTCCTGTGCGGTTTC
44	AB2226r	2K	120.3	GGGGACGAGGACGGCGGTGGCCACGGCCTGCCTGTAGACGACGAAGACCATGGGGCTCATGCCGCCGGTGAACGCCGCCTTGGACCACAGCGCCAGCGCCG
45	AB2231r	2K	121.8	GGTGTGCAAGCAATTGTGGGGCCACAGACATCAACTCAGGCCAAATTCCTCGCAGAGCTTGGGAACAAGGCATCGGTCCCAATCATTTCGTTCTCTGCAAA
46	AB2257r	2K	123	GATCAGATCGATGTATGTAGGGACCGAGGTGTGACATTTCTGTCAACGTGCAGGCTCGATTCTGCATTGTTGATGATATGCCAGCTTTCTTGGAGTACATA
47	AB2256r	2K	123	CGATCAGATCGATGTATGTAGGGACCGAGGTGTGACATTTCTGTCAACGTGCAGGCTCGATTCTGCATTGTTGATGATATGCCAGCTTTCTTGGAGTACAT
48	AB2249r	2K	123	GGAATGACTCGACGAGAAAGGACATGTTGCCGGCTAATGAGAGCGAACCTTATGCGTAGATTAATAGCAGGCGCGCGGCCGTTAGGATTCTTTCTGTTGTA
49	AB2244r	2K	124.2	GCATCCCAGAGACGGTAACCTGACTGATCAGCGAACTTTTCAACCATCTGCCATGGCTGATTCACTGTTTGTTGGCTCACAAGAGCTGATCAGCAAATGAA
50	AB2536r	2K	125	CCACCTGGTGGACCCTCCCTGCAACATTTCATCGCAAAATTGCTCATCCAGCCCGTCAAAATCGAGCTGAATACTAAGTAATTAAGGATTCGCGATGCGTG
51	AB2247r	2K	125.8	GTTCTTTTAAATAAGGAGTGGAAGGAACGGATGTCACTGCTATGCCCGTTGCTTTATTTTTTTCCTTCTGTATTTCCGGTGCAACAAATGTAGTAGGGGTT
52	AB2248r	2K	125.8	TTTAAATAAGGAGTGGAAGGAACGGATGTCACTGCTATGCCCGTTGCTTTATTTTTTTCCTTCTGTATTTCCGGTGCAACAAATGTAGTAGGGGTTTGAAA
53	AB2294r	2K	129	TCGCGAGAGAGAAACGTCATCACGGCTCGCGAGGATGAAAGAAATATCGGTGCTTTTTGTTCGCCCACGCGACGGTGTGTTTGAGAGATCGTGTGCGGTGG
54	AB2311r	2K	130.8	GGCAAGCGCGCCGCATTGCATTGGCGGCACCGTCGCGCTCGTTCATGTCGTGGAAACTTTGGGCTGAGAGTGCCTCGCACGGGGCAATGGCAATGCAGGTG
55	AB2326r	2K	133	CTCTCTACGCCTTGCTCCCATCTGCCCTGAAGATGCCGAAGTGCCGCTCGAACTCGGCGCTGGGCTTGCCGTCCTCGTCGTACATGTCGAACAGGAACACA
56	AB2325r	2K	133.6	ACACGATGAACTCTCTACGCCTTGCTCCCATCTGCCCTGAAGATGCCGAAGTGCCGCTCGAACTCGGCGCTGGGCTTGCCGTCCTCGTCGTACATGTCGAA
57	AB2317r	2K	135.7	TGCATTCGCTCGATCGGTATCTTGCTTTCTGTCGATTACTGGCAGGAATGAATAGAAAGGGAGATAGGATTATGCTGGCGAGTAGCGAGGGGCGATTCCTT
58	AB2316r	2K	135.7	GAGGCTGTGAGGCGCGAGGCAGATTAAAACGCACGCCATTTTGCCTGGATACTCCTCTTTAATTTGGCATGCATTCGCTCGATCGGTATCTTGCTTTCTGT
59	AB2261r	2K	138	GAAAATTTATTTCCCAGATACACTAGGCTAGTTGTTCAGTTTGAGTGATCAGTTTTATTCTGCATTCTGCAGCTGGGTGGCCTTTTCATATGGACATACAC
60	AB2342r	2K	139.5	CTGATGTATCTGATGGCACAACCGCTAGCTGAACGAGCCTAGCCTGGCCCTTACACTTCACGTTGGCCCCAACAAACATGGGGATGGGGTCCTCGTGCCGG
61	AB2349r	2K	139.9	CGAGCCTGACATGGCGCGCACCGATTGGTCGCGGCACGTCACGGAGAGGGGGGCGCAGTCACGGCGCAAGTGGGCCAATATGGGCCTAACCCGGCCCATTC
62	AB2345r	2K	141.7	CGGCCCGGCCTCCTTGGGCCTTCCGCTTTTGAGGCCCATCGTTGATATGGACTGTTTGGATATGCACAGGTGTAGACGCTATTACACGGCAAGTTGACATG
63	AB2353r	2K	144.4	GAAGCTCAGCGGGCACTCTTCGCCATCAGTGCGTACGTTGAGCCCAGAGTCCCCTCCACAGTGAAGTTGGACATCGTGGAGCCTTGCCGCCGGTGCCATGC
64	AB2360r	2K	145.8	GAGATCTAGCCATCTAGGCGGGCAATCGCATTACGAGGCGGAGGGCAGGGTATCGCGGATGCGAAGGCGGGCGATCTTTGGCTTCCCCTCGATCGCCGGGG
65	AB2393r	2K	148.3	TCAGAAGAGATGCAGATCTGTTTTCCTACTACCTGCAGTTTTAAATGTTTGACGCCAGTTTTACTAACTGTTTGTCTTAAAATATTTCTTCGATGTCATAT
66	AB2368r	2K	149.8	GCTCAACACGCCGGAGTCCAGACAGAGACGACGAAGTATCCTGCTTCACATTGAAATGGTGTTTTGCCTGATATATAATACCATATTTCCATCCGCAAAAC
67	AB2375r	2K	151.3	ACAGAAAATTGACACAAACCTGCATTCCTCTAATCCTCTTCTAGCCTCCTAGTGCATCGCACAGCTCGATCCTACGCACCTAGGGTCCTGGGGAACTCCTA
68	AB2373r	2K	152.1	TATGCAATCAACTCTGCAGGTACTCCCTAGGATTTCCTAGACAATCTCGGCACAACCTTGCCCTGAAGTGTTGAACGAAATTCCCCAGCGACAGAAAATTG
69	AB12676r	2K	154.3	TTGGCACGTGCGAGCAGGTACGACTTCTGCTTCATGCGGTACGAGAACGCCGACTTCGTCGGGCAGGCGGACACGGACGCCGGCGTGATCCTGGTGAACGT
70	AB2439r	2K	156.6	GCTGGTTGCGAGAACCCGCCATGGAAAGCGGTTTTGACCGGCTCTAAAAATTGACTATGTGCAACTTTTAAAAAAATGATTATGTAGTAGTGATACATGAT
71	AB2428r	2K	158.1	TTTCGCTATCCACAAAACCGTCGCCGTGTGCCTTAGCCCTTCGGCCTAGATTGCTCTACCTGGCAGAAGGATACGATGAAACAGTGCCGGAATTGTAAGAG
72	AB2415r	2K	159	CAGGGCGTCTGAGCCGATCTTCTGGTTGGGTCAACCGTTCGCCATCTCTACGTGAGTCTACCTGAAGACCACGGAACCTGTGAGTCTACCTGCGGAAGAAG
73	AB2414r	2K	159	TCAACCTTATTTAGACGTCCGGGTGGACGAGTTGCGCGTCTTGACTTTGTGTTTTTTTTTAAAAAAAATCAATCAACAGGTGAAATTAACCACCGTGCGGG
74	AB2436r	2K	162.3	TGTTAGTTATTATTTTTGCGCGACTGCTACGATCTAGAATAATGCAGAACGCCTTAGTTGATTGTAATTTAAGCAAACCGTCTGGCAGGAATCCCCAAAAA
75	AB2459r	2K	166.5	CACTTCTTCCGTCTGCAGCATCAGACCCCCCATGGCGTTTGTTGTTGTTTACGAGCTCAGTCAGTGCTAACGACATGAGTGCTCGTCGATCGGCAGGGCAA
76	AB2496r	2K	167.3	TCTCCTTTTCAATAGACATACCAGGAATAGAGGAATCTTGAGAGTTGCAAAACACTGAAACCACGTAGTCGAGGAGCCCCTGCAAGGCAATCGAAATCTGA
77	AB2484r	2K	167.3	TCTGGCTCTCATAAGAACATCGAACTGGCTTCAAACAAGCGAGCCTGTGTACAATCATAGGGAACTGCAGATGGTTGAAAATCAGCACAGTTTCTTGGCTG
78	AB2472r	2K	169.1	ATTAAATAGGCCGTCAAGAACACGACTGCAGATTGGCAATGCATTTGGATCTTTTTTTTTCCTCATTTCGGCACGACGCAACCCACCATGGGCTTGCAGAA
79	AB2463r	2K	173.1	GGGAGCTCTCGCCTCTCGGGGGTCGATCGAGCCACGCCGCCGTGTCGCGTGCTAGCATCGTGCGTCGTCCGCGCGTGGTTGCGGTTTCCGCCGGCGCAGAG
80	AB2462r	2K	173.1	GAGCGATGGCTCCCTGAATGGCTGCAGCAGGGGATCGCACCAAGTGGACGTACGCACTGGATTGGAGCTGGGAGCTCTCGCCTCTCGGGGGTCGATCGAGC
81	AB2501r	2K	175.2	ATTGTTCGTAGCCCCCGGTTGGCCATGATTGTTCATATCGTCTTGCTTTGCTTTGCAATGCTATTCGTCCAAATTCAGTGTATATTGCATTCTGTTGAAAG
82	AB2519r	2K	177.5	CGTGCCATTCGTGGCGCCCGTTCCTTTCGCTCCCCGCTTCTCTCGCTCTGGATAGCTTGCTTTGTCGGCGCTAGGATCGGGTAGTATCTTCGAATATCTGA
83	AB2514r	2K	177.6	GGCCTATCTCTTCGCTGGATCATTATTAATTGGAAAAAATCCTCTTTATTGCTCTCAACTATCGCAAAAGTCTGTTTCTCCTTCCTCAACTATAAAGCAAG
84	AB2529r	2K	179.7	CAGATCTTTGCGTTCGGGCTGGCTGGTCCTGGTCCTGGACGTTTGGTAGGATAGGCTCTTGCCGTTCAATTATTCTGGGCCGCTTTATTTATTTCCAACTT
85	AB2528r	2K	179.7	AGGGTCGCAGATCTTTGCGTTCGGGCTGGCTGGTCCTGGTCCTGGACGTTTGGTAGGATAGGCTCTTGCCGTTCAATTATTCTGGGCCGCTTTATTTATTT
86	AB2530r	2K	180.4	GACGTTTGGTAGGATAGGCTCTTGCCGTTCAATTATTCTGGGCCGCTTTATTTATTTCCAACTTGTGTGTTTGCATCTGCTCTGCAGATGGAAGGGAAGCA
87	AB2554r	2K	183.8	GGTAAGTTACTAGCTCAACTGCAAGCTAGGCTTTGATCATCCACTGGTCACTTGGCAGTACTTCCATCCACCATGCATGTACCAAGTCTATGCTCGTTCTT
88	AB2566r	2K	186.4	TCAAGCAAGCAAGACAAAGCAACGAAAGAAAGCTATACAGATGCAACGATTAGTCTTCAATCTTGTATGTGCAGGCATGGAAGAAAGAAAAGGAGCACCAG
89	AB2568r	2K	188.3	ACAAGTTTCATCATAACAAGAAGAAGATTATATCAATAGCATTCTAAGTGTTTGGCAAAGCAAGAATGTAAATCAAGTTCTTCACCACAAAATATCAACAC
90	AB2567r	2K	188.3	CCTCTGACTCTTAGGAGAGGTATAACATTTAACAAGTTTCATCATAACAAGAAGAAGATTATATCAATAGCATTCTAAGTGTTTGGCAAAGCAAGAATGTA
91	AB2570r	2K	190.5	GTTCAGAACCGCCACGATCGAGATGCTACTACTTCTTGCTATGCAAGAAAGGCTAGCTGTGCGTGTATGTATGCTCGACAGCTGTGTTCATTGCAGATGTA
92	AB2572r	2K	192.3	GACTTTGTTTTCAACTTTCCCCGTAACACTACAAGTACCTGACAAAAGAAGAAGAAAAAAAGGAATTCTGCGACAATAAATGGACAGCAGGACTGGGCCAA
93	AB2591r	2K	200.1	GCACCGTGGCATCGGTTCATCTCCTACGGAGAAAGGGAGCGCCGTCCGCCGCAACGCCCTGTGGGCTATGGCCGGCCACCTCCCGCGCCGAGCACCGTTCC
94	AB2577	2K	216.7	TCGCCTCCGTACGTACAACGATCTAAACTACTACTAGTAGATTCTCCGTCGCTCCCGTAAGCAATGGGTGAGGTGGGCATCCTAAGCACATACCGGTTCTG
95	AB2595	2K	226.7	CCACGAGCGGCGGAGGCCAAGGCGGAGGACGTCGGCGGCGAGCGGGGAGTAGCAGGATTGGGAATGGGAATCGCGTGCCGGAGGGGATTATCGGGTTAGGG
96	AB2593	2K	226.8	GCTTGAGCAACTGAAAGTAAAGAAGAAAAAAAGAAGGTGAAAACCTCGTCCGAATCTGAACAGTTAGGTGTCGCTATGTAGAACACGGAGCCTCACCCCAC
97	AB2634	2K	243.7	ACAGTAGTATACTCATTAGGAGCAGATAGCTAGATTATATTAAGCAGAGATTGAAGCAGAATAGTTGTACTAATAATTAGGAGTAATTAATTAGTAGTAGC
98	AB2644	2K	244.6	TCCGGCTAAATCAACAAAATTCTGCCCAGAAGAAATTTGAAAGATTCAAAAGATATAGTGTGCATGCATGGAACAATGCATGTAATGCTTGAAATGAGACA
99	AB2643	2K	244.6	CTCACTTCCGGCTAAATCAACAAAATTCTGCCCAGAAGAAATTTGAAAGATTCAAAAGATATAGTGTGCATGCATGGAACAATGCATGTAATGCTTGAAAT
100	AB2621r	2K	266.2	CATCTCCACCCTCATCCTGGCGACCCTGACTGGTGGGCTGTAGCATCAGCTCCACGACATCCTTGGCCTTGGCGAGCTCATTCTCCCGGCACAGCTCGTCC
101	AB2622r	2K	266.2	TCCACCCTCATCCTGGCGACCCTGACTGGTGGGCTGTAGCATCAGCTCCACGACATCCTTGGCCTTGGCGAGCTCATTCTCCCGGCACAGCTCGTCCACAA
1	AB2650	2N	0	AGTGAAGTGAGCACCACCCGCCTTTTTCTTCCTATCCATGCGAAAATGTGTCCATGTCCATCAAATCTTCAAATCAATCTGCTACTACTAGAGTACTGCTC
2	AB3045	2N	6.5	CAATAAAAAAAAGCAATCCATTGACAGAAATGAGATTCTCCATTGATCAAGCACCTTGTTTCTGGAAGCAAAAACAAAAGGTGAGACGATCAATATAATAC
3	AB3049	2N	8.7	CTTTCATTTCTTTTTGGCATCTTCTTGTTGTTTCGCTGTTACCAGAAGATGATGCACTTGTTGTAACTTTTCACAAATTCCAGCATTTTTAGTTCAAAAAT
4	AB2700	2N	23.1	GGAATTCTAAGCTCTAGATTTTTTGGCTGATTTTGCACTCTCGATTGGGCCACTGTTCTACATGATAGGTAATGCAAAAAGAGAAATACCAAACCCGCTTG
5	AB2662	2N	29.5	TTGAGTGAGCCTGGTTTGCTATCTAATGTGCTGTGTAATCAGCATCTGAGCTGTAAGAAATATTTAACTGTTTTTTAGCTTCTGGCTTTGATAAATAGGTC
6	AB2723	2N	32.4	TCTCTCTTAAATTCCTCTTCAAAAGCATCCTCCGCTCTGCAGGTGAATTCTGAACCAGGAGCACCACAGGAATGGAGCAGTACGAAGTGTTAGAGCAGATT
7	AB2770r	2N	43.9	ATTGTCAAACTTTCCAACCTTGTCAGTTTGCCGATCCAAGTGGGAACTGATTTAGAGAAGTCATAACCATCAAGCTTTAGGTGCGTCAATTGGGTAAGATT
8	AB3612r	2N	48.2	TAGTCTCGAATCGGATCTGCAGATGCCTCTGATAGATGTCTGATCTCTTTGTTTCTCTGACGGCAGGATCTGAATGGGAGAAATCCTGCAAGGGCATCTCA
9	AB2722r	2N	48.8	ATGACCTGACCTCTTATCGGCTTCACTCGGAGCTGAGGAAAGCTTGGTTATGATTTGTTCAAGCATAAACATCGACCTAGTTCTGCAGATAGGCGTCTACC
10	AB2733r	2N	53	TATGACTATGATGCTGTTCCGACTTGTAAAAGCACATATCCACAAATAGTCTGTGTGCTGTGCCAGCAATTACTGTTTTACCCACACCATTCTTGTGGAAA
11	AB2741r	2N	54.8	AATGCCGAGAGGGTGTTGGGCGGTTGGGAGTCGGAGCGCGGCAAGGAGTGGGCGAAGAAGGTCAGGGCCGCCGCCTACGGGGTCTCCGACCTGGTGGACGA
12	AB2752r	2N	56.7	CTGATTGCTTGGGTCTAGTTCAGCACTTGGCAGTGTTGGTGCTGTTCGGACAAACTATGTTTATTTTGATCACAAGACAACTATGTTTATTTTTTTCACCA
13	AB2769r	2N	58	GAGAACCACAAGTAAGATAAGTCTAGTAGCCTGTCAAGCTCAAACCTTGAATATTTTGCATTAATTAGGTCAAAAGACTCATTCTAGAAACAAAAGGGATT
14	AB2789r	2N	63.5	TCGGAGACGAAACCGCGGTAGAGCACCTGCCGCCACGTGCCGGCATCGCCGTCGTGGACCGATGCCATGGAGATGACTGTGCTGGCGCGTATGTCGAAGCC
15	AB2809r	2N	65.3	AATTGATCTCTAAACAAAACTAAAACATGGTCTTCTTTCCTACTTAATTGTATCTTCATTTGTCCCAAAGCACTTGAGCATCTCCATGTCTGCAGAACAAA
16	AB2902r	2N	75	GATGGACCATTGTGAGGTGCCAAGAGAACTTCTTGATACCCGCCTTCGGTGTCTATTCCTGTGAAATGAAATAAACATCAACTCAAGTCTCCTGCTGATAT
17	AB2960r	2N	78.7	CCTAGTAGATCAGTAGATCACAAATCCCTTGACTGCTTTGCACGCAAGGTATTGGTGTACTACGGGCGGTGGTGCCACTTCCATCTCCGCGCGTCACGTTG
18	AB2895r	2N	79.2	AATTAACCAAACACAATAGTCCTCGGTAGCTCCCCTATTGCTCCAAAAGGAACCCTTTTTTCGAAGCTATTATCAATAGAGAAGCTGAGAGATGTATTGTA
19	AB2933r	2N	79.7	CGAGGGGGGATGCTCCTCGTTGCGTCAACCGCAGGTTCCCGTCCGCTCCCGCTCCTCGTCCCCAGAAGCGGAGGCCGAGGAGCTCCGCCTTGTATCCGCAC
20	AB2946r	2N	80.6	ATGCCGAGCCGGTCTGCGCCAGATTGGTACGCTTCAGCTGATGCGAGAAGGGTTTCTGTTCTGATGATAAGATCTGGCTTCGGATTCTGTATTTCTGACCT
21	AB2931r	2N	81.9	CACCACCTGCCAGGCTGTGGCGGCGGCGTGGCACCACGAGCCTGGCTCGTACTACGCTCGCCGCTTCCCTGATCAGAGTTCCCCTGTTTTGGTCGCCGTCT
22	AB2952r	2N	82.5	AATAAAAAGTTTCATTTCACCTGCGAATATTTATAAATTTGCAACTTGCATTGTGCCGAACAATTCGTAACAGTTGATTAAGAAACTTGGGTTTGAATTCA
23	AB2975r	2N	84.2	GCGAAAAAAAGAACTGAAGAACAATCAGATCAGCTGCAGATTTACTACAGGAAAAAAATGTACGAGTTACTTTCTACTCGCTCCCACTTGAAAATCTTACT
24	AB2858r	2N	85.8	GTTTATGGAATTTTTTTAATCAGAGAAGTTCCATATATAAGTTTTCTAGAGAAATTGTCTAGACGAGTTCCATATATAAGTTCTGTGTAGGAATTCATCCC
25	AB3036r	2N	87.2	TACTGGTCCCTCTACATTTCGTACTCTCTACGCACACCGACGTACCTACCTTTAGGAATTAGGATGCAAGAGTTATCGTATGTGCAGACCAGTCGTCTGTG
26	AB2885r	2N	88.3	CCTGCCCCAGTGTACAAAATAGATGACCATGCCAAAAGGCAAATAATTTTGCTAAATTACAAAATATAGAATTATGTTTCTCTTGTTGTGAGACAGCAGGT
27	AB2884r	2N	88.3	ACTATCCTGCCCCAGTGTACAAAATAGATGACCATGCCAAAAGGCAAATAATTTTGCTAAATTACAAAATATAGAATTATGTTTCTCTTGTTGTGAGACAG
28	AB2994r	2N	89.6	TAGCCTTCTCAGAGGCTGAAGAAAGGGTAGCTTCGCTGAGCCGTCACTAACAGTTTATATACAACAAGATTAGAAAAAAGGGCCGGGCACATATACACATG
29	AB3062r	2N	91	ACCGCCGTCTCCTTCCGATCCCCTTTACTTTCACCAACGCGCTTCGCTCCTCTAGTTTCCTCCCGTTATAAAAGGGGCCACACTCCCTCACCACCTCACCA
30	AB3066r	2N	91.8	GGCATCAAAGCCATCGCCAAGGTGACGATCCGTTCATTATTTCTAATTGCCGAAAACCCTGCACGTCCCTCCTGATCGAGATCATCCCTTCTTGTTGCCTT
31	AB3118r	2N	92.2	GCCGCCGGATGCGAGGCCAGATCAGCTTTGACTCACTGACGTATTCAATTCTTTAGATTTTGTTTGGTCCGCATTTTTATGGGGGCCAACTATCTTTTGAT
32	AB3083r	2N	92.8	CTGCTTCTGCTGCAGGTATCATGGAAAGCTTGCTTGACCATTTTAAGCTGACGTGGCGTGCCTTCATTTCCTCTTGGACTCTTGGTTGCTTGGTTAAAGGA
33	AB3081r	2N	93.4	ATGATTGGGTCCTCCTCTGACGACGTACTCTTTTTACTGAACTTTGTCAAAAGGGGGATCGGTGCCATGTCTTAGAAGCTAAGTCTGCACCTTCGCTCCTC
34	AB3098r	2N	93.8	GTAAACAAGAAGCCCCGGCGGCCCCGATGCCGCCGCTCACGTTCCCAAACAAAACCCCCCAAAAATAAAATAGGTTGTCATGATGGCGTGCATGTGCGCAG
35	AB3075r	2N	94.4	GCAGAAACGATTCCCCGGCCCTCACCCCCATCATTCCAGCCCTACACATGGAGAGATAGGATGGAGACAGATTGCATTGTAAAGGGAAGCCATCTTGCTTG
36	AB3142r	2N	99	TCTCTGTCCGGTCGACCGCTTGGCATGGCTGGGGCACGGCGGCGTGGGGCTGAGCGGAGGAATCTCTCGCCGACGTATGCCGCATCCGCGCACGAGTCCAA
37	AB3180r	2N	100.5	TCATCATCCCCTGCAGAGATTCCTGGCCTTTCGATCTCCTGACGACTCCCAGTTTTCACAACAATGGGAAGTTGATTGCTACTTATTCAACGCTCATTTAC
38	AB3147r	2N	101.3	GCCATGTACACATAAGTCCCTGAAATAAATGTCTCAAAGTTTTTAAAAAATAGTTAGAAATCAAATAAAAAGTTTCATCGGTTACAACTGGGGTCACGCAC
39	AB3148r	2N	101.7	AAGTTTTTAAAAAATAGTTAGAAATCAAATAAAAAGTTTCATCGGTTACAACTGGGGTCACGCACTTAAATTGAACACTGTGATCTTCTTACCCGTTTCGC
40	AB3189r	2N	103.7	GTACTGTCAACCACGTGCACAAATTAAAGTGTAGTTACTGTCTTACTGACCACTAGGTCTCAGCTAGGAATAGGATAACCGGGAACGCCATTCTTTTGTTG
41	AB3191r	2N	104.2	GTTCCCCTCGGAGGGAGGACGCATCCCAGAGACGGTAACCTGATCAATGAGCTTTTCAACCATCTGCCATGGCAGATTCACTGTTCCTGTTTGTTTGCTCA
42	AB3206r	2N	104.6	TGCAATGCGGATGCATACGCCACACGTTTCAGTGGAGCGCCCCCCGATCGTATCGCGTTGCGGCCATCTGATCTTTGAACATGCTTTGTCGTCCTGATCAC
43	AB3196r	2N	106.2	GATGCCTGATCCTCAGGATGCCAGAAAACTCACGCAGGCCATACGGCCTTGAAAGGCTCAAATCACAGTCAGGGCCCAGTAGCAACGAAAAAGGAAAAGCC
44	AB3195r	2N	106.2	TCGAATAGCTGATTTTTCTTTTGGCATCACCGGATGCCTGATCCTCAGGATGCCAGAAAACTCACGCAGGCCATACGGCCTTGAAAGGCTCAAATCACAGT
45	AB3242r	2N	109.3	TTCATTCATCTGGTCCAAGAGATCGGCCAACACAACTCAATACAATCAAACTTTTCGCAGAGCGTGCATGCCATGTGCGGGCTTGATCAATGCGACAATGC
46	AB3222	2N	116.2	AAATGGCCTAAACGGCCGTGTAGGACCTCTGACTCCCGGCCAATCGCTCCCGCTTGCCGCTGGTTTGAGAGAAGTGGCGGCTTTTTGGCAAGAAAACGAGT
47	AB3224	2N	121.1	TCTGACTCCCGGCCAATCGCTCCCGCTTGCCGCTGGTTTGAGAGAAGTGGCGGCTTTTTGGCAAGAAAACGAGTTCGCTGGTGACGAACCCAGGAGGGGCG
48	AB3225	2N	121.1	GACTCCCGGCCAATCGCTCCCGCTTGCCGCTGGTTTGAGAGAAGTGGCGGCTTTTTGGCAAGAAAACGAGTTCGCTGGTGACGAACCCAGGAGGGGCGCCT
49	AB3197	2N	127.4	TCAGGATGCCAGAAAACTCACGCAGGCCATACGGCCTTGAAAGGCTCAAATCACAGTCAGGGCCCAGTAGCAACGAAAAAGGAAAAGCCCATCTCGGCCCT
50	AB3205	2N	128.2	ACACAGACACAGCCATCTGCCCATCCCCCTCTTATTACTATCTCCGTTAAGTACTACTACTACTACAGTATAAGCGGCCACCTACAGCTATATTGCGCGAG
51	AB3245	2N	132.7	GACGAGAACGAAGCGTGGTGACTGCAGAGTCTCTCGCTTGTGCGCGCGCGCGTGTGCTTTCAGTGTGCAAGCAAGGCTGGAACTCTGGGAGTGAGGTGGCT
52	AB3246	2N	132.7	GCGCGCGCGCGTGTGCTTTCAGTGTGCAAGCAAGGCTGGAACTCTGGGAGTGAGGTGGCTGGCTTCGTGCTGGAGAAACGCTCGCGGCTCAAATAAACGCC
53	AB3292	2N	136	TATAACAGTAATCAATCACTTCCACTTTTCTCTGGGGAGTCTCACAATTTGACTTTGTTAGTTGCTTACTGCAAATCCGGCAAACAAATGGTTCAGCACAT
54	AB3346	2N	139.6	ATGATCCTAGAAGTGACCTGCAGCAAAGCAATCTGAGATGAATTTTAGGAACTATACTACAATTATCTTCATAAAGTTCCATTCGTACAAGCGCTGTGATT
55	AB3256	2N	142.1	CTAGCCATACACCGGTCTTATTTTATTACTTTCCCTATCTGAAACATGCACGCTCCAGGCAATTGCGCGCACTTGATTGGATCGCTTCGATATAAATTCTG
56	AB3420	2N	150.5	GCTGACCTGCAGTGACTTATTCATCGTTCCCTGTCCCTGCAATACAACAGAGGAGTGAATTTCATTAGACAAATCAGAAATAATCATTGTTACATAAATAC
57	AB3481	2N	158.2	AAAGTAGATAGCAACATCTTATCTAGTTTACCGCTAGTTGGCAAGGACAAGGTGAAAAAAATCACAGGTGCGGTAACGCCGGCCTCAAACTCAAGGTCACG
58	AB3480	2N	158.2	ATTCTACTTTTTCTTAACAAAAAGTAGATAGCAACATCTTATCTAGTTTACCGCTAGTTGGCAAGGACAAGGTGAAAAAAATCACAGGTGCGGTAACGCCG
59	AB3502	2N	163.9	AAGGATTTGTATGAGAAACTTACAAGGGTGCAGAGCTGAAATGCAGTACCCTTCGCGTGCAAGCGGCGGACGTCAGACAAATCTGCAGTGCGCATAGACCC
60	AB3561	2N	174.3	ATTGTGTCTGTGGTTTTCAAAACCTAAGTTGTGCTCTGGAATCCATGAATGCCAAATTTGCGCTCTGAAAACCATCACTGCAGCCTAATAGTAAGAGTTTG
61	AB3554	2N	174.7	ACATTCCAAGTCACTGCAGAAAGAAAACAAACGGTCAGCTACTGACACCCCAGAGGCGTTTCTGTCAGAACTCAGAAGGGATAAAAAATGTGCCAAAAAAG
62	AB3573	2N	182.5	AAAATAAACTGCAGGCAAGGCACAAGCACAAGCAAAAATGAACAGAAAAAACCTCTCCCAAATCAAGTCTCACTGAATTATGGCACAATGCGGATACACAT
63	AB3595	2N	186.3	TGTGTGGCGGTTCAGGGTTGCGATGCTTCCATTCAAGAAAACCCGCATACAGTGCCCCTACATCGCCTCAATTTTAAGCTACAAACAACTGCCTCCAGGCT
64	AB3588	2N	187.3	AGTAAAATCTGAAATATGGAAGTTATATAATTTTGCATATTAATTTCAATACCTATATATTGTTAGATTTTTGTGTTTGGTGGCCAATGTGTGAGAACCAA
65	AB3616	2N	189.8	CTCACACAAGAGCATTTCTGTATGCATTGCCAAGATTAGGCATATGCCTTCCAGATGCAACTTGCAAGAAGAAGCAAGGGAGGAGGTGTTCCATCTTCTGA
66	AB3645	2N	193.1	AACTATATATATCTTGCGGAAGGTAGTTTGCTATGAAACTCCCAGTTTAAAATGCGTGGAGAACGGAAACAAACAGCTGAGCCTGCAGGCAGAAGAGAGAG
67	AB3641	2N	193.1	ATTGATAGAGCAAAACAATAATTATTCGAGTGATAGTCAGGAACTACAAACTATATATATCTTGCGGAAGGTAGTTTGCTATGAAACTCCCAGTTTAAAAT
68	AB3642	2N	193.1	TGATAGAGCAAAACAATAATTATTCGAGTGATAGTCAGGAACTACAAACTATATATATCTTGCGGAAGGTAGTTTGCTATGAAACTCCCAGTTTAAAATGC
69	AB3644	2N	194.9	ATAGTCAGGAACTACAAACTATATATATCTTGCGGAAGGTAGTTTGCTATGAAACTCCCAGTTTAAAATGCGTGGAGAACGGAAACAAACAGCTGAGCCTG
70	AB3647	2N	197.4	GACTTATGAGAACATCTGTGTTCTATACTATTGCATTCGTCAAACACAATTGGTTGGTTTGGTTGCTAATTCTGGTTTATGCTTAGGTCCAACCACCGTGA
71	AB3634	2N	200.7	ACCTCCACCGGTGTGCCGGGGTGCTGCAGTTCTGCTCGGTGCTTCGGCACCGCCGCCACTGTGGCCCCGATGTCACTCACCGTGCGCTGGTGTGCAGAGGA
1	AB10755	3K	0	GTATGATGGGAGGCGGGAGCGGCAGACGGGGCATGAGTTGTGCACCTCCAGCCACGGCACGATGCAGGAGGAGTGGTACAGGTGACCACATGGGAGCCTCC
2	AB3686	3K	4.8	TGGCGACGTCCAACGGAATTCACGGACTTTTGTCCATCTATACAAAGGTACGGAATCCAACAGCGACCTGAGAAGCATCAAGCAAGCACTGGTGCCGGCTA
3	AB4212	3K	5.7	CACCCGCTCACCTGTTAATGTAACAGGGTTAAAAATATTGGTTGAAATTTCGCGACATACCCAATATCTTGGTTTTATTAGTGGAGTCCAAATTTTTTTAC
4	AB3703	3K	8.8	TGGTTGTCGCGAGTGGCGGATCCATCCGCTGTGGATTCGCGCGGGACCTCCCGCCTTGTTTCCGTATCAGGGTGCCTAATCACTGGGACCGACCGGCAGCA
5	AB3715	3K	11.6	ATCGCTCGGTTCGAAATGTCTTGGCCTCTTCTCGGCCACTCGTCTGTCTCCTTTGCAAATGTATCACTAGCAAGTACAGTAGAGCCTGAAGCCATGTCTTG
6	AB3706	3K	12.7	ACCACGCGGCGGCGGCCTCCCCGGTGACCTCCAGGATCCGCGTGTCCATGACGCAGAGACTTCGAGCAACGACCACGACGACGTTCCCCAAGACGACGAGC
7	AB3711	3K	12.7	GGTGACGGTAAATCATATGGAATTCCATAGATGAGACTTTATTAGAGTCTATTCAGAGCAGGCTCCGACAAGACGACGGCATCACGGAGGAGCAGGTCTAT
8	AB3743	3K	22.2	GAAATGGTGAAGCGCACGCTTGATTGGCCAGGAACGGGAGGGAGCGCTGGCGGTGTAACGTGTGTACCTAGATGCCCAAACTGCAGGAAAAAAATTGGATG
9	AB3754	3K	25.3	AAAGGCATGCATGTTGGAACTCACGAGTTGTCATATTTTCTTTTTTCCTTCTGATGAAATAGTCTCACGAGCTGTCCTCTAGTTAGGCTCTAGTGTTTCTT
10	AB3760	3K	26.3	AAAGAGTGTATGGAACTTTTCTTTTTAGTATGAGTTTTATCTTGTTTTTCGACGGCATGTTAGGGTTGAACTCACTCTGTACTTTAAGTGCCATTCAAAAT
11	AB3763	3K	26.3	GCCATTCAAAATAATTCTACTATCAGTGCCGTTACAAGTTAATAGGAAACGTTTTTTTCTTTCAAAGTTTGAGGAAGTAACAAAATCTAAGAGGTCTGCAG
12	AB3758	3K	28.5	CGCGTCTCATGGAGATGCCTTTCCTTCTGGGGATATAACCTTATATTCTTTTATATCAATAAAAACGCACTCGCCGAATGTTATTTGTTCAAAAAATAATA
13	AB3762r	3K	42.6	GACGGCATGTTAGGGTTGAACTCACTCTGTACTTTAAGTGCCATTCAAAATAATTCTACTATCAGTGCCGTTACAAGTTAATAGGAAACGTTTTTTTCTTT
14	AB3761r	3K	42.6	ACTTTTCTTTTTAGTATGAGTTTTATCTTGTTTTTCGACGGCATGTTAGGGTTGAACTCACTCTGTACTTTAAGTGCCATTCAAAATAATTCTACTATCAG
15	AB3756r	3K	46.5	GAGCGGGAATGTTGGTGGGTGGCGCGTCTCATGGAGATGCCTTTCCTTCTGGGGATATAACCTTATATTCTTTTATATCAATAAAAACGCACTCGCCGAAT
16	AB3757r	3K	46.5	TGGCGCGTCTCATGGAGATGCCTTTCCTTCTGGGGATATAACCTTATATTCTTTTATATCAATAAAAACGCACTCGCCGAATGTTATTTGTTCAAAAAATA
17	AB3755r	3K	50.6	ATTTTCTTTTTTCCTTCTGATGAAATAGTCTCACGAGCTGTCCTCTAGTTAGGCTCTAGTGTTTCTTATCATGTCGCTAATGGGGCTGACTCTACGAAGGC
18	AB3771r	3K	55.3	GAAAACCTCTGCGAGACTCTCTAGAGTCTAGACTGATCATGTTCAACAGTGGACAACATGGCTAACTGTTTTAGGTGCTTCTGTTTTATTATGACCATCTC
19	AB3777r	3K	56.8	AAGGCGTACTCAGATGTCTGTGGCTGAAAGACTGCTGAAAGGTTATCTTTCCTTCTGTTCTGTTTATCTAGTACATGCCTTTAATTTGTGGTATTGAGAAA
20	AB3785r	3K	58.8	GGTACTCTGATTTTTGCCCTGACTCCTGGGAGGCATTTGTTACTACCATTGCTTGGTTTCCCCTAGGGAAGGATCATCAACATCGCATCAGTTTCCGGGAT
21	AB3794r	3K	62.3	CTAGTAAGAGGAAACATAAACGTGTGTTGAACAGGTTCACTTGAAACAATCAAAATGGTGAAACAGAGATTACATAAGCTGATAAGCACATAAACTTTCCT
22	AB3795r	3K	62.3	AAACGTGTGTTGAACAGGTTCACTTGAAACAATCAAAATGGTGAAACAGAGATTACATAAGCTGATAAGCACATAAACTTTCCTAAAGGAACACATTACCA
23	AB3800r	3K	65.2	CACCTGGAAGGAAGAATCTTTCCTTTGGGTCTGGAAGCATTGCTCAAGAAGCAAGCAATAGAGTTCCATGCCGAATTTGCCAAGATGGAGACGAAGATCCA
24	AB3807r	3K	69.2	CAACCAACCGTGGTCACTGCTGTTAGTGGAGGATCGAACGGTGTGGTGTCCGAGTGTCTCTTCCTGCTGTCTCCCGCATCATCATCGTAGTGTAAAAAATC
25	AB3817r	3K	71.2	CTGGACGACGACGTCGTCGAGGAACGGGTAGTCGGTGTAGCCGACGACGGGGTCGGAGGTGTAGAAGGTGGCGCGGTCGTACTTGTTGAGCGGCGCGTCGG
26	AB3819r	3K	71.4	TGCCGTCTCTGCAGCTGCTGCAGCTGACGGACCGCGGACGGGGGCTTCTGTCTTCCAGGAGGTCTGGTCCAATTGCTCACAAAGTTTGCCCCTTTTTTTAT
27	AB3854r	3K	75	AGGCAGATCCGGATTTCGTCACGGACAATGGCGATCGTCCGTGTAACACGTTACGAGCAGTATGCAATCCAACTCGGATCACGGCAGGTTAGAGATGAGCC
28	AB3855r	3K	75	TTCGTCACGGACAATGGCGATCGTCCGTGTAACACGTTACGAGCAGTATGCAATCCAACTCGGATCACGGCAGGTTAGAGATGAGCCGAGGGCCGAGGCAG
29	AB3883r	3K	79	AGCCATTTCGCAACAGATAAACCCTAGAGGGTCTCTAGGAAAAGAAAGGGGTTGTTTTCTCTCGGTTGGTGGGAGGAAGATGATGGAGAGGGGAGTCATCT
30	AB3918r	3K	82.5	CAAGATGCGCACAACACAACATCACGACAAGCATAAATTCGCCTATACTCGACTTTCCAGGACATAACCTTCACGCTATCATGATCTACACAAACTACAAA
31	AB3919r	3K	82.5	CTTTACACAGGCGCCATGTCAGCCAGCGGTAGCACCGTGCCAGCATCCCCATGTAAACCTCAAGGGATGAAGTCGCACGTCAATAGTCATCGTTACAGCTG
32	AB3924r	3K	83.5	TCCTTCGCACAAGTTTGTTGCTTTCCTTATTATGCAAAAAATAGAACAACGTATGCGAACATTAAGTAAACAACTGCAGTAGGATCATGGGTAACTTGTGT
33	AB3936r	3K	84.7	CTCGTGTCGAGTTTAAACGTGCGTGCGCGAGAAAAAATGCAGTAAAGATGAGCATGAGATACTCTAATGGGCCCATATCTTATGGCCTGTCTGCAGGAGAC
34	AB4006r	3K	85.7	CAACCCGACTGCAACGCGTGGTGCAAGAGGATCGGATACCCCGAGGGAGGTGAGTGTATTGAGCCGCATAATATCGGCTGTTGCTGTTGGGAGGTACCACC
35	AB3947r	3K	85.8	TACAGATGCCCATGCACAGTCAACTGCGTAGAAAATATTTTTTTTCTTCATAGTTTTGGCCTCCTCCAAGAGCCACACATAACGGTAGTGCAAGGCGAAGC
36	AB3902r	3K	90.3	AGCTTCTCCTAATTAGTATAAAAATGGAACGCCTCAAAGGTGGCCAATTCAAACAGATGCTAAACCAATCACACAGGACAAAGGACATATTAGCTCCGGAT
37	AB3906r	3K	90.8	AAAGAATCCAACCGGTAGAAATCCTGAGGGTGCTTCTCACTGCATCACAAGAAAACTGAAAAGTGAATGCACTAAATAGGATGCTTTCGACTGCTAGTATT
38	AB3913r	3K	91.8	AATAGCTGTGTCAGCGCATCATGATCTGTACTATGCCACTACGGAGGTGGTCAAGCTTTCAGTGTGGGACAGCACTGAAACTGATGCTGATGCGGCCGTAC
39	AB4000r	3K	94.7	ACAATCGAGTTCAATTTTAGAATGCCACTAGTATTGGAATTTCAAATGAATGCTCAGCCAGTAACATTATTTCACATTGATCACATTTCCTGCAGTAAGTC
40	AB3999r	3K	94.7	ATGACTAAGCTTATGTCCATCCGCAAAACACCTCATAACCATTATAACAATCGAGTTCAATTTTAGAATGCCACTAGTATTGGAATTTCAAATGAATGCTC
41	AB4063r	3K	97.4	GAATGGTCTTGCGCTCTCCCAAACTGAACATATGATGAGCTCCGCTAATTTCAGAGTCACTGAACATCGAAGATAACAGTTAAGTGTATCTGAATTCACAT
42	AB4065r	3K	97.6	GCAGGACCTACGGAGGCTCTCCCGTAGAGCTACTTGTTGAACCATAGTAGCTAGTGACGCCTGACGTGTTGGGCATCTATAGAAGGCTTATCCTAACATCC
43	AB4090r	3K	98.7	GAGGTCCACATGTCAGTGAGGGGGGAGTCCCTCTGCAGTACCGCAGAGGAACTACTTCCGCTGTTGCCGATCCAGATTTAGTTCTGCACATGAGATGGCAA
44	AB4092r	3K	98.7	TGAGATGGCAAATAGCCTATGAACCCACGCGGTCCCTTCAGAATCTCTGAATTTGTGTCTTCTAGCTGACCCTGGAGCCGGTCAATGCAACAATACGATTC
45	AB4099r	3K	99	AAGAAAGAAGAAAGGATAAAGCGCGACAGCAACCGGCGTAACGTAAACAATCAAGAACCGTCCGTCGGGGCCTCGCAACTCCTCCGCTCCAGCACGAGCGG
46	AB4075r	3K	99.7	TCAGCAAGGACGTTTCAACCTTTCTATGCTATGTCGACGTTCTTGATATACTAATCTTGGTGGCAATCAATAACTGTGATATTTCATCATCGGAAGGAGAT
47	AB4093r	3K	101.2	AATACCCAGCGTCTGCGTCCAGAGATGAGCCTGGCGCTCGCCCACCGATCGATCAACGACAGCAACAGCGCCTCATGGCAACTTGCAGATGTGTGTGTCTG
48	AB4182r	3K	103.9	GAACACTTAATTACATACCCATCATCCACACCACCAGGAGCAAAGACAGCAACGAGCAGAAGAAATCTCTGAGCAGGAAAACGATTTGGCACTACAGGCAA
49	AB4190r	3K	108	GACACAGTACGGTGACGGCCTGCAGGGCCGGCCACGCACGGCGGCGCGTCCACGTTCGCTGATGCTCTTCGCCCGCGGGTCCAGTTGAAAGCGGTCAGCAA
50	AB4192r	3K	108.3	GGGCCGGCCACGCACGGCGGCGCGTCCACGTTCGCTGATGCTCTTCGCCCGCGGGTCCAGTTGAAAGCGGTCAGCAAGTTGGCGCGGGTCGGGTGCGCGGA
51	AB4202r	3K	113.1	TTTCGACGAATTTCGTCTTTTCAGTTTTCACAAGGATCGGGATGCTGTTCTAAATTCGACAGATTGCAGTAAACAACCAGTACAAAAGAGAGGCCGAAGGT
52	AB4209r	3K	115.4	CAATCTGTGGAATCTCCCGAGAGCTTGATTGATGGTGCAGATTACAACAGTTGTTCCTACTCTGCAGATCGAGGTGCCATGTGGTGCCGGTCACTGACGAT
53	AB4250r	3K	117.2	GAAAATGCTGTCGGAGAATCGACCGCTTAACAATGAATTTACGGTCGACCGAATTAGAAGCCCCCTGTCACTGCCCTCGTGCCTTGCTGTTGCTGATGTCA
54	AB4107r	3K	118.2	TCATATTAAGAAAGAAAAGAACACATAAATGGAGAAGTGTCAGTTGGAACACGCCATTCTATGGTCATCATCGTGACACTTAGCTTTCGAAATGTAACACA
55	AB4226r	3K	119.8	TCCATATACAGATTACAGGCCGAGCCGGTCCTCCCATCTTCTCTGATCACGGCTCGATTGATCGGGCACGGTCAGTAATCAGCTTCTCCGTGATCGAAGCC
56	AB4297r	3K	124.4	TGCAAAACGAAAATAGTAAGATTCTATTTGGTTACCCATATTAGTGGATGCAATTAGTCTAGATGTGAGACTGGCATGTGGACCCACCATCTTATGCTGGA
57	AB4399r	3K	131.5	TATCGTATTTGAATTGAATATTGATCCATGGAGGAGGTTTCTTAACACTCTTGCAGTAGGGGAACAAATGCAGATCTCTGTACCGTGCACACCTGCGCATG
58	AB4371r	3K	146.8	GCTGTGATTATTGCAACAAAGCAATGAAAAGTTCTTCAATCGATCTCTTTTGAGATTCATCGATCATTGTGGTGCAAGGAAGGAAGAATCAGATTTTTGCA
59	AB4403	3K	159.9	TCATGCTCGTTCTTGATCATGTGGTTTTTGGTGTTTGCAGGCACGACCCTGAACTACTTCCTGGACAACCGCATCAACAGGGCGGAGATACTCTTCCCCGG
60	AB4416	3K	180.2	TCCTCTCCATCTGAGAATCAAACGTAAGACTTGGACTTTGCTTGATTAGCAATTGCATCAGCAAGTAGACATCCCTTCCCTGAAGCCTCCAAAGTCCAAAC
61	AB4415	3K	180.2	CCATCCTCTCCATCTGAGAATCAAACGTAAGACTTGGACTTTGCTTGATTAGCAATTGCATCAGCAAGTAGACATCCCTTCCCTGAAGCCTCCAAAGTCCA
62	AB4414	3K	182.8	TCCTGTTTGTTCTGTGGTACAAATAATCTGATGGCCGTCTGATTCTGATCGTGTCGTGCCTATATTATCATCAGTGATGCTCCTTCTTGCTTCCTGTAAAC
63	AB4443	3K	187.1	TCGTCAGTCAGTTAGGGTGCCATCCTGGCGTTCGTGAACGCTAGCTGGACACACTCACATCCACACTCATGGCGCGTCGTCAGGGAGCGAGAGACCCTCCT
64	AB4518	3K	191.1	GACATGGATGTGTACCTCGGCCACCGTGATGATCCCATGATTCTTGCTGGTCCTAGCTTTACTCTGCCGAGACAACCCAACGGTACTGTGGTCACAAATTT
65	AB4462	3K	196.8	CACGACCACTCTACTACAATCCTAGGCCCGTGATCGTGATGAGCACATCCTAGGATCTAGAGATTCTAGAAGAGGCGGAGGTAGGGGGGGCCTCACGTCTC
66	AB4495	3K	203.9	GAGCCTTGTCCCCATCCACTGCATACAGTTACTAGCGGTTACTCTTCTTTCTTTTTTCCCATGTTTTTACAGGGTTTAATCTTATCACACTAGTGATGACA
67	AB4498	3K	206.5	TTACGTCTCATCAAAGGTAATCCAGACAATTTCACACATAGACATTCTGTTCGCAAGCTGACACAGCTAAAGTAGTGGATTAGTAGGCTCACTACTGCAGC
68	AB4505	3K	211	AGTTAACGAAAGGAAGGAATGTGCCGGATGAATTAGCGCAGGACACTCTGATGAATCCTGATTACTGGCAAACTAGTTCGGTCCCAGCTGAGTTTAAGCTA
69	AB4504	3K	211	TAGTTAACGAAAGGAAGGAATGTGCCGGATGAATTAGCGCAGGACACTCTGATGAATCCTGATTACTGGCAAACTAGTTCGGTCCCAGCTGAGTTTAAGCT
1	AB4911	3N	0	TATTATATCCTGCTTGTGCTGATGTGATGATGTTCCTTTGCACGATGAAGCGCTAAACAGAAACAAAGCAAGTGTGGGATCAGGCAATGTTCTTTCGTTGA
2	AB4910	3N	1.6	GGCTACAAGATACCCGGAACATTAATACGCCAGGAATATATATATTATGACGGAATAAACTATATATATTATATCCTGCTTGTGCTGATGTGATGATGTTC
3	AB4534	3N	7	GTACGTTGTTTGAACCGGTTTGAGCTTGGGCCTGTTCTTCAATTTTCTCTAACCCCTTCGGTGGAATAGATGCCAGCAAAAATGGTGATCATATGCTAATC
4	AB4556	3N	14.4	CCAATCTGGCTGCTGGTCCATCCCATTTTATTTTTAATTAGCCGGGGACCATATTAATCTCCCCAACCTGATCCATTCCTCGACTCCACCATACACCAACG
5	AB4574r	3N	39.9	TGGGCTAACGAGCGGCGAGGTTTACTGGGGAGGCGCGTTGCGTCCTTACCAAGAGCGCGGCGTCGAGGCGGGCGACGAGGTCGGCGTTGGTGCCTCCGGCG
6	AB4605r	3N	48.1	GACCCCGGATCGATCGCTTGACTTGTACATTTAGGACCATTTCTGTGCTCGTTGCTAGTTAGGGCCTTTGGAGTTTCTTTCTGTGCCTTCATGTTGACATT
7	AB4654r	3N	68.4	TATTGACGACCCCACGCGCCCGCAATGCCGTCGCGACCACCGTCCTCCTCGTCGTCGTCGTTGTTGCCGTCTTCTTCCCCTTCTCCCGGAGCGGCGGCCGC
8	AB4700r	3N	77.9	TCACATCGGAAGATGCATGGTCGGCTGTCGTCTGCGTGTGCGTGTCGATCACGTTCGTCGGGACCTGGGACCCGTGACTCCAGCCAATCTGTTCCTGCGTC
9	AB4706r	3N	79.8	CACCGTTGGTTCGCCGCCGGCGATCGAGCACGACCGGTGCCATGGATGGAAGGTTCCAAATTCCAATATAAATCTTTATTGAATGAAGCCTTGCGTTTGGC
10	AB4709r	3N	82.2	ACAGTCGAACAGTGGCTGCAGAGTTGTCATCATTGCCAGACTGATCATGACTTGGTTTCTTTTCACACTACGCAGAGTGAATGGTGGCGGCGGGAAGGAAT
11	AB4727r	3N	83	GCGAACCACACAAAGCTCAACGGCGACGGAAGGCAAACAGGGGACAGTCTGTTTTGTGGTTAGAAATGTACGCGAAAGACAAAGAAGCCCTTTGTTTCTCC
12	AB4769r	3N	87.9	ATGGGGGCAAAATCGCAAATGTCATTCTCGTAACCAGATTATCAAAGAACGAATGGGGGCAAAATCAGCTTGGCAGTCATAAAATCGTGGAAGCATATGAT
13	AB4774r	3N	91.6	GTAAAAACAAGGATTCATATTCTTTAATCAGTGCGTACGGTTTGCGTTGGGGCAGTTGTAGAAGTCCCCCGGCTTGCCGTTGATGGTGTAGGCGTCGGCGT
14	AB4773r	3N	92.4	CGTTGCGCTGCACCTGAAATCTGTACGTCTCTGCAGGGCACCAACGACACCGAGTGGCAGGAGCTTGAGCTCTAGTGATGACTACTACTATATCTCTCCCA
15	AB4669r	3N	93.8	CCGTCTGGGCGATCCGTGGACGCCGAGCACATGGGGTTCTTCTTGTAGTTGGGGCTGTATGCGAACGTCGTCCAGCCCTGGGGGCTGGCAGGATCCCACTT
16	AB4671r	3N	95.2	CTAGTCATTCTTATATCTGGGCAAAGCACGTGTGCCAGTCCAGATCTATATCATTTTGTGTATTTTGCTGAGATGTGCACTTTTTTTGTTTCCGGGGAAAG
17	AB4834r	3N	98.3	AGTTATTATCTGTAAACAACATGGAAATGCGCACAAAACAAGAGGCAAATAATTCAGGACAAATTGAAGTTGCGATTCGATCATGGAGAATTCAAATAGAG
18	AB4849r	3N	99.8	GTCGTGCGCGCGTCGGCAGAGGAATAATGGGCAGAGACCCTGCCCACAAAACAAGCAAGGACAACCCCCGCGCGCTGATGGTCGTAGCTCGCCAGTGGTCA
19	AB4829r	3N	106.1	GTAGTACTGGTATCTATCCACTGTCGAGGTAGCTAGGTATGCCATTGGTGCGTGGGCGGGCGCACCAAAATCAGAGCTTTAAAAATGGATATGGTAAACTG
20	AB4827r	3N	106.8	GCGAATGATATCGTAATCTACTGCCACAGTGTAGTACTGGTATCTATCCACTGTCGAGGTAGCTAGGTATGCCATTGGTGCGTGGGCGGGCGCACCAAAAT
21	AB4826r	3N	107.4	TCGGTACGGTTGAAGCTTTGGAAGGCGAATGATATCGTAATCTACTGCCACAGTGTAGTACTGGTATCTATCCACTGTCGAGGTAGCTAGGTATGCCATTG
22	AB5030r	3N	118	CATCATCGGCGTGCTGAAAACTGCATCTTTCTCTGATTTTCACTGCGCCAGTTGAAGGTTGAATGTACATGCTTAAAAAAGCTGTAAAAATGAATTCCTAG
23	AB4916r	3N	123	GCTAGTAGCCACCGGCGGACCGGCCCATGTGCGTAGATGTTAATCTTTGGTGAACAGACATTCCCCAAGCACGAAGTCTAGCATGGCCTAAACTAACTCCT
24	AB4961r	3N	129.2	GCATACTGTCCCTCAGTACTTTGCACGCCATACTTGTATTAACTAACCGCGAGCTAGTTTAAGCTAGTTCTAGATCTAGTGTTTTCTCCCTCAGCTCTAGT
25	AB4926r	3N	132.4	ATTCGCCGCATAGAGGGGCCCACCACTTGGGCATCAGAAAAGAAAGCAGGAGGAATATCACACATCAGTGCCCGACAAAATAGCTTGGGAATAAAAAGAAA
26	AB5028r	3N	133.5	CATCATGCTGATTGCTGAAGATTGATCTGAAAAGATCATCTTTGGTGCCTTATGGATGCGGTTGCTCTGCTTCGCGAATGTCAGAAACGATGCTGCAGTTT
27	AB4930r	3N	135.2	CTATGATCAGTTCATAATAGGAGGGATTGGTATATAGGTGATCCTCATAGATTTTTTTAAGAAAAAGAGGAAATTTTAAATCAATAGAAGCTCTCGTGATT
28	AB4945r	3N	139.2	GAATGCGCAGGCATCGCCATCCTGCAGCTCGTTGCCGCGAGCCAAGCTCCGCCAGCCAGTGGAGAAGATGTAGGCGCCGTCAGCGGAGATCTTCAGATTTG
29	AB4966r	3N	140.6	GGCCTCGTCTTGGGGTCTTCCTGCGTGCACGCTCTTGCCAGCATTGTCAACTGTGTGCAAGGCGAACCATGTGTTAGCCTCACATGTTTCACGAAACATAG
30	AB5023r	3N	147.1	CCACTCCTCTCACGCCTCCTTCCTCCCACAGCCAGCAAATGGAAGCGCGCGTACTAATTTCCTTAGCATGGAATGCATTCTGACACCCAACAAATTTCAGT
31	AB5019r	3N	148.3	TCATCTCCAATTCTACCTTTTCCTGTTTTCCAGGACAACTCTGCAAACTGGGATGGAGCGAATGCAGTCCTGCCGTGGAGATAGACATCTGGGATCCATCT
32	AB4985r	3N	151.4	GGGACTGCAGCTGGGAGAAGCACGGTCTTGCTTGCTTGTCGTCCTAGCTCATGAATCCTGACAAGACAGTTAAGTGGGTTCGGCTCAACAACATCCATGGA
33	AB4999r	3N	154.6	GCAGATCTGCCTCGTCGTCGTCGTCACCCGCGGCCTCGCCTACCTGCTCCGCCCGCTCCGCCAGCCCCGCGTCATCGCCGAGATCATCGTGAGTACCCCGA
34	AB5002r	3N	161.8	GAAGCAGAGAAACACAAAGGATGTGACACTAATTACGAGTACTGGAGATTGTATATTATACTATGCTTGAGCCACTTGTTGGTTGGTGCCTTTCTCCCAGA
35	AB5001r	3N	161.8	TGCAGAAGCAGAGAAACACAAAGGATGTGACACTAATTACGAGTACTGGAGATTGTATATTATACTATGCTTGAGCCACTTGTTGGTTGGTGCCTTTCTCC
36	AB5006r	3N	168.4	AAGGTTCCGTTCCATCATATGCCCTGCTTCATCCTTTCTACTCCGATCCTCTACAATTTTTGTTGTATACTATTGCCCTGAATCCCGTCTTCTAAAATCTA
37	AB5004	3N	184.4	TCTTGTATTGTCAAAACAGGTGGTAGTGTCTCGGATCGCACCTAAAGTGGCCATCCCTTCATTGGAGGCGAGTAAACGTACCGGTGGTGGCTACACGCTTT
38	AB5003	3N	184.4	TTTTAGGTGGGATGTTGGATTGGGGGAGCACGTAGGAGCGCTTTACTTATCGTAAAACTGATTGGCATAATTTATTGTCTGATCTTGTATTGTCAAAACAG
39	AB5008	3N	189.8	AGGTGGGCTTGACTGGGCTAGAGAATGTCTCGGTTACTTTGACCAGCACTAGTGCACACTGGCACAAGAGCTGATGAAGAAAGAAGAGGCTGGAGAATGTT
1	AB5035	4K	0	GATAGCAATGCCGCCATTAGTGCTGGAGTGGTGGGTTACAGCTTCTCAGGGGGAGTGGATAACAATACCATTTCCCACTTCGATTCCAGTGCAAGTGTTGT
2	AB5036	4K	0.1	GTGGGTTACAGCTTCTCAGGGGGAGTGGATAACAATACCATTTCCCACTTCGATTCCAGTGCAAGTGTTGTGGGATATGATGTTCAGAGCACCGGTGCACA
3	AB5043	4K	10.6	GCTGACCGTGTAAATCCTAAGGCTAGTATCAGGTTGGCTACTGATCCAGAGGATATTAACTGAAAAGAATGCCTCTACCTTTGCCCATTATACCTGGAGAC
4	AB5042	4K	10.6	GCACGGTATACCAGCAACAAATGGTATTAACAGCTGGTATTAACAAGGCTGACCGTGTAAATCCTAAGGCTAGTATCAGGTTGGCTACTGATCCAGAGGAT
5	AB5064	4K	16.2	ACTTTCGGACCAATTAACCAAGAACCAACCGCGTCCCGTCTGAATGAGAAATGGAAATGTCATGTCTGTGCAACGTGACACGTACGTGTTCAGCGTCAAAG
6	AB5082	4K	23.7	AGGAGAGCTACGGCGCCATGGCGGTGGACCTCCCGCTCGTCAAGGACGTGACGTTCTTCCGTGGAGACCTCTACGCCCTCTCGACGCGCGACGAGCTCCTC
7	AB5083	4K	24.8	CGCTCGATCCTGTTGGCTTGGGATGTTTTATGTAATTTCCATCCCGTTTAGTGTGATGTATTTTATCCCCTTCCCTTCATCTTTGATCTGATTTGGTTTCA
8	AB5112	4K	29.1	GGCTTCAAATTGACACGCCGCCTACTGCAGGGGAGAAGAATCGGTGAAGCCGACGTCCCAACTCCTTCCTCAACCGTTTGGTTTTTCCTTCCTTTCTTGTG
9	AB5120	4K	34.5	GTCCGTCGGCCGTTGACGCCCCGATGCGAATATATACAGCTAGCTAAGCTACTTGGAATCCCAAGCTCCAATGATTCGTCGAAAACTACGTGGCGTCCGTC
10	AB5121	4K	34.5	CGTCCGTCGGCCGTTGACAACGCACGCCGACAGGTCCATGTTTGAGTAAGATTCATGCAACCAATTGGTGATAATCGTTGACTTCGCCGCATGCTAATATA
11	AB5142	4K	40.1	AAACCCTGATAGAGATCCAGATACAAACTTTCCAACCCGCAACTATTCCCTGTCCCTGAGTCCCTGATGCAATCCAGGAAAAAAAAAGGAAAAGCAGAAAA
12	AB5154	4K	43.3	GTGTATGCCAACACATTTTGTTTCCGTATCAAGCATACTAAAGCATCTTCCTTTTTTTTAACAAACTTGGATGAGAATTTGCCGGTTCATTTTGATATCGA
13	AB14684	4K	44.9	CCTTCCTTGGCACAGCACGCCCTCCTCCCCATCTCGCTCGCTCTCTGCCCCTCTCCCTCTCCCCTGATCCGTTGATCAGTCTGCTGCAGCAGGCCAGCAGC
14	AB14685	4K	44.9	CTCCTCCCCATCTCGCTCGCTCTCTGCCCCTCTCCCTCTCCCCTGATCCGTTGATCAGTCTGCTGCAGCAGGCCAGCAGCTAGCGCAGGGGCGTGCTCGTC
15	AB5205	4K	47.9	ATTCTGTCTGCAGTTCCTTATGCCTCTACGGGTCAAATAAAATGAAGCGTTCGAACAATCCTGTCAGCTTAAGCACATTCTACATCCCCACTTTGCTGATA
16	AB5193	4K	50.9	AGGATTGGAAGGAAGGATCACAGATCTCAATTCTTCTGAATACTATAGGAGAGTATTTTCTGTTCCCGCGTAGATCTCCATGGAATCGCATCATCGGTCAG
17	AB5440	4K	52.3	AATCAATTTTTACATTTACTTTTCACCTTTTTTTTCTACCTACAAATATGCAACGTCACATCACACACGTCCACAAACTAAAAAAACTTCAGAATAAAATG
18	AB5243	4K	56.1	GCGGCGTGACTGCCAATTTTCGCTTACATGAGCTGTAGAGTGCCCGTTTTGGGCGAGATGTCCTTTGTGCAGACGTGACGTTTCGCTGGAACGAGTTTCTT
19	AB5244	4K	56.1	CCAATTTTCGCTTACATGAGCTGTAGAGTGCCCGTTTTGGGCGAGATGTCCTTTGTGCAGACGTGACGTTTCGCTGGAACGAGTTTCTTGTAAATTTTCTT
20	AB5233	4K	59.7	AGTCTGCAGTACCAGCCCACGCCTAGGGCCAGGCTTCCCTCAGCCACTCACAAGCCATAGAAATCCGAGTGAAAAGAGTACACATAAACACCTGAGAGATT
21	AB5302	4K	65.6	TCTGAACGGGCGGTTGGCTCTGTTGTGTGTGTTTGTGCCCCGTTGATTTTTCCATTCCACCTGTTCAGATGGCTGGGCTAGTGGTTGAGGATGGTTGAACC
22	AB5335	4K	68.2	CTCCGGCGTGCGGTGGCGGTGAGCGACTGAGCGCCGTGGGGGCTAGTAGTTTGTTACGGTTACAGCCTCTCTTGTGACTCTGAGCAATAACACTAAGGGTT
23	AB5325	4K	68.2	AACGGCTCCACTGCAGTGCAGAGGAGGCTCGTCAGAATGGAAATCGAAACCATACCACCGCTTGACGGATGTGACAAACTGACAATCTTTGGCGGCGCTTG
24	AB5260	4K	70.6	TATTTCAAAGTAGTGTGAAAAAGGATGGCATCTTTCAATCTGTCATTTTTTTTGTTGCAAAATTGACATTTCACCTTGTGCCAATTCTGATCGAATGGAAG
25	AB5259	4K	70.6	CCGGACTGTGTCGTAAATTTATTTCAAAGTAGTGTGAAAAAGGATGGCATCTTTCAATCTGTCATTTTTTTTGTTGCAAAATTGACATTTCACCTTGTGCC
26	AB5375	4K	73.5	CACGGGCTAACATGTTAGTTACGAAGGTGCAGGGATGGCTTAGAGGTGGCAGTTGGCGGCAGTAGCGGAGGAGCACAACGAGTCACGGGATCAGCATGGAA
27	AB5421	4K	74.2	CATTTGACAATTTGGAATGTGGTGGAACTATCCAATCCGGTTGATATCTCGTCCATGAATAGCACCTTGGTCGGGCCAACAATCATCTCTCCTGCATTCCA
28	AB5378	4K	75.1	GGGTTTTTACCCATCACCGATGACAGGTCATTAGTAACCCATAAATAGTAACGTTAGCTATGCTCATTAGTCATTACCAATGTTCGTGTTTCACATAGTGC
29	AB5376	4K	75.1	TTAGCAACCGATGTTTAATAACGCCCGTTACCATTGCATGTAATTGGTAACGGGTTTTTACCCATCACCGATGACAGGTCATTAGTAACCCATAAATAGTA
30	AB5329	4K	78.8	TCAAATCTGAAAATATTTGCTTTTGGAATGGTTGTACCAATTGACACTTTGCAGGGAATATGATCAGAAGTGATTTTGGCCATAGGTAAAACCAAGGTGTT
31	AB5326	4K	81	TTGATGTGACATAAGTGCAAAAAAGGTTCAACTATCCATTTCTTTAGACGCGACAAAAATTGCTATTTGTGATGGAAAATTAACTATTGTTTTCTTGATTC
32	AB5346	4K	88.9	GGCTCTTGTCGACACCTGGCTGTAGCTCCTCCTCCTCCACGGGAGAGGAGGGCAGTACCGCACCACGCCGTGGCTAGCGTGCTTGCATGACTGCAGAGTGG
33	AB5306r	4K	90.9	CCCTTGCCTGCGGCATAGTACTAGATATGAGATCCCCAGAGTGAAATGTGGAAATAACACCCAAGCAAGATTGGATGAGTGCATCTAATAGAACCGACGCT
34	AB5392r	4K	96.5	GGCAAGCGCGACGCCGCGAAGCTCAAGGAGCTCGGGTCCAGGCTCGCGGCGCTGGCCCCCGCCGACGCCATCCTCGTCGCGGGCTCCATCCAGCACATGCT
35	AB5352r	4K	97.9	GTCGCTAGGCTAAACAAGACAGGTACTTACGCATGCCTCAGCAGAAATAGTGAGTGCATGGACTCCACCAACGGACCAGGATATCGATGCAATTGCTCCAA
36	AB5439r	4K	99.8	TCGCGTCGGCGCCGGCACAGCAGAGCGCCAGAGCCGCTCTTCGGCTGGCCACAACTTGGTGGGCTCTGGTGCTGGTTCCCATCCATCGAGGACGGACGTGC
37	AB5267r	4K	102	AAGTTTGTCCCTTGCAGATGCGCATTACCACTAGTCATAAAACCATGTTCGAATTAGATCTAGCATTAATTAGTTTGGATGCTCAATTAGCTGAACGAACG
38	AB5387r	4K	102.5	GAGCCTGACCATGGCCACCGACAGAGGTGCTCGGCAAGAAGTAGGCGGAGGTGGCGGCGGCGAGCGTCTGTGCTAGCGATGGACAGGACGTCGCCTGTGCC
39	AB5411r	4K	105.5	AACTGGAACTAAAAGGGTTCTTCACAGGTTAGTTTAAAAGGAGATCATCCAATCTAAACTATGTGATGTGTATGTATGGTGGTAACTAAGCTAGGCGTGAG
40	AB5410r	4K	105.5	GGGTTATCAACTGGAACTAAAAGGGTTCTTCACAGGTTAGTTTAAAAGGAGATCATCCAATCTAAACTATGTGATGTGTATGTATGGTGGTAACTAAGCTA
41	AB5422r	4K	107.6	CACCTTGGTCGGGCCAACAATCATCTCTCCTGCATTCCAAAATAAGTAAAGTTTTTTTAAAAAAAATGCTCAGCAAAAGTTTATCACTCAATATTGGGGCT
42	AB5379r	4K	108.5	TTTACCCATCACCGATGACAGGTCATTAGTAACCCATAAATAGTAACGTTAGCTATGCTCATTAGTCATTACCAATGTTCGTGTTTCACATAGTGCAAGCA
43	AB5438r	4K	112.9	CCGTGGCACCTCCACGGGCACGACTTCTGGGTGCTCGGCTACGGCGAGGGGCCCTACCGCGGGGACGCCGCCGACGAGGCGCGGCTCAACCTCCGGGACCC
44	AB5270r	4K	113.7	ATCAGCAGACGCGCCGCCTCATCCTCCTCCATTCAAAATATTTGAAAAAAATTGGATCAAAAAAATGTTTGATAAGTTTGGATCGAAAAACGTTTGATAAG
45	AB5271r	4K	114.9	GTTTGATAAGTTTGGATCGAAAAACGTTTGATAAGTTTGTCTGAATTAATACTGCTTGACGCTGATTGCTGGCTGACATTTCTACGCTACTGTTCTTGTTG
46	AB5457r	4K	117.2	TAGCATGGTAAATCTGTATCTCTGCATCTCTCTCCTACGAGCATCTTGAACATATAGCTCGGGCTAACTTAATTTCTGCAGTCGCTTTCATGGTGGAAATT
47	AB5456r	4K	117.2	CCTCCATATATAGCATGGTAAATCTGTATCTCTGCATCTCTCTCCTACGAGCATCTTGAACATATAGCTCGGGCTAACTTAATTTCTGCAGTCGCTTTCAT
48	AB5460r	4K	118.7	CGGGACATATATCTGAAAATTAGAGTTAACTTGATTGTCATCTTTTTGGGGGTAATTCTGCATTGGCCAGTGTTACACATTTATTAGTCAATCTTATACTG
49	AB5470r	4K	118.7	AAAATAAGGTTTTCAAATCATGTCAGATATTTGTCATTTTCTCATAAGAAAGGTCTCACCTTTTTTCCAATCATTCGGCCTCCTGCAGTATGTGCAAAGTA
50	AB5480r	4K	124.8	CGAGGCGGCTGGCTCCGTTTCCTCCCAGAATGAATCGTGACTTCGGCGAGTTCAGCTCCCACGCGACCGAGGCGGCGAGGCTCGTAGCACGTTTACCTGCA
51	AB5577r	4K	128.2	CTCCGCTGTAGTTTATGCGAGCCGGGGCGGTGAAGAGGCGGTTGAAAGGGGATGAGATGAATGTGTAGTAGTTCATGCTAGTCATGGTGACGGGGGTGGTA
52	AB5490r	4K	131.3	GGTGTTTTTTTTTTTGCCCCCTAGTGATGCAGAGTAACGAAATTTGGCTACGTGTGTGTGTGTGCCGTGCAGGACATGTTCGCCGGGGGCAGCGAGACGGC
53	AB5488r	4K	131.3	ACTGACAACATCAAGTCAGTGGTCGGAGTAAGCACTCGCGCCATGGTGTTTTTTTTTTTGCCCCCTAGTGATGCAGAGTAACGAAATTTGGCTACGTGTGT
54	AB5515r	4K	134.4	CCGGTTGGTAGGGCGAATCAACTGGATGGAACTCTACCCGGTACCTCGGCACACGCGAACTCCGCCCAAATGGAACACCTGACGATCAGCGGAGAATTCAG
55	AB5517r	4K	134.4	CGAGTAACAACACAAAACCACCAGGCAATCCATGAGCATATCCAGACGGCGCAGACTCAAAAGGGCGAGTCTTTTGTACTACAGGGTTCTAGATCTGGGCA
56	AB5940r	4K	138.7	GGCAAGCTCAGCAACTGCGTCGCCATCTGCGACGTGTCGGGGAGCATGTCCGGCCTGCCCATGGACGTCTGCGTCGCGCTCGGCCTCCTCGTCTCCGAGCT
57	AB5939r	4K	138.7	CGGCAAGCTCAGCAACTGCGTCGCCATCTGCGACGTGTCGGGGAGCATGTCCGGCCTGCCCATGGACGTCTGCGTCGCGCTCGGCCTCCTCGTCTCCGAGC
58	AB5531r	4K	139.8	GTGGCAGGCGAGGCCACGGCGGCCTGGATGGGTGAACAGTGCCGCGCGCGGCTTGGACGGTAGCAAGGCGGCGGATGGATCGAGCAGGGATTACTATGTAC
59	AB5537r	4K	140.6	GGCGAGGTCAAGGTCAGCGATGTCATGCTGAGGCCTGGGAGCTTACACACTACTAGCACTAGTAGTTCTTCGACATGGATTCTGCAGGGTCTCAAGTCTGA
60	AB5550r	4K	143.1	AGTTGTGTCCCCTCTTTGAGTTTGTCTCATTAATTATTTCTTTTAGAGGAACATTCGTAGTTTCATTGTGTTTATTTGGTTAAGATCTATGTTGAGTTGGT
61	AB5552r	4K	143.3	GAAACGTGAGTACCCATCACCAAAAAGGGATTTCTTCTCAGAATTCTTGGCCGATGCGTGTGATTTAATTCGTCTTTTTTTCATGATCTAACCTGCAGATC
62	AB5558r	4K	144	GAGCTTCAGGTCACTGAAGTCCCTGATTACGTCGGGCTTGCTGATCATCTGAGTGTCCACTTCGGCCTCGCCTTTCAGCATGGCCACCACTGCTGACATGC
63	AB5564r	4K	145.8	TGTCAAGTTTTCAATTCGTCAGGGTATGATGGTTCGGAGAGAAAAAAAAAAGGGAATTCATCGGACCCACGTACCCTTGGGAGAAAGGGAACGATAGTGCT
64	AB5574r	4K	147.4	ACTACACTTCATGATGGCCTGGAATGCAACCGTGCGAACTGAATACTGATAAGAAAGTTTCAGCCTTTCAGCGATCTGATTGGGAGATCAATGGTGTTCAC
65	AB5590r	4K	153	GTCAAGCCCCGACGGCAAGCTCAACAATGGTGCAAACTTGAGATTCGTCTACGTATCATGATCGGAATAAGCAAGTGGTAGCATGCCAGTTTTGAAGGGAC
1	AB5623	4N	0	TCTGTTCCGGATTGTCCTGAAAAAAAAATACTTTGTCTGGGCTGGATCACAGCTTGCTTCTTCAATTCATTCCTAAATGCGCCCTTTCTAGATAATAACCT
2	AB5627	4N	3	CCTAATCCGGGAATTGTTTTCTGTTAGAGAAATGAAATGATAAAGGATGTCGACTCTTGGACAGTCAAGAGAGATCTTGGTTCATTGTCCTGGTCAGACCT
3	AB5656	4N	12.9	GATGTGATACAGGGCACCGTGGAAGATGTTGAGCTGCCGGAGAAAGGTGAACCTTAATTTCTTGATTCTTCTTCTTACTAGGGTAGTGTGGTTCGTCAATT
4	AB5663	4N	17.6	AGACCATGGTTCATATATCTGCAGTTCGAAGTGACTTGTCACGCTATGGGCAAAAAAATAAGTCCTATGTCTACAAACATCTACCAAATACATACCTCCAG
5	AB5668	4N	22	TCAAGGACGTGGCGTTCTTCCATGGAGACCTCTACGCCCTCTCGACGCGTAACGAGCTCCTCGCCGTCCAGTTCTGCGAGGACCCCCGCGGCAACCCGGTG
6	AB5692	4N	28.9	TAAAGAAAAGCCTCTGATTAGTATTATACTACTCCAGGGCCAGGAACCAAAGTTTTTCTCAGTTTTTTTTTACATTACCTGCAGGTTCACTAATTACAAAA
7	AB5693	4N	29.8	ACTCTGCAGGGTCCAAAGCACAGCACTGTGCTACGTACGAAATAAACGATGCTGTGCGTTGAATGCTGGTATGATAGGAGTTCGTACGCAAGAGGACTCTT
8	AB5697	4N	31.7	AAGAGTCCGGCATTCCTAAAAATCAGGCTGAAACATGTTTTACGAAAACTGTTTTTTTAATTAATACGAAAACTGGTTTTGATTTACTTGACCCAACTGGT
9	AB5702	4N	31.7	TTAAGGTGCCATAACTACTCAGCTCATGAATATTTCAACAATTATCGTGTCAGAGTTCCTCAGTGCCCATCTCAATTGTGCTTGGGCTTCCTGCTTCTGCA
10	AB5792	4N	39.1	GCGTAGGTCGTAGATGCCGACGAGAGCCATCAAGTTGCCAAGGCCCAGCACCAGCTCCGTCACCAAGATCCCTATCTGCACAAGCCAAACAAACAATTGCA
11	AB5799	4N	39.1	CGGTAGCGCTTGAGGCCATTGATGCGGTCGATGAAGATGAGGCCGAATCGATCGAGGTAGCCGTCGCCCCACTCGAAGCAGTCCATGAAGGTCCACATGAA
12	AB5816	4N	40.9	CCACAATCATTGTACACAACGATCAGTGTGGCTAGGGTTGTGTGGCATCTATTCGTGCGCAAAATTCCGAGTGCCAATCTGGTCATTGTTCCGGAGGTGTT
13	AB5814	4N	41.4	AAACGTCAAGTTTACTTGACCGGAGGGAGTACTGTTATATATGCTATTTTATGATGGGTAACTAGCAATGCTCATTACATGTGTCCATACTACGATGTAGG
14	AB5845	4N	43.2	GTTAGTGCTAGGGTTTGCTTGGTGCTGAGTTGAATCGTATGCGAGTCCTTTCCCCCCCTGCTTGATGTTTTGTAAGCAGATCGATAGAAGGGGGTGTTTAG
15	AB5769	4N	43.7	AGGGGATGGAGAGTCAAGATTTGCATAGTCTGTTGTATTTCTCACTCTTTGATAGCTAAATGGTTAGCTAAATGAAATTTAGCTAGAGTGATTTGAAGAAG
16	AB5824	4N	44.9	ATCACACCAAAAAAACAGAACAAAGGTAAACAGATGCGGCTAAATTTTCATAAAAAAAGATTCTGCTAGTAGCTAAGAACTGGCATTATCCCACAAGTTCA
17	AB5825	4N	46	ATTCTGCTAGTAGCTAAGAACTGGCATTATCCCACAAGTTCATTGAGAGAGAAAAAAAGGCGCATATCTAACCGGTTCGTAAAGGAAGGCGATTGATTTTC
18	AB5780	4N	50.7	AGATCACTCGGGTGCTATCTGCGAAGATGTCAAGAGACGCAGTCAGGTAAAGAGCCATCATCCCCAAAGAAAATGAAAAGAGAAAAAAAAAACGAGTAACG
19	AB5798r	4N	54.6	GTTCTCGATCCAGTAGCTTGACTCCTTCCGGTAGCGCTTGAGGCCATTGATGCGGTCGATGAAGATGAGGCCGAATCGATCGAGGTAGCCGTCGCCCCACT
20	AB5821r	4N	56	CACAACACGAGCGCGCCCTAGGCGGGGATCGCCTGCGGGAAGGGGCAACGTCATCATCGTTTGGCGCACGAGTTCGCCTGCCCGTGGTGGGCTGTGACCCC
21	AB5766r	4N	60.2	ACGCGGCGATATCCGATCCAGAGAACTTTGAATTTTTCTCGCAGGAATCCGTTTTGATTCTTATCTTCCTGGGAGTGGGTGTTGTGGTTTGCCCATTTGCT
22	AB5764r	4N	60.2	GCAAGATACCAGTGCCAGTTCAACCGAAGCAGGTAGGTCTTCTTCTCCCACGCGGCGATATCCGATCCAGAGAACTTTGAATTTTTCTCGCAGGAATCCGT
23	AB5762r	4N	64.4	CGGCCACTCTATCTTCAACGACAGTCGAAGGCGCCCACACCATCCGCATGGCCCTCCCTCTCGATCCAGCGAAGACCTGAGCAAGCTCTGCATCAGGCCCT
24	AB5775r	4N	67.8	AAAAGCGTCTCTACACTCGTCACAAATTAAACCAAGGCGTCTTATATACTGGTGTGAATCCCAATGAAAATACGTGCTTAGTCATGTTCGTGCCAGCCAGC
25	AB5777r	4N	67.8	TATACTGGTGTGAATCCCAATGAAAATACGTGCTTAGTCATGTTCGTGCCAGCCAGCAGAACCAACAAGCTGGTATATATGCTGGTCAAAATAAACCGGTT
26	AB5776r	4N	67.8	AGGCGTCTTATATACTGGTGTGAATCCCAATGAAAATACGTGCTTAGTCATGTTCGTGCCAGCCAGCAGAACCAACAAGCTGGTATATATGCTGGTCAAAA
27	AB5803r	4N	70.8	ACAGGGGACGCGGCCCTTTTCCACGCGCCACTCTGCTCGGAACCCATCCTGCCCCCGAGCCCTCTCCCTACTCCGCCACGCGGGGGAGAAAAGCAACAGAG
28	AB5802r	4N	70.9	CGGAACAGGGGACGCGGCCCTTTTCCACGCGCCACTCTGCTCGGAACCCATCCTGCCCCCGAGCCCTCTCCCTACTCCGCCACGCGGGGGAGAAAAGCAAC
29	AB5852r	4N	74.5	AGTTGTTATTAAGTGCCATCAGCTCTAGGGAGAATGCAAACTGAAGGGTGCTGACTGTCTTCAGGGAGGTTGCTTGTATGGGTATATTTGCAATTGGATGA
30	AB5876r	4N	77.6	ATCTTATAATTGCCTATCCAATGTTGAGCATCTCGTGCCAAGTTATGACAGGGATTTTGCTGGAAAACCTCAAATTCAGGTATATCAGCAATGTTCTATTC
31	AB5898r	4N	83.5	TCTCTCTGACCTCAACGTTCTGACCATCTGCAGCAATGCCCTCCCGGTATTTTTCTCTCTATTGGATTTTGTTTCATCTGGCTGTGTAATCATCAAACTCA
32	AB5923r	4N	83.9	CCGCTTCAAGTGCGTCTCGCGGTCCTGGCGCAAGCTCATCTCCGACCCCGCCCACCGCAAGAAGCTACCCCAGACCCTCACCGGCTTCTACTACGCTAGCG
33	AB5915r	4N	87.3	GTATGTGTAACCGAGACAAAGAACGAACATGCTTGGTCAGAAAAAACAAGGAAAGAAAAGAAAAGATAGGGTCGATCTGATCATCTAGGAGAATGTATGTC
34	AB5913r	4N	88.2	GAGCATGAACTTCCACCGCCAGTCTGGGCCGAGCGCCCGCACGATGGGGCTGGCATCGTCTGCGTCATCGACGTCAGGGCGCGTCTCGACTGCGCCACCCA
35	AB5916r	4N	92.4	CTTACCGGTTGGTAGGGGGAATCAACTGGATGGAACTCTACCCGGTACCTCGGCTCACGCGAACTCCGCCCAAATGGAACACCTGACGATCAGCGGAGAAT
36	AB5917r	4N	92.4	AATCAAGGAAAGCGGACAGAAGCACAAGTAACAATACAAACCACGAGACAGTCCATTAGCATATCCAGACGGCACAGACTCAAAAGGGCGAGTCTTTTGTA
37	AB5927r	4N	96.6	GCGGCGGCAGCGACGAGCAAGGGCAGTAGGAGGAGGCGCCGGCGGTGCGGGGAGGAAGGCATGGCTCGTGCTACGGTGCTAGTCTGAACTCTGAAGTCTGA
38	AB5957r	4N	102.8	ACCTTGTGCTCGACTCTGCAGTCGACCAGCCTGTCGTCGCATCGCTGGAGAACCAGCCTCGAGAAGCTGGTCACGATCGTCTCCCTCACCTGGTCGTCCAT
39	AB5959r	4N	102.8	AGTTTCAGATACTGAAGCACCAGTTGATCAGTACGGCCAAGATCGAGAGATGTATGCTCGGCAAGCTTGCCTGCCCCGGTATCACGTTGCTGGCGCTGGGC
40	AB5961r	4N	104.1	TGCATTCCATTTCCGTAATACGGTTAAGGGAGCTACTATAGTATTCACAATTCACATCATCAAATCACTCTACAGTTATCTGCAGCACGGTGGTCAGCCTG
41	AB5964r	4N	110.7	TTGAAATCAAGCACAAGCCTTAGAACACTAAGGTGTTGTAATCATTGTTGCTTCGGAAACACAACGAACGAATTGAGGAGAAGCGAGCCGTCTAGCCACAT
42	AB5976r	4N	113.3	CCCGAGCTGTCTGTCGGTGCGCGCTTCACAGGATCACCTCGCCGCGCGCCCCCGTGCATCGCGGGTGCCGTGACGAGTGTCGACGGCGACGACGACGGCTC
43	AB5981r	4N	117.8	CTTCAGGATACTTCGTCCATTCTTAAATATATAGCGTTTAGTTCATGCTAGTAAGTCCAAAAATGAACCTGCTAGCTTGTTCTAAACATCATGTATTTGAA
44	AB5985r	4N	118.3	AAGTTGAACCCCGGGGTATTGGAAACTTAGAAGTGGGCTACGATATGGCTCATAGATTGCTTTTGTGAATTCTTAGTAGCAGTTGCAAAATCTTTATTTAG
45	AB6011r	4N	126.9	GCACCGAGACTGGTCTGTCACTGAGACTACTTGCCCTTGTCTCATGAAGTTGAACTAAACTTTTTGTTCCTGAAAAAGAGAGAACAATTCTCCGGATCTTT
46	AB6010r	4N	127.2	TCAGCTCCTCAGGCACCGAGACTGGTCTGTCACTGAGACTACTTGCCCTTGTCTCATGAAGTTGAACTAAACTTTTTGTTCCTGAAAAAGAGAGAACAATT
47	AB6039r	4N	132	ATCCGGCTTTCTAGGTTTATTAGGCTCTTGGTACTTTGATGAGAACTTTCTAACATCTGTCGATGGCTTTATGCCTGTATTTCCCTGTTTTTCTTGCAAGA
48	AB6028r	4N	132.6	ATCGATCGACCATGCACAAGTTCAGTATAGTTGACTACCACAAAAAGGCATAGCGGACCAATCAGTAGCCTGATCTTTTTTTTTTGAAATCATTAGCCTGA
49	AB6038r	4N	135.9	CTATCTAGCTTAGCATGGAGGCCATGGGGCTTTGGAGCTACCGCGAGCAGTCGGCATCCAGCAGTTCGTACAGCTCCCCAGGTACCTTCTCGTCTGCCTAC
50	AB6033	4N	148.6	ACTCAAAAAATCAACAACTATATAGAGTACTATCTGCAGGTGTCTTGGTCACCGCTGTTGTTATGCTTGAAAATTGCACCTCGTCGGTTGAGAAGATACTG
51	AB6034	4N	148.9	ATTGCACCTCGTCGGTTGAGAAGATACTGCTCTCCAATGCCTAAATTCGACTCAGAGTTTCTGAAAACCTATGAGGTTCAAAAATTTTGGAAAGTCCCGGA
52	AB6041	4N	153	TTTCATCGTTCCGTTGTTTTTACATCCCTTGCCAGTTAAATAAAGCATGTTCCCTGGTTAATAATTATGTCTACAGGATGAATATTTAATTTCCAACATTC
1	AB6053	5K	0	TTCCCTTGACCTTATGAACAATTACAACAATTCTTGTTTATAAACTTAACAACAGAATTTCCAGCACTAAGTGCTTAATATGTACAAGATTGGACTACAAT
2	AB6050	5K	2.3	ACGTTTGCTTCTCCAGTCCTATCTCACGAGCAAAGGTTCCAACTCCAAGTCTACTGTATGAATGTGATTATGAACAATATGAATATGATGCCTGTGTGTAA
3	AB6056	5K	5.1	GGGTGCAAAGCAAGCACTAGCTTCCATGCCTGCAGTTCTGGCAAGGATAACTGTTATATCCATGTATATGCATGCCCTGCCATGAAACCGTAATAGTCAAA
4	AB6055	5K	5.1	GGGGTGCAAAGCAAGCACTAGCTTCCATGCCTGCAGTTCTGGCAAGGATAACTGTTATATCCATGTATATGCATGCCCTGCCATGAAACCGTAATAGTCAA
5	AB6060	5K	9.4	ACGGGGGCACAAGCAGAATTCCTAGTGAAAAGGAATTGGTATAGATTGACTAGGATACATTTTTCCTCTGGTGAACTAGTCAAAATGGGAGAGAAGAAGAA
6	AB6058r	5K	25.7	ACCGATAAAGGATATCATCAGGCGAATCATGGGTAAATTCTTCTCCAATTCCTACGTCACAGCCGGAACTAGCAACTCAGTAGAACGTGTGTGGCTGGGCT
7	AB6049r	5K	25.7	GAGAAATGTCGTGATGCTCTTGCAAACATGAAGTTTGACGTTTGCTTCTCCAGTCCTATCTCACGAGCAAAGGTTCCAACTCCAAGTCTACTGTATGAATG
8	AB6084r	5K	29.6	ACCTGAGAATTGAGATGTTCTCTGCATCTGCTTCCAATTTCGTTGGCTGTACTGTCTGACGGATTGGGTTTATGGGGCGAGTTGGCTTTGGTATACGATGA
9	AB6090r	5K	33.7	CGACAGCCGGACAGCGAAGCAAATTGACGGCCGCGGCTCCTCCTCTGCACATCTGCGGCACCACGGAACCAAAGGATGTCAATGGCGCCTGCACATCTCTC
10	AB6121r	5K	41.4	CCCGTGAGATAACTTGGGTCTCATTTTCTGTTATGGGCCTTACGGCTCGGCTTAGAAGGGCCCGTCTGGTTTCGAGCGAAGAGGTCGCCAAAGAAGGAGCG
11	AB6124r	5K	44.6	ATGAATAATCCAGTACCCCAGGCTCCTCCAGGTACACTCTCGTTACTTCGCCCAGCTAATTGCTAAATTACTGATTAGTGAAACACATAATACATTGCGCT
12	AB6132r	5K	48.7	TTAAACAACAAGCAATCATGTTTATGAACTGAACATTTGGCAACGTTAGCGTGCATCAGCCAGTAGTAGCTAAGCCAGTACTGGCTCCTCGGTCCACGCTG
13	AB6147r	5K	51.3	GATGCTACCACAATTCAAGAAGCACACCCTCTATCTTACTGGCGCAGACACAAATGAAGGAACAGAATGCAGATCACAAAACTTGGCATGAAATTATTTAT
14	AB6149r	5K	53.1	ATCAGAAATTTGTTACTTCCTTTCACGTGTTAATCACGAGTTTCTACCTAATTCTACCGAAATGATCATGAACACGAATTACTACATCAGCTCGCTCCGTG
15	AB6148r	5K	53.1	CATATGCTGGTATCCATCTGCAGAAGAGACTCCCCAAATCGCATTGCAGAAAGGCATATATTGAAGCGGAAATCGCAACCATCCGAGGTAATTAACCATCA
16	AB6434r	5K	57.7	CGCATTTGTTAAGTGCTTCGGAGCGTAGTGGATGGGCGATCGCTAAGAGCTAACTGGCTGTTGGTGTTTGTTAACTCGACCAAGAGGTGTGCCTCGTGATG
17	AB6435r	5K	57.7	GTGCTTCGGAGCGTAGTGGATGGGCGATCGCTAAGAGCTAACTGGCTGTTGGTGTTTGTTAACTCGACCAAGAGGTGTGCCTCGTGATGTGTACGTACATA
18	AB6242r	5K	68.7	TCCAGATGATGATGAGCTACGGGAGCACCTGCGAAGCGTGTGTTAATTTCATCGCCGTCATCGAACAAGAAGCTTTCGACTGCTAAAATGATTTAGAACGA
19	AB6237r	5K	72.5	AATGGTTTTTTGAGATTCATGGAACCTGTTTGGCTGTTCCAGATAGTTGATATGAAAAATGGCGTTTTGGGCCTTTTTTTTTCTTCCAGTAAAGCCTCACC
20	AB6238r	5K	74.4	TTTGGCTGTTCCAGATAGTTGATATGAAAAATGGCGTTTTGGGCCTTTTTTTTTCTTCCAGTAAAGCCTCACCTGTTCTTTTAAGAAAAAAAAAGTCTGTG
21	AB6241r	5K	74.4	TTTGGGCCTTTTTTTTTCTTCCAGTAAAGCCTCACCTGTTCTTTTAAGAAAAAAAAAGTCTGTGCTGCAGCACTCAGATTCGAAAATTTTGGCAATAATAT
22	AB6217r	5K	93.4	AGGCTATTACTAAGCCGGTTTTATTATTGTTGTTCCCTTTCTGCTGGTCTAAAAAAGAAAAGAGCAACTGAAAATTGTACTTGGCTGTTGCGAATACGGAT
23	AB6222r	5K	94.3	CAACTGAAAATTGTACTTGGCTGTTGCGAATACGGATCGGAGATGAGATCGCCTGATTAATAACCAACGCGTCCTATCTGTAGACTGCAACTTTATTTCCC
24	AB6221r	5K	94.3	AGCAACTGAAAATTGTACTTGGCTGTTGCGAATACGGATCGGAGATGAGATCGCCTGATTAATAACCAACGCGTCCTATCTGTAGACTGCAACTTTATTTC
25	AB6225r	5K	98.8	GACTGCAACTTTATTTCCCTCTCCAAAAAAATAAAACAACAATAATAGGCGCGTTGGAGAGTCAAACTATTTATATATTTGATCAATATTATAGAAAACAC
26	AB6224r	5K	98.8	TAATAACCAACGCGTCCTATCTGTAGACTGCAACTTTATTTCCCTCTCCAAAAAAATAAAACAACAATAATAGGCGCGTTGGAGAGTCAAACTATTTATAT
27	AB6372r	5K	101.7	ACGTCCATGGTGAGAGTGCCTTTGAATTGATTCCCGGGTGAATTAGGTCGTTTCGTCTGTCCATTCTGCCAGGTTAGCGTGGTTGTTGAGTTGGAGGAACC
28	AB6363r	5K	101.8	TTTGTCTTTGTTTATAGCTTTCTTTCTTGTACTTGTGAAATTACTTATTTGAGGTAAAATTTTGTAACTTTTTTTGCTGCAGTTATTCGCATGTGAATAAT
29	AB6345r	5K	102.7	CTCCGGAAAAAACTGCGAGCCCTCAAAATTTCGTAAGCGGTAACCGGGTTGTGCGGAAGGTCAGAGAAGGAGCCACGATGCGATTCAAGGCATCGAGATGA
30	AB6357r	5K	103.1	GCTTCCATACTCCGGTGACCAGGTGAACTGCAGTTGGGTCTCGGGAGGATTTTTAACGAGATTGCAATGATGATGGTTTGCCGATGCGCGGCGCGGGTTCC
31	AB6346r	5K	103.7	TTTCAGCCGTTTAAGCTGAAATTTTCGAATACTGTGAGTTGAAGATGATGTATGAATGTACTGTTCAACTAGAATATTGTCACTAGGGCAGATTTTCTGCA
32	AB6377r	5K	106.6	CGGGGGCGCAGAAGCCTCGCTAACTCGGAAGATGAGCAACGGCGGCGGACTGGCACGCTTCTTTCCACTTCCACCCATTATTCCGACGGATCCGATGCCGC
33	AB6385r	5K	107.9	TTCTCCAGCAAAGGGCTCGGCCTCCAGGACCTCGTCGTCCTCTCAGGTACGGTACCAGTAGTCCAGTACCACCATCCTCCTCTATCTGCAGTATCTCTACA
34	AB6356r	5K	108.7	TTACTTGCTCGGTTGTAAGGATGGTTAGTTGGTCCTTGGTATATATAGCAGTAATGTTACATCTATCACAGAGTTTGTGTCGTTTCAGTTTGAGAGAGCAC
35	AB6365r	5K	108.7	CCTCTGGAAGCTGCAGCGAGAGCACTGTCAAACGTGCGTGCTACTCCGCTAGCGTGCGTTGGGAACCAGGGGAGCTTAGGTTGCTAGGTTGACAGATGGCC
36	AB6445r	5K	109.2	CGTAAATCCGGCATAGAGCGGAACCCATGCCGTAGGTTCTATACCTGCTCGGTATGCTGTTCGTCTTTTCCTTTTTAATGTTTTTGCCCGACATTTTACTT
37	AB6443r	5K	109.7	TCGATCCCGACGGCAGGTATCGGTCCAGACGGCTATAGGGCTGTTTGGTTTGGTGGCTAAGTACTGGACAGGCTAGTGGCATACAGGTTTGATATGTTTAG
38	AB6402r	5K	110.5	GATCGAGAGGCGGGGGGACGGAGGACAGAGGCACGAGCGCGAGGAAAGAGGGGCGAGACGCGGTTTTGGTTTTATTAGGCTGTCCGCAATGGGTCCTCTAA
39	AB6532r	5K	118.9	CCAGAAGACAGGAAGCAAACATGGCAAAACCCAACTCCCACCAGATCGAGTGAATCCTTCAGCTTGGCACTGGAATACTGGATGGTGCCCAGCTTATTATT
40	AB6526r	5K	120.9	CTACGGAGTACGTACACACTAGTATTTAATTTGTTTTGCTTTCCTTATTAGTTGCTTTATTTTGTTTCCCTCCTAATAATCTAATCTAAGCCCGATCCGTG
41	AB6523r	5K	121.6	CAGGAATTCGGGCATGGGGCGGTTGACGAGGACGAGGTCCTCGGCCCCGCTCTCGGCGAGGCGGCGGAGCCAGTACTCGAGCACGCCCAGGCGCGCGGCGA
42	AB6554r	5K	124.8	TGGTAGGTAGGATTCATGAAAGGTTCGCCCGCTCTTGCATCCAATCCGAATGGAATCAGCTGAGGCGCTATTCTCCTTTTAATCAAATACGTGTCATCAAG
43	AB6549r	5K	126.2	GCTCGTGTACACGATGGAGACGGACCTCGGTGGAGCGACTCCTTGCAGTGAGCGATGGCGCTGGCAATGCCGTCCTGCTTCTCGGCGAGCGAGTCGTCGCG
44	AB6633r	5K	128.8	TCACAATACTGCAGCGAACATGTATCATCATCTGATCCAACTGGTCGCCACCTCTTCCCACTGCACGCACAGCGCATAGTCGGGTGACCAAAAAGACCAAA
45	AB6613r	5K	129.6	GGGAATTGACAGGATACGTCGGCCCTTTGCATTGTAGGCTTCCGACTTCCCTCCGTACAGCTCTTAAATATGGTGTCGTATTTTTCTTATTCCAATGAATC
46	AB6598r	5K	134.2	GGTAGATGCAAAAGCATATACCACAATTCATTAAGTCTACCAACATATTCGACGGTCAAATAATGCATGACGAACAGGATAAGCAACTAGACGCTTGATAA
47	AB6635	5K	146.1	AAGCCTCCAACAGCCAGCACCACCACCAGCGCCATTCGCCACGCAACGTTTGTCCCCAAAAATTCGAAAGCAATCGAAGCCAAGCCACACCTGCACGTGGA
48	AB6562	5K	155.2	CATGGCCTCTCAACCGGTGGAATTGGCGCCACCAATTTCCTGTGCGAACAAAGAAGCGAGCAATAATTTAAACGTGCATCAATTGGGAGCAAGAACGACAC
49	AB6564	5K	155.2	AAAAGCTAGCTAATCAATCCGCGAGCCAACAGACGACCGAACCTTCGACTGTTCACGGACTGCTAACTGCGCAAAGACACCGTGCTAAACTGCAGTTCACA
50	AB6563	5K	155.2	TCTTTAGCGCAAAAGGTTCCAATGATTAGGCATGTGCGGTAGGCAAAAGCTAGCTAATCAATCCGCGAGCCAACAGACGACCGAACCTTCGACTGTTCACG
51	AB6592	5K	159.1	TATTTTGTTTGTCTTTACTCATATGCAATGACCAACTCTTTCGCTGTGCTGACTTGTTACTGGTGCATGTACATATAGGGACCAGAACCTTCACTTTGTCG
52	AB6593	5K	159.1	GCAATGACCAACTCTTTCGCTGTGCTGACTTGTTACTGGTGCATGTACATATAGGGACCAGAACCTTCACTTTGTCGAGGCTGTTGCTCTGAAACCACCGG
53	AB6680	5K	163.7	ACAAACAAAGGAAGAGAGCTCTGACGATTCTCGTTTCTCCCCCAACTGAAAATATGGTTGGCGATGGTGTCGTACCGTGTCGTTGACGTAGGCCGCCCAGA
54	AB6691	5K	165.4	TTAAAGAAAAAGGAAACTGGCCATAGGGCCATGACACAGCAATAGATACCACTCTCCATCCATGCCCAGTTGCCCGCCGTAAAAGATTTTTTAAAAAAGTC
55	AB6692	5K	165.5	ACAGCAATAGATACCACTCTCCATCCATGCCCAGTTGCCCGCCGTAAAAGATTTTTTAAAAAAGTCAGTAAGAAAGAAAGGGACCACATAAACCTGTGCTG
56	AB6729	5K	171.2	ATCGATCAGATGAGACTTAGGAGCTACCTGGTGCGTCCACTGAACTTCACCCGATGCGACACACTGTCGTGGTAAGATTCGCGCCTCCTGGTCACTGTTGC
57	AB6738	5K	172.1	AAATAAACAGGACATATTTGCTTAATGTAGTTCTTGTTGTCTCTTTAACTTATGAGACCAGCAGAAACTGGAAACAAAACGTTATGCAAACAACGGATATA
58	AB6774	5K	175.4	CGCAAGGTTTCTCAAGTTAGGGATGCAAATTATCTGGATCGCAAGGTTTCGGGATGTTGAGCTGTAGAATAGAAATGCACATTGGTACGCTGGCGCACTTC
59	AB6809	5K	177.6	ATCGGAGCTGTAGAAAGCCGAGCTCTCCCCTGCCCCTCACTTCCTCCTAGTGTGCCCAGCACAGTTTACTTCAGCGTGAGCTGTTGTGAATCCTTCTCGCC
60	AB6810	5K	177.6	GTAGAAAGCCGAGCTCTCCCCTGCCCCTCACTTCCTCCTAGTGTGCCCAGCACAGTTTACTTCAGCGTGAGCTGTTGTGAATCCTTCTCGCCAACACACAA
61	AB6789	5K	179.9	TCCGAAACACGACGTCGTCGAATTCCTGGATGAAAACTCCTACGCGAGGCACGTGCTCCAGTCTCCAGAGACGATGCAGGGTTGGGACCTCAAGAAAACTA
62	AB6916	5K	189.8	TCGTCGTGAACGACCTCGCCAGGATCTTCCACGATGGGGTCTCCTCCATCACTGACCTCAGGCTAGTCCCGTTCGGCAATGGGCGCGTCTCCGCAGACGGA
63	AB6993	5K	193.5	CGCACCTGCAGAAATCAATGTTATATTTGGGATATGAACATATGGTTGCACACCTGTTCTTCTTCCACACACGGCGCCTGCATGACTCTGAGAAGTGAGAA
64	AB6763	5K	195.3	CCGCCACTGCGCCCATAGAAAAATTCCAACGCCGCGCCCTCAGTCTCAGCCTCTCAGTCTCAGGTCCCAAAAGCGAAATGCAACACTCAGAACGATCAACA
65	AB6762	5K	195.3	CCTCCACAGCACCACATCCGCCACTGCGCCCATAGAAAAATTCCAACGCCGCGCCCTCAGTCTCAGCCTCTCAGTCTCAGGTCCCAAAAGCGAAATGCAAC
66	AB6764	5K	195.3	AGAAAAATTCCAACGCCGCGCCCTCAGTCTCAGCCTCTCAGTCTCAGGTCCCAAAAGCGAAATGCAACACTCAGAACGATCAACACGATCTGGGCTCTAGA
67	AB6980	5K	196.4	AAAGTGGGGGCGGAGGAAGCGGCGGCGGAGGATGAGGAGAAGAGAGATGAACCGAAGGAGGGGGCGGGGGAGGAGGCCGCCGCCGGCTGGGAGAAGGAGAA
68	AB7019	5K	201.2	GTGAGCGAACAGTGCGTGCCCATCTCCATGCGTTTTACGCACATGCACGCGCCAAATCCTAGTATGGCCTCCATTTGATTTCCTTGAGAAACCAGCAGAGG
69	AB7005	5K	202.3	CCAGCGTGGAGGACTGCACCGACGACAAGGACATCTAGATCAGGATTCAGAAAGCAAAGCGGTTATGCAAGTAATCTGTGTGTTTGCAAGATCCACCTACC
70	AB7041	5K	204.2	GAATCGCCGCCGTGCGTACGTGTCCCCAATTCCATGTGTGTCCCTGGGATTAAAACCCCATAAGAAATGCTCATGGGAGAGCATGTGATCGATGCACCGCG
71	AB7035	5K	206.9	TCCGGCCGTGGGGTGCTAGTGCTGCAGCAGTGCACGCCTGCTCCTGTTAATAGTTCAAGGCCTCTGCTTCCGTTGCGTGGAAAGCCAGCAAGATAGAACGA
72	AB7036	5K	206.9	TTGCGTGGAAAGCCAGCAAGATAGAACGAACATACGCAGAAAACGCAAATGCCTCCGATCTCCGTCTGTAGTAGTCTCTCCCCAGTACATGAACGTAAGGA
73	AB7049	5K	210.4	GCTCACAGCTCCCCTGCCGTATCTCCTCCCAATCTCCGCCCCCTTCCCCGCGCGAATCTCCCCTGCCGTATCCTCTTCCCTCCGCCATTACCAGTCTGCAA
74	AB7028	5K	211.1	GAAATCAGAGTTCATGGTGGCATTGGACACTGCAGAGAAGCAAGTTCAGGAGTATCAGGCAAAAATTGATGCTTCGGAGGAGCAATTATCCAAGAGTGGTA
75	AB7099	5K	214.7	AGCCGGGACCTGATGATGGATCGATTCTATCTGCCACCATTTTAATTATCTTGGCCATGGCAGGGGCCAAACGGTTGCTGGATATCCACACGCATCACTGG
76	AB7095	5K	216.6	TGAAGATATCATGAACAAGTCATGGCTAATACCGTTCCTCAATTGGGTCATTTTCTACACACGTCAATGAATCAGATCAACAAACAATGACCGGCCCAAGT
77	AB7107	5K	220.8	TTGCCGACGGTGAGGTCGCCGACGACGTGGTGGAAGAAGACGGCGGCCATGTGCGGGGCGCCTGACCCTGACGGGGCTATAACAGCGAGTGGAGGAGGAGC
78	AB7109	5K	220.8	GAAGAAGACGGCGGCCATGTGCGGGGCGCCTGACCCTGACGGGGCTATAACAGCGAGTGGAGGAGGAGCAGATGGAGCAGGAGGCTGGAGGGGCCGAGGCT
79	AB7108	5K	220.8	GTCGCCGACGACGTGGTGGAAGAAGACGGCGGCCATGTGCGGGGCGCCTGACCCTGACGGGGCTATAACAGCGAGTGGAGGAGGAGCAGATGGAGCAGGAG
80	AB7111	5K	220.8	CGGGGCGCCTGACCCTGACGGGGCTATAACAGCGAGTGGAGGAGGAGCAGATGGAGCAGGAGGCTGGAGGGGCCGAGGCTGGGTCTCGGTCCGCCTCCTGC
81	AB7125	5K	220.9	CTGAGCTGAATGGGGGTGATAATCCAAACATGACTCCATTGGGGCATTGCGTGCTCATGCTGATCACACACCTACAGAGCAAAATTGATGAGAAATCAAGG
82	AB7150	5K	228.6	CATATAATACATGATCATGTTGTCAAACAGGAGTGTGGATGTGTCTACGACGTTAGAGAAGCTAAAATCATTTTTGCAACTCTTGTGAATGCCAACCTCCA
83	AB7156	5K	231.4	GGACAATGATTCTGACATTCATACTTGAACACCATTCTGCAGAGTAATTCCGATTTTAAAAAAGATATACATTGCTTCTCAGCTGTACTTGTCGGCTACCT
84	AB7161	5K	233.3	AAGTTCATGTGGATACCTGGTTGCTATGAAGCATGGTGAGTCTGTTCTATGTTTAAATTGTCTCTAGTTTTGTAGTTAGATGGTTTTTGTCTCAAGCTTTG
85	AB7165	5K	233.3	TGGATCCAGATCTTGCAATTATTCGATTTTTGCGTGTTACTCGCTCGCTCCTATATATATACGCGGCAAAACAGAAGACAGAATATATATGTGACCGGGGA
86	AB7162	5K	235.5	CGCCCATGGCCACCGAAACAATTTTGCATCCTTGGCGAGAGTCCGAGAAGTTTGCAAGTACAGAGAGGGCGCGGACTTGGAAGACCTCTGCAGACTCGCCT
87	AB7171	5K	240.3	GGTGGCAATAATGCAAAACCACATTTATCATCCTGCCGTTAGCGATTCTGCTTATGAGAATGCAACAGTAATCAAACGTCCTAGTGATTACAGGGTACATC
88	AB7175r	5K	257.8	GGTCATTATTGTCGGGCGAACAGGGAGAGGTTCGCTCAATCATTGAGGCCTCATGCAGTTATAATTGAGGAGCTACTCTACTACTAAACCGAGACAGACAG
89	AB7176r	5K	257.8	TGAAACAGAATGATCCCGCCCCGCGCGTGTAAAACGTTCACCAAACAAGTTGATGGCGTGCGTGCAAGCTAAGAAGGCTCCAAGAGATGGCATGCCGGAGC
90	AB7167r	5K	261.7	ATCGATCAAGAAGATTTTCGATAATTGGATGGATGGAGCCCACCGGGTGTACCGTCAAGTCTAAACTTGTACTACTACTCCAGATTCGTGGAATTCCTTCC
1	AB7211	5N	0	GCAGCAGATGGTGTGGAGTGGTGGTGGTACAGACAGCAAGAATATGATGAATAGCTTGATGCCTTGTGCCGAGGAGCAAGAAGCCTCCAACAACAAGCAGA
2	AB7265	5N	14.3	CCATCCAAGAGGAAAACAAAATAACTTAACTAGTGGAGTATCATTAACCAGAAAGGCAATCTTTAACTGGCTTGGGGCGTTCAGCCCTACTAATCCAACGG
3	AB7261	5N	14.5	GCTGTAAATTTTTGTGTTTGAATTTTACCAAATTTGGTTGACGGGGAAGGAGAGGAGCGAAAGGAAAGGAGGCTACGCTTTCTGCAGTGTGAGGCTTGAAC
4	AB7272	5N	20.9	TTTGGACTATCGGGTGGCTAGAATTGTTACAGAGGCGGGCGCACTAGATGGCCGAGCTCGTCTGCTCGTGCGCCTTTTGTTCTGAGCCTCTCGTTTTTGCC
5	AB8076	5N	23	TTACCTCGTTCACCTACTTGTTACGGAGATCCCGACCAATGCACAATCCAAATTTGTTTCGCTTTTTTTCTCCCATCCCATCTTAGACGGGCCCTGAAGCT
6	AB7286	5N	25.6	AAGTTAAATTGTTGACTGGTTGGAACTCAGTTTCAACGGGATAATTCTTGCGTGTCAATGGCGTCCAGTCCATGGTCAGCAACATGTCCATGACGGCATGT
7	AB7288	5N	28.7	TGAGATTGGTGTCTCCGATTCTTGACCAGATTCAGCCATTCAGGTATCTATGATGCCGTTCAGTACTTCAGCAGATAGTGCATTGCTTGGCTGAATCACTG
8	AB7297	5N	31.6	CTGAATTCGATCTAAAGGAAACCTAGAGATTGATTTGGCCATTACACACTTTCTTTTGGTCATTTAACCCTTCACAATATTTAAAGCAATATTTTTGCATG
9	AB7332	5N	33.8	TCGTTCCCCTCGAATTCGTCCCTGATTCCGTAGTATGTTATGTTGGTTTGCGCTGTTCGATTTTTAGCTGGTTCGCGCCTCGTGTCGTTGGGAATTGGGTG
10	AB7348	5N	36.6	GCTAGTTGATAGCCGGCGAACAGTCGAACAGATGAAAATGCTGAACCCACTTGAATTACACGTAAGTAGGTGTCCTGGGATCAGATTCAAACTTATGTCGC
11	AB7347	5N	36.8	AATGCAAATGAGCTAGTTGATAGCCGGCGAACAGTCGAACAGATGAAAATGCTGAACCCACTTGAATTACACGTAAGTAGGTGTCCTGGGATCAGATTCAA
12	AB7346	5N	36.8	ACCCTATAAATGCAAATGAGCTAGTTGATAGCCGGCGAACAGTCGAACAGATGAAAATGCTGAACCCACTTGAATTACACGTAAGTAGGTGTCCTGGGATC
13	AB7390	5N	43.7	TTGTTTTTCAGATTCAGATCAGAGACGGCAGAAGAAATATAGGAGGAAACTGATGGCGACTGCCGGGTGTATATATACTGGGCACATTATCTATTTATATT
14	AB7401	5N	45.7	TATACAGTCAGTTAGTATAATAGAGCTAACTATTAGGTTAGCTAAGAGAGACTGTAGCATTTAAGAGCAAACATTTAATGCAAGTACGCAGAGAAAGGAGC
15	AB7419	5N	46.6	TAAGCAAGGCATTCTTCACTGATACAAAGATCTTGCCTTCCTAATCCCTATTCCCTATTCCCTATTCCCTACAGATTGTCAGGAATACAGATCCTCCCGTA
16	AB7421	5N	47.9	GACGACTGCTGGACGCGGCGTGACCAGGACGACGACGACCACCAGCCTGGCCACCAACGCCACCTCAGGAATGCGCCGCACGCCACCTCCGCCATCTACTG
17	AB7430	5N	49.5	TCAGAATACTAGATGGAACCCAAGCCCCCTGCAGATCAAATTGGCAAATGCGAAACCATTAGTTGCCATGAAATGTGTTTGTATGCCAATGAGTTGAGTCT
18	AB7441	5N	49.6	TTTACTTGCAAAATTTTTCGTAGAATTTGTTGCTGCAACTGCAGAAGCATGGCTTGAAGAAGGGGAAGTGCGCCGAGAGAGGAGAGCGGCCAAGAGGATGC
19	AB7442	5N	50.4	GTTGCTGCAGAGCTCAGAACAAACCTATAAGTAGCGCCCGATGTGCTGACGGAAATCAAATCATCCTCTTACTCGCGCCCCTCTCTTTCTGTCCTCCTCTC
20	AB7447	5N	51.2	GCGTCAAATCCGTTTAATCCTCGAGTTTTGATTTGGTTTTAATTTTTCAATCCGTTTGCTGGGAAAAAGTTCGAAATTCAAACTGCGTTTATTCTAAAATT
21	AB7456	5N	53.6	GATTCACCGAAAATATTTTGCGAATTCGCAAGCAGGATCACAAAATCCACCGCGAAAACACCACGGTCTAAGCAGAGCTCTCCTACTTCTTCCCACTGCCG
22	AB7462	5N	54.2	ATTTTGCTACTGTGAACGGCGAATTTGTGATCCAATCATCCAAGTTTATTGCCCCCCCACAGGAGCCTTGCGGGGCAGGAACCCGAATCCGGATGATTCCA
23	AB7475	5N	56.8	CAGTAGCCACATTACAGTAGCTGTGAGAAGTTGCAGGATTTTAAAAAAAAATTGCCTCTGATAAATATATAGACTTCAACCCGTCCATATCCAGGGAAAAT
24	AB7486	5N	59.4	GTCACTCTGCGAGGTTCAATGCGTATCGGCGGCAGTGATCCAAGGCAATCGTGGACGGGAAGCTAGGGGTAGTAGGCCGGCCTCCCGGCTCTTGCAGCTTC
25	AB7487	5N	60.5	CAGTTGGCGTGCAGTGCCCTGGCCTGCAGCTCTCTGCAGGGAGTGATGCAATCATATTCCTCTATCGCTCATTGCCTCTGTCTGTGAAGCTGATCATATCA
26	AB7498	5N	61.2	TGCCTGAGTGCCTCTGCTCGCTAACCCCCTACTCGGCTACTACTTCACTCCTGCCTGCGCATCGCCTGCTTGGCCTGCATGACCGCAGTGCCACGAACGAT
27	AB7515	5N	62	ACTCGTATGAGTCCTGATCACCTGGGTCAAAAAATCTATGTTCAAGTCGCCTGCCTAACAAATAGACGACTGTGTATTGTAGTTAGTCTGTTCCGTTGGTC
28	AB7517	5N	63.9	GACGACTGTGTATTGTAGTTAGTCTGTTCCGTTGGTCCGATCCTACCATGGAAAGTGTTGCTGTGTCAAATCGAGATTGTGTGGGTGTTCAGTCTACCGCT
29	AB7518	5N	63.9	GTTCCGTTGGTCCGATCCTACCATGGAAAGTGTTGCTGTGTCAAATCGAGATTGTGTGGGTGTTCAGTCTACCGCTCATGTTCGACGCTATCGAAAATCAC
30	AB7520	5N	66.2	ACTGGGAGAAATTAGGTGTGCAAACACCACTTGCATCGGGCGGCAATCGTATGCTGTTACTTTTGAAGCTGGAACGTAAGGAGTAGACAGACTATCTATCG
31	AB7449	5N	67.8	GGTATGATAATTTTCGGACCCCACCGATAAACATGAAATTTCGGATTTTTTGGGGTGAAATTTCACCGAAATTATTAATCCTGCGTCTAACCACTCCATCC
32	AB7534	5N	73.4	CCGAGATCTACGGTGGTTAAGTTTACAAGAATTTACTAGCCGCGTACGCACGCTGTAGGCACGATCGACTCGGTCACTCGGGGCCCTGAACATCTGCAGGT
33	AB7539	5N	73.5	AGTCAGCTCACTTTGACTGACTACGAAAATGCTTAATTTTCTGCCACTTGGATAATGTTTCTGCGCACCGACGACGCGCCGGACCAAACTTACCGAACGTT
34	AB7578	5N	75.1	TAAATTTGAGCCTCGTGAGATGCTGCCGGGGAGTGGAGGCACGAGGCAGATTTCTCTCCGCCATGAAGCAGGCCATTGTCTCTTAGTCCAAAACTTCTACA
35	AB7582	5N	78	CGTGATGTCTACCTTTGTTCCCCCCGTCTTTAGTTCCCTGCTTCCTCCAAACTTTTGTTTCTGGGAAGTCGTCCTGCGGATGCAAATTTCTTGTGCCGAAT
36	AB7644	5N	78.4	GCACGAGCTACATGGCAATGAAAAGGCCCAAAGGTCTGGAGGTCTCGAGCTCCATAACTAGCCCCCAATTATTCCTGCTCCTTATTGATAAGCCGCAACCG
37	AB7274	5N	82.2	TTCGATTCATATTAATTGTACACAGAGTATGATAGTACAAATTAACCAAACAAATCAGAGCGGTTGGGGCAGATCATCGATAGCTTGGTCGTCCAGATCTG
38	AB7276	5N	82.2	TACAAATTAACCAAACAAATCAGAGCGGTTGGGGCAGATCATCGATAGCTTGGTCGTCCAGATCTGGATTAGTGACAGGTCCGGGCCAGCATCAAGCGCAC
39	AB7557	5N	86.5	TAAGCTTTTCTATGCATGCATAAAATATGTGTACCCAACTTCTCGTCTGCATGTTTGAGGCCCAAGGGGCCGGGCCTGCACATAAGTAACAGGAAGTGTTA
40	AB7549	5N	88.5	ACTTTTGGAGTAAGAGTAGTACCTGCGAACCATTAGCAAGTGCCCTCGTGACACCACTAGGTACCGGCTTGTGTAGACGTTGGCCGGCAGGGTAGGCATGT
41	AB7550	5N	89.5	TCTGTGGAAAAGAAAATGACCCTACTTGCCAGTTGGAGTGAAGCATTCGCGTACTGGTGGAGCAATAAAACAGGGTGAGCAGAGCTAGCAAGCGCGTCAGC
42	AB7575r	5N	97.7	TCCCTCAAGAAAAAGCCGCCTGAATAACCTTGTGATCAACTCTTGAAGACGGATGCTATGGATAGTAACTAGCAGGCAGTCAGACGGAATGAGTAGAAGTG
43	AB7548r	5N	100.7	ATCGTCTGATGCGTGCCGTCACTTTTGGAGTAAGAGTAGTACCTGCGAACCATTAGCAAGTGCCCTCGTGACACCACTAGGTACCGGCTTGTGTAGACGTT
44	AB7581r	5N	101.9	CAGAGGTGGTGAGGGAGGCCCTGAATGCAATTGGTGATCTGAAAGCCCCAGGGCCGAATGACATGCCTTCGATATTCTACAAGAAATTATGGGACACGGTT
45	AB7722r	5N	103.2	GCAAAGTTGAAGAAAAAAGCAAAAGTTAGGGATATGAGAAGAAATCAAGACCATCTGTCGGCTTAGAATTCGTGAAACTGCAGCGTTCCTGCACTAGATAA
46	AB7275r	5N	104.4	ATAGTACAAATTAACCAAACAAATCAGAGCGGTTGGGGCAGATCATCGATAGCTTGGTCGTCCAGATCTGGATTAGTGACAGGTCCGGGCCAGCATCAAGC
47	AB7670r	5N	105.1	AGTTTTCAAGTTCACTTGTTTACTATGTTACTTTCTTACTGAGTGTATGATCTGCACCATGAAACAATTGAAATCAGGCTCCTGCAGTAGTTTACATACAG
48	AB7561r	5N	106.5	AACCAGATTGCAAAACCAATCTACTCCAATTATCTCTGCAAGGTGCAGGGTGAGTGTTCTGTTTTATGGGTCAATCACCCAAAAAACATATAGACAGATGA
49	AB7558r	5N	106.5	GCAGGAAGAAAATGTAATATGCTGATAGATATTGTATCTTGCATTTAACAGAGCAAGGTATGTTAAATATCCCAACCAGATTGCAAAACCAATCTACTCCA
50	AB7559r	5N	107.2	AGAAAATGTAATATGCTGATAGATATTGTATCTTGCATTTAACAGAGCAAGGTATGTTAAATATCCCAACCAGATTGCAAAACCAATCTACTCCAATTATC
51	AB7564r	5N	107.5	AACAATAACATGACTCAAGTAGGAATCGACGTCCAAAATCTGCTTCAACTGATAGGCAAATACAGCAGGATTTGAAGAATCATATGGTTCAGAATTAGTCC
52	AB7771r	5N	110.4	TGGCCTCGAGGTGCTCCTCGTAGTGGGCGTAGACGAAGCGCTTGACCTCGTCCATGAGCGCCGCGTCCACGCCGTGGTTCTCCACCTGCGATGCGATGCGA
53	AB7770r	5N	110.4	AGGTCGGAGGCGTGGAACCTGGCCTCGAGGTGCTCCTCGTAGTGGGCGTAGACGAAGCGCTTGACCTCGTCCATGAGCGCCGCGTCCACGCCGTGGTTCTC
54	AB7772r	5N	111.1	AAGCGCTTGACCTCGTCCATGAGCGCCGCGTCCACGCCGTGGTTCTCCACCTGCGATGCGATGCGATGCGCGCGGCGGATCGATGAGCACGCAGGCACAAT
55	AB7774r	5N	111.1	TGCGATGCGATGCGCGCGGCGGATCGATGAGCACGCAGGCACAATAATTTCTACGAGGTTGCATGCTAGAAACCGCTACAGGAATTACTGCAGGATGTGTT
56	AB7646r	5N	113.5	TAGCTATCAGGAGCCAGCTGATGAGATCAGCGCGCGTTGGCACTGCGAGGACTCGCGTAGTTGTACTCGTACTCATCTGCGTACCTGTTCTAGACCGTAGC
57	AB7645r	5N	113.5	CGCGAGAAGAGATGTGGCGCGCGTCGGGTCGGGCGGGGGCTTCCTAGCTATCAGGAGCCAGCTGATGAGATCAGCGCGCGTTGGCACTGCGAGGACTCGCG
58	AB7635r	5N	114.5	TTGATCATGCGTGCACCTCCCGTGTTTGTGGGCTTGTGGCCAGCTTTAGGTTTTGATAAAAAAAAAGACGCAAATACAAGCTCCCATCAGGCTTTTAGGTC
59	AB7678r	5N	117.6	CGGCGAGCACAGCTGTAGGCTTGTAGCAAGAAGCCAAACACTAGCCAAGAAAGAACTCAGTGGCACATCTAGGGGCATGACAAACTGTAGCCACCATCCAA
60	AB7603r	5N	119.4	TGCTGGCAGCTACCCAGATAGCTGGGGAATCCGGAAAGAAATGGTTCCAGTGAACAGCTGACGCTGTCAGGCAGTTCCTCTGGCTTTTTGAGGTTCTTCTT
61	AB7723r	5N	121.1	AGATAATATCTACTCCGGTTGTTTATGCACAAACAAGAGAGGACACTCAAGCAAGCCCCAACACGGCCTTGTGCAGTTTGAGCTTTGAGTGATGCTCCAAA
62	AB7730r	5N	122.7	GGAACACACAGATCAACTATGTGGCTCATGTGTTGCCAGAGAGGTGCATAAATCATACTGGCTGACTGGCAAACCAACTTGCTCCAAAACATTGAGGATTA
63	AB7743r	5N	123.9	GGAATACTTTGGTTACTTCTGTTCGACGCTATACTCCTCCGAAGAGGTTATGTAATAGGTGTGTTGTGTATGCATGGGGATGGTTCAACCATGGATCGAAC
64	AB7735r	5N	124.4	GTCCAGGTCCATCCCCGCGGGCCACAGCTCGCTCTCGTCGTCGACGGCCGTCATGTCCTCGGCCCCAAACTCCAGCGCCGACTTGTCGTTGCTGTCGGCGT
65	AB7733r	5N	125.7	GCACCTTATAATCCGTCGGAAACTTTGGTTATTTAGTAAGTATGAACATTATGCGTAATAGTCGTTAGTGGTGTGCTTGGTATGGAGCGTTGTTTTAACTG
66	AB7749r	5N	127.5	TATGGCAGTACACAGAATCCAGAATACCGAGCTGAAAGTTTGGAAAAGGGGCAAAGAAAATTTTAATACACCGGAGCTCGAATCCTGGATGGACGACCCTT
67	AB7780r	5N	130.7	GCGAGGGGGGTGGTAAATAATAGGGCGATTGAATACTGATCGTGGGCCTTTCCTTGACATCATCGTGCCTGTCCGGATCTAATTGGCTTTTTCTCACGCCA
68	AB7815r	5N	132.1	AGCCCATAAAGCAAAATGACTAGGAGTCTAGGACGACTGGGGCTGGGGACGCCGCGTGCGCGATTGACGGTCTAAAAAAAGTTTTGAGATCCTCTCAAAAG
69	AB7859r	5N	133.9	CCGTTGTGGACAAGAGTGTCCTGGATGAGCTTCTAGGTTGCAAGTTTTTCGACAAAGTGGAGCTTCTAGAGCTAGAAGCTCAGTATGAGCCTGCAGGCGAA
70	AB7807r	5N	134	CACTAATCACAGTTGGGGCTGAGCTAAACGATAGAGCGACGAAAACACACCGACCCTGATTGTGACTTATGGGCATCCATGAAGTTCAAGATTATCTGCAG
71	AB7809r	5N	134.7	CAGCACTGCAGCAGATAGCTAGAGTGCGCAATGCATGCATGAGCTGGGGTCGATTAGGTACATGTACAAGAACCGCTAGTACTATACACCAGCAAGGACTA
72	AB7802r	5N	139	GTCTGCAGTGCTGTGCGCGCGTCTTGCCACTGGTTATTAGAGAGTGAGGCGAGGCGCGCGGGCGGAGGCGGGCAGGCAGGCTGGTGGTGGAGGAGGTGCTC
73	AB7832r	5N	141.3	ATCGCCTAACAAGCAATTACGAGGCCTAAGGTTGTTAGCTCAGTCGGTCTAGGTGCAACCGGCGGCACCCGCAGGTGGGGGGTTCGAACCCCCACCGGGGC
74	AB7837r	5N	142.4	GCAAATCGTCGAGCAGCCGGCGTGCGTCCTGTTGCCGCCGGTCAGATGGCTAATGTCCTGGTTGTGGTGGGACGTGTTGCCAATAAATCGATTATTTACCA
75	AB7871r	5N	145.6	TGGTACCGGCTCTTAGGTGTGCGGTGGCAACACTACAAGTTCATTTTTTTTCTGGTGGACAAAGCACCATTGTGTTGACTAACATTTTCATTGACTCTGTG
76	AB7893r	5N	146.8	TTTTGCTATGATAGTTTCAGGGCAGAATGCACATTGCTGGAATGGCTATATGTTACATGTGTTCAGACCTGGACTATTCTAAGTTAAAAAAAAACTGATGG
77	AB7878r	5N	147.6	GGCGCAGGGGGAGGAAGCAGAAGCAGGTGAGAGAGAGAAGCCTCTTGATTCCCTAGCACATCGAAACGCTGTCTGGTTCGGTTTCTCTTCGTTGTTTCTGC
78	AB7925r	5N	151.5	CGGCCGGAGCTGTTCGCTCGCCTTGTTACTCCGAGATTTTTGTGAAATGCTCCGCTTGCTCGCGCCAGTTGCTGTTCATTTCTGTATAGCCGTCAGCCCGT
79	AB7944r	5N	153.6	TACTCTTATGTTTGGATTTCTCAATTGTTAGCTAGTTATTATCTGCAACCCAGAGTTAAACGCTTTATCAAGACTGATAATCAAATTGCCTGCACTACGGC
80	AB7953r	5N	154.4	GGCAAAGCCCTCTGTCATTGATCAAGACTTCTATCAAGCACCATCATGTCCGTTCCACTCAGGAAACACAGGACTGTAGTCAGTCAGCCAACATACACCCA
81	AB7954r	5N	154.4	AAGCCCTCTGTCATTGATCAAGACTTCTATCAAGCACCATCATGTCCGTTCCACTCAGGAAACACAGGACTGTAGTCAGTCAGCCAACATACACCCAGTAA
82	AB7955r	5N	157.4	ACTACATAACTACATAAGCTTGCAATGTGCGACCAGGTCAACAGGGCGAGGTTCAAGTTACCGAGTTTCTTCTGTGTGTACTATTCAGGCACACAAATCCA
83	AB7957r	5N	157.4	CTTGCAATGTGCGACCAGGTCAACAGGGCGAGGTTCAAGTTACCGAGTTTCTTCTGTGTGTACTATTCAGGCACACAAATCCATCAGCTGCAGAAGGACGT
84	AB7965r	5N	160.5	GAACATGTGGGAGCCCTATGGTACCTTCAGAATTCAGAAATGCAGGAAAGCTAGAAAAGGTGCCGAGAAGCGCAAGCAATGTTGGACGTTACCTTACTGCA
85	AB7975r	5N	162.3	AATTGGGCACTGCACACAAATCTATTCGTTTAAAATTAAAGACAACTAAGTCATTCCATGTTTTATTGTCCAACGCAGATATGCAATCCGGGTAACCTATC
86	AB7996r	5N	165.5	ACAAGGGCCCGGAAAGTGCTGCCGGTGTACGAGTACGACCATGTATACTGGCTGTCTGAAAAGTCAGGATCGGAGGAAGCCGTGCGAGGGGGCCATGCGTT
87	AB7995r	5N	166.3	GTATGCCTAATTCCTGGGTGTGCATAATTTTCAAGTGACCAAAAAACACTAGCCGCCCCTTAGTTACTTGTTTAGTTATGTAATAAGACCTGACAGCTCTC
88	AB8002r	5N	168.7	AACATTCCCCGGGCAGATGAGTGTAGGTGCCATGGCCATGGGGTTGACGGCAGAAGCTACCCGTGCCAGCGCTGTGGTCATGCTGGATGCTAAAAGCATTG
89	AB8009r	5N	171.4	TGCACTTTGTAAGTAGTCGAAAAAAGATCCATCGGCGGTCTCTGTCTGTTTGCCATTGCATTGACTATGCATACTGTCCCAGCGCGGTTAAAGAGGAACCT
90	AB8016r	5N	173.4	AACTACGATGACACAAGTCTCAGAACATAACGCTCTTTTTCCACAGGAAACCATATTAGAATACAATTTAAATATACTAGTAGGTCCATCATATTACAAAA
91	AB8015r	5N	173.4	TTGATTTCCTATAGTAAACTACGATGACACAAGTCTCAGAACATAACGCTCTTTTTCCACAGGAAACCATATTAGAATACAATTTAAATATACTAGTAGGT
92	AB8012r	5N	175.6	GGCGTTTTCCCGTGGATCCTCGTCACGGGCATCTGCCGACCTCGACTCTGACAGGCGCCTGGAGCAAAGCTACGTGACCGCGACGCCCAATCAGATAGCAC
93	AB8048r	5N	178.6	TTCTGTCGCGATTGCGTCCCAGGACGGAGCACTTACCTAGCCTGGAGTGGATGGAGGGATGTCACGTCGAAAGACCCTGTTGACGCTCGCCCAACCAGAGA
94	AB8043r	5N	178.9	ATTCTCTCTGTCGAATTGGATATGTTCCTCAAGAAATTCAAGCGAAATTTGGGAAGAATTGAAGTCCATTCTTCTGATCTTAGTCTGCACTCTGCAGCTAG
95	AB8035r	5N	180.4	TTTTCTATGTCAGCTGAACTAAACATTGTTATTAGCAAACAGCTACAGACATCTCAGAATTCTTGAATAAAGAATGCTTTGCCAGAGTAAAATGGGAGGCT
96	AB8031r	5N	181.5	TCCTTCATGTCCATTCTGAAAACTGCAAAGCTGATCAGATTAACGCATAGCAGATGCCTTAACGATCCGTTGTATTTTGTGAAGTATGGTCCCTGGTTTTC
97	AB8121r	5N	186.7	GAGCAAATCTCAATCTTATTTCATGACAAGGCAGATGCAAACTCCTCGTGGCAATTTTTTCGGGACAATGATTCTGACATTCATACTTGAACACCATTCTG
98	AB8114r	5N	188.7	TGGTCCTGAGACAATTAGGTAGTACTACAAACGAAACACATCACAAAGTCCAATGCAAAACAGAGGCCTCTGCTGTAGCATCAAGCCAGAAGGCTCTAGAA
99	AB8115r	5N	196.4	GACAATTAGGTAGTACTACAAACGAAACACATCACAAAGTCCAATGCAAAACAGAGGCCTCTGCTGTAGCATCAAGCCAGAAGGCTCTAGAAATCGAAGCC
100	AB8116r	5N	196.4	ATTAGGTAGTACTACAAACGAAACACATCACAAAGTCCAATGCAAAACAGAGGCCTCTGCTGTAGCATCAAGCCAGAAGGCTCTAGAAATCGAAGCCACCG
101	AB8119r	5N	196.7	ACAAAGTCCAATGCAAAACAGAGGCCTCTGCTGTAGCATCAAGCCAGAAGGCTCTAGAAATCGAAGCCACCGTCGAAGCCGCCGCCGTCGTCGAACCCGGC
102	AB8117r	5N	197	AAACGAAACACATCACAAAGTCCAATGCAAAACAGAGGCCTCTGCTGTAGCATCAAGCCAGAAGGCTCTAGAAATCGAAGCCACCGTCGAAGCCGCCGCCG
103	AB8113r	5N	199.5	AATACATATACTGTCTCTGCAGCATCATATTTACATTACCATCGCATCAGGCAAGATGCATAATTTGATTTGGTCCTGAGACAATTAGGTAGTACTACAAA
104	AB8118r	5N	201.7	AAACACATCACAAAGTCCAATGCAAAACAGAGGCCTCTGCTGTAGCATCAAGCCAGAAGGCTCTAGAAATCGAAGCCACCGTCGAAGCCGCCGCCGTCGTC
105	AB8129	5N	217	AGAAATGCGCAGTATGGCAAGCTCACGCATCAACCATCCCAACAGGCCGTAGCGCGCACAGGCCTAAGCATAAGCAGTAACCTCTGCGATACCAGCATTGC
106	AB8156	5N	223.7	GAATTGGAGATTAAGATTGGTAGTCTCGATCGACCAAGTACTTCGATCATAGTTTGCATTCGTCAATAATTGATGTTTGTTGCAGTTGGGCGGGCTGATTG
107	AB8153	5N	225.6	TTCTCAGATGAAACCATATATGATTTGCTCATCTCATCATTTCCTGACGTACGCGTGCAGATCGCGTGGGTGGGGATTCCGACTCCACCGGCATGGCTACC
108	AB8159	5N	228.1	GCTCAGGCGGCGTTTTACTCTCTTGTCTGTTTTTTAGGTAAAATTTTACTTTCTTCCTGTTTTAGATTCTAGTCTGATGAAGCAATTATTCATTCCGATGT
109	AB8160	5N	228.1	AGGTAAAATTTTACTTTCTTCCTGTTTTAGATTCTAGTCTGATGAAGCAATTATTCATTCCGATGTAATCCTGTCGTCCTGGCGACGCGAGCGAGCTGTTT
110	AB8161	5N	232.8	GTCACTCGCTCACTCACTGTTATGCTGTCTGTCTGTTAGTTGGTCCTTGCCCGAGAAGAAGTCCAGGACCTGCAGAAGAACCCTGAGAGGTTTCTTCATGA
1	AB8167	6K	0	CATCAACGTCGTTGCCATTGTCCATGAATCTCTCTGGTATGAAATCATCTAGGTTGTCCCAGCAGGCGCTAAGCCTGCCGATCGCCCAGGCATTGACCATC
2	AB8165	6K	0	CCCTTGACATCAACGTCGTTGCCATTGTCCATGAATCTCTCTGGTATGAAATCATCTAGGTTGTCCCAGCAGGCGCTAAGCCTGCCGATCGCCCAGGCATT
3	AB8173	6K	5	AGGGCATCCGTCGCCTTGCTTGGCCTGGTGGGATCGTGTCGATGATCACCGCCATGAGATATATCGTGTGTCCTTTATTTTCAGATGGCCAGTACTGGAGG
4	AB8175	6K	7	GCTCTTGTCTATATGTGTGCGGTTCGCGTGTAGCCGCAAACTAACTTCCACGATTCAAAGTGAAAGCAGTCTGTTTCTCTACCCTGGGCCATGGCAGTCTC
5	AB8186	6K	11.5	CATGTGCTGGCCAAGACTCGTGTAGCTCGGGCCTGCTCTACTCAAGTGCTACCTACACGCAGAAAGGTTTGCTGTTTGGCCCCATGTGCTTACACTGATCC
6	AB8202	6K	16.1	CTCCGCGGTGACAACGTAATCTCTCGCGTTCTCCACTCCATGCCCCCCAGTCCCTCTCGTTAGTCCCTACTTTCTTCTCATTGCAAGATCCCCCGTTTTCC
7	AB8251r	6K	19.1	CAGATGGCGCAGAGTGCGGCAGAAGCATCCGAGACACCGCTACGATTTTGCATCTACTACTATACTTCTCATCCACATTTCAGACAGATGAAACAACAGTG
8	AB8221	6K	24.2	AAATACTGAAGAGAAAGGAAAGTGCATGTGTGTATCACAAGCCACTCCATTGAGAATTTGAGATGAGATGGAATTATGGATGACTTACGCTTCGAGCTCCT
9	AB8217	6K	25.9	GAGGCTGAATGAAGGCTTTTCCTTGTCAAAAGTTGTGAAGGGTCCGATGATAATTTAGCACTGTTCCTTCTGATAAATTACCCAATAATACCCGGAAGCTT
10	AB8271	6K	29.4	TCGCATGCAGGTCACGGTGGCTCTCTACGTGTTTTGTAAGTCATGGCCTCTATCAGCTGATAAGAGGTTGCATGCTGCAGCAATTCTGCTTTTCATCCCTG
11	AB8276	6K	30.2	CACATTGCAGAAATTTAATCGACCAAAAATCACCCAATGCTCAACCATCCAAGAACAATGATCCAAATGTTCACCATCACCAATCAATTCATGGAAAGTAG
12	AB8277	6K	30.2	CATTGCAGAAATTTAATCGACCAAAAATCACCCAATGCTCAACCATCCAAGAACAATGATCCAAATGTTCACCATCACCAATCAATTCATGGAAAGTAGTC
13	AB8318	6K	35.4	CCAGCAGGGCCTCTCTCTGCTTCTGCTGGGTGTCCAAGGTAACTAAAGGGACCTTTTGTTGGATCAAAAGTACATAACGTAACTGCAGGTCTGCGAGGTTA
14	AB8304	6K	36.7	CTAGCTGGTGGATCAAAACAGATCCTTCGTTGTATAAATTGTAATGTCGGCCCATTCCCGTATTTCAGATTCCACAGTCACTTGCCTACTTGTTTACTCCT
15	AB8348	6K	46.8	GGACTTCATCTCAGGAACGTGCGCATGCTCGACCGAAGCATCTTTTCATACTTGTCGAGGTCACTCTCGTAGCGGGAGGGCTCACCATAGAAATCCGAGTC
16	AB8460	6K	53.7	GTGCCGGTGGTGCAATGGAATGGTGGTGCCGCCGCCGGACGACGGAAGAACCGCTGAAACAACAGGACAGAGCAGAGGGAGTGAGCGGGTTACTAACACTC
17	AB8383	6K	55.6	GATGTTTCGGCTTCATTTACTGAAGAACTACTGTAACGAGGCGAAACTGACGAAGCTCGGTTTCCTAGCATCTCCGGCTTCACCACTGTGCTAGTTCATTT
18	AB8403	6K	56	GTGCGGGGAAGCCGGCGCCGGGACTCAGCGAGTCTACGTTGTGGCGTGGCGGGCATGCGCACTGAGCGGTCAGAGTGCGTGAGTGGCACCTAGTGTGGCGG
19	AB8388	6K	56.6	TGCAGGATTACCTCATCACTATATTACCTCCGTGTGTATGACTGCTCATCGGGCGACATTCTATATTGCTACCATAATATGCAAATACAAAAATGTACATA
20	AB8451	6K	57	GGCAGTGGCCAGCGCCGGTGAAGATCCCACAATCTCTGGTGCAGGGTGAGTGATGGGTGCATCCAGATGCGGGGAGGCAGGGACGGTGTTGGAGAAGAGCT
21	AB8496	6K	60.8	CAAAGGCAACGAACCGAAACAGCACACACATCGCATGAGTAGAGGATCCCATTTGTGATCGGGTTAGTGAGTAATGAGAGAGAGAGGGGAAAGCAGAGCAT
22	AB8493	6K	60.8	CCAGGATGATGATCTGGCTCGGGATTTATATCTGCAGCTTCCAATTAACACCTAGAACTTACTGAAAATTTTATCAAAGATGCTATAGGCCAAAGGCAACG
23	AB8527	6K	65.1	CTTCTCGTTTGCGTTACCGGTGTACAGTGTTATCTTTTCAATCTACACGAATTTTTTTTATCTTTCTTATTGTCAAAACTATAAAAAGCTAACCGATATAA
24	AB8540	6K	67	AAGAGTGACGTACGGCCCCTCCCACGTGAAAACGCGAGCACAATTAACACTTAACGATGCAGATCCTCTGCACCACTACTTTCCACTCCACACTTCACTCC
25	AB8576	6K	70.5	AGGTTAATGGTGTTGCCGGGAATTGTGGAGACAGGGGAATGGAGCAAAAACTTTTGGCGGGTATTTGACTCGAGCGCACGGGCGGAACCTTGTCTTCAAGC
26	AB8611	6K	71.5	AAAGAACCGGATCGAGTTAGGCAGAGATCATGCGTTACAATTACAGTGAGTTACATTCACGGAGCTATCAAGGCGACGCTATCAGACTATCGCTGTCGATC
27	AB8618	6K	72.7	TCCCCAATCCCCATCACCATTTGATAAGCTATTGAATGCCTTCCATCACCGATCTCTAAGCTTGACGAGCTTGCGTTGATCCGCCGGAGATGAATTGAAAA
28	AB8616	6K	72.7	CAATAACTTTTTTTCCTTATAATGTTTATGTTCTTGTAGATCAAGCAAGAACTTCTTGTGCTACCAATCTATCACCATGCTAGCTAGGGACAGGAAGTTTG
29	AB8607	6K	73.7	TTCGTCCCCTTCGACGACGCCATCGCCTTCCACAAGGTAACACTACTTGTGCTCTCTCTCTCTCTCTCTGGTCTCTGCGCACTGCAGCTGACACGTGGGCC
30	AB8608	6K	73.7	CCTTCGACGACGCCATCGCCTTCCACAAGGTAACACTACTTGTGCTCTCTCTCTCTCTCTCTGGTCTCTGCGCACTGCAGCTGACACGTGGGCCCCGCGGC
31	AB8593	6K	73.9	GAACCCAAAGCCAGAAGCCCCGAGATCGGAGAAGCGTACGGGAACAGCAGTAAACAATGAGGCCAGGAGCAGGGTTCAATGCGACAGCGCCGGCGGCGGCG
32	AB8592	6K	73.9	CATTTCTCTATTGCCATTGAGATGTGTAGGAGCATGTAATGGTCGTTAGCAACTTAGCATTGTGTAAAGATGTACAAGATGATCTGCAGTTCTCAGGCACA
33	AB8642	6K	76.4	GGGCTTCCGTACCCTTATCTACGTACCTCGATCTCTAGCTATTGGTAACTTCGTATTATTGGGCGTACGTACGTGCACCGGCCTTAATGGAGAAAACAAAA
34	AB8630	6K	76.4	CTGCTTGGCACGGAGCAATTGGAGAGCCGAGCTGAGCAGGGCAGGGCAGAGCCGAGCGCCCGAGCCCCACCGCCCTTGTCCCGTTCCCGAGCCTTCCTTGC
35	AB8629	6K	76.8	ATCAGCCCAAAGAGCGCAGAATCGAAACGATCGACCACCAAACGATCATCTCCACCAGCACATAAATAAAGAGGTGCCCGATCGACTTCCTCCTTGCCCGT
36	AB8624	6K	77.7	GCGCATGGCCGTGTCCAGGCCACGCACGAGTCAGTCAGCGTCTCGACAGCCTCGCCGTCGACGTCGCATGCAACGTTTTGCTGTCCGAAACAGCGACGGTG
37	AB8647	6K	79.8	GTGGAGCTCAGGGTGCGCGAACATCTTCAGGTAGTCCCTCCAGTACCTGATGCCGTCGACGACGGAGAAGAAGCCCGTCCCGATTCGGACAGGATCCATCG
38	AB8665	6K	79.8	ATGAGGCGTACGTTCAGTTCCACGACGAGTGCTGGGGCGTCCCCGTGTACAGCGACAAGTATTTACCGCCACATTTCTCCTCGAATTTACCTGTAACAGTT
39	AB8651	6K	79.8	AAGCGTTGTTAATTCCACTTTGTCATTTGGCAACGAGATCTTTGGCAACATCCGACATATCATTAAACAAGCGTTGTGTGATAACGGTAGTGAAAACAAGA
40	AB8518	6K	81.1	ACTTAGCGAATTGCGAACACAACCACCTGCAGTCCTGCACGCCATTCCCCCTTGCAAACTCTGTGCCGCGGCATCCTGCAACATACCAGCACGTAAGAATA
41	AB8677	6K	82.3	TCTTCCAAATATTTACACAAAACACCCTAAATTAGATCGTGATTACTAATCGCGATCCGATTATTTACATTATACCCCCTCAAATTAATCGGTTACTTGCA
42	AB8714	6K	84.9	TGCTTCATCTTGTTTACCTTCTGTTGTTTGATTTTACGCACGATGAATGGCCCACCGAGTGACAGAAGCAAAAGACTTGTACCAACAACTGGCGCTATCCA
43	AB8712	6K	85.2	TGCTGCAGTAGTAACCCGTGATTTTGGTTGAAATTTTTTTGCTTCATCTTGTTTACCTTCTGTTGTTTGATTTTACGCACGATGAATGGCCCACCGAGTGA
44	AB8706	6K	85.2	ATGTTCTCTGTCTCGGGAGCCTCCGTTGATCTGCAGGCAATAACCAGACACCAAGCAACATGAATACAACCACAACGCGATGATCTCGCACCAAGCCACCA
45	AB8693	6K	86.8	AAAACTCTCTCGGGCGTTAGGAAGCAACTTTTTGATGGAAGAACAATTTTGTCCGCGTACAAAGATTTCCAAGGTAGAATAAACCAATGGAATAAGCTATG
46	AB8720	6K	87.9	TGGCCAAAAGCGTTCAGATTAGATGACCATCATCACATGATTCCCCAATTGCTACTATAATCTATACCTCGATCATCGAGTTGCTTGCACACAACGTCCTC
47	AB8724	6K	91	CTCCGCTCCAGCCTGCCGTGCCGCCGACGCGCCCTGCCGGGGTCCTCCATCTCATTTCAGAGAAAATTCAGCCTCGTCTAAGGAAACAAGAACAGTCTTTT
48	AB8736	6K	93.5	CGCCCTTCCTTGCGCCCGTCGAGGAAAAGGGTGCGCGCGTGTCGTGAAGATAAGCAAGCTGAAGTGCATGAAAGCGAGGAATATACCGCTAAACAAGCTCA
49	AB8297	6K	95.7	AGGCCCACAAGACCCAGCACTCGTGTGAACGGCCCGGAATGGTTGGTATAGGCGCTTGCACGCGCACTCGGGCATGGCCCATGTAAGAGAGGATAAATACA
50	AB8300	6K	97.1	GTGAACGGCCCGGAATGGTTGGTATAGGCGCTTGCACGCGCACTCGGGCATGGCCCATGTAAGAGAGGATAAATACACTACTTGATGTGAGGAGAGGGTAT
51	AB8299	6K	97.1	AGCACTCGTGTGAACGGCCCGGAATGGTTGGTATAGGCGCTTGCACGCGCACTCGGGCATGGCCCATGTAAGAGAGGATAAATACACTACTTGATGTGAGG
52	AB8301	6K	97.1	CGGCCCGGAATGGTTGGTATAGGCGCTTGCACGCGCACTCGGGCATGGCCCATGTAAGAGAGGATAAATACACTACTTGATGTGAGGAGAGGGTATGATGT
53	AB8298	6K	97.1	CCAGCACTCGTGTGAACGGCCCGGAATGGTTGGTATAGGCGCTTGCACGCGCACTCGGGCATGGCCCATGTAAGAGAGGATAAATACACTACTTGATGTGA
54	AB8742	6K	101.2	GTCCTTGAACAAAGCATAATAATATGAAGTAATTACTCCCTCCCTCTCATCATCTCCGAATTCCCGTTATGCATGCTTATCAACACAGCTCAACACCAACT
55	AB8746	6K	102.8	TCAGGGAGGCGCGGCGACACGAATGGATCGGAGGAGCGGAGAGGAGGAAGACGAAGCATGTATATATACCAAGCTCCGATCCTCTCCACTGCAGGTCTGCA
56	AB8784	6K	108.4	TAACCTGAAGTAGGCGGTCTAGCAGGCTGAAGCGGGCAATTTGTGATGGGGTTAGAATAGATGAACTTGCAAGACCGGCACGGAGGTAGCCCGGGCTGGGA
57	AB8782	6K	108.4	GATTAGAACCAAATGTGGCAGTTGTATATGGTTATGGTGCTGTGTTAACCTGAAGTAGGCGGTCTAGCAGGCTGAAGCGGGCAATTTGTGATGGGGTTAGA
58	AB8780	6K	108.4	GAGATATGTATCATGAAAGGATACATTGCAGAATATATCTTTGCATTTACTTTGGATATACATACATCTGTCGAAATGCTTACCAGATTAGAACCAAATGT
59	AB8768r	6K	121.9	GCCATCCACCACTGCGTGTCCCTCGACCACCCCGACACCCAGACCAGGGCCTAGATTGGCCGCGTCCGCGAGCTCGCTCACGACAACGAGGACTGTGTCGA
60	AB8762r	6K	126.7	GAACCTAGATCCTTGTGTTGGTAGACTAATCGTAAGGAGTGACCTGATGCGCTTTGATCTTGATTGCTTGCTTGCCGCTCCAGAACTCTGTTGGAACCTGC
61	AB8790r	6K	129.7	AGTTATATGATGCTAATAATCTGATCAGCGAGTGATGCTAAGCACAAGCACGGGGGTGAGTGAGGACGTGGAAGCTCCCGCCGCCTACCAACCTTGCCGGA
62	AB8794r	6K	131.8	TGCAGAAATAAAGTAGCAAAAAGAAATGAAATCCAATTAGATAATACAAAGACAAAGGAGCAAAGCTATAGAGATCACACAGTATCCTAAGATGACATTCA
63	AB8800r	6K	133.8	AAAGTCCGTGGTTGCTTGCACCAGCACCAGCACTAGCTTCTAGCATAGAGGTAGACCACTGAGACCAGCTAAATTAAATAAGAGTACATCATTAGTGCTCC
1	AB8823	6N	0	ATTACTCCTAGAACAACAACAGCAACTACTACTACTACTATGACCGAATCATTGATTGATTTCATTCATCATCATACCGTCCTCACCTCACCTTACGACGT
2	AB8828	6N	4.7	AAAATACTAGCCTAAGGCAAGGCACCGGTGCCTTTGGGCCTTTTTCTAGTAGTGGTTGGTTGGAAAATGGCAAATTTGAAGCAGTTGAGATACATCATATT
3	AB8832	6N	6.7	CTCCATCCGCCAGGTCAAATCGCGGCCCGATTGGATTTCGAGCTCCTATCATCTGAATTTCTCACCAGTTGCTGTTCCCTTTCTGATTGCAGGTGATCAAT
4	AB8838	6N	9.1	CGACGTGCCGTGGGAGTAAGTTGTTCTTAATTAATTGCCACAGTGGCAGATGATGGAGATATGTTGATGAGGTCGTACGTTGGTGCTGATGAGCTAATTTG
5	AB8839	6N	9.1	TGGGAGTAAGTTGTTCTTAATTAATTGCCACAGTGGCAGATGATGGAGATATGTTGATGAGGTCGTACGTTGGTGCTGATGAGCTAATTTGGAGCGTCGAT
6	AB8842	6N	11.5	TGCAGCAATGCAGAAGGTATCTTCAGGAAAATTATCTCCTTGCAAGTAATAAAGTCCAAATGCTCCAAAGCAAGGGAATTGGAAAGAAGGCACTCTAATTC
7	AB8846	6N	13.1	CTCGGCCAAAACTCCAACTAATTCCTCACTGCAGTAGGTTGATGTGCTTGTGCTTGCAATGGGTGATTTTTTTTTAATATATATCTTTTGTGCTACCGCGT
8	AB8849	6N	13.2	CTGAGGCTCTGAGCTGATGAAATCTGCAAGGACACAATATCCTTTACATTATGAACTGCGTGTTCCTTGGTCGTCGTCCTGCAATAAAAAAATGAACGTGG
9	AB8848	6N	13.2	TCTGAGGCTCTGAGCTGATGAAATCTGCAAGGACACAATATCCTTTACATTATGAACTGCGTGTTCCTTGGTCGTCGTCCTGCAATAAAAAAATGAACGTG
10	AB8850	6N	13.2	TCCTGCAATAAAAAAATGAACGTGGTTACTAGCTAGTTGGTGCATGAGAAATCGAATTCGAAACACTCCAACTGGGCTCAGGCTTAGATGACCAGGTCGGA
11	AB8893	6N	23.8	AAATTTTTTATTAACAAAGTAAAGGTACTTTTACATACAACCCCCCAGAAAGGAACCCCTCAAGAAACAAAAAATTACTCCTAAGTCCTCTGGAAGGGCAC
12	AB8940	6N	30.5	CAGCGAACTTGGAAGGCCGTCCTTGGGCCACAACCGTATGGCTTCACAGTTTCTGATCCATAATCTCTTGAGGTTGGGAAGTCGACTTAGCCCTGCAGGCA
13	AB8943	6N	30.5	TGGAAGGCCGTCCTTGGGCCACAACCGTATGGCTTCACAGTTTCTGATCCATAATCTCTTGAGGTTGGGAAGTCGACTTAGCCCTGCAGGCATGCCCTGCA
14	AB8942	6N	30.5	TTGGAAGGCCGTCCTTGGGCCACAACCGTATGGCTTCACAGTTTCTGATCCATAATCTCTTGAGGTTGGGAAGTCGACTTAGCCCTGCAGGCATGCCCTGC
15	AB8977	6N	35.5	CCGAGCTGTGGAGGCAACATGCCAAGAAATGGTATGTAAGAAAGGTCGAGATGTTTCAGGTTCTTAAAAGAGCCCAAGAACTCTGGAACATGGCCGGTTGG
16	AB8936	6N	35.8	CTGAATCAACTCCTCAGTATCCCACCAACAACGGTCAGTGCAAGTGGTTATACGTATGGTTACTCTCCGATTAGCTGGCTTAAGGGACATGTGGCCAATCT
17	AB8952	6N	43.1	AGGGAGGAACTTTTTGGTGGAAACATCAAACAAATGGATGGACACTATGCAATGCCTGAAAACTACTGGCAAGGAAAAGCTGATCATAAGTGTTCGTGCGG
18	AB8950	6N	43.3	GTTAGTTTGAGTTGCAATTGGTTCGCATCCAGTAGCAGTCTGGTCAGTCTGAGTTGCAACTCGTTCGCGTCCAGTTGCAACTGGTTCACGTTATCAATTCT
19	AB9005	6N	45.3	TGGTTCGTATTCCCAATTTCTTCTCGCCAAAAAAAAAGATAGAGATTGAGAGGGGAAAAAAACAGAGCAAGAATATATGAAGTCTAGTTCTTGAGCAGGGG
20	AB9111	6N	50.5	GACGATGCGCTTGCAGAATTCCGTTTCGGTCGAGCTCGTCTGTTTTTGCTCTTTCTCATCCGATAACTCCGGTCCGCAGCGGCTTCAGGCGAGAACCGCGA
21	AB8971	6N	51.8	TACAAGAAATGTGGTGATCTATGACGAAAATTTTACGACATTTTTAAAGAGCGTCACATATGCACCCAATCTGATCAGATCAAACGGCGGTTCACTGCAGA
22	AB9137	6N	53.2	AACCCAAGATCATCGCAACACTTTTGTTCATACGCTAGCCGTCGCCGAGCGATCCGAACCTTCGCGCCACCCGACACTGTGCCCTGCCTGTCCCAGCACCA
23	AB9109	6N	54.9	CTGGTGGATCCATGGATCTCTTAAATTCCCGGTTAGATTTCCTGGAACCAACAAAGGTTGGGTACAACTCTAAATATGCCCATATCTCAATTCTCAGGCCA
24	AB9049	6N	56.8	CCTAGAACTCCAAATGGCCTCCGCGCGCGGCAAATCAGAGCATGAAGACCCACATCCACGATCAAAATCGAAGCTGTGGGCGCGCCGCTCTTGCCATCGTC
25	AB9135	6N	58.1	TTACAAGACAAATTACAACAAAAGTTACAAAATGGGACTATAATAACAACTAAAAAAATTGTTAAGAAAACTCACAAGAGTAGGCTAGAAAAATGATTCAC
26	AB9120	6N	61.5	CCATTGCCTTCCGGATCTAGACTGCTCTTAGTTCACAGGCTACAAATGAAGTTTAAAACTGTTATTTTGGATGACTTAAAATCACACTAAGCTAGTAATGA
27	AB9022	6N	62.3	TCCGGTCCTGAAAAGTGCTTCTGCTGAAGTTCAGCTTTTGAGCTTATAATTTGCACATTCAGATATTGGGACGAAAGTAACCAGTGATTAGCATCGCTGTT
28	AB9177	6N	64.2	ATCAATGCTGTATGATATGTGATGGTTGCCACGCACCGTCTGATCGATATATTTGCCGTACAAACGCTGTCAAAGACCCACATCTGGCCCGGGTTTGCAGC
29	AB9204	6N	67.5	AGACGACCCGACCCTTGCGCCCATGATGATGCCATGTCCCTGACGTTGTCGACCAGTTCCCACAGAACTTTGTCCGCGTTCCAGCAAAAACTGCCTCAATA
30	AB9159	6N	72.1	GTCAACCAGATAAGGTACGAATTGGCCGGCCCGAGATCCTTGCTTGGGCGCAACACTTCCAGCTCGTGCTCGCCGGATCCCGGCCGTCCCTCCGGCCCCAA
31	AB8964r	6N	81.7	GGGTGATTTTGTGTTTGTTAAGCTGCAGCCTTACATTCAGAAATCCTTGGCGCCCCGTTCCAACAAGAAACTATCGTACAAATACTTCAGTCCATTTCCAG
32	AB9053r	6N	83.6	ATGTCTCTCTACGAACTCCGGCTTCAGCAAAAAGAGTAGATCTAGGGCGCTAGCTCATTATATTTATATTTTAAGGAGCTCCACAAGAAGTACTTTATAAA
33	AB9054r	6N	83.6	AGAGTAGATCTAGGGCGCTAGCTCATTATATTTATATTTTAAGGAGCTCCACAAGAAGTACTTTATAAAACCTTTTTTCATACCTCCATCCTCGTCCACCT
34	AB9175r	6N	87.9	ATAAATGCTGTATCCTTTTCAAAAAAGAATCAATGCTGTATGATATGTGATGGTTGCCACGCACCGTCTGATCGATATATTTGCCGTACAAACGCTGTCAA
35	AB9144r	6N	90.5	CAATTCTTGTGTATTTCCAAGAGATGATTTAGGGCCCGTTTAGTTAGCAAATTTTTTTGGGCAAATGGACGGAGGATGGCCTGATCACCCCCAAAATCGAT
36	AB9145r	6N	90.5	TCTTGTGTATTTCCAAGAGATGATTTAGGGCCCGTTTAGTTAGCAAATTTTTTTGGGCAAATGGACGGAGGATGGCCTGATCACCCCCAAAATCGATCGGC
37	AB9143r	6N	90.5	ATGGGCAATTCTTGTGTATTTCCAAGAGATGATTTAGGGCCCGTTTAGTTAGCAAATTTTTTTGGGCAAATGGACGGAGGATGGCCTGATCACCCCCAAAA
38	AB9224r	6N	96.5	CTGATGCTCGGCAATGGCTTTGAGGAGGTCGTCCTTGAACTTGTAAACAGGGAGAGTCTTCCTCTGGTCTTGGAGCTCCCTCTGCAACGTGACCTTGGCAT
39	AB9217r	6N	98.4	TAGTGCTCTCATCTCATGCCTGTCAGCTGTTCGATCGTGTCCTTAAAACACGGCCTGTCTGGACTCGGGAGTGTCCAACCCATCGAAGAAAAAAAATTAGA
40	AB9263r	6N	100.5	ACGAAACCAGACATCACCTCAGCACAGCAAGCCCAGAACATGCGCAGTCCGTTTCAGATCAGACCAAAGCGCAGAATCAAAACGATCGACCACCAAACAAT
41	AB9284r	6N	107.8	CAACAGCCTGTTTATCCTCTCGCCAGCCCATCCAGCTCTCCAAATTAGGCGTACGGCTAGTCAAACTTGACGAGTCAGTGACACTACCCAAACTGGCTTGC
42	AB9281r	6N	107.8	AAAACAACAGTCCAGAGTACTGCAGATATGGAAATCATGCCCCATGACTTATCTAGATGACAATTTTTAACATACAAAAATGCACCTTGGCACGCCTACCC
43	AB9294r	6N	109.6	AACCATGAAATGCTGGGCGGCGTTACGCTGTGGTGATTGCATTCTAACTCAACTTGATTGCTGTGCCACTGCAGAAAATGCTCGAGTACGAGCCGGCGAGG
44	AB9304r	6N	110.5	ATTGGTTTTTGCAATCTGAGATGCCATGAGCCATCGAAATTGTTCGCTGTCTGTCTGTCATCACTGGATGTCTCCCTGAAATTCAGATTTGCCTGTGAAAG
45	AB9333r	6N	113.3	TGGAGGGAGCCCGGCTTCATCCACACCGCGTTCATGAGGAATCTCTGGCCGAACAAGGAGTGAGCACACTGCTCTTGGCACGAGACATGTCCTCTTCATTC
46	AB9312r	6N	114.1	TCCCCTTCAGTCATCAACCGGCTCAAACTTTTCGATGAGACAGCTGGAAACGGATAGCTTTTAACATGAGCTTTTAGGCCACACCGCACCAACAAATAGCT
47	AB8903r	6N	114.9	CCACTGCTCCCGTTGTAAATTCAGGGATCGACGAGCGTATATGCCGCGGCACCGCGTGCTGTCATCAGCTGTCACCTGGTTACGAATACCTAGGCAATCTC
48	AB9342r	6N	118.2	ACAATAAAACAAACCACGGCCTACAACGCTTGACCTACCGATCCGTGGAAACCAAATCACAAGGAAGCAATCAAGCGCTCCACGTGCACTCTCAAAGGAAA
49	AB9340	6N	130.9	TAAAAACAAGAGCATACGACAATCCATGGACGAACAATAAAACAAACCACGGCCTACAACGCTTGACCTACCGATCCGTGGAAACCAAATCACAAGGAAGC
50	AB9341	6N	130.9	CAATCCATGGACGAACAATAAAACAAACCACGGCCTACAACGCTTGACCTACCGATCCGTGGAAACCAAATCACAAGGAAGCAATCAAGCGCTCCACGTGC
51	AB9345	6N	135.2	ACAAGGAAGCAATCAAGCGCTCCACGTGCACTCTCAAAGGAAAAATTAAATAAATGGGGGAGACTCCGGGCACGCGCGGCGCATCAACAATCCTGGGAGGA
1	AB9478r	7K	0	GTGTGTCTGCCATGTATCGATCCGCTATGCGTACGTCTAGCACCTGTTCTAGGTACGTGCTGATGATCGTCGATGGACCAGCCACAGGGTCGATCGTACGT
2	AB9477r	7K	0	GTGTGTACGTGTGTCTGCCATGTATCGATCCGCTATGCGTACGTCTAGCACCTGTTCTAGGTACGTGCTGATGATCGTCGATGGACCAGCCACAGGGTCGA
3	AB9555r	7K	5.2	TCGCCCGGACGTTTCACCTGGCCTCCTTTTGCTATCGAGTGACTGAAAATGCATGCGGAAATGTCCTCCAGCTACCTTCTCTTCTTCCAAGCAACAAGCAT
4	AB9439r	7K	6.6	CCTTGCGTGCGTACGCTGACAGGGAGAGGCAGATGCCGTCACTCTTCTGGGTCACCTCGATGCCCAGGTAGAAGCTGAGCAACCCGAGGTCGCTCATCTTG
5	AB9463r	7K	8.1	GGTGCATCAGTTCTTGGGGCACGGCGGAAGGAAGCATGGAACAGGGTTAACTGCGATGGGCGGCTTCTCCTCACGGAAGAACGGGAGCAGAACTGCACAGA
6	AB9462r	7K	8.1	GTACCGGTGCATCAGTTCTTGGGGCACGGCGGAAGGAAGCATGGAACAGGGTTAACTGCGATGGGCGGCTTCTCCTCACGGAAGAACGGGAGCAGAACTGC
7	AB9466r	7K	8.2	TGCTTTGATCTAACTGATCAAAGCAACGTAGAAACAAATTAGTATAAGTATGACTCGTGCTCACATCGACGGCCCTCGCAGGTGTAGCTGCAGCTGCACAT
8	AB9464r	7K	8.4	GCAGAACTGCACAGATGCATTATACACGAAAGTCTTAGCCGATCTGAAAAGGACAAGCACTATGCATGCTTTGATCTAACTGATCAAAGCAACGTAGAAAC
9	AB9423r	7K	9.3	CGGTGTTGGGGAATTCCGAATGGGATCGTGGTATGGCCCTGTGAATTTTTTTTCCCCCTGCCGTTGCTGCAGATGAGCAGAGATTCCATCGCTCTGAGCCG
10	AB9401r	7K	9.3	CATTTATCTTTATAAAACAAAACAAAATACAAAATACAATCACTGAGAACGCCGCGGAGCCGAAATGCAGAGGCACGCGTAGTACGCACCATAGCACGGGG
11	AB9418r	7K	9.8	TGTGGGAATATATGTGTGAGGAGTGCCGAGAGAGACGGCATCGTCATGTATGAACCTTCAACTTGTTCTCCAAACTAAGAGGCCCTCGTGCCGATCCTGAT
12	AB9419r	7K	10.3	CAACTTGTTCTCCAAACTAAGAGGCCCTCGTGCCGATCCTGATCTCCTCCCAATCCCCTTCTTGCTCCTGCCCCAATCCGTTCTTCCTACTACCCCAACTA
13	AB9558r	7K	12.2	ATGTGTGGGAACAGCAAGTAGAAGAGGAGATTCTCCATAAGCACCATCAAGTTTTCCGATGCCCTGAAGATCACTCTCTCTGGACCTCTTTACTTGATTTC
14	AB9564r	7K	13.4	TGGACTGGTAGAATGGTAATGCAGTAAAACATGAATAGTTTAAATGACCAACACAAAGGGAATAACCGTTCAGCAAAATAGTAACCATCACAGCTTAATTC
15	AB9530r	7K	19.9	GAGCTAGCTAGCTAATCTACTGATCGAGCGAGCAACGTGCACGAATTCAATAAGAAACACAGCGTCGTTAGTTAATCCCACGTGGTTGGGTGGGGCATCGC
16	AB9603r	7K	30.6	ATAAAGGATTAGGAACGATGATCCCGAATCTTTCGGCGCACAAGCACTGAAACACACGCGCGTAGCGCATCCGCGCGCCCCCGAGCAATTTTTATTCGGTT
17	AB9608r	7K	31.8	GCCTATGTTAGTATGTTGTCCTACCTTACTTTGTTTTGGAACTTGTAAGGTGTTGCTGGCATCCCGACCCCAAGACACCAACAGGATGCTTCCTGAACTCG
18	AB9610r	7K	33.3	TTCGAGATGCGAATTCATGTCGCGATTGGGTTCAACTTGCAACCTTTTTTGGGGGGTTTCTTTGCTCTCTCGTCGGTCATCTCTCAGGAAGAGCAAGTAGT
19	AB9619r	7K	36.3	CCGTGGCCCTCCGGGTACACCTTCACCTTCCCCTGCAGCAGGTAGCACGTCTCCTTGGCCGAGTAGGTCCACGGGAACTTGCTCTTCTCGCACCCCCACCT
20	AB9620r	7K	38.5	ACTGGTAGAAGCGCATCAGAGACTCTAATTTATTGCCTCCTTGGTAATTCACTAAGAATCATTTAGATTTTCGTTCAGTCATCATTTAGGCAAATGTTCTG
21	AB9622r	7K	39.5	TTCCGATCCAGCTACAGAGCTACTACTAGTAGTCATCACAAATAAAATTTCTCTCTCAATCTAAATTTTTTTTTTGATCTTTTCTCTCGTGCGTTCCGCGT
22	AB9628r	7K	41.3	GCAGCAAGGATTATGAGACTATAATTCTTCGGAATGTGATCAAACTAAAATGAGTTAAAAGGTACTTCAGAGAAAACCACATAATAATCCTGTAGTAAAGA
23	AB9624r	7K	41.6	CGATGGCGCGGGCAGAACACAGATATTAATAGTTGCACGGCGTGGAGAAGCCAAGTTCATTGTTATGTGGTTTTTGTCAACGGTAGGTTTAGAGGCTGAGC
24	AB9635r	7K	42.9	CAGCATGTGCCAGCATCGTGCTCAACTGCTCCATCTGATTAAGAAAAAAAAAATTAGCAACCCACAGTGTTCTGGTTTCTGAATCCGCTCTCTATATATCA
25	AB9633r	7K	42.9	CATGTTCATGATCCAGACCAGCATGTGCCAGCATCGTGCTCAACTGCTCCATCTGATTAAGAAAAAAAAAATTAGCAACCCACAGTGTTCTGGTTTCTGAA
26	AB9636r	7K	44.6	ACTTTACGAGGTATAGTAGCTCGATCTGTTCTGCAGTGTTGAGTATGGCCGTCAAGGCACTCTCCTCCGCCGTCTTCTTCCTTTCCTTCGTGATCCTGGTA
27	AB9640r	7K	46.3	ACACAATCCGATAAGATATTCCCAACAGACCGTATGATGGTTGATATGCCGAGTCATCCAATTGCTTGCTAGTACGACTCGTACACTCTGACTGCAGGTTT
28	AB9642r	7K	46.7	GCTTCAGACTTACTGGCCTGACAGAGTTGGGAAGCGGGACCATTCTTCTAGATCTTGTAGATTTATGTTGTACGAACTGAGTGTTATACCATCTTTTCACA
29	AB9638r	7K	48.9	TGACTCGTACCATGCCCTTCCATGCAGGAAGTTTCTGTCCTCCTACAAATCAAGATAGATTAACATGTCAGTATGACCCGTTAAGTTTTCTTTTAAACGAT
30	AB9637r	7K	48.9	ACTAGCTCTGGTTCAACGTGGCATGGCACCAAAGGCACGTGACGTGACACTAGGTATCACTTTCCGACCCTACCTCATTATTCTGACTCGTACCATGCCCT
31	AB9661r	7K	52.6	ACCGCACCCTGCGCCGCTAGCTCTGCCCACCGATCGGCAGATTTGCTTCGCAATGATGGCTCCTCAGATCGGGTTTTGTTGCGACGACCTAGCCCTGTGGC
32	AB9676r	7K	53.2	GGCGCAGGAGACAAGGATGTCTACAGCTTACCGGAGGGACCGAATACATACATCACAATTCCTATTATTTTGCTATTGTTAGAAAAAATAATTATGATTTT
33	AB9698r	7K	55	GGCCGTGCCGTGCGTCCGGCCTGCAGGCACGCTAGCTACTGGTAGTACTCGTCAGGTAGGTACGTACGGGCAGGTCACGTCGTCCATTTCGCGCGGCGTGG
34	AB9716r	7K	55.1	TCAAGTTGCCTGAAGACTGGGAGCTAGGGGATTTTACAGGGGATGTGACAGAAAACGTTCCTTTAATTGTGGCAATAACCAAAGCATAAGTGGTCTGCAGG
35	AB9713r	7K	55.1	GGTGTGACTGTGTGAGGACCGTTTACAAATTACGAGTATGCAGAATGGACCTGCTCCCATTCTGCAACTGTATTATCGGTCAAGTTGCCTGAAGACTGGGA
36	AB9685r	7K	56.8	TTGCTAAAAAAACCTGCAGAATGGAGTAACAAACTCGGCACATGCAAACAGGCCCTGTGAAGTTGAGTTCCGTTTCAAAAACGAAAACGAAAAAAAAAACG
37	AB9730r	7K	57.8	GCGACGCCGCGTTAGGACGACTTTGACGAGAGTGCAGAGCTGGAGATGAAGCTTGCTGATCAAACCCTGTGCGTCAGCTCAGATGGTATCCATCTCCCAGA
38	AB9728r	7K	60.3	TCCATACAGTCCCTTCCGCCCGGCTCTGGAAGGCCATGCCCGCCAGGGCGGTCGCGCACCACACCTCGGCGCCATCCATGGAGTGTTCTGCGTTCCCGCTC
39	AB9727r	7K	60.3	CTCCATACAGTCCCTTCCGCCCGGCTCTGGAAGGCCATGCCCGCCAGGGCGGTCGCGCACCACACCTCGGCGCCATCCATGGAGTGTTCTGCGTTCCCGCT
40	AB9729r	7K	60.9	GCGCACCACACCTCGGCGCCATCCATGGAGTGTTCTGCGTTCCCGCTCTCCTTGGTGTAATCTTCATCGTCGTGGTGGCGCGGTTGCGCGCCGACCACGAG
41	AB9699r	7K	62.8	AGCCAACAAGGAAATCTTACACGCATACTTACTGAAAGAAAGTAGATAGGTGAGCAGATCGCCTTGCGAGAGACAATGGTCGACCATTGAACAAGACAGCG
42	AB9721r	7K	64.3	CAGACTTCTCATGTAGTAATCAAACCTCATCTATACCCTGAATTTGAAGGAGTAGTATCCTCTGGTCTTGAACTGGTTCTTCCCTGACGCCTCGTACACGC
43	AB9767r	7K	68.1	GGCAACTTGCACCCCGATGCACGGAGTATTTCTCTTCCTTTTTTCAGGCACTGACACTGCGATTAGCTAACCAAACAATGGTAGTTTGCATGGACTGATCT
44	AB9768r	7K	68.1	GCACGGAGTATTTCTCTTCCTTTTTTCAGGCACTGACACTGCGATTAGCTAACCAAACAATGGTAGTTTGCATGGACTGATCTTGTGTTCCGTTCGATGAT
45	AB9757r	7K	72.6	CCAAATAGTGTAAACTATTACGCTAAAACCAACTGATTAATGAGCTGAAATTAATCCATTTTCAACCAGCAAACTGTATCAACTTCTGCAGATTTATAAAT
46	AB9756r	7K	72.6	AAGCTAATCACTAGTACATTTAAGATCCAAATAGTGTAAACTATTACGCTAAAACCAACTGATTAATGAGCTGAAATTAATCCATTTTCAACCAGCAAACT
47	AB9782r	7K	78	CTCTAGCCTGCAGTTTACTCCTTTTGCTTTTGTGTCCAAATGTGAGCTATCTACTGTTATTTCTAGGAGCATATGCGGCAGGCTGGTAGTAAAGCATGTCC
48	AB9787r	7K	78.4	AAAGCATGTCCATCAGATATAATTTTGGTGTTTTCTGGTTGACCCATTTGCAAACGTTGTTATGGGTTATGGTAACCCAAAACACTAAAAATATATTAATG
49	AB3847r	7K	84.7	GTCCGCACACGGACGCCGTCACCGAGTCAATACTCGTAAAGCAGATCGTTAACAGTTGTTCGGCCGTGGTGCTGATCAATGCGTTTTAACGGGCGATTAAT
50	AB9821r	7K	87	GCAGGGTTGTTGTCTGTTGGGTGACTGCCTGACTGGGTCTTTCCGAGCACTAAACCTTGCTGGGAATGGATCTCAATTCTCAGTTATGCTCTGCCCGTTGC
51	AB9805	7K	95.9	AGAACGTCGCCGACGTAGAAGGTTTTGCCGTTGGCCCACGACGGCAAGTCTGCGCTGAGATCCCACCCGGCGCTGTTCCCGACGGTGTACGAGGCCGCCTC
52	AB9801	7K	97.5	TCAAGTGTTCTCCATGCTTCTTTTTTCCGAAAATTCTTTCATGCTTTTTTTAAAAAAAATGTTTACAAGCCATGTACTACACAATTAAGTTGGGCGTGTCA
53	AB9774	7K	99.4	CGGCGGCGGGCGGTCCGGCGTGGGCTCGACCTCATCATTATCCATCCCTGCTTTTATGTGCAGTGCATCTCTGATCAGGGGGGCCATGAGCCAGCCTCAAG
54	AB9776	7K	99.4	AAGATGGGCTAGAGCAGGATATCTGTTAGTAGCTAGACGTCAAACTTACACCAGATGGATTCCACTGCTTACTCGCATCCAAACAAAGCCAAACAACGGTA
55	AB9773	7K	100.2	TTGGGAGGTGTTTGTCACTAGATGCGAAGTACGGTTGTCCACAAAGTGCGATCTAAACCTGATTAGTACTTCATCAGTATTCAATGGAAAGCATCAGTTCC
56	AB9760	7K	102.6	AAGCAAGATACTTTCCTCTGATCTTCATTGTTTTCACTAAAGCCAACACAATTCCCACTTTGTTCCGAGGTGGATATACACACTTCTGACTTCTTTATATT
57	AB9737	7K	104.2	CTGCAGAAACAGTTGGAATAATACGAATTAAGAATTTAAGATAGGGAAAAGTTATGTTCATTGAAATTGTTTTTCTCTTCCTCTCTAATCCCACTAATTCA
58	AB9725	7K	104.8	GCAGGGCACATGCACACGCAGAAACTGCTCGAGTTCCAGGCAGACAGGCAAGCATGCGCCGCCGACATCGGCCCAGGCGGCGGCACGGGCAAGACACAGGA
59	AB9881	7K	113.9	TCTTCCTCTGCTCCCACGACCCCTCTCCCTCTGGTACGTGTAACGAGTCACGTGTGTGTACTTACTTCTCCATGCTCTTTTTCATGTGTGTTCATGTTGAT
60	AB9940	7K	114.6	AACTATATAAAATACCAGTCTGCTCTGATCACAATTCCGTTGTAGTCTAGCTGGTTAGGATACTCGGCTCTCACCCGAGAGACCCGGGTTCGAGTCCCGGC
61	AB9937	7K	115	GGCCCCCGAAACGGCCTCACGCGCAGGCAGACGTGCAATCGTTGGCGCCGCGCGGCTCCATGAATCCATTCAAACAATTACTTTAAACTATATAAAATACC
62	AB9938	7K	115	GCCTCACGCGCAGGCAGACGTGCAATCGTTGGCGCCGCGCGGCTCCATGAATCCATTCAAACAATTACTTTAAACTATATAAAATACCAGTCTGCTCTGAT
63	AB9941	7K	115.9	TCCAGGTCAAGTACGAGGGTGTGATCCTCAACAAGGCCCAAGCCAACACCGCCTAAGCATCACAAGAGCTTAGCCCCGCTTTAGAGCTCGCGTTACTTAAG
64	AB9902	7K	115.9	ACAAGCTGGTCACTCGGTAGCTTCTGCAGAGGCACATGGCGCCTTCTGCGGTCTGGACTCTGGAGAAGTTGGGGCTCCATTTCAGTACTTCACAGCGGCCA
65	AB9920	7K	116.9	TATCTTAAGTGACGTTTCTTTAAATTTAACCAAATTTTATAGGAAAATATACACATTATCCACGTGAAGTTGTTAAGAAAGACGTTGCGTCGTGTTCTGCA
66	AB9932	7K	116.9	AATCATGTTTCTGTATGATGACTGATTAATTCAGTTAACTAGATGAAACGACATAAAAAACCTAAACTGAATGTCTGCAGCCTGGTTTCGTCATTCGAAAA
67	AB9931	7K	119.1	AACAGTCAGGTCTAGAAATTACAAAAGTTACCACTAGAAGATCAATGCTACCAAAGATCTTCCAGACCTATCATTAATAGCTACTCTATCTTTTGTTGCAG
68	AB9930	7K	119.1	CCCGGCTTGTTGTTACCTGTTCAAGTCCATAACAGTCAGGTCTAGAAATTACAAAAGTTACCACTAGAAGATCAATGCTACCAAAGATCTTCCAGACCTAT
69	AB9971	7K	124.6	GGTGCCCGTCGTGGACCTGGACGACCTCTGCCGCGCCGAGGTGTTCCTGGCCGAGGCGGAGGCGGCGTCCGGGAGGTACATCTGCAGCAGCTTCGTCACCA
70	AB9965	7K	126.9	CTTTATTTAACTTATTTAATACTCCTAATTAGTGGTCAAAATTGTAAACAGGATCCTTTCTAGAGTTTCTAGAGTAAAACCAAACAAGGCTATTATTCTGC
71	AB9991	7K	131.5	GTACTTATATTCCATAATAATGTGGCTATGATATTTTCATGGACAAGTTGATGTATAGTGGAAGGAGGAATCTTTCCGTGTGAGCTTTTAGGCCGGAAAAG
72	AB9996	7K	133.4	TCAAGTGTTTTACACGGTCCCTGCCTGCCCCGTGTTGGCCGTGTAGATTACGCGACGGATTCTTCGACTTCTTTCTTTGCTGTTGTCTCAAATCAATGTTA
73	AB9999	7K	135.6	TCATAGACTTCGCCAACGCCTGCATCGTGCTCCACCTGCTTGGAGGCTACCACTACTAGGTAAACTTAACTAGCTAATGACCACTGGAAGCTAGGAAATAT
74	AB10027	7K	142	CTGCTCGTGGACGTTCATCAGCTCACCTATATTTTTTTTGAAATAAACACCTATATGTTACGGATCCAAAATTTTATCCCCAAAACTTCAATTTGTTACAT
75	AB10037	7K	145.4	CTCGCCCAGCTCACGCGCAGGCAGGTCTCGACTCTCGAGGGAGGAAAGGAATCCTATCGCCTATGGGTGGGTCGCCGCGATCGTCTCGTCGGCCGTGCGTA
1	AB9554r	7N	0	CCGAATTGTGCTTGCAACTGAAACCCAGACGCAATGCACTCCACTTGCAGTAAAAAAGAATATACTAGCTATGGAAGAGGCACCGGCGTCAGCAACGGTTT
2	AB10210	7N	5.5	GCACAATTATTCTTTGTTCCGGACATCTGTTTGTACTCTTATGCCCCCTACCAGTACGGATTACCTTTTCCGTTGTGTTGCTTCGCATTGCATTCACCAGG
3	AB10169r	7N	8.7	CGTCAAGAAATGCATCGAGATGTTCTTCGAGATCGCCGAGAACAAGGAGGGCTACGCCAAGTTCTACGACGCCTTCTCCAAGAACCTCAAGCTGGGCATCC
4	AB10168r	7N	8.7	CTGCAGCAGAACAAGATCCTCAAGGTCATCCGCAAGAACCTCGTCAAGAAATGCATCGAGATGTTCTTCGAGATCGCCGAGAACAAGGAGGGCTACGCCAA
5	AB9541r	7N	10.8	TCCTGCTCTACTGCAGCTACGGCCTGCTGGATGCCATGTTCCAGAGCCTCATCTACTGGATCATCGGCGCACTCACAAACGACTCACAGGTCCTCAGCAGG
6	AB10105r	7N	11.6	TCATCAATCTGGCAGTATTTTGATACACAGACACACAGGCCATGGGAATCGACACGATTTTGTTAGGAACAAGTTACAGCACAACGCAAATAGCACCCAAA
7	AB10099r	7N	15.9	GTTAAGGAGTTTAGGTCTCTTTGGATAGGCTAAGTTGAGTGATAAAGTTTAGCATAAATTTTTTGAATCTTGGCTAAACTTTAGCCTACCCCATTAGCACT
8	AB10100r	7N	15.9	TTAAGGAGTTTAGGTCTCTTTGGATAGGCTAAGTTGAGTGATAAAGTTTAGCATAAATTTTTTGAATCTTGGCTAAACTTTAGCCTACCCCATTAGCACTT
9	AB10179r	7N	21.3	GCTTGTCATTGTCCCGTGGCAAGGCTATGGCGTGTGGTGGCCATTTCGATAGCCACGGGGCTGTGACACTGCCAAATGTTAGGCGTGGCAGATTGTGACCA
10	AB10216r	7N	23.7	GCTTCATCGGCACCGATGGGAACGTGGGCATGAAAGGGAAAGATCAGTTCCAGTACATTCCGTTCGGAGGAGGACGCAGGCAGTGCCCTGGCATGGCATTG
11	AB10151r	7N	25.3	ATGTAAATACCAGGAGTGTCATGCGCAGTCAGTTAATCAAGGAAGGAAGGACTTTTGTTTTTACTAAATAGCATTGGAGATCCAAAAACTTGCCAGCTAGG
12	AB10266r	7N	31.6	TCGAATCGGTTATCACTTTTGGTCGATCGTGTGTTTTGATTTCACCTTCTCGAATCTCTTCGGATCCTTTTCTCCTCAAATTAACTTGGAACTTTTGATTG
13	AB10267r	7N	31.6	GAATCGGTTATCACTTTTGGTCGATCGTGTGTTTTGATTTCACCTTCTCGAATCTCTTCGGATCCTTTTCTCCTCAAATTAACTTGGAACTTTTGATTGCT
14	AB10279r	7N	35.4	ATCTACATTATGTATACATATTTGGTGCAGACGCATGGCCACATGCCCATATCTACCTCACATGCATGCTTCATCCTGAGATAATAAAAGTAAAATGATAA
15	AB10529r	7N	36.8	AGCTACAGGGTCATGGCGGCAGGAGCGGAAGAGGGAACCGTCGTGTCCATAGGAGCAGGCCTCGCTGGCTGGCTGGTGTGTTCCGGTGAAGCTAAAGCTTC
16	AB10527r	7N	36.8	CAATGGCTGCAGTGGCTATCATCAAGTAAAGAGAAGTGGGTAGTGGACTGACAGAGGCACAGAGCAGAGAAACTCCTCAGGGCGTAGGCGTCGGTGTGGGT
17	AB10368r	7N	46.6	AATGCTGGCTTCCAGCCTACTGCAAGCCTTACACCCGGCTGAGATGCGGTACGTGTCTATTGACAACGTTTCCAAGGAGGGCGAGATAGATTCTTTAATGC
18	AB10373r	7N	48.7	TGCTCAGCATGATTGACTGAACGATCGAGCTGTTGGTTTGGTTGGGCGCATGAGCTCCAGGCTGCAGCTCATCCCAATGGAAACCCTTTGCATATATAGCA
19	AB10372r	7N	48.7	CACCTTTGTTTGCTCAGCATGATTGACTGAACGATCGAGCTGTTGGTTTGGTTGGGCGCATGAGCTCCAGGCTGCAGCTCATCCCAATGGAAACCCTTTGC
20	AB10371r	7N	49.8	CAAGTGAGGGCAGGTGCGGGGTCAACCAATGCCGAGGCGAGGTTTAGTTGGTGTTCTTCAGGACGATCCGTTGTCAAAGCCACCTAAATCACCACCTTTGT
21	AB7152r	7N	50.6	CGACGTTAGAGAAGCTAAAATCATTTTTGCAACTCTTGTGAATGCCAACCTCCAACCCTGCAAATCAAGAACCATGTTCAGACTGTGGTCAGGAGACTGGG
22	AB7153r	7N	50.6	GACGTTAGAGAAGCTAAAATCATTTTTGCAACTCTTGTGAATGCCAACCTCCAACCCTGCAAATCAAGAACCATGTTCAGACTGTGGTCAGGAGACTGGGC
23	AB7151r	7N	50.6	TGTGTCTACGACGTTAGAGAAGCTAAAATCATTTTTGCAACTCTTGTGAATGCCAACCTCCAACCCTGCAAATCAAGAACCATGTTCAGACTGTGGTCAGG
24	AB10389r	7N	54.2	AGAAAGTCGGCCTCAGTGTACACACACACACATACAGCTAGACAACACAACAGAGAGAAGCAGACAAGGGACAGGATACTAAAACTGCAGGTATACGCGTC
25	AB10382r	7N	55.8	CGAGGCACCGCCAGCTCTTCCTTCTGTTTGCAATGGCCGTGCCTGTCCTGGGCCAGAGGTGGTTCACAAGAGCCGCTTGGCACGCGGCCGACACAAGCTTT
26	AB10403r	7N	58.9	GAGGCATGGCGTGGTTGATGAGAGCTCGTCGAGAAAGGAGGCAGAACCTTATCGTAGCTAGTCAGCCCACCAGCAGGTGGCCGGCCGAGTGGCTCGCTAGC
27	AB10404r	7N	58.9	TGGCGTGGTTGATGAGAGCTCGTCGAGAAAGGAGGCAGAACCTTATCGTAGCTAGTCAGCCCACCAGCAGGTGGCCGGCCGAGTGGCTCGCTAGCTAGATC
28	AB10408r	7N	60.5	AACGACCACCAGAAAACCACACACCAATCACCAATGGGCAATGGCGATGGGGATGGAGATGGCGACGGGGTTACGCCCCGACAAGGTCACGTTCACGTCAC
29	AB10416r	7N	62.2	TTCTGGGGGCTGGGGCGTTACCACCATACCGACCCTGCTGGTTTCTTTTCTTCCGCGTCTGCGCCGCGAATCGTGTCGCGGTGGGGCCTCGCGCTAGCTAG
30	AB10421r	7N	64.9	CTGCAGTAGCGCTCTCACATGCCGTCCATGGACCTGGGGACGTTATGAAAGAAAAAAATCAGATCAGGAAAACCATCCCGAATCGATTTGACAAGAGGTGT
31	AB10438r	7N	65.3	ATGAGCGAATACATCCCAATTGCTGAGGCCTCTGTTACCCTCTAAATACGCGCCTTCAATCTGAAGAATCACAAAAAAAAAGGGTATCGACACTAGTTACA
32	AB10461r	7N	67.7	TCTAGTTCGAGCAGACGACGTCGACTGGCGGAACGGAATCACACGCGCACTCACGACGCAGACGGAGATAGAATAGAACACATGTTGGGCGTTGCGTATCT
33	AB10462r	7N	67.7	ACGGAATCACACGCGCACTCACGACGCAGACGGAGATAGAATAGAACACATGTTGGGCGTTGCGTATCTGCCGGAGGCACTCTGCGTTCTCAAGCATTGGT
34	AB10488r	7N	69.8	TTTCTTCTGCAGTGACCCAACCTAAAATTTGCATGCCCCTTTTCTTTTTTTTAAAAAAATCCCTTTTGTTGTTTTTCTAGTGCAACCTGAGACTGAGTGGC
35	AB10487r	7N	69.8	CTTTCTTCTGCAGTGACCCAACCTAAAATTTGCATGCCCCTTTTCTTTTTTTTAAAAAAATCCCTTTTGTTGTTTTTCTAGTGCAACCTGAGACTGAGTGG
36	AB10480r	7N	73.4	GCAAGTCGCCAGAGCCAGGCATCCTCCTGGCTCTTCAGTGACGACCAATGCAAGTAAGGGAGTTGTAGGTTAGTGGCTGAGCACGTACGAATATGCTCGAT
37	AB10479r	7N	73.4	ATGATGCAATGCAAGTCGCCAGAGCCAGGCATCCTCCTGGCTCTTCAGTGACGACCAATGCAAGTAAGGGAGTTGTAGGTTAGTGGCTGAGCACGTACGAA
38	AB10481r	7N	73.4	CAAGTCGCCAGAGCCAGGCATCCTCCTGGCTCTTCAGTGACGACCAATGCAAGTAAGGGAGTTGTAGGTTAGTGGCTGAGCACGTACGAATATGCTCGATG
39	AB10513r	7N	77.1	GATTCTCAGTCCCAACAAGTCCTGCCATGTTAAAATTCAGTGTTTTAAAGTAATAAAATTCAGAATTTACTTATGATTTTTTCTGAGCCGCTGTCTGCAGG
40	AB10512r	7N	77.1	TTCAGATTCTCAGTCCCAACAAGTCCTGCCATGTTAAAATTCAGTGTTTTAAAGTAATAAAATTCAGAATTTACTTATGATTTTTTCTGAGCCGCTGTCTG
41	AB10503r	7N	79.7	TTTTTTGTAAGCCACTGTCATTTTTTGGTATGCTCAGCTCCTTCCCCTAGCCCTGGCACCAATTTATCCAATTATGACGCAGACCATGGCATGGATGTTAG
42	AB10467r	7N	83	CGGCGCCACGCTACACTACCAAGGCTCACTTCAACAGGCCTTCTGCACTGTCACTTCTTCTGGGAGTCCTCGTGTCGTGCTCTGCTGGCTGCAGGTGAAAA
43	AB10465	7N	89	TTGATGAACATGCATGCTGTGACCAAAACCATTCCATGAGTCTGTTCACTTTCTGTGCTTGCTTTGCTTGGTCAACCAAAGTACTCCTTACCAAACACCTC
44	AB10466	7N	92.3	ACGTGCATGCCGATCTTTCTCTGCATGCACGGACGTGGTAGTAGATTGAATGCAGTAACATTTTCTACTGTCCCGGTTGCCTCTGCATCGATCCTAATCCG
45	AB10468	7N	97.8	ATGTCAGCAAATGGAAACAAAGCGAAAAGGGGCTAAGGTACAGTGCGATGTATGGAAGGGGCTAGACACGCGCGAAGGTGAAGGCCACGGCTTGGCAGGCC
46	AB10469	7N	97.8	GGAAACAAAGCGAAAAGGGGCTAAGGTACAGTGCGATGTATGGAAGGGGCTAGACACGCGCGAAGGTGAAGGCCACGGCTTGGCAGGCCTGATTTTCCTCG
47	AB10471	7N	100.6	AATTGCCGGATTATGTGGTCGGAGCTCGGTTTGTGCTCCCTTGCTCAGGCTCCACTGTGCGCCGACCACCGCTTTTTGCCGTGCGACTGGCCGTCGCCTGT
48	AB10472	7N	101	ACGTAGCCTTTGGGAAAAAGAATGAAACGTGCTTAAACGAAAGCAGGCCTCTTGAACAGAGGGCGGTAGTGCAGATGTTGTTAAGCATGCACAGGGACAGA
49	AB10440	7N	102.2	TCTGCTTGCTCTGCAGATTTCAACCAAAGCAGGTTGTGAACATCTGAACGGGGGGCTACAGCATTTTCTGATGTTCTACACATCATCAGACATGTGACTGG
50	AB10477	7N	103.8	GTCCGGTCACCAGCCGGCTTATCTACTTCGATCCAACCCAGAGCCGAGACTTGGAAAGCGCTCCCCGTCGCCGTTGCAACCATGGCGGCTCAGTGCTCACG
51	AB10494	7N	104.6	AAAAGTTTCAGGCGCGTGCTCATTTCTGTGCTCCTCCTGCACATTCGAGTATACTACTACTACTTCTACTACTCCAGTAGTACTGTCTGCTGCAGGCGTAC
52	AB10486	7N	105.1	AGGAGGCAGAGGAGGGCGTAAAGCATCGCGGGGTCTAGCCGTTAGGTGGAACTGGGGGATGATTCGATCGAAGAAATTTGGCTCTGCCCTCGAGTGTCGAG
53	AB10514	7N	107.4	TCAGGGCGTTCCCGCTCGACCTACCTGGAACTGCATTCCGTCGAGCTCTCAGGTACGGACCTACATTTCTACAGTCTTGTTAATCGAGATCGATCGATCTG
54	AB10539	7N	109.9	CGAACAGTCAGAATAATTTATATATATGAACACACAAAATAAATAAATAAAGCGAGCATAATAAAACAGAACGAAATATGTTTCTCCAACTAACTTCTTAA
55	AB10541	7N	109.9	TATATGAACACACAAAATAAATAAATAAAGCGAGCATAATAAAACAGAACGAAATATGTTTCTCCAACTAACTTCTTAATATTAAGAGCTTTCTGTTACAT
56	AB10532	7N	112	GAACGACAGTAGGGGCATGTTCCTCTGCTTGTCGACGAATTATTTATTTATAGGAGGAGCGTTTGCTTTGTGGATCAATCGACAGTTTTCTCCGCGTGTTT
57	AB10568	7N	114.8	AGCTCCAACCTGTAGCACAGCAGTGTGATTAGGATGGCTCAACAAGACTGCGCGTCTTCGACGATCATAGCTAGTCTCGCCGCGTTGCACCTGCTCACCCA
58	AB10580	7N	117.7	ATGCAGTGTATCTTCCCCTTCTCTCCTTTCACCCCCTCGATGTGTGTGTTTTACTGTGGAAGCCAGAAGTGAAGCCCTTTTTTTCCCACTTGTATCTCTAC
59	AB10581	7N	117.7	TGCAGTGTATCTTCCCCTTCTCTCCTTTCACCCCCTCGATGTGTGTGTTTTACTGTGGAAGCCAGAAGTGAAGCCCTTTTTTTCCCACTTGTATCTCTACC
60	AB10593	7N	121.5	GTATTTGGTGACCAAACCTAAACGGTGCTGTGGTCTCCCTATGCTGTGCGCGATGCTCGAGTGCTCGGCCTCAGCTCAGCTGACGAATTGACTGAGGAATC
61	AB10594	7N	121.5	TATTTGGTGACCAAACCTAAACGGTGCTGTGGTCTCCCTATGCTGTGCGCGATGCTCGAGTGCTCGGCCTCAGCTCAGCTGACGAATTGACTGAGGAATCT
62	AB10595	7N	121.5	ATTTGGTGACCAAACCTAAACGGTGCTGTGGTCTCCCTATGCTGTGCGCGATGCTCGAGTGCTCGGCCTCAGCTCAGCTGACGAATTGACTGAGGAATCTC
63	AB10618	7N	123.4	CTTTTGGAATTGAGTTACAATAAGATAGAAGAAATAACATCAGTGCTAGCAACCTCTAGAAGACCTAGATGACACTGCCAAATAATGGAACAAAGGAGGTG
64	AB10596	7N	123.4	ACCAGCTGCAGGTGATACAACACCCACACACATGGTGACGCGCGCGCGCAGTTTTCGAATCGATGCGATGCAATGCGTTCTGAATTCTGATCGATCGATGT
65	AB10560	7N	124.8	TACTATAACGAACGGTCGCATTCATCAGGGCGTTGCACGAGAAGGAGCAGGGCCGCGGGATGACGCGTGGCAAGTTCTTCCTGATCGCGCTCATCTGCAGC
66	AB10609	7N	125.8	GTTATGCTATGTTGAACCTAGTCTCATCATTCCTCAGCACTCCGGTGGGTAGGAAAGTTGACGGATTGCAAGGAGATAACCCTCGATGGCTTGTGTCTCTG
67	AB10642	7N	128.3	CAACCTCTCCGCCACCTTCGACTCGTAAGCGGCCATCTCAAATTTTGCTCGCTTCTTCTTCTTCTTCTCCTCCCCAAAGCATCAGCATCACCCCGATCTCT
68	AB10640	7N	128.8	ATAATCGTTTGCATCTTATTCCTATTTTCCTCGTTGGCCATCCTCCCTTGAGTTAGAGGGGCATTCTAGCAGGAGAACTATTGCAACCTGCAGTTACACAC
69	AB10671	7N	131.8	CCAGTTAAGCTCAGCAGGTCAGAAAGCCAGCCGAAATTCTCTTCTCCGATACCCTCCTCCTTTAATTTCCAACGGTTTATATATACACAACCCACACATCC
70	AB10675	7N	132.7	GCATTAGGATAGGGTTTTTATTTATCATCTGACAGAAAGTGATACCATACTGAAGCTATGTGTGGATGATGAACTGTTTGTGAGATAATCAAGTGACTTAA
71	AB10673	7N	132.7	AGCTAAGAGAACAGGGACGATGCATTAGGATAGGGTTTTTATTTATCATCTGACAGAAAGTGATACCATACTGAAGCTATGTGTGGATGATGAACTGTTTG
72	AB10679	7N	134.8	TGTCACATCCATCCTCTTCTCTTTAGCTGCAGAAAAGTAGCGTTAACCTGCTGAAAAACCAATTCCTTCAGAATTCAATCTTTAATACGTACTACTAGTTC
73	AB10678	7N	134.8	TTCTTGTCACATCCATCCTCTTCTCTTTAGCTGCAGAAAAGTAGCGTTAACCTGCTGAAAAACCAATTCCTTCAGAATTCAATCTTTAATACGTACTACTA
74	AB10680	7N	135.7	TTGCCGACACGTTCAGCAAGGGCCGCAACATCACTGACAACGAGACGCTCGTCTCGGCCAACGGCGCATTCACCATGGGTTTCTTCTCCCCCGGGGTGTCA
75	AB10651	7N	136.1	TCCTGCTTCCATTCTTTTTCTCTCTCTTTTTTTCCCTTCTGAATAATCTATCCTCGCTCGTACTAACTCGGAAGGCCTAAACCGATGCGGATAACGGATAA
76	AB10670	7N	136.6	TCAGACTTCAGACCTAGTAACATGTCGTTCAGTGAAGACTACTTGGACTTGCGTGCATGGATGCAATGCAAGGTCCGGCCCCGCCTGGTTGGTAGATGCAT
77	AB10666	7N	136.6	GCCTTTGTAGACAGAAATTTTGGTCTCGAGTCCGACACGGGATGTTAGGACTTTTTCTGCCCCCACATGTCAGCTATTGACTGCAGTTAACAAAGGCCAGT
78	AB10665	7N	136.6	GACCCCCGTGGCCCCGTTGGTATGCCTTTGTAGACAGAAATTTTGGTCTCGAGTCCGACACGGGATGTTAGGACTTTTTCTGCCCCCACATGTCAGCTATT
79	AB10698	7N	141.5	CACGGTTCATCGCAGTTTCGCAGGTTTTACAGGAACGGATGTGCGAACGCTAGAAGCCTAGAATGTCTTTTCAGTTAAGTGAGCTCAACCAACGGCCAGGC
80	AB10709	7N	142.7	CCACTGGAAGCTAGGAAATATTTGATTATTCCTCGAAAAGATTTACTACAGTCAGAGACTTGGACAGAGAGCTTGACACCATGCTAATGATGATTTCCAAT
81	AB10718	7N	152.6	TATAAGAGCTTGGTGATCGATCGAGCTAGGAAAAGGATGCGCCCCTGTCCCTGTGTGTGACTGACTGTTGATCCATGACCACCCTGAAATATGCAGTACGC
82	AB10716	7N	154	CAGGCCAGAATCAGTCACCCGCTATAGTTTGCCCCTGGCCCCTCGTGATCCAGTAGCCAGCAGAGCCGAGCTGTTTGCATGAGCTGCAGTGGCATTTCGTG
83	AB10745	7N	157.4	TGCTGATTTACATAAAAAGCTAAGCAAGCTTGCTCCACAATCCTAATTTCCTATCACCATGAAGTAGACTGCAAAAGAAAATTCAGAAGTAGAAATGGGAA
1	AB10775	8K	0	AAAAAAAACAGCATCCAAACCAGGTGATGAAAATCTGTCAAAACTCAAAAGTTCACTGTCTGTTTTCGCTGTCTGTCCAGCAGAATCCAGGTGCTTTATTC
2	AB10804	8K	5.1	TGCAGTGTATCAACACTGATCTGGTGCAACCGCAGGACACTCGGCACATCAACCTGTGGGCCTGGACGGCTGACCCGAGCGCCATCCCCAAGAGGGTGGGG
3	AB10791	8K	8.1	TGAATCGCTGACGGTCATCGGATCATACGCTGACAGTGACAGTGAGGATCCATGGAACGCGACCGCCGAGGCGCCGACGGCAACGGCCATGTCCATCATCC
4	AB10825	8K	18.2	CAATTAGAGCCCGGCAGGAGAATCGAATCGGACAGAGGACAAATTAAAGACCCCACAGCCTTGTGTCTCTCCTCGAATCTTTAATCAAAGACTCGACAGCC
5	AB10834	8K	23.2	TTAGGGAGCGGGTGCTGATTCGAGCAAGAGCAACCAGGCGGATAACTGGAAGGGGGAAGGGGAGCGGCGGCGTACCAGGAGCTGCAGACGGCGGAGCATCG
6	AB10833	8K	23.2	GAAAACCACTGGACGCCGGTTCCTACTGTTCGGTCCTGAACTTATTAAACTGAACCCATCATGGGTGAACGGGAAAGCAACGCAAGATGCACAAATTGGCT
7	AB10837	8K	25	GGGGGTTAACTGAGAACTCGCCAAGACACAGAGAATAGAAGATTAATTACCTTGTCTCCCTGGGGCCTTGACGCAGAAACTTGAAGACACCCCAGCCATGG
8	AB10862	8K	31.4	CGCGTGGTGGAGGATGCGATTCTTCTGCACGGCGAGGACCCCGACAGGGCGAGGATGCGAGCGTTGTTTTTTTCTCCATTTTTGGGCCGAAACTGTGCAGA
9	AB10864	8K	31.9	CTGCAGGAGGCATGGCAGTAGTGATGAGAGACTTACTGGCATGCATATCATAACGATTGCAAAGTACAATTAACAGTCGATTCACTACTCCACATAAATAA
10	AB10855	8K	35.4	TATGTCGCCCCCTTAGTCTTCTCAGCTTACATAAAATTCAGAAGTTTTCTCTACATGATAATATCTCATATCCAATTTAATTTGATGATGGGTCTACAAGT
11	AB10849	8K	37	TAGTGGATAGTACTCCAGTGCCACGTCTTTGCTAACGGATCTAGCATTTTGGTCAGTACGCTTGGCTCCTCCACCTGCAGCGCGCCTGCACCGACGACCAC
12	AB10902	8K	39.1	GTACTAGTAGTATTAGTAAGTATAATAAGCCTTTAATTGAAAGCCCATTAGGCCAAATCAGCCGTACAGGTCCAGCCCATGACCATGAGGCCACACGTGAG
13	AB11488r	8K	49.6	ACCGGCAGAAGGATATCAGTCATCAGAGATGTTGGTTTGCTTTGGTTGGGAAGGGAGCTTCCTGGATAGTGCAGACGTCTTTGGAGGCTAGGCTAGCTTGG
14	AB11494r	8K	49.6	AGGCTAGCTTGGATGTAGTGTGCTTGTCATTCTTAAGATTTGGTGCACCTGAATTTTATATATTTGGAGCTGCAGAAGTTGGGTTCTGCATTGTGGCTCTC
15	AB11493r	8K	49.6	TGGAGGCTAGGCTAGCTTGGATGTAGTGTGCTTGTCATTCTTAAGATTTGGTGCACCTGAATTTTATATATTTGGAGCTGCAGAAGTTGGGTTCTGCATTG
16	AB10901r	8K	55	GCCCTTGAAACTGGGCCCCCAAGATCATATATGTACTAGTAGTATTAGTAAGTATAATAAGCCTTTAATTGAAAGCCCATTAGGCCAAATCAGCCGTACAG
17	AB10911r	8K	57	TATGATCCTAGCAAACAGTTACCCAAGGCTTGCCTCTTTCTCAATTTCTGTTGCAATCTCTGTTCAAGAGGTCCTACAAGCTGCAGATCTGGATACCATTT
18	AB10910r	8K	57.1	TTCTGGGAAGATAGATGGATGGGTATGATCCTAGCAAACAGTTACCCAAGGCTTGCCTCTTTCTCAATTTCTGTTGCAATCTCTGTTCAAGAGGTCCTACA
19	AB10906r	8K	57.3	GGTGGAAAGACATCCTAAGATTAAATAATATTTACCGGGGTTTCTCCCAACGCATCATCGGTGCTGGAAATACTGCCTGTTTCTGGGAAGATAGATGGATG
20	AB10879r	8K	59.2	CACGAAGAAAGCAATTCCTGATGCTGTTTTAGCTGTTCTGTCTGCAGGTATCAAATCATCCTCGGGATTGGCTCCGCACTTCTGTACCTACATGAAGAGTG
21	AB10880r	8K	59.2	TGCAGGTATCAAATCATCCTCGGGATTGGCTCCGCACTTCTGTACCTACATGAAGAGTGTGACCAAGGTGTATTGCACAGAGACATCAAACCGAGCAATGT
22	AB10978r	8K	64.1	TGTTATGTTGATTTAAGAGGATTACATGGATCGAGATCGTGCGAGCTTTAAAGACCAGCAAGCTTAAGCGGTAGAAAAAGCGATTAGTATGCAGGAGAGAT
23	AB11057r	8K	65.2	CGGCACCATCACCAAAAACAAGCTAGTGCGATGTTCGGTTAATTTTTAGTTTGGTAGCAGTCCAACTAATTTTGCCGAGCTCCTAGGCTGGCACTCCAGCT
24	AB10876r	8K	66.8	GCGTACGTCTTGTGATTTTACCATGGTAACAATCGTCGTTAAGCACGGGCACACGCCAAAACCTATCGAGATCTCCAACAATCTAGGGCATACTGGAAGGC
25	AB11047r	8K	70.2	CCTGTTCCTGAGGGTTCTCACGCTCCTCCTCCTGATAGCTTCTCTTGTCATCATAGTGTCTAACAAAGTGTATGCGCCTTTTTCCGACGTAGTAGACCCAC
26	AB10982r	8K	70.8	GGTGCAAGCCGACCTATGGCGCCACAGCCTCCACTACCTGACGTCCATGGTACTGAGGTGCGCCGTCCAGCTCGGCATCCCTACTGCCATCCACCGCAATG
27	AB11078r	8K	72.9	AAGTATTCTTTGAAATACTCAAAGCCCCATCTGTCGAGCTCCAAGAACGGTCAGTCCTTTCAATATCACCAGTCCAGAGCGATGATTGGCGGTCGGAGGTC
28	AB11081r	8K	72.9	CATCAGTGGATAACTCTACAAGGAGGGAATAGGGGCTCCCCTTCTTAAGTCTGTTTCAAGAAACGAAGGCAGAGAGCTCATGAAAGAGATCCACAGCGGAA
29	AB11087r	8K	79.7	TGCCCTGTCGCTCCGTTTCTGCAATAAAACTAAAATTTACCTCAAGCATCCGTAGCCGCATCAACTTCTTGACAAGCCCTGCAACATTGTCAGGAAGTGAG
30	AB11132r	8K	81.4	CAGAAAGGAGATGGGGAATATGGCTAGCAAGATCCATGAGTCAGCAAGAACAGTTAGGAAGGAAATAGAAGAGGGTGTCGGCTGCAGAACAGAGAGGGAAT
31	AB11221r	8K	102.6	GCAGCACTTTCCCCAGAGGATACAAGTTAAAACGAGATGAGTTGGTTCGTATCTGGATTCTGGATAGCATAGGGGTTTGTAAGCACAAGGCGTAATGCAAC
1	AB11295	8N	0	GGGTCTTCGTGTCCATCCACGATATCCTCACCCTTGCGGTTCGGGTGGTCAGCGAGAATGCGACGAAGAGTCATTATGAACCCAGTATATGACATCCCTTC
2	AB11328	8N	5.5	CTGCCCGTAGGAACTGATCGATCGATCGATTTGCACACAGACAGACAGACAGAACTGTCAGTTCAATTTTGCACAGGAACTAGTTCATGGATCAGAAAAAT
3	AB11329	8N	7	AGCAGCAAGGTCTTTAGCGTATTCCTGCAGTCACGTCACGTACGGTTGTACGGATGGAGGGATCGATGATGATGATCAACTACTTAGTGCTAATAACTACT
4	AB11355	8N	9.1	ATAGTTACCGGATCACCAAGTAAACTATATTTTCATCTGCCAAGCTTCATTTGCCGTAGATGCTACAGTACCCATCTGATCCTCCAACACTGCACACAATA
5	AB11335	8N	9.6	AAATCTTAAAACATCTAAGAGACATTCAATCATGCATGCATAATCTGCACAGCCTATCTTTGATCAGGATGGATTGTACTCTGCTCTTGTTGTAGAAGCAC
6	AB11322	8N	15.2	TGGTACTATAATCGAACAGGGTGTGGGCATGCATGCATGCACTAAGCCAGCAACATCTAAGTCATCACTGCTTTTCTCAAACGGAAATGAAATGTGGATAT
7	AB11489	8N	20.1	AAGGGAGCTTCCTGGATAGTGCAGACGTCTTTGGAGGCTAGGCTAGCTTGGATGTAGTGTGCTTGTCATTCTTAAGATTTGGTGCACCTGAATTTTATATA
8	AB11490	8N	20.1	AGGGAGCTTCCTGGATAGTGCAGACGTCTTTGGAGGCTAGGCTAGCTTGGATGTAGTGTGCTTGTCATTCTTAAGATTTGGTGCACCTGAATTTTATATAT
9	AB11404	8N	25.6	TCGTGAAACACGGAACTCTTTTGTGGTTTTAGTGCATTATTATGCCACTAAGTTGTTATGATATTGTGCTTAAGAAAATAGATATGTAAACTATATATATA
10	AB11400	8N	28.3	AGTGCCTTGTTGTTTCCAGTCGCTTTTAAACTGAATGCCAAACAGAAACTAAATTGGATTTGCATGTTTCTGCCATTTAGTTCAGAAATGTGTCCAGGTGC
11	AB11432	8N	29.2	TCAAACAGATGCATGGAAATATTCTAAACAGATGTTCCAAATTTGAAGCCGTAAAGCAATACTATCTTACATTGTCGACAAACAGTCTTGCAGATCTGTCT
12	AB11558	8N	33.1	GTCGTTTTAGCGCTTCGAGTGCTAGTTATAGTTATCCAATCCGTTTCAAGATACTCATTTGTCAGTGGATTTAAGATTGATTGCTAAAGAGAGCAAGTGTG
13	AB11444r	8N	39.6	TCCCAATTGAATTGTTGGGCCAGATAATCCGCTACAGCAACTATTACTTTTGGAAGTCCACCACACTTTAAAATAAGTGGTCTCAGCTTCGTATCAATGTC
14	AB11410	8N	43.7	ATGGATCTCTCGCATCTTTTAAGTGTTGGTCCTTCCCTTGTCCTCCTCCCTCAGACCCTCACCAGTGAGCTCCTCCAAGGCAGACAGACCTCGCCCTTCAA
15	AB11408r	8N	50.5	TTTTTCTAAACAATTCAGAATTTTTAATCCGATAATGCGGGTGTTGGGTGCATAATTGTGGAAACACTTAACCAAGAAACGACAAAGAAAAAAAAAAGCAA
16	AB11411r	8N	50.5	CTTCCCTTGTCCTCCTCCCTCAGACCCTCACCAGTGAGCTCCTCCAAGGCAGACAGACCTCGCCCTTCAATTCGATCAACAGGTGCGTATACATGCATGTT
17	AB11415r	8N	55.4	GCTTAAGCATCATACATGCATACCCCATCTCAAATGATTAGCCGTCTTAGGGACCTAGCGTCACCGTTGTCAGTCTTAGTGTAGAGTTGTACTGCATCTGT
18	AB11425r	8N	57	AACTTGTGGAAAAAAATAAACTAACACAAGGTCTAGGTAACCTAAAGTACATGTGTGTGTACTTTGTTCATTTGTTGTAAACTTATTAAATCCGGGTATGC
19	AB11426r	8N	57	AAAAATAAACTAACACAAGGTCTAGGTAACCTAAAGTACATGTGTGTGTACTTTGTTCATTTGTTGTAAACTTATTAAATCCGGGTATGCCGAATTGTAAA
20	AB11392r	8N	61.4	TGCCGCAAGTAAGCATCAGGATGATCAAACGGGTTGCAAACCGTATTTGTCAGGATATATACCAGTTCCTTGTAGGTGCTACGCAAGTCTTCCAATGAGGG
21	AB11391r	8N	61.4	GGCGCTGCAGCACAACGAGAAGAATATGATCTGCCGCAAGTAAGCATCAGGATGATCAAACGGGTTGCAAACCGTATTTGTCAGGATATATACCAGTTCCT
22	AB11560r	8N	64	CTGACCTGACCAGTTCAGCTGCAGTGCAGAACACGCACCTCTGAAACCACCTTTTTTTTGTTTTTGTTTTTGCACGTGCCACATGAAAATCTATGGTCAGG
23	AB11541r	8N	66.9	AAATAAACATGGAGACTAGCGAATGTGCTGCAGGATCATGGGGATAACCTCAAACCCCCTAGGAGCATGGGGGTGGGGTCCATTATGATGTTATCCATGGT
24	AB11542r	8N	66.9	AGCGAATGTGCTGCAGGATCATGGGGATAACCTCAAACCCCCTAGGAGCATGGGGGTGGGGTCCATTATGATGTTATCCATGGTTGTTGGAGGACACGATG
25	AB11570r	8N	69.7	CACGTGTCTTACCTCTTCTTTTTTTTTAAAAAAAATGTCTTACCTCTCCCAGCGGTTATTAAAGAAACATAGCCTATTGTAAATTTGTTCAGCATACGCTC
26	AB11569r	8N	69.7	AGTATTGGTGACCGGATGGAGTAGCCACGTGTCTTACCTCTTCTTTTTTTTTAAAAAAAATGTCTTACCTCTCCCAGCGGTTATTAAAGAAACATAGCCTA
27	AB11626r	8N	72.3	ACACTTTAAGCAATAAAACGGGAGTAGGTAAGAACGGAAAGCTAGCTAGCTATGGAAAGAATCTATCTGAACAAATTGTCCGGTGTAATACTAAGTACTCT
28	AB11564r	8N	74.3	TGTACTGTTCTGAACTTTTCAACTTCGTAGTTCAAAATTTACTATATACTTGGGAACTTTTTTCAACTTCAGTGTTCATATTCCTCTGCAGTCAATTCAAT
29	AB11470r	8N	90.7	ACTGCAGCACAAATAATAAATGAAGGAATCCCCTCGCCCACTTGATGAAAACTCTCAGCAATTCTTACGATTCATGTAGGAGGTGGGCAATGGTGCCATGA
30	AB11703r	8N	114.7	AGTAGCTCTTTGCAAAAGCTGCAGGCAGGGCAATGCCAGCCACATGTGCCGCATCAGATCGATCGATCTAGTTGCTTGTGGGCAGAGGGGATGCATGAGAG
31	AB11746r	8N	120.5	AAAAGATCCGCACCATCTTCAGGCCAATCCAAAAGTTCAGCTTGCGCAGGTCAAGAGGTTTGCAACGGGTGTCTTGGAGCACTACAACGAAAACAACAAGG
32	AB11749r	8N	120.5	TCTACTTGTTCTACAAGAGAACATCATGTCATCTGTATTGGATTGGCGATATGAACTGTCATGACTTTTCTCTTCTTGTGCCGGCACTCATCAAATTTGAG
33	AB11754	8N	139.8	GGCAGAAGCAGAATCAAGAACTAGTTCTTAGGCTTATGTCTCGAGTCCTGATTTGCTCTATGTATTTTTGTCAGAACTAGTTCTTAGGCTTATGTCTCAGC
34	AB11764	8N	141.7	CGGTGTGCAGAATAGAATGGTGTGTGCGTAGAGGACCTGTGAACAGAGGTGATATACATTTCATTAGGAGTGCTTCATGAAGTGACAACCGTATAGAACGA
35	AB11760	8N	145.8	GTAAAGGTACTCAAAAGACCATACTAAGCAGTCTTGAATTGCTCTTGATTTAATAAATTCATAATAATTCAAGGGTATTAAATCCTTGAAGTCTAACTGCA
1	AB11785	9K	0	GCTCAAGTTTTTCTAGTCAAAATGCATTCGCCGCCGATGAACAAACAACACGAGGCAAGACTTGTGAGCCAGTCAAGAGACGGTACCTGCGGACGGTGCCC
2	AB11830	9K	5.8	TTCTTGCAGTGACCTCGCATTCCAGCTCGCATCAGCCTTCCTGTGCCTCCTGCGCACGGCCCAGTTCCATGGTCCACCACCCTGAAACTTCTCTTCTACTT
3	AB11831	9K	5.8	TCGCATCAGCCTTCCTGTGCCTCCTGCGCACGGCCCAGTTCCATGGTCCACCACCCTGAAACTTCTCTTCTACTTCCAAATCCCCCGGTGATTGTGGATCC
4	AB11827	9K	7.7	TAACTGCAGAGAACAACTTGAATAAACATACTCCTCTGCTTGCGCAAGCATTAGATACCTGAATATACCCAAAGCATGCAGTTTGTCCTTTTATTTTCTTC
5	AB12730	9K	13.9	TGGACAGATCATGATCTTTGATCCTTGTGGTATAGTGTAACCTACACGCATATATAAGTTCAAAGTAAGATCACATATCCCTGGATAGATTAGGACATCGA
6	AB11900	9K	14.3	TCGACGAGAGCACATGCAAGGTGTACACGGACGGTGGCCACTCGGATCGCGCGACCGCAGGATCAAGCTGGTAATTCGGCCTGTCGTAGAAGATGTCACCG
7	AB11862	9K	14.9	TATATCCAGTTTTGCGAGTTCGAGGTGGCAAAATACCCGGTTTTCGAGTTCAAGGTGGAAATATAAACTCGGCCCATTGTTCAGAGAAGTAAATAAGACTT
8	AB11841	9K	16.7	GCGGGACGTCATGTTTTCATCTTGAACAGAAGCCGGTATCACTCAAACAGGTATATATATATATTCTCAATAAAATATATACTTACAAAAGAATAAACTAC
9	AB11851r	9K	28.7	TTTGAGCAAGTGTTGCTTAATGTGATATGACAACGGAAGCAGGCTTTGGGGCCGAGCAACGTTCATGCTTTGCATCCATTTTTCACACAACTGCAGAGTCT
10	AB11843r	9K	28.7	ACTACAGATATTCAGATCTTAAAAATTAGTATTACCATATGGCAAATTATCTCCAGAATGATTGTCAGTTTGAGCAAGTGTTGCTTAATGTGATATGACAA
11	AB11899r	9K	33.6	GTCTCATGTCAGCGACGGTGCCTGCAGCCCCACCCTGTCGAGCAAACGGCCTCTCCTCCCACCGCCCTGTCCTCGACGAGAGCACATGCAAGGTGTACACG
12	AB11884r	9K	36.7	GCTTTGCTACATTGTAGATTCTGTAGAATAAACGTTTTTATTGTAACTGCCCAAAAACAGGGTGCACTTTCAACTTATAATGTACCACATCACATATTACA
13	AB11870r	9K	39.9	AGCTTGGGGACAGACACTCTGCTTTGCTGGCTGTTCCTCTAGCCAAACAATAGTATTTTTCTCTCACACCAAATCAGCACCAGCCAGCCAGCTGTAATTTT
14	AB11881r	9K	40.4	TTTCTGTGGCCTGCAACATGCCGACGAGGCCGATGGATTTCACGATTGTGCCACGCTCTGATCAACAACTGCCCTGGAAGTACTATCTGTGAATAATTTTC
15	AB11882r	9K	40.4	ACGAGGCCGATGGATTTCACGATTGTGCCACGCTCTGATCAACAACTGCCCTGGAAGTACTATCTGTGAATAATTTTCAACGACTTGGAGAAGTCATGGAA
16	AB12732r	9K	43.7	GCTCTCTGTTTCTCACTGAAGAACATGGTGAAAAAGAAAAGATGCATACCATTTATCTGCACATCCTGTTTTGCTTTTCGGAACACTACCGGAGCGATATT
17	AB11940r	9K	45.6	GGATGTAACTGAAAAAAGTGCTTAGAAGATGAGGTAAATGAAGACACTAGCGCATAGATGTACAGAGATTTAGCACAGCGAACAGACATGCAGAGTGCCAG
18	AB11941r	9K	45.6	ATGTAACTGAAAAAAGTGCTTAGAAGATGAGGTAAATGAAGACACTAGCGCATAGATGTACAGAGATTTAGCACAGCGAACAGACATGCAGAGTGCCAGAA
19	AB11939r	9K	45.6	TGTAGATATTACTGGGAAAGTGGATGTAACTGAAAAAAGTGCTTAGAAGATGAGGTAAATGAAGACACTAGCGCATAGATGTACAGAGATTTAGCACAGCG
20	AB11902r	9K	49.2	GCTCGACGCGCAGAATCCTTGCGCTACGTCGTCGAAACCTTAACACGGTTGTGGGCACTGGAAGACGTCGACACGAGTACCACCCGGCATCCGCGCATGTA
21	AB11904r	9K	49.6	CGCTTTGTTCTAGCTCTAGCTTGCTAGCTAGCTAGCGAATTAGCCCGCCGAGGTGGCGACGCGATCAGATTCGCTCCCCCCTGGGTGCAGGGTGCACTCGG
22	AB11921r	9K	53.9	CTGAAATCTGAACATCCAGGTGAACCGATCGAGAGCCTGAAGAAGGCTACGACTCACTTGGCTGCAGGAGGTGCTGCCTCGGCATCACGCTTGCTGGCCTC
23	AB11926r	9K	56.4	TCCTTGTCTCTGACCTACACAGGCATGCTTTCTAGTGAACATTATGAACTTGACTTGATATTCTGATATCAATTATTTTGCGAGTTATTCTGGTACCAATT
24	AB11923r	9K	56.4	CAGTGTTATTAGTGACATCTTGTAATGACATTTATCCTTGTCTCTGACCTACACAGGCATGCTTTCTAGTGAACATTATGAACTTGACTTGATATTCTGAT
25	AB11924r	9K	56.4	TTAGTGACATCTTGTAATGACATTTATCCTTGTCTCTGACCTACACAGGCATGCTTTCTAGTGAACATTATGAACTTGACTTGATATTCTGATATCAATTA
26	AB11925r	9K	56.4	GACATTTATCCTTGTCTCTGACCTACACAGGCATGCTTTCTAGTGAACATTATGAACTTGACTTGATATTCTGATATCAATTATTTTGCGAGTTATTCTGG
27	AB11955r	9K	59.4	ACAATCATCACATTGTGTCGGCGAAATGCCCCCACTGGTGATGTGCAAAGCGAAAGCTAGTCAGGTCAGAATCCTTCCTAGGCTACAAGGAGTCACCAGCG
28	AB11948r	9K	60.9	TTTCTGCAGGAGAACAAGCAGTGCTCCTTCCGCTTCGTGCGTCGGTCTTCAGAGTTCAGAATGGCCCAGGGTAGAAAAGAGCCTTCTGGTCTTCTGGAACG
29	AB11993r	9K	64.7	CCCTCAAGCTTAAACAGGAAGTATCCATGATTCGAATAAATTGTGCCAATTTTTCCCCTACTTAACAAGGTCCTAGATTTACCCAACTTCTCTGTTTCCCC
30	AB11999r	9K	66.5	TCTTCTCCTCTGTTCCGCGCTCCGCGCCGTTGGACTAGCTTGCTTTATTTAATGTCACAGTTTGAGATTGTTAAGAAACTTGATTTGATTTCAGAAACTGC
31	AB12004r	9K	67.4	GTGCAACAAAGTTTAGATCTTGGTAACAGTACTAACGTAGGACGCGCTGTCGTATACAGTTTTCTCTCTCTCGGTTTTGAATTCCCTTTCAGATCATGAAC
32	AB12643r	9K	68.8	GCATGAACAAGATGAGGAATCGTTGGGGGCCAGGGGGGATTCTAGATGACATCGTGGATACTTGAAGACGAACAACACGTGTGAAGACGATTGAAGGTCAC
33	AB12014r	9K	73.7	AACTGAGATGATGTTCCCCGGATATGCATGCCAAACTTGCACTTAAAGTTTACCTGCATCAAGTAATCTGAGGAACCAAAGTAATTTGATGTCAAATCTGG
34	AB12015r	9K	74	ATGCCAAACTTGCACTTAAAGTTTACCTGCATCAAGTAATCTGAGGAACCAAAGTAATTTGATGTCAAATCTGGGTTGTCTTTGAGCTGATTGTGCTTGGT
35	AB12012r	9K	76.5	GTGGGCGGTAAAACTTTTTTTTTTTCACCTGGTCTGGTTCTTGGGAGTGAAAAGAGGCGTCTCGGTGAAAAGAAGAAGTCGTGTTCACCGTTTCTGCGGAC
36	AB12036r	9K	78.2	ATGTCGGTGGCGCTGCAGGTGGCGCGGGCGCTCGAGTACCTGCACGACCAGTGCGAGCCGCAGGTGGTGCACGGCGACGTCAAGGCCTCGAACGTGCTCCT
37	AB12045r	9K	80.3	TCCCCCGCGACTTCCTCCGCTCCTTGGTTACTGGTTCTGGTTGGCGCACGGTATGTGTTCGATGCGTTGACGCTGATGGTGATTGACATCTATAACTCCGT
38	AB12044r	9K	80.3	TCCGCAGGAGGCGGCGCCCCGGCCAGGCCCTCGAGGTAGGTACTCTGGCCCTCCCCCGCGACTTCCTCCGCTCCTTGGTTACTGGTTCTGGTTGGCGCACG
39	AB12046r	9K	81.6	TACTATTTAGCAGTTAAGATTTACAAAGCAGTGGAGCACTACAAAACCCACAACTCAAAGTTCAATTTCCTTATGTTGCCAAGTAGATATACTCACCCTAA
40	AB12071r	9K	84.1	CAGGGCCCTGAACGCCCGTGAAGCGGGTGCCGCTGTCCTCGCGGGCGTGCACCGCCGTCGCACTCGCCATCGCCCGACCCCCCGTCCTCGGCCACCCCCAC
41	AB12070r	9K	84.1	TTATACATTACTCAATCCAAACACCCAATCAACATAGTAGTAGAAGTTAGCTAGGCTGTTGATACTAAGGTCAATATTAGCCTGCAGTTTCAGCAGTGAGA
42	AB12092r	9K	87.8	TAGTGCACAGGAAGGACAAAAGAGGAAGATGGTTCAGAGCTACTCGACAAGCACCGACCTGCCCCGCCCTGAAGTTTTGGCTTTCGGCCATGCGCCTGATA
43	AB12081r	9K	89.3	TGTTACTTGTCTGTGAACGCAAGGGTGCACATCTTGCTGGAGTATTTCGCGCCCACATTGTTCCAAGCACACTTATGCCTAGCCTCTTCTCAGACCGACTT
44	AB12082r	9K	89.3	ATGCCTAGCCTCTTCTCAGACCGACTTACTTCAAAGTTTTTGTTTGAGAGGATTTTTTTTTAGAATACCGGGATTGTATTTCACATATAAGAGTAAAGGTT
45	AB12085r	9K	91.4	CCAAAAGATACGGCGTCAGAAAAGAAATAAACTGTCGGCGATGAACAACCCTCCCCCTGCTCATCAGACAAAGAAACGTAGAAAAGCACGCAAAGGGGTCA
46	AB12109r	9K	93.7	TGAGGCTTGAGCAGGCGATGAAAATCTGCCAGTAGCAGGATACAAATATAGTTTTTTTTAAAAAAAAAGATACAAATATAGCAGAGTTATGAGGTGATGGC
47	AB12155r	9K	96.7	CTTAGTTGATCACGCTACCTACCGATCACCAACCCCACACCATCAAGTGTCCCAAAAGCTCTGAACTCTCTCCTCGCAGAGTCCGTAACGAGGAGCCAAAG
48	AB12181r	9K	98	CGAACGCTAGAGCTAGCTAGAGCGCGCGATGAGCCGTCGTCGCACGGATTAGGCGAGGCGGGGTGAGAAGCAGTGGCCATGGCATCTCGCCAAAATGGGGA
49	AB12130r	9K	100.9	GGCTCCCCTTCCACCACCACCGCCTCCGCGCTCACCTGCAGGCAGGCACTTGTGATCTGCACTTGTGCTGATACGATGAAGAAAAAAGAAAGAAAAGTTAC
50	AB12134r	9K	103.6	GCTGCCGCCGATCACATTTCGCACCGGATGCTGTCCATGTCCCACTACTGTACTGCTTTCGTGCTTGCCTTTACTTGTGCTTTTACGTGTTTGCATTTGAT
51	AB12217r	9K	105.1	CTTTATCTCTCATCCTGACACCCTCAAAAACTCAACACTAGAGGTGCCCTAACTGTAGGAGTGTGAACATCTATGTACACCAAAAGCTCCATACTTTCTGG
52	AB12261r	9K	112	GACGGGTGAACTTTGCAGGGCTGGCCAAGATCCTCAAGAAGTACGACATGCGCACAGGGCGGCTCCTCCGGCTGCCCTTCATCGAGAAGGTGCTCGGGCAG
53	AB12260r	9K	112.5	AAAGGATGGCGAATTGACGGGTGAACTTTGCAGGGCTGGCCAAGATCCTCAAGAAGTACGACATGCGCACAGGGCGGCTCCTCCGGCTGCCCTTCATCGAG
54	AB12259r	9K	112.5	GTCTGTCTGCAGATGTTTTCATTATGCAACAATTTGGACATGTCGCTTGAACATTCTTTTTTCTTTAAAATCAAAGGATGGCGAATTGACGGGTGAACTTT
55	AB12247r	9K	115.9	GTTATTCCAGCTAGCGTTCCAGGCATGCACTCGATTGATGCCCAAAAAAACAACACAACAAACAATTAGATACCATCGAATTATATATATTGTTTCCACAT
56	AB12245r	9K	116.4	GGCTCCGCCCCTAGCTGCAGATTAACAAGTTGGATTATTGGAGGACTACTAGTTATTCCAGCTAGCGTTCCAGGCATGCACTCGATTGATGCCCAAAAAAA
57	AB12280r	9K	119.3	CTGCTCGCCCTCCCTTGTTACTGATCTGGTCTCTCAATGAAGAGAAGTGTGAAAAGAAAACTTGTTTACGTCCTTTCTATCTTTCCGTGATCTGATATTCT
58	AB12285r	9K	124.2	TGAAAATAAGGGCTTCTGACCAGCTCCATCCTCAAGTGTGCAGTTTACATGTATGTACTTCTCTGTTCCCAACTTATAGTCTGAAAGCATGTCTTGAGACT
59	AB12292r	9K	125.5	ACCGGCCGTACACCAACTTCATTTTCTGCATCGAAATTTGGATGTACGGGCGCACAATTTCGTTGCATTGTTTACTCAGATTAAACAAATCACTTTAGTGT
60	AB12350r	9K	128.5	AGCGGCACCGGCGCCAGACTTTCTGCAAAGTTTCTGGGCACGGAGGCACATATGACATAACAGCCCGTCGAGCACGCGGGGCGTTGATGGCGGTCGAAGCC
61	AB12340r	9K	129.4	CAAGGAGCAGTCCGCAGGTCCATGGGGTGGTGCCGGTGGCACTCTTCGAACGGTTAGTGATTCCTCCGTTTTCATCTTCTAAACAGTAAGCATCTCTCCAT
62	AB12339r	9K	129.4	GGCAAGGAGCAGTCCGCAGGTCCATGGGGTGGTGCCGGTGGCACTCTTCGAACGGTTAGTGATTCCTCCGTTTTCATCTTCTAAACAGTAAGCATCTCTCC
63	AB12347r	9K	130.5	TGAACGTCAGTGCTGCAGTCTTTAGGAAACGATTCGCCTCCCTCGGTTTGAGTACTCTTTCAGGTTACAACTGATGGTACCAGGCCACAACTGGTCATACG
64	AB12353r	9K	131.2	GAAGAATCCACCCAACCTGGTGGAGGATCACCGAGGACGGCCTCGCGGAGTTGGACAGGTAGAGCCAGAAGCAGACGGCGAAGCCTCCTCCCCCGCCGCCT
65	AB12377r	9K	132.3	GATTTTCTTCCTTTCTGAGGAAATCAATCACGCAATTCATGCAAAACCGACAGCAGAACAACCAACTGCAAAGGATCCATGTAATGAATGTGCAGGTTTTC
66	AB12391r	9K	133.4	GGAACCAAGCCAGATCAGAGTTAAGGCAGGCACGCGGTCTCTGAACCACTCTTATCCACACATTCCATTCCATCTCTTGTCAACAACATTACGATCGTCAC
67	AB12389r	9K	133.4	TGGGGTTGACAGCCAGCCTGCAGCCTCGAGCTCCATGAGTACTGCAGGCTCCAGCCGACCATTTTCCAAGGGCTAAGGTCCGAGATATTCCTTGGCTCTCG
68	AB12414r	9K	135.6	GGCCTGCCTCATCTGAGAATATTTTCAAGGAAATTTGCACTGACTTTGGGGTTCGACAGGAGTAGGATGATGGCAACTGCTTTGGTTTTCCGATTTCAGCG
69	AB12404r	9K	136.2	TACGTCTTCTCAGAAGACTAGAAGAGACACACCTCAATTGGGGAAGGGGGAAAGAAAAAGAATACAGGTGAATCCTCCAAAGAATACAGAGGTCTTGCACT
70	AB12466r	9K	141.4	GGATGATCGCCGTCATATCCTCCATGCGCGAGCACCGGCCCTCGCTCGCCTGCGATTAATTTATCCTCTTCTGGTCGTCTCCGATATGTATATATATTATT
71	AB12467r	9K	141.4	TCTGGTCGTCTCCGATATGTATATATATTATTGAGTTAATCCATATTGTTCTTGTTGGAGCAACACCCTGTCTGTGCGTGTGTAGAATTATATTCATGCCT
72	AB12211r	9K	143.4	TTAAACTCTTTTTGCTTGTTTATTTTAATAACTTTTGTTTTATTGAGTACATGCTGAATTTGATATTTGCAGTCCGTGTCATCAGCATGTACTTGCAGATT
73	AB12483r	9K	144.4	ACCCCGAATCCATTCACAGTACACTCTCAACTATAATAATAACAATAATACTAAAAGGGCGAACAAATAAGCTTCCCATGGCTACACAATGACAGGGCACG
74	AB12518r	9K	146.3	CGCGTCTTGTCCAGTCGGAGTTGTACTACTAGTGCAAATCGAGCGAGAGCGGAACTCGGTTTGTTCTTCCTCCAACGCGGCATCCCTCTTTTAACTTTCAT
75	AB12443r	9K	150.2	TCTGGATAATTTGGAAGGGTCTTATATAGAGCTTAGAGGGAGCCGTATATAGTTGTCATCTTTATCTTGTTGGGTTGTTTGATCAGAAATAGATGCACCGG
76	AB12441r	9K	150.2	CAAAGGAGAACACCTCTGACAAGAACTGCCCATGGCTGGTGTTTTCTGTTTGGCCTACTCTGGATAATTTGGAAGGGTCTTATATAGAGCTTAGAGGGAGC
77	AB12442r	9K	150.2	GTTTTCTGTTTGGCCTACTCTGGATAATTTGGAAGGGTCTTATATAGAGCTTAGAGGGAGCCGTATATAGTTGTCATCTTTATCTTGTTGGGTTGTTTGAT
78	AB12554r	9K	156.5	CCCTTCTGGTGCGGGCACCGTGTGCCTGCGCGTGCGATGAGAGCTGAATATAGTGGTTGGGCTGTGCCATGCCATGGTCTTCTCTTGTCTTTGCATCAATC
79	AB12551r	9K	159.6	AATGACCACTGATCAAGTGTTGAGGTTGGAATTGCCGAATTGGGTACTCTATTGAAGAACGGTGACAATGTTTCGACTATTTAGGTGCTGTCCTGCTGATC
80	AB12557r	9K	161.5	TCATGAGTCGCTGTGTAAATAGTTATGCCTCGTTGGCCTCGTCTTGTTCTGCCGCCTAGCTTGTTTTTCCTCTTGTAATTTCGATATATCCATTCTTTGCC
81	AB12577r	9K	163.5	AGTGACAGGGACCAGCGCATTCATATTTCCCGACGGATCAGCGCGGGAATAGAGAGGATTTCGGTCGCAGGCAGGAAGGACTCGCTTACCATGGCGGCGAA
82	AB12578r	9K	163.7	GCGCATTCATATTTCCCGACGGATCAGCGCGGGAATAGAGAGGATTTCGGTCGCAGGCAGGAAGGACTCGCTTACCATGGCGGCGAAACCCTAGCGGCGCC
83	AB12576r	9K	164.2	CACAGGAAAATTCAGCAAAGTATCGGGAAAAATCAACAAAAAATAAGTGACAGGGACCAGCGCATTCATATTTCCCGACGGATCAGCGCGGGAATAGAGAG
84	AB12587r	9K	166	GCCGCCCATCGACCGACTAGCGACTACCCGTCCTGAGGACAAGCAAATTCCATTGCTCTCCAGTCTTCACTAACTGTTCTTGCACATTCTTGCTGAAAACC
85	AB12634r	9K	169.5	GTCCGATTGATGTCAGTTGAGCTCGTAACGTCCGCTGTGGAAAAAAAAAAGTTTGTCTCGTTGCGGTCAGCACGTCGTTCTCTCGCGTCAGCCCCGTGCTC
86	AB12633r	9K	169.5	ACAGTCCGATTGATGTCAGTTGAGCTCGTAACGTCCGCTGTGGAAAAAAAAAAGTTTGTCTCGTTGCGGTCAGCACGTCGTTCTCTCGCGTCAGCCCCGTG
87	AB12614r	9K	172.2	GGCTGGCGGTCAAACCGGCACGTTGTACTCGAGTCTTATACAAACTTACCTTAAAACTTGCCGTATGGGTGTATTATCCACTATCCAGATATGTTCGTTCA
88	AB12612r	9K	174.2	GCCTCGGCCCTCAGCCGCAGTCGAGGGTCAACGGGCACGCCCGTCCAACTTAGCTAACGCTTTGACCTCCATCTGCTCGACGCTACCCAACAAGCACACAG
89	AB12654r	9K	175.6	CGGCCCGCTCGCTTGACATCCTGCGCCGCGAGGCATTCAAGCTGGCGCGCAAGCTCGCGGCGGCTAGCGTGCCCACGCGGGTCCGAGAGCGCGAGGGACGC
90	AB12674r	9K	176.7	GCTTGTGGTTAGCATAATATGTAGGTGAGCTGATGTACTTCCAAGAGAAGAAAAGACATGTCAAACACTAGTATCTGCAGCTATACGGCCGCACATGAACT
91	AB12681r	9K	177.7	AATGTAACATTTGTCAAGCAAGCATCTGTCACGAAAGATACGGCACGAGGCGAGTAGCATTTGTCTCAAGCCTGGACACTGAAGAATTTTCAGGTCTGAAT
92	AB12693r	9K	177.7	TGGCATTATAACAACTGCTTGTTTTTTGGGCTCAACCTGAAGGCTCATTCCTATGTGATTGCTTCTGCAGGCTAGACCCTTGATTTCACAGGTTGCAGAGG
93	AB12718r	9K	183	CTCGATCGTCTTGCGTGCGTGTATGCATGTGTCCGTCTGAACTTTGTTCTGAATTTAACCGTGCATGCATGCATCTCCTGCTGATCAATATCTGCAGTGGT
94	AB12717r	9K	183.8	CCAAAACCCCCAAAATCGCGCGGAGCGAATAAATCTTTTTCGAAAACGAACCCCCAAAGCCCAACCATCTCGCCGCCGCCACCAATGGGGAAGCGGCCGCC
95	AB12744r	9K	186.9	TCTTTCGGACTAAGTGTGTCAAACAACACATGATTTCACAAAAAGGAGTTGTTATGTTGATTGCACAACATCCATAGAGCAAAATCAAATTTAAAATTTTA
96	AB12747r	9K	188	ACAGCCTTGCACGGAATGAGACACACACACAACTGCTCGTGCTCGATCGAGGCAAACCAAACTAGAACAATGTTTCGCGTCGGAGTATGTACTACGGCCTT
97	AB12762r	9K	191.1	GACATGCTGCAGGTAATATAATATTAATTAGTCGGTAAAACAAACCAATAGAATTGCACAACTAATTAATTGGAGTATTATTAATCGTCTGTCTGATATGG
98	AB12773r	9K	193	GCAATCAGCCTGCAAATCAAGGTCGTGTAAGATCACCAATAGTGCAGAACGCATTTAACATAAGATGACCACAACAAGTTTCACAGAAAAAGTATACATTA
99	AB12794r	9K	197.2	CAGGGACTAGCACGATCGGCCAACCAGACGGCCCCACCGACCGAGAGAGATGGTTCCATCCCGTGCTTCTCGATCGGCGCGCGTGCACGAGCTCCCTAGCT
100	AB12796r	9K	197.2	TGCCAGGATGCAAAGGATGGAGCAGTAGTAACTAAAGGCCACTGTGATGCACGTAACTACTATTACACTAGATGATGGGTACGTAATCAAACAGGGTGGAG
101	AB12811r	9K	200.9	ACGGATGCTCGCCACGGTACTTGTGCCCTGTAAAGTTTCCGGACGTATGGCGACGAAGTCATCCTCTGGAGCCGTGATTCGTCTCGGATTCTTTCAAAAGT
102	AB12830r	9K	202.8	GCCGGTTCTTTGGTGAAGCCGGCCCTTTGTGTGACGAGGGTGGAATTGGCCCCTGTTTCCTGTAACTTGTTCTAGACGATGACTGCTCTAATAAGTAAAAA
103	AB12833r	9K	203.9	GACGACCCAGGAATTCAGGGCGTGCCGGGTCTGCACTCTGCAGTGACGTGCGAACGGGAGGGGTTCTGATGCCTGATGCCATAAAAGATGCCATCTTTTTC
104	AB12848r	9K	206.4	CTGCAGGGTTTCATACTCCTCATCCAGATATCCTGCACCAAACTTCGCCCAGTAAGAGCTGGACAATGAAGCATCAATCAAACAGAAGCATCAAAAAAATT
105	AB12854r	9K	209.7	CCAGATAACCATTCAATCAGTAAGCCATAGATTCTTGCAAGAAAATACATCGTGTAAAATATAGTTTCCAGAACTAGTGGCCATAACCCACCTAGCTGCAG
106	AB12851r	9K	209.7	ATCACACTTGAAAAATGAGAGCAACTGATCAAGCTAATGATACTTAAATACGACGATAGAACTCTTCCAGATAACCATTCAATCAGTAAGCCATAGATTCT
107	AB12865r	9K	212.3	AGCTGCAGCACCAGGACAATCGCGAGTAGACGAGAAGCGATCGAGAGCTTCTTGTTGGAACAATAATGGCGGGAGGTCAGCTCAACGTCTTGGCCACCCTC
108	AB12870r	9K	213.7	TCTGCTACTGTCTTTAATTTGTGTGTGCTATCTAGTCCACTATATATACTTGCCAACCAAAACGTTTAGTTTCTTTAGATTAAGAAAGCTTTATTTATTTC
109	AB12853	9K	225.9	CGACGATAGAACTCTTCCAGATAACCATTCAATCAGTAAGCCATAGATTCTTGCAAGAAAATACATCGTGTAAAATATAGTTTCCAGAACTAGTGGCCATA
110	AB12871	9K	227.9	TGCTACTGTCTTTAATTTGTGTGTGCTATCTAGTCCACTATATATACTTGCCAACCAAAACGTTTAGTTTCTTTAGATTAAGAAAGCTTTATTTATTTCGA
111	AB12872	9K	228.9	TCTAGTCCACTATATATACTTGCCAACCAAAACGTTTAGTTTCTTTAGATTAAGAAAGCTTTATTTATTTCGAAATGAAATATTGTCCCGGCTCTGACAAG
112	AB12855	9K	231.5	ACAGGTAGGAGACCTGAACTCGTCGGTTTCAGTAAACCAGGAGCTATCTTTCTGAATGCCTAACAGCTTCTGACGGATCTGCAGTGATCGTGGCATGGCTT
113	AB12866	9K	233	TTTTGTGCCCGGCACGACATGCAACATCCTGCCGCTTCCCATGGTTGCGCTAGTCTCTTTCTTGCTTGTTCTCTAGTTCCCGAGGACAGATTGTTGCAGGT
114	AB12924	9K	240.3	GTCTGCATGCTATGCTAAGATAAGCAAAGCAATCGATGGGCAACTTGCATTGAGGAGCGTACTTAAATTTAACAAGAGCAGTGACGTACGCATGAACCACC
115	AB12907	9K	240.5	TTTAGCACTTGCATATTTGTCTATGAGCTTGATTATTATTAGCTGGTCGATTAATCATGATGGTTCGGTTTGAAAGGTTTCTTGTTTACCGGCCGGCCAAT
116	AB12888	9K	242	AATCCTGTGACTATGATCTAGTGTTGGGCTGTGGCCGGGGGATGGAGTAGGTTTGGTTAGTAACTGTAATAGGTTGTTTGATTTGGTTCAATGAATTTGAA
117	AB12890	9K	242	TGGTTAGTAACTGTAATAGGTTGTTTGATTTGGTTCAATGAATTTGAATGAATGTTGTTCGAACATAAAATCAAAGATATACTGAAATTAATATGAAATTA
118	AB12933	9K	246.1	AGCGCGACATTGATCTAACTACCCCTTTGCGGAGGTGGAATCCAGCACAAGGTAGTGGTGTCTGCCTTCTTTCTCACCCCAGGTCGAGAAACTGACACTTC
1	AB12948	9N	0	GCGAAGTGCAGGCCTCGCCGCCCTTCCGAGTCCTCCTCGTCCTTGTCCACGCCCTCCTCCAGCGCCTTCTTCAGGCCCTGCACACATGTTCATTGTTCAGC
2	AB12944r	9N	15.2	GGCCGGATTAATTAATTGCATGTGGCAGTTAGCTTGTTGGCTCAGAGCTCAACCGTACGCACAGCTAGCTATCGGCGACCTGTAGCGTAGTCAGATCTCGC
3	AB12943r	9N	17.4	AAAGTATGATAACTTTTATAGAATCTTATGAAACTAGAGGAGGCTCAGCGAAAATTAGAAGTTGAATGCGGCCGAGAGCCGACAGTAGGAGAGTGGGCTGA
4	AB12946r	9N	17.7	CAGTGGAGACGCACTAGGACAGGTCATCATAACTCCACTAGCAAGTTCGAAGGCAACTTGTTTCTCTTTCATATACGAGGTAAAAGGCGCACCCATTCACA
5	AB12962r	9N	20	AGTCACTAGTAGTATGCGTGTACGCATGATGGATTAGCGTTGTTATTGTTTGTTGTTGTTGAGCCAGCAGTGCAAATTAAATTAAACACTTGGATGCACGA
6	AB12966r	9N	21.3	TTGATGGATGTCTTGATTCTGATGTAAGTCCTGGGAATTGATGCATGATGGCTTGATTCTATTGTGATGCCTGATTCAATCGTAGCAAACATCAATGCCCA
7	AB12976r	9N	23.9	TTTGATTCGATTCCACGCTTGGGAGTTTGAGAAGAGGAGAAGAATTGAAAGAAAGCAGAAACAATTTTGAAGCTTCCTTCGTTCTGCCTTCTCGAACACCG
8	AB12985r	9N	26.3	CCCAGGCGTTGATATGAGAGTACGGGTATCCATTGCGGTTAAGAAAGTAATCATATTTGCCATCTTGGGGTATTTTCCCATTCACCCCACAGATAGAATGA
9	AB12990r	9N	28.2	ATCAGAAGTGAGATTTTGTTATGATTAGTAATCATGTCCCTGTGGGTCTTCGAGGGATTATGCAATGATTTTTCATTTGATATCTGGAACTTACAGCCAAA
10	AB12989r	9N	28.2	TCCTACTCTTCTTGATTAGAAAAAATAGAAAATCAGAAGTGAGATTTTGTTATGATTAGTAATCATGTCCCTGTGGGTCTTCGAGGGATTATGCAATGATT
11	AB13457r	9N	31.2	CAGACTTTCAGCGTATGAAAACAGGTTCAGTTTTTTCAGGGTTTGGTAGGATTCTGAATACCAGCAAGACCGCTGGCAGGCAATGGGATACGATACGACAC
12	AB13017r	9N	36.8	AGAAACGTGTTTTGGTTCAAGTGTTTAGTGCCAAATTTGTTTAGTGCCACGTTGAGTAGGACCAAATTTAGCACTAAACGACGCACACTCTGAAAGAGCAG
13	AB13022r	9N	40	GAAGGTTAACCAGGCGGCTAACAAATACACACACGCAGGCCGCAGTTCTGCACCAAACTACCAATCTGGTCTTGAGTCTGGACTGCCTGCAGTAGCTTTAC
14	AB13019r	9N	40	GGGTTGTAAACTGTTTTCAGCCCGGCGAGCCAACCGGTCGGCCGGTCGGTCGGTGTAGAAACAAATCTACAGAGTTTGCAGGGAAGCAAAAAGCTCTAGAA
15	AB13021r	9N	40	TCAAAGGAAGAATTAACTCTGGAATGAAGGTTAACCAGGCGGCTAACAAATACACACACGCAGGCCGCAGTTCTGCACCAAACTACCAATCTGGTCTTGAG
16	AB13116r	9N	46.8	CCCCTGCAGAAGATTAAAAAAACACATGAAATGATCAGACCGCGCTCTCCCTCTCATCTACTGTTCACAAAATAGTAAACCAACTAAACAGCGCGATCTAG
17	AB13147r	9N	49.3	GATTGTTTGTGCCAATTTTTGCGGAGACTTTTTTTTTCCAGTGGCCTTATTAGTGCTATAGTCGACACTTAAAATTATGATGTTGTGGGTTTTTTTGTTTG
18	AB13197r	9N	49.9	CTCCAGCTCTGGGGAGATTGCAAGGTCTCATTCAGCTGTACTTGAGTGGAAACAAGCTAGAAGCCAACGACAAGGAGGGCTGGGAATTCATCGCTTCACTG
19	AB13141r	9N	52	CCAAAGCAAAAACAGAAATCCGGTTTACGCCTTCTAGATGGGTTTGCGAAAGTAGCAGTTTTACGCTTTCTCGATACAGTAGAGTGAAGTTAGTTTCGTTA
20	AB13153r	9N	52.8	GGCGTCGAAGTCTACTCCGCGGCCACCGGCGAGCCCGTCCTGTTCAGGGATCTGTGGGATCAGAACGAGGTACTCATCGTATTCGAGCTTGGTCAACTCAA
21	AB13173r	9N	54.8	TCCATTTCAAACAGCAAAACGAGAAAAGTTCCCTGAGGAATCCATTCCCGAATCCATTCGAAGTACTCCGTAGTCCTCTCCAAGCATACCCATTCAATGCT
22	AB13172r	9N	54.8	TTCCTCCATTTCAAACAGCAAAACGAGAAAAGTTCCCTGAGGAATCCATTCCCGAATCCATTCGAAGTACTCCGTAGTCCTCTCCAAGCATACCCATTCAA
23	AB13174r	9N	54.8	GTACTCCGTAGTCCTCTCCAAGCATACCCATTCAATGCTGAAATGCATGACGCGCGTGTGGTGAATGCATTGTAATCCACTCACATTCCAAGCCGCAAGAG
24	AB13240r	9N	59	CCACAGGCAGATCATATAATCATTGGTGTGCATTATGCTTGCATGGATCTGCATGATTGCTCCATGTTTGATTCAAAGATCTGGCATGCATGCCTTGTTGG
25	AB13099r	9N	60	TGAGGAGAGTAAATGGCCGGGCTTGGAGCATGTGACGGGCGCAGGACGCTCGAGCGGAGATGTGACGCTCACACGCCGTAAACTGGGGCATTATTGACTCT
26	AB13221r	9N	61.3	AAATACGTGAAGAAACGTGCTGGCGATTTTGCCGCACCACTGGGCACTGAGCAACTCCAGTGGCGTATGCTCAATGCGGATGCAAGGATGAACGACGGTTC
27	AB13102r	9N	62.2	CCCTTTCAATTCCCGCGCCTTGCATTGCAGGATGGCACCTGGTACGTATACGTATACGATACGTACGTACGTGGCGACGGCGACCCACGAGCCATCAGTGC
28	AB13687r	9N	68.5	ATCGACACACAGGGCGGTGTCAATGGGCAGGCTCGTGGGCGTCCTTTCGGACGGCATGGCATTGTCCACTGTGGCTGTGGCGGGTCTAGCAAGGGGTAATG
29	AB13689r	9N	68.5	CGGACGGCATGGCATTGTCCACTGTGGCTGTGGCGGGTCTAGCAAGGGGTAATGCGTTTGCCTGTGCCTGCGGACGAATTCATCTCGGTCCGGAGCATGGA
30	AB13283r	9N	76.7	ATGTTTTCTGCAGGAGAGCAAGTGCTCCTTCCGCTTGGTGTGCCGTTCTTCAAGTTCAGAATGACCCAGGGGAGAAAAGAGCCTTCTGGTCTTCTGGATCG
31	AB13339r	9N	84.9	TCCTTGTCCATGACTGCAGAACATCTGACCGATTCATTCTATCCTTCTAACTGAGGGTGACCGAATCAGTCTGCTTGTGTGTATCAGAAGGCCAAAGCATA
32	AB13340r	9N	84.9	TCTGACCGATTCATTCTATCCTTCTAACTGAGGGTGACCGAATCAGTCTGCTTGTGTGTATCAGAAGGCCAAAGCATACTGGAATGACATATTGATACGGT
33	AB13344r	9N	87.6	CAGGTTGTCAGCGACGACGGCAGGAGAGTGCGACGGGCACAGCCATTCACCGAGAGGCACAAAGAAGAGCTGCAGGTCAGTGATTCCGAACATGACACACA
34	AB13361r	9N	94	GGTAAGTTCTCTCTTATTCTGCACTCGTTCCTCTCCTCTTAAATTTGCCCTTCTGCTGGCATGAGTTAAAAAAAATGCAACCTTCTCATAAAAAAAGAAAA
35	AB13369r	9N	97.7	AAGTACATCTCCAACCCTCTTTAGTTCAAAATTTTGTTCTAATTTTTAAACTAAGAAAAAACTAGTATAAAACTTTAAACTAAAAAAAGTTGTAGGTGCAT
36	AB13371r	9N	97.7	ATCTCCAACCCTCTTTAGTTCAAAATTTTGTTCTAATTTTTAAACTAAGAAAAAACTAGTATAAAACTTTAAACTAAAAAAAGTTGTAGGTGCATCTAAGG
37	AB13423r	9N	103.3	TAACCACTGCCTAATCAGTTCCAAAAATCCACAGGAGCCCATCAGAGAAGGCGCAATCGTTCTCACAGAAAACAAGGTTCACTGCATGAGCGGGCCAAGAA
38	AB13425r	9N	104.4	GTACGAGAGCCACGATTCGCCTCCCGGAAGTGCCCAGAGGGCGTGGGAGAAACCGAGGACGGGGGGCAGGGACATGGCGGGTGCGACGGCGGCACATGCCC
39	AB13426r	9N	104.4	TACGAGAGCCACGATTCGCCTCCCGGAAGTGCCCAGAGGGCGTGGGAGAAACCGAGGACGGGGGGCAGGGACATGGCGGGTGCGACGGCGGCACATGCCCA
40	AB13424r	9N	105.9	CCGTTGCCGTTCCAGTCGCCCATCCTCTCCTTGCCGAACGACCGAGCTGGAGGGGTGGCGGCCGAGCAATCGGTCGAACACCTTGTGTTCTTCTCGTCGAG
41	AB13501r	9N	112.7	AGGTCCTGCGCCGAGAAGGTCGAGAGGCGCGTCATGGAGATCCCAGGTACGCGCGCGCGCGTGTGCTTAGCTTGTTCACCTTTCTCATCTGCTCGGAACAT
42	AB13512r	9N	112.7	CAATCTCCCATTTCCATCTCGGTCGACTCCTGCAGCTACACCTCTGCATTGACGTCCATGGATACGGCCAAGTCCCTGATCCTGTGCACAGTCCTTGCGGC
43	AB13588r	9N	113.6	GTGTTCGTTGCACACATGAGAGCATGCCTTCTTCCTCTCCGTCAGAAAACGAGATTAAAAGGTGAAAAGGGATTGGCTGCAGACATATATGGTTTCATCTC
44	AB13481r	9N	114.8	ATACCGTACAAAAGATCTTGCATTATTAATGTAGAATGCAAGCATGTTTGGTCCATGTGGTTCTAAATGAACCAAAACCTCTGTAGCACGGACGCGCGAGG
45	AB13480r	9N	114.8	TTAGTCATGATATATACTAACTGCAGCAGAAACAATAATACCGTACAAAAGATCTTGCATTATTAATGTAGAATGCAAGCATGTTTGGTCCATGTGGTTCT
46	AB13533r	9N	116.3	TACTGATCTAGTCTCTCAATGAAGAGAAGTGTGAAAGAAAAAACTTGTTTCTGTTCTTTCTATCTTTCCGTGATCTGATATTCTGATTTAGATGTGTGGCC
47	AB13608r	9N	117.4	ACACCAAACTCATGGGGTATTGGTCCTGTGAAGTGGTTATTGGAGAAATCAAGCATTGTCAGATTGTGCCATGAACCAATCACACCCGGTATCATACCTTC
48	AB13613r	9N	119.2	GGACACGTCCAACCGCGGTAAGGCCGCTAATTGTGGGCGGGGCTCGCGTTGACCGCGGTTGGGTTCGGGTCGACCCACGTCGTCGTCTCCTCCCATCCCGC
49	AB13614r	9N	119.2	GCCGCTAATTGTGGGCGGGGCTCGCGTTGACCGCGGTTGGGTTCGGGTCGACCCACGTCGTCGTCTCCTCCCATCCCGCCGCCCCGCCTGCATTGCGTGGC
50	AB13643r	9N	123	GGTGATTTACCCGGTGACAAAGATAGACACTTTTGGTCTCACTTTGCTAGTACTGGTTGGAGAACCAGGACTGAAGCCTGTTTTCAACTGGTACTAAGATC
51	AB13644r	9N	123	ATAGACACTTTTGGTCTCACTTTGCTAGTACTGGTTGGAGAACCAGGACTGAAGCCTGTTTTCAACTGGTACTAAGATCTCCTTTTCTAGTGAGGTAGCTC
52	AB13624r	9N	124.9	CGTGACACGTGGCCGCCCCCTACATGGACTGGACATCACAATTACCTAGCTCCAGCAGGCGGCTCTGAGGGAGAGGGAGGCCAAATCACGGAACGGGATTG
53	AB13625r	9N	125.6	TTCAGAATTCTTGTTCATCTTATTGCTCCTCATGTTATACCCTCTGATCTCAACTTGGGTGGCTTTGTGGAAATGGAAACAACATTACCTGCAGTTTTGGG
54	AB13626r	9N	125.6	TCAGAATTCTTGTTCATCTTATTGCTCCTCATGTTATACCCTCTGATCTCAACTTGGGTGGCTTTGTGGAAATGGAAACAACATTACCTGCAGTTTTGGGA
55	AB13381r	9N	128.5	GTTCCTGGATTTTCTTAAGTTCTTCTTGATGATGCTCCTTCAGCTCCTTTTGCTCCCAGACCACCCTGACATGCTCTTCTGCGGGGACAGCCCCCACAGAC
56	AB13540r	9N	129.2	TGGCACCTTTCAGTTCAAACGATGGCTCCAATTCTCCAAATTAAAAAAAAAACGAGCTATATACTCAACCTATATGGCAGGTGGCCNCTGTCTGGATTGAT
57	AB13530r	9N	130.2	TGTTCGGTGGTTGGGACATCAGCAAAGCATGGCCGACGCCATGGCCAGGGCCAAGGTGCTGGATCAACCTTGAGTCTTGAGACGCAACTCAGGCCCTACAT
58	AB13565r	9N	134.9	ATCAACTATCATATATCTAGCTAGCAAAGTGGCGTTCCTCCATATGCATGTCTTCCAAGTGTCAACGATCTGGCTTCGCATTCCATCTAGATGGGCCGGAA
59	AB13564r	9N	139.3	AGAGAAACTACCGCGAATATATAGGATTATTGGGTGGTGTACGTTGATCAACTATCATATATCTAGCTAGCAAAGTGGCGTTCCTCCATATGCATGTCTTC
60	AB13558r	9N	144.8	GCGAGCTCGAGCGTACATGAGCACGTTCTTGGAGAGAGGCGGCGGCGGGAAAAGATGCACCTCCAGTTCGCGACCCTCGCATCCATCATCCCTGACGCCAC
61	AB13539	9N	152.5	TTTCTGCGTGGCACCTTTCAGTTCAAACGATGGCTCCAATTCTCCAAATTAAAAAAAAAACGAGCTATATACTCAACCTATATGGCAGGTGGCCNCTGTCT
62	AB13538	9N	152.9	TGTACTGCAGCGGATATGGTTCGTTCACTCTTAGTGCCAATCTTGATCCAGCCCTTTCTGCGTGGCACCTTTCAGTTCAAACGATGGCTCCAATTCTCCAA
63	AB13541	9N	152.9	TCAAACGATGGCTCCAATTCTCCAAATTAAAAAAAAAACGAGCTATATACTCAACCTATATGGCAGGTGGCCNCTGTCTGGATTGATCCATACGATGGCAA
64	AB13569	9N	157.2	TGGAAATTGCTTGACTTTGCACTGCTCAAGCGAAATTCGGTGTCATTCTTTGACATAGAGAAGCCTGAGACTGCTGTTTCAAAATGGTGCCGGGCAAGAAT
65	AB13494	9N	158.8	GCCAATTTCAGAGAAACCAATAACATCGTAGTATTGGATACGGGTTTTTTGCCCTGTAGAAGTACATCATGCAAAGATAGGTTTCTTGAAGTTCAGTTCAG
66	AB13495	9N	158.8	AACCAATAACATCGTAGTATTGGATACGGGTTTTTTGCCCTGTAGAAGTACATCATGCAAAGATAGGTTTCTTGAAGTTCAGTTCAGAATTGTATCATTCC
67	AB13492	9N	158.8	CGGTTTCCTCAGGGACTGGGGCGTTGTAGACTCCAGTGAGGCCCATGCACCCGAACCCAAGCTTTGGACACCTGCATTCACATTGCGCATCTTCAATTGTT
68	AB13578	9N	159.6	CCTCAGGGCCGCCCTGCAACTGCGAACGCAAAGGCCTTTTAGTATCATTTTGTTGCTCGTTTCGTACTGTATGCCTTGCCTGCGTTCTACCGTCCCTCGGC
69	AB13579	9N	159.6	TCCCTCGGCGTCGGGTTAAAGAGGGATCGGAGGTACAAATTTTTTTTTTTGTTCCTCCGCCTGCTATTTCTTGTGAAATTTCGTCTGAAAATCTGGAATGT
70	AB13582	9N	159.6	CGATGAGTTGGGTCGGCCCTGTCTTATCCTGACCGGCAATTTAAGTTACGTGAGCTGTTGCGAAACAATTATTTGATGGGATTGCTTGATGCTCCCTCTCA
71	AB13607	9N	160.9	TGCAGGTATACTTCCACTGAGAAGGTTATATCCAAGATCCAAATGGAGAATATGCTTGCAATTACCTAATTCAAGTGGTATCTGTCCTGTAAGCCTGTTTG
72	AB13535	9N	160.9	CACGACATGTACCTGAGATCTGTGGTCAAATACCCTCCCTGCCGCGCGCGCAGGGCGCCCTTCTCTGCCGCGCAGGGGCCGCCCTCCCCTGTCTCGAGGCT
73	AB13619	9N	161.9	AACTCATCATATCACAAGAATTTGTCTGGTCAACGGTGAGGTCAGATTGCAGTTAATTACCGAGGAAGTCGGTGATGATCCGGCCGTCGGAGGCCCGGCCG
74	AB13531	9N	161.9	GTCTTGAGACGCAACTCAGGCCCTACATGCACTCATGGTGCCCCTCCCTCTCTGGCATCTTCAATCCGGACTTCGTTGCCGCAAACCAAGGCGCCCACGCT
75	AB13628	9N	163.1	CGGGGATCCGCGTTGTCTCCGCCGCCATTTTAGTAGCAGTCGTTGGAGATGGAGCGGACAGACGGTCGGGTGTCAGGGTGAGGTTGTGAAGAACGGCGGCG
76	AB13696	9N	163.7	GGCTTGACTTTCCCATCGCGTGATGTAAATGTGCACTGACCTCACATGGTAAGGAACGGCGCCGCGCAGACCCGCACAGAGAACTGCAGAAGCTCCCCTGC
77	AB13707	9N	165.9	TCGTGGATTAACATTGCAAAGAGACTGTAATTGCAGGGGTGCGACGGCGGTCTGCTGATCGACGGCCCCGGCACGGAGAAGACGGCGCCGCCGAACCTGAG
78	AB13755	9N	166.8	TGTGCCAACCGCACCGGCGCACGTCTCCGTGAGCGGGCGGCGTGCGCAGGCCCTGCTGTGGGTCGTCTGAGAAACCGAGCCTGGGCCAAGCGAGGTGAAGC
79	AB13731	9N	168.2	ATATTTCTTGTTTCGTTGGTGAGTTGTTTTGCCTGTTGTTTCGATCGTGGGTTATCTTGCCCTAATGAGTTGGTTGAACTGCAGAACTTGCAACATAGTTT
80	AB13798	9N	175.9	CTTCTTTCATCATCCGTTTTCAAATGAGGTACCAAACTTTCAGAAGACAGATAAGTTTAATTAGTTCTTTAAAAGGGAAAAGGAGATGGTTGAAAGACGAT
81	AB13809	9N	178.4	GATGCCCGAGCGAGCATTTGTTGGCGAGCGAGATGGGAATTATTGGGGTGGTTTTTTTTATTACTACTAGTAGTAGAGTAATGTGTGAGGCGGAGCTTGGT
82	AB13811	9N	178.9	AACCAATAATTTGGTTCGATCCCCTCCCAAGTTTTGTAAGTGTGATGTTGTATCGCGAATGCGCTGATCCAAACGTTGGTGAATAAAGAGAGTGAGCAAGG
83	AB13856	9N	180.8	GTTTGGCTTACCCCTTGGAGCCTTCTTTCATACTACTCAAGTGAAGTTTAGTTCCACAATTGCAATGCCATTTTCAACCATTTTTTTGTAAATGAATTGAT
84	AB13871	9N	182.1	CTCTGCTAGTGTTCTGCAGCCTATTTCAAGAACTGCACTGGCTTGCAAAAGTTGTGTAGGCACTAGATGCCTGGTGAGTATAGGTGCATTGTGTCTTTTAT
85	AB13872	9N	182.1	CTGCTAGTGTTCTGCAGCCTATTTCAAGAACTGCACTGGCTTGCAAAAGTTGTGTAGGCACTAGATGCCTGGTGAGTATAGGTGCATTGTGTCTTTTATTA
86	AB13862	9N	183.8	TGACATTTGCGCAATCATATCGGAGGGAAATCATTCTGCAAAGATATCGTCCCGCCATGTCTGACTAGCTCCTAATTAACTGTTCTATAACACCCAGCTGT
87	AB13907	9N	189	CCAAGGTGCTGGCCTGCCTTGCGTGTGCCTATCCATCTCCATCTCCATCTGCCTCTTCCTCTTCCTCTTCCTAGGCGTCACGCTACTTCGTTCTCTGATCA
88	AB13911	9N	190.7	ATGCCTTTTGCCCTGCAGATACATGGATAGTTTCATCCCAACTCCGTTCACGATGCCTAATAGATGTAAAAAGAGAATGGTTTGCGATTTGATTGTTGGGA
89	AB13993	9N	195	ACCAGTCTGCATACATGTATGAGGGCATGAAAGAAAAATTAGAAGGAATATGGCATGTTATATTGCAAGTGTATCTTGGAAATTTTACGAGTGGGCAACTT
90	AB13991	9N	195	TTAGAAATTTCATATACCCTTGCTCTTCTGTTGCCTGAAATGAAGGATCAGATGTAATATCTAGTAGGTGATTCTGAAAAACTGTGTACCATGCAAGTTCC
91	AB13971	9N	200.5	CTGTTGTGATTTCTGCTCTGTTCTCTCTCGTTCTCACATCCGCGTCAGCGATTCTATTCGCCCGTTTGGAGATAGATTACTATGCATGTCTGGTCAGTGGT
92	AB13952	9N	201.2	CGCAAGACTTCTGTTACATTTTATCTCCTATGTCAGTCCCAAAAAAAAAAACGAATACCCCTTCTTATTTCTATAAATTTCTAGTGAAGTAAAAAAGGTAG
93	AB13975	9N	202.6	AGTTCCCGGGCGTAGCACGCAATCCCGGTGACGGAGAGCAAAGTTTTTCGGCTGGCTACTCATTCATGGAAGGCCCGTTTTGCGTCGTCATAACTAGCAGA
94	AB13945	9N	204.6	GATGATTGGCTAGCAATTGGGTTAATTCATACTAGGTCATAGGAGGATGGTCATGGATTGGTAGGGCCAATCAGTTCATTTTTCTTTTTCTGTTTTTGTAA
95	AB13944	9N	204.6	GTGCCACCTCGCCCGGCTCATCGATTTCTTGCGAGTTGCAGATGATTGGCTAGCAATTGGGTTAATTCATACTAGGTCATAGGAGGATGGTCATGGATTGG
96	AB13948	9N	204.6	TTTTTCTTTTTCTGTTTTTGTAAAAAAAATTACTAGAGTACTGCAATTGAACAACAAGTTTGGTTAAATTTAGTACTGCAGTGGTTGGTGAGCTTTTTCGA
97	AB13946	9N	204.6	TAGCAATTGGGTTAATTCATACTAGGTCATAGGAGGATGGTCATGGATTGGTAGGGCCAATCAGTTCATTTTTCTTTTTCTGTTTTTGTAAAAAAAATTAC
98	AB13974	9N	207	ATTGGCATCACTGACGATACCGACTCATCATCATTAGCACGATCCAGATCGGCATTATTGCATATCGGGTAACAGCGATTGATGAAAGTCGATTCGGTGAA
99	AB13973	9N	207	CAGTACATGCCGATCCTGTGTATTCTAATTGGCATCACTGACGATACCGACTCATCATCATTAGCACGATCCAGATCGGCATTATTGCATATCGGGTAACA
100	AB13964	9N	208.1	TTCTTATCTAGTGGAAGACTAACTGACAAAGCTGATGTTTTCTCTTTTGGCGTCGTCCTCCTGGAGCTGATTACTGGAAGGTTACCAGTTCAGTCATCTCA
101	AB13998	9N	209.8	CCCGCGACACGTACGTCCATTCCGATGGAAGAAAAATTGAAGTGGCAACACGTACCGAGGGGAGTGTTATCGTAGTTGAGTCGTCTGGCTGCAGGCACCAA
102	AB14003	9N	210.6	CGAAAAAAAGTTTGAATTACACTTCTCAGCAACTTGTCAGTTTTGTCATACCAAAAGTACACGCCTGGAATCCTGAAGACTAAGCAATTAATACAGTCTGC
103	AB14002	9N	210.6	AATTTAATTACAGTTCGAAAAAAAGTTTGAATTACACTTCTCAGCAACTTGTCAGTTTTGTCATACCAAAAGTACACGCCTGGAATCCTGAAGACTAAGCA
104	AB14017	9N	212.5	TGCGCACTCGCTCGGCTATCAGTTCGCCGTGCGGCATGCCAGCATGTAGCTACGAACCAAAATGTTTAAGCGGCGATTACGCGCCTCGCATGTTCGCTTAC
105	AB14119	9N	217.2	TATGTACCTGCAGCCAAGCGTGGATACCGCTCAATGGCTAAAGCATTTTAGAAAAAAAAAGGTAGAGAACCTTAGAAAGCGAAAAGGAGAAATGAATTCTT
106	AB14102	9N	219.4	ATCATACATCTAGTGCTCTAGTACTAGATAACAAAGTCCATTTTGTGTGACTTGGGGCTTAAATGTTGCAAATCTGTTTCACATCCAAGGTATCTATGATC
107	AB14106	9N	219.9	TTATCTTCCGGGATTGGCGCGTGGGGGCCGTGAACTGCGTAACAAATCTGTATAGTCACGTAGACAATCAGCTGACTGCAACGGACTCCATCAGATCTCGT
108	AB14122	9N	221.6	CACGTGCCTGAATTCTGACCTGCCCTGACAAAGCCAATATGCTCATAGCCCCATACAGTACAAAATTGACCTGATAATGAATCGAGTTGTACCACTAGAAG
109	AB14110	9N	223.3	CAGTACCTGGGGTTGGTAGTGTCCTCGGTTTCTTCGTGCTAGGCGTAGAGTGAGAGAGGTTGAAGTGTAGTCAGCTGGGGCGCCTGTATGTGCAAAGCTCT
110	AB14136	9N	228.9	CGTCGGAGGAGCGTTAAAAAAGGATGGCGTGCCGAGCCGAGCCGAAGAGAGGCAGAGGCCACAGGCGAGGCGACGACGTACAGTGGCAGTAGCGGCACAGT
111	AB14186	9N	237.8	TCTGCAGCCGGCCGACCCCGTCATTTTTCTATGCCTGCCATGGCTTCTCCTCTGCCACCCGATCGAATGAAGAAGCCCATCATTTTCTGCGCACGCGATCT
112	AB14223	9N	248.9	CGCCCAGTGCCCAGTGCCCACACGCCGCTCACTTGCCCATGTTTTCACCGCGCGCTGAGCTGGACGATGGACGGTGGGATAGATACAGGGATGGGATGGGG
113	AB14225r	9N	266.9	GTGGGATAGATACAGGGATGGGATGGGGTTTCCATCTCGATTTTCGCACTTTGCCTGCGGCCTGTGCTTCTCTTCTACTGCAGCCTTTTTTACCACAGGGT
114	AB14224r	9N	266.9	TGGACGGTGGGATAGATACAGGGATGGGATGGGGTTTCCATCTCGATTTTCGCACTTTGCCTGCGGCCTGTGCTTCTCTTCTACTGCAGCCTTTTTTACCA
115	AB14214r	9N	272.4	ACCCTACGAATGAACGATCGTCACGCAAGAACACAGCTCGATCAGCCAAATCATTTCATATACTAGATTATAGCACATTGTAATCACTAAGCATTTTGCAA

## Sheet: B6-AB
order	marker	linkage_group	Distance (cM)	sequence
1	AB194	1K	0	ACCTCCAAATGACCTTTACTCCTACTCAAATGAGAATCCGTCATGGCTCCACCTTGGAAACCTGCAGCACTGTCGATTTTTCAATAGCAACATGTCAGTAC
2	AB202	1K	6.5	TTGATGAGTCCTCATTAGACACATCACCTGCTAAATATCCTTCCGTGTCTGATAAAAAAACTCGCATCACCGTGGCCTCCGTTTAACTTATTACCTTCTCC
3	AB286	1K	18.5	TTTTCTTCTTTAATGAACTTTTTGGCAGTTTTGCTCTCTCCCTTTTCTTCCAGTTCCCATTTGTCAAATGCTATTCCGTCTGGCTTCCTTTGCTGTATAAT
4	AB338r	1K	29.6	GGCCCGCAAAAAAATTGTATTTATATGCCTGTCGATTTAAGGAATTCCCTGGAGATATAGGATGAAATAACATATTTGTTCATTTAAAAATTTCATATGTA
5	AB283r	1K	36.4	TCGTCCTCCCGCGTGAGGTGCCGCGGCGGCGATGTTTCGGCTTCCTGCGGTGCAAGGGACGGGAGGTCAGTCAGATAGAGGCGTGGAGCGGCGACCAGCTG
6	AB279r	1K	38.5	TGGTTTGTTCTGGTTCTGTTTTGGATGGATTTTTGCTGTGATGATTTGTGCGATGATCTGGTGAGTATATATAGACGGCCTTGCCACCCTTGTAGCATTAG
7	AB220r	1K	45.4	AGTTTATTAACTTCTAGAAAAGAAAATATGCAGTCCTCTGGCCAGTTGGCCTCGCCCCGAGTCTTGGACCCATTTTAACATTCTACCCTGTACGAGTCTGG
8	AB428r	1K	54.2	CGACTCCAAAACCACTGAGTCACTGACATTTGCCAACCACACAGCTCCATCGACTTAATTGATCAACCACGAAGACTAATCGCATTGTTTCCGCTGTAATC
9	AB429r	1K	54.2	CACTGACATTTGCCAACCACACAGCTCCATCGACTTAATTGATCAACCACGAAGACTAATCGCATTGTTTCCGCTGTAATCACAAACGGATCACGGCAGAT
10	AB427r	1K	57.9	CGCCGGTGGTGGGCTCGAGCCTAATCTTCTGATTTCTCCCTTTCAGTCTCCCATGGCCTGCCATAAAGAAGCAGAGAGCAGGCATGAGGCGCCCGCCCAAA
11	AB408r	1K	59.1	ACGAGTACTAATGTGAATAAAGTATTTGAGCTCGAGCCCACAATCTAGGAATTTTTAATCATATAAAGCAGAATTGGCTAAAATAAAGGCGAGTTCTGCTG
12	AB432r	1K	63.1	GGGCCGTGGGTTGAAAAAGGACCGTCAAATCAAATCATTAAGCTAATGCGTCCGATGTGTTCAAATGACGATCATTACGCTTAATTTAGAGTTTTAATTTG
13	AB417r	1K	67	ATGTTATGTACGAATGATCTTTTATCCTCTTGGTCGGGGATAAGGCCACATGGATGGTTGAATCCAGAATCCAGTCTGAACCCTCAGCCGGGGTTCGGTGT
14	AB455r	1K	69	CCATGTTTCTTGGTAGCAACAACCTGGTCGGTCCTATACCTCGCAACGGGAGCTTCAGGCTTCAGCCTCCCCATGCTGCAGGTGGTGGTTCTCTCTGTCAA
15	AB506r	1K	70.8	CAAATCAGTTTACATTACTTCAGAAATTCTCCCACCATAGAATGATGGATACATCTTGAGCTTTAGCTCCAAGAGCCCAGAAGTGCAGATTCATCGTCACA
16	AB485r	1K	71.4	AAATTGATGGGATCCATACGGATGTTATTCATCAATTCTATACAAATATGAACACACAGTATTATTCGGCATATACATATTTTCACTATTCACTATGTCTT
17	AB541r	1K	73.9	GATCCGTTGGAAGAAAGAAGTTTGCAGTAATATTACAGCCTTATGTACAACGCCTGAGCACAAACAGTCCTGCAGCCAGTGCCCACGGCCACGCTGAGGGT
18	AB536r	1K	74.4	GTTCAAGAATTCGAGCTTACGACCATGATCACAAAGAAATGATCACGCTACGTTTGCTTAACCGTCATCGGATAGGAAAAAAAAGACAGCGAAAATAAAAA
19	AB537r	1K	74.8	GATCACAAAGAAATGATCACGCTACGTTTGCTTAACCGTCATCGGATAGGAAAAAAAAGACAGCGAAAATAAAAACGGCATTCGAAGTGTACCCGTCGCCG
20	AB529r	1K	78.6	TCAAAGAGACAAACATGTTCACTGTGGACAAGTATCAGCAGGTGCACTGAAATTTGTAGGCTTCTTATCCTTTCTTATCTTGTAAATTATGTACATCTCTG
21	AB530r	1K	78.6	AAACATGTTCACTGTGGACAAGTATCAGCAGGTGCACTGAAATTTGTAGGCTTCTTATCCTTTCTTATCTTGTAAATTATGTACATCTCTGAGCTTAGATA
22	AB532r	1K	78.6	CTTTCTTATCTTGTAAATTATGTACATCTCTGAGCTTAGATAATGATTGGTTATTTTTTTAATGCACAGATAGGGTTCTTTCCTGAAGCGAAGGCATTTGC
23	AB497r	1K	81.6	CGCTCCACTGGCATGACGGGCCAGTCTTCCAGCCTTGGGATATGGGTGAGCCCGAAAACGTACCTGCAGTTGCATGGTGTAGTTTGAGGTTCAGAAGCAGA
24	AB593r	1K	84.4	TCAGCTGAGCTCACTGACAGGGAAGAGATCAGCTCGAGAACTGTTAGGATATTTTTTTCGGACTCGATCAGAGCTCAGAACCAAGCGCGCATCTATCAGGA
25	AB624r	1K	85.9	GAGGAGGTTTACTTGGTCCAATGACAGAACTCAGACACGGATTGATCGGGCTTTTTGTACAGCTGAATGGGAACTAATGCTCCAGGACTGCTCACTGCAGG
26	AB606r	1K	85.9	TTGTCAGGCGGCACAGCCAGCTGGTTAACTTTTTTTACAGGTCAGGACCGAGGACGTTTGAGGTTTGAACTTTGAACTCAACAAGTTCATGTGCAATGTTG
27	AB596r	1K	87.8	TTCTTGCAGATGTCCAAGTATTCTGAAGCATATTGTTGACATAGGAATGAGATTTCTTCTGCCGATCTCCTTCTTTCACCCTCACGGACTCGGTTGCGTTC
28	AB1506r	1K	89.1	GGCGATGGACCTACCTTGACGTGGTTCTGGTAGAGCGAGACGAGGTTGGCGACGAACCGCCGCGCGTCGGCGTCCGACGGCGTGCTGTTCCGCGCGAAGAA
29	AB621r	1K	89.9	TGTCTCGGTTAACACGTACTTCCTCCATTCCAAAATTTAAATCGATTTGCCTTTTCTGAGTAATTAGTTGGTGTGACTACAACATATATACCTTGCGTTCC
30	AB622r	1K	89.9	AAATTTAAATCGATTTGCCTTTTCTGAGTAATTAGTTGGTGTGACTACAACATATATACCTTGCGTTCCGGCAGCGTCTCGATGAAGTGCTCCACGACCAT
31	AB642r	1K	92	CTTTGTGGCAGACACTCAGCTTTTAGTACCAGTCTTGCACATGTGCGGTGCTAATTAAAAGCCAAACTACCCTTTTGTGCCCTAATTCTGCAGATGCATGC
32	AB635r	1K	92.4	TCTCCGACTAGATTGGGCGACCTGCCGCTAGTATTACAAGGCCCTATCTGTTTTTCGTTCTTCCTTTTTCTAAACTGTATACTAATCCAACTCTGAAAAAA
33	AB670r	1K	96	CTCAACTAACGAGGCGCGGTGGCTTGCGACCCGGAGCGAGCGCCGAACGGGGAACAGTTCTCGCAGGTGCGGAAACGACGATACGCCGCCCTCGGGTATGG
34	AB671r	1K	96.4	CAGTTCTCGCAGGTGCGGAAACGACGATACGCCGCCCTCGGGTATGGGTAGGAAATCCAACTGCTCATCCCTGACAGTTCCTTTTCGGCTTTGGTTAGAGA
35	AB688r	1K	98.9	CTCGGTGGTCGGACATCGCGGCAGGGACTCGGTGGTGGATGGATCGGGGGGATTTTTTTTTTCTTGCTGTGTTTATGTCCTAAGCCCTATCCGCCTAAGGC
36	AB686r	1K	99.4	TTTTTGAGCAACAAATGCACAACAAAGCTGTTCCCTAAACAGAGAGGAAACCATCTCACGTCTTTAATCATGATAACACACAACTGATATAAGAGATCTCA
37	AB713r	1K	101.9	TCTCTGAAACATGGCCATGATTGCAGAAATTTAACAGCTCATTAATTCTCGCTTCTAAAACTTCTGCAACTACACACTTAGTTTTCTGGTTTGAAGCCGAT
38	AB709r	1K	102.1	AATGCGGCGTCGGCGGTGGTGAAGCGGCTCTGGTCGCTCAAATCCACCACCAAGACAGGTGACTACTGCAGGAATCCTTGTACCCTCCTCTCCTCCTCCGG
39	AB710r	1K	104.8	ACAATGCCGTCGTCTATCCAGTGTAGTATAGCTGACATGTGGTGCCCACTGCCCAGCCACTATATGTCCATCATAGTCGCAGTCTCTCACCTGTGCCCGTC
40	AB734r	1K	106.8	GCGTATAAAGCTCTTCATCGACTTGTTTGCAGTTTGTGAGTTTTATTTCCCTAGGTACGTTTTGTTTATACTGTCAGCGTCTGCCGGTTGGTTCCCACAGC
41	AB739r	1K	110	GCATGAAACAGATATCCACATCAATTCAAAAAGATTACCAGGGCCCAAAACAAAAAAATGTTGCTAAGGTATCTTCCTAGCTTGTGTATTTTGACTTTAAG
42	AB743r	1K	110.2	TCTTCACAGTTTAAAGATTTTCCTTTTGCCCAAAAAAGAATAAAGAAGAAGATCGGAGCAGAAAAAAGAAACACATTTCAAACAGCAAAAGGACCGGGGAG
43	AB742r	1K	110.2	TGAATGATAAAGAGCACCGCACGTGGAGTCCCTGAGCCACTGATCTGACTGCCTCTTCACAGTTTAAAGATTTTCCTTTTGCCCAAAAAAGAATAAAGAAG
44	AB720r	1K	113.3	GGAAAGTTGATAGATTTCTTGCAGTGGTGATGATGTGGTCGTGCAGAAAGCATTAGGCGAAAAGTTTACCCAACTGCTTATGCTGGTGTCAGCAACGACGG
45	AB722r	1K	113.6	GTGATGATGTGGTCGTGCAGAAAGCATTAGGCGAAAAGTTTACCCAACTGCTTATGCTGGTGTCAGCAACGACGGCGTCATTAGGTGTCATTTTCCTCCCT
46	AB9026r	1K	117.2	GTGAATGAAACCAGGATCACTTTCCTGCAAAGTTGGATGTAACAGTTGGGAAAAAAAACTCTGGCGCCGAGCAACCTGTCAATCGCGAAAGGGGCACACGT
47	AB740	1K	125.5	TTACCAGGGCCCAAAACAAAAAAATGTTGCTAAGGTATCTTCCTAGCTTGTGTATTTTGACTTTAAGAGTGGCGGCTACAGTGTGCAGTCTTTGGGGGATT
48	AB707	1K	127.8	GGCCGAGTACCGCGGCGCGCAGGTAGGAACTGGGCCCTCGACGTGCGTGCCGAGATTTCGTTGCCAAACGTGCGAGGCACGTGAGTTCTGACATGATTTGG
49	AB701	1K	130.4	TAGCCGCTGCAGCCAAAGAATAGTTCGGCACTTCCGCCTGAAGCTGATGCAAAGCTCCATGAAACATTGGGCCGCTGATGACGAACTGCTTGCAGGTCGTA
50	AB702	1K	130.4	TGCAGCCAAAGAATAGTTCGGCACTTCCGCCTGAAGCTGATGCAAAGCTCCATGAAACATTGGGCCGCTGATGACGAACTGCTTGCAGGTCGTACAGGCCC
51	AB712	1K	132.5	TCATCGGAGGTAAAATGGTTTACGCTGCAGAGGCGATGTCAATCCATCGGTCAGACGCGCACACGTACTGGCACTATTTTGCTCTCTGAAACATGGCCATG
52	AB728	1K	133.8	TGGATTCCACCGCTGCAGAAGCATAGCTTTCCAGCTCAACCCCGCCGTGATAATAAAACCCAACACTGACACGAGGCGATAAGGTGAAGTGACTAAGGAGT
53	AB721	1K	136.1	TGCAGTGGTGATGATGTGGTCGTGCAGAAAGCATTAGGCGAAAAGTTTACCCAACTGCTTATGCTGGTGTCAGCAACGACGGCGTCATTAGGTGTCATTTT
54	AB723	1K	136.1	GTGCAGAAAGCATTAGGCGAAAAGTTTACCCAACTGCTTATGCTGGTGTCAGCAACGACGGCGTCATTAGGTGTCATTTTCCTCCCTTGAGGCGTTGATTG
55	AB717	1K	136.7	AACCACGATGCCGGTGGGAGGGGGTTGCATTGGGTGGCTGATGCCTTTGATACTCCCTTCGCGTTGTGAAGCGGAAAGTTGATAGATTTCTTGCAGTGGTG
56	AB1677	1K	140.6	TTCTAGTCGTCTTGACCACCGCGGCAAGTTCGCTGAGGTCTCCGTGTTCTAGGCGTGCACGCTATGGCGCTTTTCTTCGTTCGCTGCAGGTCCAGCGTCCA
57	AB1684	1K	141.2	AACCTTCGTATGCTGTTCTTACAATTTGAACAATGCACCTTCCTAGTTTCCATCATCTAAACGAAATTGAAACTGAATTCTCAGTGGAACAACTGAGAAAT
58	AB1686	1K	141.4	ATATATGTCAGGAACCTGCGCAACTTGTTGGGGGGCGATGCGTGAGACATAGGACACCAAGTGAGTCGTACAAGAACTAGCTAGATTGAATTCCGGGAAAG
59	AB748	1K	143.6	GTTACGTCTACGGGCCGGGCCACGCTGTTGATGCAGGTTTACGTATGTGGGCCGCGCAATAGAGCCCAAGTTCACAGTAGGCCCATTTGGTCACTTGGCGA
60	AB782	1K	146.9	TGCCCGGCTTCATCGCCGCCGGCCGGCGAAGCATAAGCGGTGCGTCTGCCGCGCGCGAGCTGATCGATCAGCGGTTTAAGCACACCAATCTGCGAAACGCG
61	AB778	1K	147.5	TTTGTCTTGCCTTGGGATCATTCCTCCGTCGTGTCTACCTTGCAGGAACGTACTAGCTAGAGCATTCAAACTCACAAGACTTCGTGACAAGAGAGAAAAAC
62	AB771	1K	151.4	AGAAAAAAAAAATGTTCGCATGGTACCTGATTTCCCGATTGCCTGCCCCAGTTCGTTCCATGCCAGTCCAAATAGGCGCATGTTGCCGTCTTTTCTTTGCG
63	AB768	1K	151.7	TAAAGACGAGTACAGCAGTGTGTTCTAGACGTCTATTTTCAGTTCTCACATCCTCTTTCCCGAGTGATCCTTTGCAAAATGGCCGTGAACTTGTTTGTACA
64	AB786	1K	154.9	CAACGTCGTCTGATGCAAAGAAAATGCCTAACCACAATCTAATAAAAGAGAAGCGTCTCGTAATCGGTAGAAGTAGAACTTCGGCACACAAAAAAAAAGGC
65	AB789	1K	156.4	AAAAAAAAAGCATCCTTGTTTTATCATGAAACCGTACAAGGATGTTATCTGAAAGTTATCATTCATGCATGATCAGAAAAGCCTGTGTGAAGTTAGCTTCA
66	AB813	1K	160.4	GTGGTACTAGTAGCAGTACACAAGGCAACGCTCTTTCGTGACTGCTTTTCCGACAGAGACGTTCTCCATGTCAAGTGATATTCATGTGCTTTAAGAAAGTG
67	AB812	1K	160.4	TTATCTTTGTTTTTTTTTTGACACGAGTTATCTTGGTTTGAAAAGTAGAGAGGTGGTGGTGGTGGTGGTACTAGTAGCAGTACACAAGGCAACGCTCTTTC
68	AB629	1K	165.3	GCTGCACCGCTGCAGCCTGGTCTCTGCTCTTCTTCTTCCCCTTCTTCTCGTGTGTCTGGCTCCTCCGAAGCCCACCAAACCACCACCGTCATGTCCTCCGA
1	AB836	1N	0	TTCTTTGGAGTTTCATCCACCATCGTCCTCTGCTCCTCCTCCTCCTCCTCTTCTTCTTCTTCGTTATGTACCTGCAGTGTTTAGATTTGGGTGCTTTATCT
2	HB864r	1N	14.9	ACGGCTCACTCGAAAAGGACAAACGACAAAGGAGAAGAAGAGCATGGGTCAATTGCGTTGCGTCGCTGGTAAATTCCAAGCCCCCGTTTCAGACACGGGAA
3	HB869r	1N	20.3	AATCTCTGCCGGGTCCTCTGGACTTGGCTGACAAGAACACACGAAAGAGCCACAGCACAGAGATGGAGGATGTTTACCATGTCAAACAAGGTGCTATAGAA
4	HB881r	1N	21.4	CGGCGGACGCGTATTACCTGTCGTACATCTACTCGAACGGGCACACGCTGGGCGCGGAGCAGGACGACTTCACCTTCAGCTGGGACGACAAGCGCGTGGGC
5	HB871r	1N	22.1	AAATCTGATCTCGCGAGGAGGAGGAAGAGGATGAGGGGTGCTGACTGACCATGAGGAGGTGCGCGCTCTCCCGCGACAAGCTGGAGACCACGCCGTGCTTC
6	HB884r	1N	24.3	AGCATTCTTGGTCATGGGAAGCAATGACCCTAGCACACAGGCTCCAAAGGCATCAGAACAAGTACTCGAACAGTGATATCACACCTGTACCTTTTGAAATG
7	HB885r	1N	24.3	TTCCTTTGTTTAATTTTGTTCTCTATTTGCCTAAAGTTTTTTTTCCTAGTGCAATAACCTTAGAAAACCTACTGCCTCTGATGATTTTCTAGAATCGTTGT
8	HB921r	1N	29.1	TGCTCTGTGAACAGGTAAAATAAAAGGTTGCTGTGGTGATTGATTGGAGCATCGTCCATTTCCATCAGCTGTGTGCCTGGACCTAGCAAGATAACAGCTAG
9	HB96r	1N	31.8	TAAGAATTGTGGATTAATTTCCTACATTTTCTTGTTGACGAGCTTGGTCACTGGCCACAAGTCTGCAGATTGATTTTTCTAGCATTTGCCTGCTGATGAGT
10	HB926r	1N	33.4	TCCTAGAGACAGTTCTTCAGCTAACCGTCTCTGACGCATCATCTTTATCGGAAGGACATTGATGCGTAACAAAGACTACCTGAATTTTTATCAGAAGGGAC
11	HB930r	1N	33.8	GTAGCAAAGACTACCTGAATTAAGCAAAAGAGGACATGGATGCGTAACAAAGACTCGGAGGCATGACCTGCCTATCCCGGCAAGCAAGGGATTTTCAAGCC
12	HB927r	1N	33.8	GACGCATCATCTTTATCGGAAGGACATTGATGCGTAACAAAGACTACCTGAATTTTTATCAGAAGGGACATTGATGCGTAGCAAAGACTACCTGAATTAAG
13	HB945r	1N	36.8	ACGGCTAGTAGTGACTTGACGTGCAAGCTAACGGGATTCGCACAGTTGTGCGATCCGCCTGCGAGAGGCGACGCCGCCGTCCACGTCGCGCCACCGTATGG
14	HB936r	1N	38.5	GCCCTGGTCCTTCTAGCGTGACCGCGAAACAGTGATCAGTGAAAGATGTGACCATTTTCTCTGCAGTGTCAGCGCCAGCTACTGCCTACTGGGCGTCACCT
15	HB948r	1N	40.6	GACGAGAGCATCATAGTATCAGGCGTACGCACTACTCAGCAGGATAAATCTGAAACTGGCAAAGCACAACATGCACACGTCGTCACATAAGGTGCCTCAAC
16	HB980r	1N	42.5	TTCAATTAAACTAATCAGGAGCTGTGTGGGCGAGACTGAGCAGTGGGCCACCCACCATTAGGTTTAATGGTGATCTTCCTCGGTCTTATCCATAAGCAGAT
17	HB989r	1N	42.8	GGAGGTCCAGCAACTGGTGCGGTCTCTTACGGCGGAGAATGATAGCCTCCGCGAGGTGATAAATCGTTCTCCACTAAGTTCTTTCAGAGTATTTTAATGGC
18	HB977r	1N	43.8	CGGGGCACTGTCACTCTTAAATCACTCGTTCTGAACTTCTGACTGTTTCATGGCCATGGCCGTAGAGACTAGGGAGAACGAACGCGTCGCATGCACTACTA
19	HB1002r	1N	47.3	TCATTCATCTGTGATCTATAGGCACTATGGTTCGGATAAATTTTGTAAATTTGACGTTTCAGTAAAAGAAGACTGTTTGTTTTAAAATTAGATGAAGAGTG
20	HB999r	1N	48.9	GGCTGCATTTGCCCAATAGCCCAGCCCGTGATATTCCCGGAATATTTGACAACAGGTAGTTGTGTCAAAATCATTCATCTGTGATCTATAGGCACTATGGT
21	HB1000r	1N	48.9	TATTTGACAACAGGTAGTTGTGTCAAAATCATTCATCTGTGATCTATAGGCACTATGGTTCGGATAAATTTTGTAAATTTGACGTTTCAGTAAAAGAAGAC
22	HB1001r	1N	48.9	CAACAGGTAGTTGTGTCAAAATCATTCATCTGTGATCTATAGGCACTATGGTTCGGATAAATTTTGTAAATTTGACGTTTCAGTAAAAGAAGACTGTTTGT
23	HB942r	1N	51	TTTTTGAATTGTGGACTTGGTATATATATGAATTTTCCGTTACGGATATACATATGTGTAACATGGCATAATTTTTCTGTTACGGATATAGATTTGGTAAT
24	HB1006r	1N	51.4	TCTGCCACAGCCAAGATTAGCATTGATGCATCCCTTGCTGGTGTCATCATCGGGAGGGGTGGAGTTAACACGAAGCAGATATCTCGAGTCACTGGGGCCAA
25	HB1016r	1N	56	CTGCAGCTGGAACCGCAGGAGGAGCGTCATGGTTTCTCCAAGGCCTTCGGACTCGGATGCCCACCACATGTTGCCATTCATCATCTGAAAAGATTTTGAGG
26	HB1020r	1N	56	CGTCGCCTCCCTTCTCGCCGGCGCCTCCATCGTCCACAACATCTACAAGCCTGACATGGTTCGTCTGTCTACCGCTCCCACACCCGCCATGCACACTACCT
27	HB859r	1N	57.5	GTGCCACGGTCGTCGAAGCCTGCCTGGGTATTCATCACATCACTCAGAGCTAGCTTCAGCTGAAGTTTTATTTAAAAAAAAAGCTTCAGCTGAAGTTTCAG
28	HB11599r	1N	60.6	GAACGAATATCATGTAATTATTTTAGTACTGCAGGACACTGATAAATTATAGACTTTCCGCGATCACGAGCCATACAGTGGCCATCTCACGCAAGCATAGT
29	HB1067r	1N	60.8	ACCAATCCTCTAATTTCACTATTTGTTTCGTTGCAACTTGAAGTAATTTTGCTTGTTGGCACAGGAGCAACCCCTAAGCTGGTGCTTCAGATGATGAATGT
30	AB1162r	1N	64.9	CGCCCTGCAGCGCACGCACAGATGGAAGGAGAACAAACCAGCTCGGTCAGGCAAGACGTCGAACACCTTAGACGCGCGAGCACGGAACGGGGAGCTGGACT
31	AB1171r	1N	67.4	GGAGCATCTTTCAATGGCGTAGGCGCTCTTGTCTGCAGTCTGCCGTCTGCACCTGAACGGCCATTTCCTCCTCGGTTTCATTATCCGCGTCCTTCGATTTT
32	AB1132r	1N	68.8	CAGGCTCACAAGCATCAATGGAGAAATCGGCATCACGCTGTGGCACAAGGTCTCGAAGCATGCCTTCCTCCTAAGAAACCTAGCAAAGATCCTCGAAGACT
33	AB1037r	1N	69.9	ATAAAACAATTTTTCTGCTGCAGATTATTATATATAATTAAGTACAAAAAGATTAGAGTTAAGATACATTATTATTGTCTTACAAGTCTAATTAGAAATGG
34	AB1039r	1N	69.9	GGTGATCACCATGGGGAATTAGAATGACCAGTTGTCCTGGTTGGCGTGATGCAGTTGTTGGAGTCTCCCCGTGACTTCACCGCCGGTAATGCGTGGTAACA
35	AB1040r	1N	69.9	CCATGGGGAATTAGAATGACCAGTTGTCCTGGTTGGCGTGATGCAGTTGTTGGAGTCTCCCCGTGACTTCACCGCCGGTAATGCGTGGTAACATGAAGTCC
36	AB14797r	1N	72.3	TGGCGCGGCGGCCGGGCACCGGCTCCCTTTCTCTTGCTCCGCTCGACCGCGGGGAGGCCAATCAAGCGTTGTGCTCCGCTCTTGCTCTGCTCCACCACGTG
37	AB1122r	1N	76.3	CTCGAGAACCTCCAAAGAGCACCGGAGAATGAGCATGATGAATATGAAAAGGAGCAAAAAGCAAAACCATCACTCCATTAGGGCTTCCCACCACACGGAAA
38	AB1177r	1N	76.4	CAGCTACGTGCGTCGTGCGCGCCTCTCATCATTTTGGCCCTCTTCCCCGCGACGAGCGCGGCATTGCCCCCGCCTCTAATTTTTATACACCATCTAGGCCA
39	AB1203r	1N	79.1	CTGAATTTTCTTTTCATCCAAGTGTGCATAGAAATTGAGTGTTGTAGGGAAAAAAAATCTTATGAGAGTGGAAACAAAAGCTGGTTGTCTGAGGTAAAAAG
40	AB1197r	1N	79.6	ATCTTCCCGTCCTCCACACTCCTGATGTAGTGGTATTTAGTTTCTATATGCTTGCTCCTCTCATGGTGGACGGGGTTCTTTGCAAGATCAATGGCAAACTT
41	AB1200r	1N	81.3	GGTCTGAGCGACTAGAAACCTAGTCATCCGGTTAGTCATCGTTTAATCGTGATTAGTTGTCCGATTAGACTTGCAATCGATCAGATTTGAGATAATGGGAC
42	AB1275r	1N	83	TGGCCGTCATGACTGTTATCTTCTTCTGGGCCATAAGGAGCACTGACTTCTTCTGGGTAAGCACCCTTTTATGAACAGCCTATCCAAATCAAGCATGTAAA
43	AB1482r	1N	85.1	TGATGATGTTGGCAAACAGTTCATTCCTGGTATCTCAGCAAATGTCCTCACTGTAAAGATTGCCTCCTCGGATGTTGGCTTCCCGGTCGATGTATATGGCA
44	AB1182r	1N	86.4	TTTGGTTTGATGCCCATCTCCATTTCCTTAAGCTCCAGCTCCAGCTCCAGGTCCATCTGGTCATTTTCCAGGTCCATAATTTCATTGTCCATCCTCATCTT
45	AB1209r	1N	88.3	GCCGGCCGAGTTAAACTTGGCAGGAAGCATGGACAAAAGAGACAAAAAAAAGGACGCATTGGGCTGAAATAATTGATTTTCTTTTATCATGATGACAAAAC
46	AB1398r	1N	90	AGTCACTCCAAATTATACTCTGTCGTTGTCATCCGCTACGTAAATAGAAGCTAATTAATTAAAGTAGTAATTAATAAATTTATAGTAAGCAAATTAAACCG
47	AB1236r	1N	90.1	ATCATTGTTTTATGTCTTTTTTTTTGGAGAAAACGATCTGTTGGTGAAAGCCACAAATTTCGTTTGGAAAAGTTGGCATGTACAAAACTGCAGGTGCCATG
48	AB1217r	1N	90.1	GATCCAGAGCATTGGCCATCTGCTCAGTCCCCTGTAGTACTCTGTGTGCATCACCAAGTTTTCTTTCACCTAGGCTGAGGCTGCAGCATTAATGGCTCTTG
49	AB1407r	1N	92.2	CCCGCTTCACTTTTTTACTACCATTTTTGTTCTCGAAGAAAAGTTTTAACCGCCAGTCACTATTGGGCTATCGGAGCGAGTTGGTAGGAGAGCCGCATGCA
50	AB1271r	1N	93.7	CGCTCGTGTGAATTCAACAAACACGATCTCTCGTCTCGATTATCTGCTTTGGTGCTGATCGGTGGTAGTTAGATCATCTGCTTACCTTTGCCTGACTGCAG
51	AB1250r	1N	95.1	TCCAGCCAAAGATACATACCTTGTGCAGAATGGGCATCTTCTAAAAGGATATCCACATCGGCCTAGAGACGCCATTAGTTGAAAATGATGTGTGCTCCTCC
52	AB1287r	1N	97.1	CGCCCGAAACCCGTCTTTCCCGCGCCGCCGCCTATATAACCACGCTTGACACCGCGCCGCGCCGCGTCGGACGCCGAGCAGAGCCGCATCCAAGAAGCAGA
53	AB1313r	1N	98.8	AGATTTGGACCCGAGCAACAACTCATGTTTGTCCCACAACAGTACAAACGTACAAGTGTTCTGGTGCTAAAAATAGCCGAGGACTCCAGCAGAACAAGACA
54	AB1328r	1N	101.4	CTACTTCAATTCCCTTCGCACCACACGCACCTCCAATCATTTACGCCCCCATTTTTTTTCTTCTCTTCTTACCGCGTCGCATCGCATCGCACTGCAGTAAA
55	AB1343r	1N	103.2	GGACTAGTAGACAAGAAGGTGGCCTATTTTCTTCAGAAAATAACAGGATCGTCTGCAAAAATGTTAATTCAGTTGAGGAGGGTACCATTAGCATGAAGCCG
56	AB1344r	1N	103.2	CTTCAGAAAATAACAGGATCGTCTGCAAAAATGTTAATTCAGTTGAGGAGGGTACCATTAGCATGAAGCCGATCCGCTCCACTGGCATGACGGGCCAGTCT
57	AB1366r	1N	104.7	TGCAGGCTATCATCGTCGCCAATCATGTCCGCGGCCGCCAGCGAAGCGACACGCCGAGTGCCTGTGCGCGACCGTGCATGCATCCCCATACCGCCATGAAC
58	AB1347r	1N	106.9	CAACTGCAGGAGATATTCCACGCATAATCAGACGCCGCGCTGGACACAATCAGCACTCATGAGTAAACACACTCGTAGGCCCCACCAACCCCACACGATCC
59	AB1346r	1N	106.9	CCAACAAAAAAACATGCTAAGGAAACAGACAACTGCAGGAGATATTCCACGCATAATCAGACGCCGCGCTGGACACAATCAGCACTCATGAGTAAACACAC
60	AB1358r	1N	110	TGCAGGAAACAGAACAGATGGTTCGTCTCTGAATCCTGCTATAATATTCGGTTTCGACCACGCGCGCGCGGCCAAGATGGGTCTCTTCTAGACGCGCCGAC
61	AB1432r	1N	113.5	GATGTCGTACGAATTCAAGAACTTCAAATCCCGTGAGTATCGCTTGACATGCTCAGTATGGCACTGCAGGCCTGGGTCTGGGTTCCAAGGGGGTTTGGTCC
62	AB1428r	1N	113.5	GACAGGCAATAAGACTGTTGGCTTGGGGTTCAATCCACTAAACCAGGAGCATGTTGCTGTGACGATGTCGTACGAATTCAAGAACTTCAAATCCCGTGAGT
63	AB1420r	1N	116.3	ACAAACCGGAGCCGAAACCACGCGGGCGAACACGACACATCATAGACAGCAACCCCTAGCAGATGCGTATAATAACGAAACCAGATAAGTACAAGCGCTGG
64	AB1439r	1N	117.1	ATTGGCTGCAGTGTTTAGCCATGCGGGTCAAAATGATGTTAATGATGACTGATATTTGTAAAATGTCAATGGAATAAAACATTTCAGTACACTTGCATTAT
65	AB1240r	1N	117.2	CGCGCGCGCGCGCCCGGCCGAGGAGGATCCCGTGCACAGGCTACGGGTGACTGTGTGTGCGCGCGCATGGGGAAGCCGCGCGGCGCCTCACGTGCACCGTG
66	AB1524r	1N	119.6	CGTGGCAACTGGCAAGGCGTCTAGGAGTATCAAACTCCTTTGTTTTTTGTGGGAAAGTAAGGTATCGCACACACAGAGCAAAAATTACGAAGCAGTAAACG
67	AB1523r	1N	119.6	CCGTGGCAACTGGCAAGGCGTCTAGGAGTATCAAACTCCTTTGTTTTTTGTGGGAAAGTAAGGTATCGCACACACAGAGCAAAAATTACGAAGCAGTAAAC
68	AB1462r	1N	121	AAAATTTCGGGAACCCGATAAACGTCCCATAGAACAAATCATCGAATGGAAGCTCCACGCGGAGCGTGAAAAGTTCCCCGGAAATCCACCGAAACTACCGC
69	AB1474r	1N	121	GTGCCGGTAGTATAGTGCCAGTGGCTTCGAGTGGTGTGATTCCAGCTTGCACTCACTGTTCTTGTCTCGCTCCGCGGCGAGCACCTGAACCAGTCAAACCG
70	AB1549r	1N	121.5	CGGGGCTCTTCTGGGGTCTCGGACACACGGAGTCGCGTCAGTTTGCGCAATCGTGTTGGGACACCGCCATTGCAACCTGCAGGTCCCGGCGTCCCGCCCCC
71	AB1550r	1N	121.5	GGGGCTCTTCTGGGGTCTCGGACACACGGAGTCGCGTCAGTTTGCGCAATCGTGTTGGGACACCGCCATTGCAACCTGCAGGTCCCGGCGTCCCGCCCCCT
72	AB1501r	1N	121.5	AAGGTTTAGGTCTTTAGGATCATGGTGCTCCGGTAGCAATGAACAGGTGGAAAAAAATTTGAATCCGCAGTTGCCCATTGAAGCTACTCTGGCTGGTGTCA
73	AB1541r	1N	122.4	CATTATTATTTCCTCATTATTAGACTAACCAATAACATTACTCCATGCGTGACAAGGTACGTGCGTGCAGTATGCATACATCATGGATCAGGATCACCAAA
74	AB1511r	1N	122.4	TGGCCTCTGAAATCATGGTGTTGATCGGCATAGTCATGAGCTTCTGTTTCACCCCACACTACTCCGTCCCACAATACGTCACGTCAGCTATCATCACGTTC
75	AB1538r	1N	123.6	CTGCAGTAGCCACCATTATTATTTCCTCATTATTAGACTAACCAATAACATTACTCCATGCGTGACAAGGTACGTGCGTGCAGTATGCATACATCATGGAT
76	AB1295r	1N	124.3	CAGGTAGATCGACAGCCCAACCTGCATCAGCAACTGGTGCATGATAGCGTGTTCCCTGCCCCTGGTACTGATCGTCACCTCTTGTTTGCATTGTGAAGGTG
77	AB1532r	1N	124.5	CGACCCCATCAGGTAGCCCCGCCGAACTAAAAGCTGGCCCAACATGATCTGCTGGGAAGTAGGAGTATCCGAGTAACCGAGTTTCAGGGGTTCACTCTTGC
78	AB1592r	1N	127.5	TTCGTCGTGTTGGGAGAATTCTGCAATTATTTGCTTCCCTTGTTTCGATTCGCAGGAGAGGAAGGTGGAGGCGCGGGGCGGAGGGCCGCGGCTGGGCGGCG
79	AB1565r	1N	128.9	TAAGTTTGAAAGCTTGAAACTTAAAATCTGCCTGCATTACTGTAAGAGAATGTCAAGGTCTGGAAATGGAAATGGTGTGGACAACGGAGCGTGTTCCCTTG
80	AB1578r	1N	129.9	AAACTGGCCGTTAGGGTTTTATGACACAGGTACTTAATGGCCCTGGTATCCGTACGGAAATGCCACTATATTCTGCAGGTTTGCATGTTCAACAGCCGCCA
81	AB1623r	1N	131.2	GTAGCTGAGGTGGTTGAAGAACTTGGGGCCTTCTTGTCCGAACAGCTTTGATTTTTTTTAATCGATAGGACAGCTTTGATTGTTTAACTTGGCAATGGAAA
82	AB1757r	1N	131.4	TGAAACAGAAGTCTTAATAGGCCAAGCATACAACTGTTTCTGTGAACCACGGCACTTTCGCCATGTTAACCGGGACCAACTTTTGGGATGTCATAATGCTC
83	AB1606r	1N	131.6	GCACACGCACGCACGTTGGTGGCAAGCTAGTGCGCTCTTTGAGTCTTTGTACCGCGCACAGTAACAATTTCCGGCATGGCGCGGGGGCGCTACGCCTGCAT
84	AB1709r	1N	133.8	ATCCTGAACATTAGTTAGCTTTACAGGGAGTACGCACTCCCCACGAAAATGCAACATTCTCTACACTGGTTTAGTATAATTACAAGGGCTGTCAACTGGAC
85	AB1710r	1N	133.8	TCCTGAACATTAGTTAGCTTTACAGGGAGTACGCACTCCCCACGAAAATGCAACATTCTCTACACTGGTTTAGTATAATTACAAGGGCTGTCAACTGGACA
86	AB1759r	1N	134.2	TATTCGTCGAACCAATCCCCATGCTCATCTGTGATCTAGAAACCCAAAGAGACCAAGCCACCAAGGCAGGAAGAAAAGGAGAAAAGGCAAAATACCTGGTC
87	AB1758r	1N	134.2	CCTCGGCGACGGCTCAACTGCTTGCACTATGGGTTATTCGTCGAACCAATCCCCATGCTCATCTGTGATCTAGAAACCCAAAGAGACCAAGCCACCAAGGC
88	AB1753r	1N	135.4	ATGCAAAAGGGTGTCCTGTTCTGATTCAGCGGCTAGTTTACATTACAGATGGCGTGTGCGTCCGTCAGGCCTGTGGCATGTACAGCGACAGGCACCCGACG
89	AB1751r	1N	135.7	ATAGATACCTGAAACGGCCATACATACCAACTGCAGGGAGGGTGAAATTCTACATGCAAAAGGGTGTCCTGTTCTGATTCAGCGGCTAGTTTACATTACAG
90	AB1770r	1N	135.7	CAGGACTAGTGAGATGCCTCTGCTCTTTCAGCACAGATCACAGGTGCGCCTCGCTATCTCGCATTTCGCGAGCATCTGGGCCGGGTTGGGAGTTGGAGGCT
91	AB1706r	1N	136.8	CTCCGGCACCCAACCTGGCTTCCTCCACTGCTATCCCAAATGTCCTAGTCTGTTCGACTTTGGGACAAGACGCCGAGTTACATGGTGCAGACCAGCTATGT
92	AB1707r	1N	136.8	TCCGGCACCCAACCTGGCTTCCTCCACTGCTATCCCAAATGTCCTAGTCTGTTCGACTTTGGGACAAGACGCCGAGTTACATGGTGCAGACCAGCTATGTT
93	AB1703r	1N	138.8	GGAGATTCATTTCTTCATGTTTTGGCCTTTACATCAATTTGTAAGCCATGGTGTTAGCATTTTCTTTCGGAGTTTTTCATTTGTCTTGCATAACTGATCCG
94	AB1702r	1N	138.8	GCGTTCTTACTGCCATTTCTGTAGTTGGAGATTCATTTCTTCATGTTTTGGCCTTTACATCAATTTGTAAGCCATGGTGTTAGCATTTTCTTTCGGAGTTT
95	AB1701r	1N	139.3	AATGCGGCCTAGTGTGATTCTGTTTTTTGTTTGGTCTCTGTCTGATTTCCCGTCTGTAAAAATGCGTTCTTACTGCCATTTCTGTAGTTGGAGATTCATTT
96	AB1750r	1N	140.4	TGTTCACGGTGCTGGGCGCTTTCCAGATGTGCTGACAGGCTGTGTGATGGTAAAAGAATCATTCCCGTACAATTGCAAAAGCACCAATCCGTAATCTGCCG
97	AB1625r	1N	142.1	GGCATGACGGAGCTGCAGAAGCACGTGGCGTTCTTCGACCGCGACCACGATGGCATCGTCACCTTCGACGAGACGTACCAAGGTGAGGTTCTAGCTAGTCT
98	AB1629r	1N	142.3	AGGTGAGGTTCTAGCTAGTCTCTCACCACGTTCCGTTCGCTCGTTTCGTGCTGTCTGCCACACGCCGTTCGTCGCGGCGCGACGCGGCGGCCTCCTAATTC
99	AB1669r	1N	146.7	TGGAGGATCAGTGCAAAGTTGGATTTCTTGAAGAAAACTCTTGGATGCTCTGAGTCCGAGGTGCGCACTGCAGTTGGCAAGTTGCCATCCATTCTGGCTTT
100	HB1627	1N	154.9	CGACCACGATGGCATCGTCACCTTCGACGAGACGTACCAAGGTGAGGTTCTAGCTAGTCTCTCACCACGTTCCGTTCGCTCGTTTCGTGCTGTCTGCCACA
101	HB1630	1N	157	GAACCCTATTCGAAATGCTAAGATCATATAGATGCATGTACTGAAGGATCCGTTTAGTTTACTAACTGTTTCATCTGAAGATAACTGAAAGCTTAATAAGC
102	HB1647	1N	157.7	GAGGGCGGATTTGATTTCGATTGCCCAAGTCGTTAAACGAGGCCGCGTTTGGAAGAAGAAGAAGGTACTAGGGGGGAATTCTGCAGAGGTTTCAGTTGATC
103	HB1747	1N	161.1	AGTAGGTGTCCGAGAGTGACGATACATCAACATGATGGCTACGTACGGGTGTATGACATGTGGACCATTTCGTTGGTCGGCCGTGGACCCACGTGGCATTA
104	HB1748	1N	161.1	ACATCAACATGATGGCTACGTACGGGTGTATGACATGTGGACCATTTCGTTGGTCGGCCGTGGACCCACGTGGCATTAGATGCGTGGGGCCGTACTAGGCA
105	HB1699	1N	167.3	TACGAGTGCATTAGATGCACAAGCAAATCTGCACAAAGATTGATCACGGACGAATAAAATCAGATAAAGCTGGTCATTAGCACACACTGCAGGGAGCAGCT
106	HB1735	1N	168.2	AGAACGAGCGTTAGCTCGGACGGTAAGGCTCGAGTGGCACGAGCCGCCGGTCGCGGGTTCGAGCCTTGCTCGGCCCGCGATTCTCACCGGGGTTTTCCCCA
1	AB14348	2K	0	TGGCTGGGGGGAGGCTGCAGTTGGGGCTGACCCCGCCAGCTAACCAACCACTGCTCCGCTGGTCGTCTACCTAACCACCTTTCCTGTCCTGGCTCCCTCGA
2	AB1810	2K	8.1	ACTGATCGATGAAGTGCAAGAATCGAATCCACGCCGCCGTACGTCGTCGTCGGCGTAGGCGTAGTCATTGCCGGAGTAGGCGACGAGCGCCACCGAGTCCC
3	AB1831	2K	13.4	CCAAATACTGCAATTGTCCCTGTTTTACTGAACGCAAAATATTGATTGCTAGGGTTACCAGCTTTACAAAGTTCAAGGATCAAAATACATGTCCCAACTTA
4	AB1830	2K	13.4	CTTGCACTGCCTGGTCAGCCTCTGCATGTTTCTTTAGACCAAATACTGCAATTGTCCCTGTTTTACTGAACGCAAAATATTGATTGCTAGGGTTACCAGCT
5	AB14331	2K	17.5	CGGATGCAACTACAGACTCCACGGTGGACGCAATTAGTTCACGAGCTAAGCCTCCCAAGTTCAAAATCCATGACGATCAAGTGATCCACCACAAAGAATTT
6	AB14332	2K	17.5	CTACAGACTCCACGGTGGACGCAATTAGTTCACGAGCTAAGCCTCCCAAGTTCAAAATCCATGACGATCAAGTGATCCACCACAAAGAATTTAAGCTAACA
7	AB1844	2K	19.7	CAGGCCCAAGAGAATCTTTCGTCTACTCCGCTCTGGCGTAGAAATTCTATGCCATTGCTTAACTGTCGCCCGTTGAAGCGGTAACGTCTCATGGTACGGAT
8	AB1862	2K	22.3	ACAGGATTGTTCCGTTACTTGGGTATTTGAGCAAGGATGATGAGGAATTTCTGGCTTACAAGTATGTGCCGAAGGGGGACTTGACCAGTGCATTACACAAG
9	AB1890	2K	30.3	GATGCTTACCGTGCCATCCAAGGCGAGGCCTTGGAGCAAGACGCAATGCGGATTTGGGCGACCAGGCTTCCCACCAAGGTTAAGTTCTTTTCGTGGCTCCT
10	AB1921	2K	32.6	CCAAGCGCCGCCCGTGCATTGCAGGATTCCTGGCCTATAAATACAGCCTCGCTCTCAGTACGTCCCCTTCATCTCATCAGTCACCCATCACTCGTCGTCTT
11	AB1949	2K	36	CAGCTCGTGGCCAAGCTCAGAGAAAACCTGCAGTGCAAGAGGTGATTATTCATCGTGACAGCTCTAGCAGTAGTACTGTTGTTCCACATTTGTACTTGAAA
12	AB1948	2K	36	TGCATGAAAATTTTACAACAATAGCTAAAAATAAGATGTTTGTCACTTGGCAGTATATTGGTTCAATCTTGACCCCGGGTAGGTGCTCCAATCGGCTACTC
13	AB2067	2K	38.2	ATATTTTAATGTGACCCTATTGGAAGCATCGATATAAGTATATATCCGCCGTGTGCTAGAACATAATGGATATGGAGTGTCCTGCAGCACAATACTCACAA
14	AB14816	2K	41.1	CGTATGCATCACGGACACGGAGTACAAGTGACAAGTGTGGTGCTCTCTGCATTTCTGCTTCATAAGTGTACCCGGACGAGCACGGCGCTCGCTGTCGTTGC
15	AB14815	2K	41.1	CTCACACGGATCGTATGCATCACGGACACGGAGTACAAGTGACAAGTGTGGTGCTCTCTGCATTTCTGCTTCATAAGTGTACCCGGACGAGCACGGCGCTC
16	AB14547	2K	43.1	GCGCATTTACAAAAAGGCAAGCTATTGCCTGCTTCTCGTATAGGCACCAGACCTCCTGCTCTTGCAAACCGGCAGGAAAGAACGATCTCGCGTTGGCACAA
17	AB2053	2K	49.5	CCGTCCATAGCCACGCCAAACGGGGCCTAGTCATATTTATAGGAGCGAGGACAGTATCATATTACAATAATAATAATTAGTAATAGGATTCAATTAGTATA
18	AB2110	2K	51.2	GCATTGCAGTTACGGCACATTTGGCCCAAGTTACTCTTCTTCAACTATGACTCCCATCCTGTTATTTGTTGTTTCAGATCATGACCGCACAGACGTCGGCA
19	AB2139	2K	52.1	AGTGGCCTGCTATTTATAGGACGAGCGGCAGGCAAAGTCGCGCTCTTTTTGATTTGATTTTCGAACTTGCTAATCACGCCGGCGCCTGAACTTTAAATGGC
20	AB2137	2K	52.4	CTAACGTTGTGATTAAGGTTATAGGGAATCCTCCTAATCATGGGTTATGCGACAAAAAGTGAGCATATTTCACATAAGTCTTCGAGGTTGTCCGGCATAGT
21	AB2129	2K	52.4	GGATTTGATGATTTAGTTTTGGAAGATGCAGACACCGTAGGCTCTCCCATCGAGGAGGGCCTAGCAACATCGACATCTGATCAAGAAGTCGACGCTAGAAA
22	AB1942	2K	55.5	TATGTGCCCAAGGCGCATCTTGTCCTCCAGCTTCCATGGCTTATATATTCGCGAGAGTAAAAGGCTCTGCAGAGTCAAACGTCCTGGCATCATTTCAATGC
23	AB2118	2K	57.8	GTTTCCTGAGCCTTCTAATTCCTGTTCTCCTGCAATATGCTTTGGCTGGTTTCTGCGGTCGAAAATTGGAGTTGGTTTTCTTCCCGGTTTTTGTTCATGGG
24	AB2856	2K	57.8	AAGCAAATGGCAAGAGCTCTGCCTTTGAATTGACCTGACCTTTTCAAATCCTATATTAATAAAAACACTGCAGGACAGAGGATCATGGAGCACGGGGTTGT
25	AB2085	2K	58.7	CAAATTGCAAATATTTCAGGTTCAAATTGGCGAAATCACTCGAATGAGGAACCCCTTTTTTGCGAGGAGAATGAGGAACCACTGAAGTCCAAGGCTGTACC
26	AB2125	2K	59.2	CGGCTAGTTAGCTTTAGCACCAATGCTTTGTAAAGCTTGATTGAAAAAAAAAGAATATGGTTCTATTTTCATGTTGTTGTGGAGAATTCTTTTCTCTGCCC
27	AB2119	2K	60.5	CCTATATATGCTAGCATTGGTACCGGGTCTTCTTCACACCGGTACTTTTGCGGTGGCCTTTGGCCTCTTTTCTAGTAGTGTCCAGTTCACGTCAGAGTAGG
28	AB2076	2K	65	CAGCATATGTCCTGAGCAGAGGCATTGGGTGGCAGGTTAGTGATATTATCCTGGCGTCAATAGAACTCGATCTATGTCTATGAAATGGGAAATAATATAAT
29	AB2170	2K	69.3	GATGGCCACATAGTCTCTGGTGCAACTCTATAATTATATCACGTAATATTACACTAAATAGCTCAAGATTTTCATTTGTTTCCTCTTTCCTGGTGCACGTG
30	AB2174	2K	69.3	CGCCCCTGACCACAACTTGTCTCAATGCTCCTGTGCTGACGGTCGTCTTTGTTATGTGTGTGTTCTCAACACCATACCTTCAACATCTGTCACTAACTCTG
31	AB2173	2K	69.3	CAGGCAAGATAAACGTGGCGTCGCCCCTGACCACAACTTGTCTCAATGCTCCTGTGCTGACGGTCGTCTTTGTTATGTGTGTGTTCTCAACACCATACCTT
32	AB2171	2K	69.3	CTGGTGCAACTCTATAATTATATCACGTAATATTACACTAAATAGCTCAAGATTTTCATTTGTTTCCTCTTTCCTGGTGCACGTGGACCAGGCAAGATAAA
33	AB2172	2K	70.5	CACTAAATAGCTCAAGATTTTCATTTGTTTCCTCTTTCCTGGTGCACGTGGACCAGGCAAGATAAACGTGGCGTCGCCCCTGACCACAACTTGTCTCAATG
34	AB2163	2K	73.8	TGTAATCCAAATGTCATCAGCGGTAGAAAAACAAGCACCAAAACAATATTGGAAGAGAGACACATACTCAGGGTCAATATAACCAGCTGTGCCAGCTGCAG
35	AB2155r	2K	83	GAGTTTCTGTACCGCTCGAGCTGCAGAGTTCACAATCATAATAGAGCCATGTTTTTTTTCTTGTGAGAATATTCCTCGTGCTGAACCTATCCTTGATGAGA
36	AB2156r	2K	83.7	ACAATCATAATAGAGCCATGTTTTTTTTCTTGTGAGAATATTCCTCGTGCTGAACCTATCCTTGATGAGAAGCCAAAAGAAAACTTTATACTTATTTTGAC
37	AB2182r	2K	87.7	AGCTGCAGCAATGGTGCGCCATGATTATTCCCAAAACTGATATATAATCAGCCACTTTTTCGTTTTTATAAAAATAATCAGCTACTTCTGTAGAATAGTAT
38	AB2169r	2K	91.5	TTATTTGGCGCAACGCTAGGCAGGCGGGAGGTGGGTGGTTGATGCTGTGTCCGCTCCGTTTTCGAAATCGACGGAAATAGAAATTTCTTGCCAGGCCGTCC
39	AB2145r	2K	94.2	CTTATCTATCTGCAGGAACAACCTCCACCAGCTGGCACCCGAAAGCCTTCATGCAATGTGGATAGAAGAACAGCGCGCCAAGTCCGTGGTAAGGCTGGGCA
40	AB2142r	2K	96	TTAGATCATCAACGTTATGGGAGATATTATGGCAACGTGCCCTCACTCCTGGCTCTCCGCCACCAATTGAGGTGCATACCAGTAAGATCAATAGTCTCCTG
41	AB2141r	2K	96	TCCCGGATACATGACGAACAACATCTATTTTATATCATTTTCTATGATGCGCCTAAGTTAATGTTAGCAGGAAGTAGTTTCCAAAGTTCCTTTAAAAATAT
42	AB2199r	2K	102.1	GTCATCAGCACCTCCATCAACGGCATCATTGTATTGGTGCTACACCTACTGCTAGTAGTAGTACAGTAATTCATGCTTGCCTTGACTTGGAGCTGCAGGAA
43	AB2237r	2K	104.1	TGAACATGAAACGAGACAGAGGCACACCCCAATTGGGAAATCAGATCATAGAGCACAAAAGGTGTATCTTGTTACCCAAAACAAAAGAAGCTCAAAACAGT
44	AB2221r	2K	105.1	CTTCGTGCCTAGAAACTATTGTAACAAAGTGGCCCATGCTCTTGCTACTTTGGGGCGTATGTGTCCTTAGGGAGTCGACCTTGTATGGAACCATTGTTCTA
45	AB2220r	2K	105.1	CCTTCGTGCCTAGAAACTATTGTAACAAAGTGGCCCATGCTCTTGCTACTTTGGGGCGTATGTGTCCTTAGGGAGTCGACCTTGTATGGAACCATTGTTCT
46	AB2224r	2K	105.1	TGGGGCGTATGTGTCCTTAGGGAGTCGACCTTGTATGGAACCATTGTTCTAGTTGTGTTGAGGATTTGGTGCCAGTGATATCACTTAGCCAATTAGTTAAT
47	AB2223r	2K	106.6	TTGCTACTTTGGGGCGTATGTGTCCTTAGGGAGTCGACCTTGTATGGAACCATTGTTCTAGTTGTGTTGAGGATTTGGTGCCAGTGATATCACTTAGCCAA
48	AB3736r	2K	109	GGTCATCAGACGGACCATGGCCACGGAACTGTTCACATCATTCCACTACATAAGTCTTTTGTATATGGTTTGTGTGGATATCATTCCGGTTAAAGAGAAAT
49	AB2287r	2K	110.9	AACACCACTGAAACTCGTTCACGACAAGCTGCAGTAAACGTCCAATGTCGAAATTTGAAGGCACCGAGTTCAGTTACGGACATGCTTATTAGGTAATCCGA
50	AB3357r	2K	114.7	TCATCAAATTTAAAACGTTCTTTTGTTTTGTTTCACACACAGTACTAAAAATTTGGAACTTGAATTCCTTAAAAAATCCATATGCTTTATGCTTCCGCAAA
51	AB2332r	2K	115.3	AAGAACGCTTGTTCAACAAGAAATATGCTTCGTTGAGAGTTAGGGACTTGCTCCTCCTGTTTCATAAATTAGAAGGAAAAAAAAACAGATAGTAACGATCC
52	AB3327r	2K	117.2	GTGAAGGAGCCGATACTACAGCATGTCAAGCGCCAAAAGCCTCAGGCCCAGTGAGTGGGGTGGAACTGTGGAAGTAACGCGCTCAGCTAACCTCGTAGTTC
53	AB6461r	2K	118.4	ATTATCTTCGTTCGCGTGCTCTCTTGCTTTGCTTCCTCGGCGGCTGACGCTTGCTCTCTGGAATGGATGCGTGCGTGCAGGATGAGACGGGGGTGTACAAG
54	AB3334r	2K	120.3	AATTTGTCAGTATCATACCATTATTTTTTTTGAATGGTAGAATCATTACCGTTATGTTGCTACATTCATGTTCTGGTCTTCTTTCCACTTCCTGATGTAAC
55	AB3335r	2K	120.3	TTTTTTTGAATGGTAGAATCATTACCGTTATGTTGCTACATTCATGTTCTGGTCTTCTTTCCACTTCCTGATGTAACAGTTAGTTTTCTGCTATTCCTTTC
56	AB4373r	2K	123.9	CAGACATGATCTTTCTTTTTAAAATCCAGGCCCGTCTGTATGTGTATCTGAACCTGACTGTCGTTAGACAATCAACCGCTACTGCAAACTCTCCAAAATGA
57	AB4372r	2K	123.9	GCAGACATGATCTTTCTTTTTAAAATCCAGGCCCGTCTGTATGTGTATCTGAACCTGACTGTCGTTAGACAATCAACCGCTACTGCAAACTCTCCAAAATG
58	AB14404r	2K	126.1	TCGCGAGCAGGAATTACGACTGCTAGGGCAGGTGAGGAGAATCACCTTCTACTTGTTTCCCCTCCCTGTCAGCCACTCCTTTCCCCTCCCTACCTGGCGCC
59	AB2356r	2K	130.9	TCTTCATAGTCACGGTCATCAGGGACCAAATATCACCAAAGTGAACATGTGACGCGCCGCTAGCGCATTGCCACGAGAGATGCTCCACCTCTGATGCCATG
60	AB2355r	2K	131	CGTTCCTCAGGCACCAAATGTCACCAAAGCGAACACGTGACGCGCGGTTACTGCATTGCCATGAGAGATCCTCCACATCTGGTGCCATGTAGTACAGGACA
61	AB2394r	2K	132.5	GTTTTAAATGTTTGACGCCAGTTTTACTAACTGTTTGTCTTAAAATATTTCTTCGATGTCATATTTATTTTTGGGGAAAAGTTGATGGTGTCAAATTTGAA
62	AB2482r	2K	134.3	GCAGTAAATTCTCCTGCATAAACCCCCGACCGACCCGCACCAACTCTCCGCTCAACCACACACATGACAAGCGGCCCCAAGGATAGTGACGCCCACTTGTC
63	AB2445r	2K	134.5	AGACCGGGACGAGGACTAAAGCTGGGATCAGACACATGCGCTACCAATAAATAAAAAGGAGGAAACCATGGCATTCGGAGCCTGAATTGTGATAAGGATAA
64	AB2425r	2K	134.5	ACCACCACCAGTAAAGCGAGAGTTTTCTTTTGAGAATACAGCAAAGGAATCTGATGGTAGGGACAAATTACAACTCGTGGTGAATTAGTTCCACCAGTTTC
65	AB2429r	2K	134.5	ACAAAACCGTCGCCGTGTGCCTTAGCCCTTCGGCCTAGATTGCTCTACCTGGCAGAAGGATACGATGAAACAGTGCCGGAATTGTAAGAGTAACCTGAACT
66	AB2447r	2K	135.2	AACCCTGCAACTTTTTCCCTCAGCGCGTCTGAAATTTTACCGCTTCATTCAGAGGAGCCGAGCAGGCGAGCACGTCGCAACCTTCCATTTAAGCGCAGTTC
67	AB2441r	2K	136.4	GTAGTGATACATGATGAATGCTACATTTAGGATGGTGGTTAAGTTGCATCATTTTGTTGTTTCAGGATGATTATCCCTGCCATTATTCATTGGGGTGCCCC
68	AB2450r	2K	138.5	CGGGAACATGGTATTGGCACAGATACACTGCAGCAAAAGGATTGTGCTCCAGCTCTGTCTTCGTCATCATTGCTAACCTCACCGAAGAAAAGCACTGGATT
69	AB2582r	2K	141.9	GCTCGCGCACCATCAGTCGTGTCGTGTCGTCGTGTCCATCACACAAGCCAAACAAAGCTCCAGTCACTTCTCGAGCCCCGATGGAGCCCACGGGCACGATC
70	AB2581r	2K	150.1	GAGTCTGGCCAAACTCCACCCTGTGTTCCGTCGATGCAACACCCCTGCGCGAACTGAACAATCTGTTTACCTTTTCCATCTACGAGCCCTTCTGTAAACGT
1	AB14723	2N	0	TGTTCGGGCAACATACAACCATATAAAGCTCAAGAATTGGCGTCTCAAATTGACAGTCTAAGGAACATTTTCCCCCCTTTTTGGGTCTGCCCTCCCTAATT
2	AB2655	2N	3.1	TGTTAAGATTGAGTGATTTTCGTGTTCATTCTTTTGTTGTTCGCGTTTTTCTTTTTTCTGCAATTTTCGAAAGTATCTTGGTGCGACTTTCGATAAGCATA
3	AB3050	2N	3.5	GAGCTCAAGACAGGGCGGGCGAGGAAGGTTGCCAGGCCTGGACTCTACCATCATGTCATACCCTTTTCGATTTTCTACACACCCGGTACGGTTTCAGGCCT
4	AB2684	2N	5.5	GTTCTGGGCGATGGCACCATGTACATAGCTCCGTTTTGTTTCCCAGGACATCCATCACCGCATGACTCGTGTACATACATAGTTTACCTGACCTCCGGTGT
5	AB2686	2N	7.4	CCTGATGGCACTTGTGTAAGGGATTACATTGATGTCACTGACCTGGTCGACGCCCATGTTAAGGCACTCAACAAGGCAGAAAGAGGCAGAGTTGGCATATA
6	AB2687	2N	7.4	GATGGCACTTGTGTAAGGGATTACATTGATGTCACTGACCTGGTCGACGCCCATGTTAAGGCACTCAACAAGGCAGAAAGAGGCAGAGTTGGCATATACAA
7	AB2679	2N	11.3	TTGATCGCCCTGCAGCAAGTACAAGAAAGTCGGATATTGGTTTATTATTAGGGTTCATCAGGCAAAATAAAAACACAAAACTATTTCATTTGCATGCATGG
8	AB14162	2N	24.3	CTTGCAGGTCAGAGATCCCTGCATATAGAATTTGATTCAATTCGGCTCCAAGTCAGGTGAGCCCCTCTTACAGCTTGAATCCACGTCTGCTTATCCCTGCA
9	AB14161	2N	24.6	ACCCCCTAATCTTGGTTGCTCGTCATGCTTGCAGGTCAGAGATCCCTGCATATAGAATTTGATTCAATTCGGCTCCAAGTCAGGTGAGCCCCTCTTACAGC
10	AB2736r	2N	28	AGAAAAATCTGATTCTGTGGTGAGCTTTTTGTTCCCACTGCGGAGCAGTAGCCTTTGAAGGGAGTGGTAGCTTGAATTTATCTGAGCTGTGTAGTGTACGC
11	AB2781	2N	32.7	CCGACGCGGTTGCGGGGGAAGGCGGGGGATCCGTGGGTTGGGGAAGGACTAGTGGGTGGTAGCTTCACGGCGGTGGCGTCCAATAGGGAGCGGCCACGTCG
12	AB8105	2N	34.1	AGGTCAGCACACGCAGAAGTGGTCGGAGTGAGTTCAGGGTTTGCGCAGGTGTCGCCGAGGATGACCTGCGCCGTCGCGGCGGACCACGCATGGGCAGGGAA
13	AB2893	2N	45.1	TTTGCCGATAGTTAAGGAGTGTGTGTACATCTGGTGGGGAAGAATCACAGGAGTTATAGCCTTTTGCCTTTGTTAAAACAGCTGTCGTCTAAAACCAAACT
14	AB2956	2N	48.8	GATGGCAGTTGCAGGCACGCTATGACGCAGGGGCGGAGCTAGCAGGCCATTTTATTAGGGTCAGCTGATCCCTGACGATTTTCTGAAAATTCAGTAGAAAA
15	AB2954	2N	48.8	GGTTGCACAAGGGGAGTATGCATGAAGGGGAAGGGATGGCAGTTGCAGGCACGCTATGACGCAGGGGCGGAGCTAGCAGGCCATTTTATTAGGGTCAGCTG
16	AB2961	2N	49.9	TGGTGTACTACGGGCGGTGGTGCCACTTCCATCTCCGCGCGTCACGTTGTGGTCGGCGCCTCGGCGGATTAGTTTAATAAACCGGAAAAGCAGATCAATTG
17	AB2907	2N	51.6	TTAGAATTGATTTGATTAATAATTATTGAAACTGGTTTTTCTAAATAAAAGCTAATTAGAGTTGTACATCGGCTTTTATAATTAAAGTTAATATGATTAAC
18	AB2935	2N	52.9	CGCTCCCGCTCCTCGTCCCCAGAAGCGGAGGCCGAGGAGCTCCGCCTTGTATCCGCACGGCTAGACCCGAAGCTCTGACAGTGCTGCAGCTGCGCTCTTCC
19	AB2913	2N	53.7	ATCCTAGAGATCGATGACGACAAGTCGGCGATAAGGCTTGCATCAATGCCAGACAGCTCCAGGCTCCTCATCTGCCACAGGTTTGCTAAGGATCTAACAAT
20	AB3108	2N	56.3	GCGGCCATTGCATGTACACATGCCATTGCCAGTGCCCCGCCTAGCACGCGGTGGGCGCGAAGAAGTAGATGTCATCGAGCCAGTCGTTCGTCGGCGAGTTC
21	AB2668	2N	57.3	GGTCCCGGCTATATGTATTTCGGAATAAAATTTCTTCTACAACTTTCATTATTTATTAAGATTCGTGCCAGAGGTTTGGACGGTCCAGATGTGTTGTACGG
22	AB3109	2N	59.3	TAAGTAGCCGTTAAGAGGAAAGCAAAGCCTGCAGACCAAAAACAGAGAGAAAAAAAAGGAGATGTAAATAAAGATGATGAGCTTGACTTGGGCATTGGGAA
23	AB2951	2N	59.3	TCAAAATAAAAAGTTTCATTTCACCTGCGAATATTTATAAATTTGCAACTTGCATTGTGCCGAACAATTCGTAACAGTTGATTAAGAAACTTGGGTTTGAA
24	AB3028	2N	66.3	ACTCAACTTGATTCTATGGATTATGATTGGTCATAATAGGTGCATGCAACACTGGCTGACTTTTGTGTTGAATCCGTTGGCTGAATGCTAGTCAACTATGT
25	AB3029	2N	66.3	TTGATTCTATGGATTATGATTGGTCATAATAGGTGCATGCAACACTGGCTGACTTTTGTGTTGAATCCGTTGGCTGAATGCTAGTCAACTATGTGACATAC
26	AB3067	2N	73.9	CATCAAAGCCATCGCCAAGGTGACGATCCGTTCATTATTTCTAATTGCCGAAAACCCTGCACGTCCCTCCTGATCGAGATCATCCCTTCTTGTTGCCTTGA
27	AB3121	2N	75.6	TCTGTTCCCACTTCGCAACAACCAGCATTTCCCCTTCCCCTTCGAGCATTATTTTTTTCCAACGAAAATCTCGCCGCTCTCGCGGAGGACACCACCGCGCT
28	AB3133	2N	78.3	CAGGTGGGGTCGGAACCTGTTCCTTTTGGACGATGATGATGCAGGGAGTGACCCATCCAAAGGAACCCTCTGAAAAAGGTGGGGCCGAGGAACAGATCCCC
29	AB3160	2N	78.8	GGCAAATTTTTTTGCTTGCTGGGCTCAAGGACGACTGGATTAGCACGCGACGGGGACCAAATTTAGCGGCGTGAAGCGGAGAAAGAGAGCTCACTTTTGAA
30	AB11449	2N	80	ATGCACACAGTACACTGCTTGAAGAGGCTTCAATCTCTCCTTTTGTTCATGTTTGCATTTCTAGGCTTTACATGGAGTAATGATAAGCAAATAAATCTCAT
31	AB3213	2N	83.1	AGCGTCGCTATCTGAAGGGTGTGAGAAGATCCCGCGCTTGGCAGAAGCCAAGGACGAGAGGGAGACGCTGAGATTACCTGATGCAGTGCTCCAGTCGGCAG
32	AB3212	2N	83.1	ATCCCAGCGTCGCTATCTGAAGGGTGTGAGAAGATCCCGCGCTTGGCAGAAGCCAAGGACGAGAGGGAGACGCTGAGATTACCTGATGCAGTGCTCCAGTC
33	AB3164	2N	85.8	ACTGAAGGCATGTCTGACCCGGAGCTGAGGCTGGTGCTCGAGCTCGCCACTGACGAGGAGCTGATGGAGTTCGAGGAGATTCTCTACGGCACCAGGTTCGG
34	AB3165	2N	85.8	TGACCCGGAGCTGAGGCTGGTGCTCGAGCTCGCCACTGACGAGGAGCTGATGGAGTTCGAGGAGATTCTCTACGGCACCAGGTTCGGTTGCGTCCTGATTT
35	AB3169	2N	87.2	TGGATCAGCATCTACCAGTGTTTAATTGCATTTTGTTGAAACTACGTCGTCGAATATGTGTAGAAGTTGATTACCATCCGGGACTTGAGTTGTTATTGGTA
36	AB3166	2N	87.2	CGCTGGTCCCGTCGAGGACTGCCTCCCTTCTCTCATCAAGTCATCGGTCGATCATGCCTGCCTGCTGAAGCACCAGTAGTGTGCATGCATGTACACTCAAC
37	AB3219	2N	88.7	TGATGCTTCTTTGTTTTGTTTTGTTCTGTTTCTTTTTTCTTTTTTGGGTTCTTCGCAAGACTCAACCTACTAAGGGATTGATGTCAAATCTGATGGAGTGG
38	AB3218	2N	88.7	GAAGGCCCTGCAGGGTATGTGCCCGGCCCCGGCCGCCACCTTTGATGCTTCTTTGTTTTGTTTTGTTCTGTTTCTTTTTTCTTTTTTGGGTTCTTCGCAAG
39	AB3220	2N	88.7	GCAAGACTCAACCTACTAAGGGATTGATGTCAAATCTGATGGAGTGGTTTTTTGAATTTTCTCTTTATGATGCAACGGGATCAGGAAGCCTGGCGACGGTG
40	AB3244	2N	92.6	CAAACTTTTCGCAGAGCGTGCATGCCATGTGCGGGCTTGATCAATGCGACAATGCCAGCTTCCATCCAACACCTCTTCATGCACAATGATCCCTGATTGTA
41	AB3248	2N	93.1	ACTTCTCTCTGCAGTCAGGCTGATCCACCGTCAAACAGAAATCGTACTACAGCTCCTAGATGGCTCGCTCTCATGCGGTCCTTCCCGACGCTCGGCTCGGC
42	AB3299	2N	96.4	TAAAACTAAGTGCATAAGCCGGGACTAATTCACAAGACAAATCTATTAAAGCTAATTAAGCTATCCTAGTACATGATGTTTATTGTAGCACAACGCGAATA
43	AB3302	2N	96.4	TAATTAAGCTATCCTAGTACATGATGTTTATTGTAGCACAACGCGAATAAATCATAGTACTAAATAAATAAAAGGTTAAATGGAAGTGAGGGAGTAGTACT
44	AB3270	2N	99.6	AGCAGGTTAGAGCGTATCCATGGTGCATTCTGCAACGGATCGAGATCGATCGCGGCGGCGGCGGCGGGGAAGGGCAATCAATCGCGTACCGTTCTCGGTGA
45	AB3268	2N	99.9	CACGCAACGACGACGGAGTACGTAGCAGAGCAGGTTAGAGCGTATCCATGGTGCATTCTGCAACGGATCGAGATCGATCGCGGCGGCGGCGGCGGGGAAGG
46	AB3349	2N	104.8	TATACTACAATTATCTTCATAAAGTTCCATTCGTACAAGCGCTGTGATTGCGTGGTTGGCAAGGCAAGAAAAGGCATGTGTGCAGGATTGGAGAAGTAATA
47	AB3348	2N	104.8	TTAGGAACTATACTACAATTATCTTCATAAAGTTCCATTCGTACAAGCGCTGTGATTGCGTGGTTGGCAAGGCAAGAAAAGGCATGTGTGCAGGATTGGAG
48	AB3397	2N	107.8	GCGGGAAGGAAGAGTAGTCTCGCCACACGATTGTTGCTTGCAGGATTAGAGCGTAGAAGTAGAATTCAGGGCCCAGCTCTGCAGGTGTCCATCAGTCCATG
49	AB3347	2N	112.9	GAAGTGACCTGCAGCAAAGCAATCTGAGATGAATTTTAGGAACTATACTACAATTATCTTCATAAAGTTCCATTCGTACAAGCGCTGTGATTGCGTGGTTG
50	AB3362r	2N	122.2	AGCTTCTCTGCAGTCTGCACGTGCTCCAATCGTGATAAGAGAGGAGAGACACAGGCAGTTCCCTTTTGCATTTCATCTGACCCTGGACTTTTGATTGATTT
51	AB3304r	2N	124	GTTACGTGTATGTTCGTTTGGTGCTCAGAGCTCTCAGGAGTAAAATTTGGCGATTGGTCAATTTTTTTTGGATTGATCTTTTCTTTCTTTCTTTTCGTTTC
52	AB3287r	2N	125.8	CTGTCTTGAAGCATTATGGCTGCAGTTGTCCAGGAAGAAACGGGGGATGAACACAGACCAAATCTGACGGCTCATTGTGCTACGGGGAGGTAGGGACTAAT
53	AB3291r	2N	127.1	GAAATTTGCCATGGCGGAATCATTTGCTACCAGCTGTCCACAGCCACCTCTGAACTGCCGCCCTGCAGGGCTTATGCTTCTGTCCAGGAGATCACCAACTT
54	AB3250r	2N	129.7	TCCTAGCAGAGCAGCAAGTCCTGCAGTTCTCCTAATCTCTGGATTCCTTTTTTTTCAGAGGGAGATCTCTGGGGACTCCCTAGTTATGGGCCTTATCTTCA
55	AB3251r	2N	129.7	AAAGAAGTAACCGTGGGCCTGTACAAAAATCTTCGTGGGCTTGCAAGACATATGGTCTTGATCGGACCGTACCACGTTGGACCCTCGGGATTAAAAAGATC
56	AB2755r	2N	131.6	TGATTAGTTTCAGCGCTCGGAGTTTCAGAGAAGCTCGGAGCTTGACGCTTGGGCAGTTGGCGAGGAGGACGCTTGGCATTGGTGCGCCTACATGGACATGG
57	AB3370r	2N	132.1	CACTGACGAATGCTGCAGAAGCCTGCATTCGGATCCTAGGAGGAACACAGTCGCTGATGTACCTCCTGTTCACAGCTCTCGCAGATCCAAATCTGAAAGAA
58	AB3374r	2N	133.1	CCTTCCTGTCGAACACAGAAAGGAAGAAAGTTTTTCAGTGCGAGGGCAGACACATGCCTGCTCCCTGCAGAAACAATATGTTTGTTGATCTCACCGTGCGA
59	AB3380r	2N	134.4	TGGCCCTGTGTGCCGTGCGTGCAAAGCAGGGCGCGGATTGGAATGGAGGGGAAAAAAAGGAAGGCGTCGTGGTCTAACTCACGAGGCGCTTTATCGAGCCT
60	AB3474r	2N	141.5	AACTTTTGACATCGATCATCAGGTGTGGTAAAAAAAAAAACACTGCGACGCTGATGACCATGAGGCCCTGATTGAGCATTCACCGCGCGTGCAAAACTGCA
61	AB5274r	2N	146.6	GTTGCCAGGATGCCACGCGTGAGCGCGTTACCGAGCCGAATCGGCCGCAAGGCCAGAGCTTTGGCCTCGCCGTAATGACTCGCCACCCTGGCCCCTTTCCC
62	AB3510r	2N	147.1	TGTTGAATGTTCAGGTCAGACGGCAACGCAGTTCTGTTCCTGCGGCGGCTTGGGGGGAAATAGAAAGAACAGAGAGGTTACCCGACAGCCTCGGGGAAAGT
63	AB3566r	2N	148.8	AAGCTCATCTACTCTAGGCAACTACTATTATTTTCCTGAAATCCTGGTGCAATAATACTGAAAGGCCCATCCTGTCTGAATGTCTGACCATGATGTATGCT
64	AB3569r	2N	151	CTAGGTTTTGATCCACTGGTCGCATGGCAGTTCTCGTCCATATCCACCATGTACCTAGTCTTTATGTTCGTTTTTCTCTTGTGTTTCACGGTTATACTTTT
65	AB3553r	2N	152	GCCTCCTCTGCTCTTGCATGCTCGCTCCCCTCTCGTGTTGTTTGTTGGGAACTTGGGATCAATGAGCTGACACCTCAAGCGTCTGTCTGCCAATCCATTCT
66	AB3574r	2N	153.4	TGCCTGTTTAGTTTTCTGGTTAGTCACCGAGGGCTCACCCTTGAACGAGGTTTTCCGTAGGGGGGCCGGCGGCGCCATGCGCCCTATCTCTAGGCACCATG
67	AB14741r	2N	155	ACGGCCGGTGTGAATATGGAGATATATCTAGGCTCGTTCTCGATCTTAAGGCTCAAGGACGAACACTGTTACACTGCCACGTCGACAATGGGTGAACCAGT
68	AB14309r	2N	164.7	GTACATGATGAGTAATGACGAGCTCAGCTTCAGGAAGCCAAGGCACTACTACCCCTGCTTAACCAAGCTAAGTTGGGGATTTCAGAGCCAAGCTCCGGTTT
1	AB3721	3K	0	GTTGCTGGTAGTATCAGATAGGGTCAGACAAACAAGCGCCAATTATTGATGTGCTCTTCCACTGTGTGTCGCTCTGATTCCATCAGTGGCAGTTGTGCCGG
2	AB3705	3K	1.7	CTAGGGGTGAGATTACATTGGATCCGCATAGTATTTGTTTAATTTTCTTTCCCAATCTCATCTATTCCACGAGACCGCGAGCTTCTCGCGGGTCCGCTAGC
3	AB3698	3K	3.7	GATAGAAGAAAGGAGGGGATACTGGAGAGAGCCTAGCACCATCTAGACCTGTGATTCAAGCTAGATGGTCTAAACGGAACGAAATACTCCCACTCTCCCAG
4	AB3786	3K	5.9	TAGCTTCCAAATTTTATCTGATGCCTAAGCCGAGCGCGGCAATAGGAACCAATGAACCGCAATGGGAAACGAGAGGATCGGGGAAGTCACAAACATGTCGG
5	AB4634	3K	8.6	GTGTGCCTCTCTATGTATAAGAAGTTTATGTTTACATATACTCGTGAGCTACAGAACGAAAAAATATTTGATTGGTGTGGTGCAACACGTGCACTGAAGAA
6	AB4635	3K	8.6	ACATATACTCGTGAGCTACAGAACGAAAAAATATTTGATTGGTGTGGTGCAACACGTGCACTGAAGAATTTTCACACGCGTGTACTGCCTGTTGGACCCTT
7	AB14467	3K	12.3	CATCGAAAATCTTGAGAATAAAGTGAAATTATTTCACTGCAGCAAAATTCCTTTTTTTTCCTCCAAAAGATCAAGAGAAAGAAAGGAGGAGAGCTCACCAC
8	AB3804	3K	14.6	AGTGCGATCGAGTGTTCGAGTCTGATGGGAGGATGGAGCGAAGAGACCACGAATTTGTGTGCGAGTGCTCATCCTCTTCCTCCTAGAGTGCGAGTGTGTCG
9	AB3816	3K	17.6	TCGATGGACGACCATCAGGCGGCCTGGACGACGACGTCGTCGAGGAACGGGTAGTCGGTGTAGCCGACGACGGGGTCGGAGGTGTAGAAGGTGGCGCGGTC
10	AB3810	3K	19.4	TTGTTTTGCACAAGGTTGGACCTGTTTGGAAGTTGTCAAGGACTGTATTCTAATCACAAATGAAAACAAATATGAAAGATCAAAGAAGTGATGGTCTGAGT
11	AB3840	3K	24.6	CGTCCTCCGCGCATGGCTATTCGAGCACTTCCTCCACCCGTACGTCGTCCAATCCATCATCGTCCACTCGATTATATTCGTCCATCCATCACCGTATCAAA
12	AB3858	3K	27.6	TCCCCTCGCGGCCTCGCCGGAGTCTGCCGGGCCGCGGCGGTGGGGAAAAGGCCCCCCTCTGGCGCCCAATTGCGGCGCCGTCGAGCACCACACGTTTGTCA
13	AB3884	3K	28.9	ACAGATAAACCCTAGAGGGTCTCTAGGAAAAGAAAGGGGTTGTTTTCTCTCGGTTGGTGGGAGGAAGATGATGGAGAGGGGAGTCATCTTATAGGCTTATA
14	AB3868	3K	29.7	CGGTGCGAACGACTGGGCAGGCGAAGGAGGACTACAGTCTATAGAGCTTCGGGATGCCAGATTTGCCAGATTCAACCTGGACCGCTTCCATGATCTCCGAT
15	AB3890	3K	32.3	CCGTTGCAATCGATTTCGGACGCCCGCGACGAAACAAAACTAGTAACCGAAGGCGGAAATGGCGAGACGCAACCGAGGAATAACCCAAAAGCTCTGCTCGG
16	AB3892	3K	32.3	CCGCGACGAAACAAAACTAGTAACCGAAGGCGGAAATGGCGAGACGCAACCGAGGAATAACCCAAAAGCTCTGCTCGGAGAGGTGGGGGCAGGGGGCGTAC
17	AB3896	3K	34.3	ATCTTCCTACGGACCATGTGTGTCACACAGACTCGAAGGATCCTCCGATCTCCCTCAGCGAGAATCATTTGACCGGGTACCTATCATTTCTTGGAGATAAT
18	AB3895	3K	34.3	AAATCTTCCTACGGACCATGTGTGTCACACAGACTCGAAGGATCCTCCGATCTCCCTCAGCGAGAATCATTTGACCGGGTACCTATCATTTCTTGGAGATA
19	AB3950	3K	38.9	TGTTCTAGGACGAATGGAGTGGAAGCCACGCTTCATTCGGTCCCTCCGCTGTCGTCTGCCACAGAAGCTTTGCAGATTGGGCAGACGCTCTTCACCTGCAG
20	AB3941	3K	39.3	GCCATGATAGCATGTGTCGCCGGCGTTGCTCCTAGTCAAGGAGTAGGTTTTGCAACCATGCATGATCCATGATCCCCATCCAGTCCATCATGATTCACAGC
21	AB4072	3K	43	GCTCCGCTATTACCAAGTGTCGACCAAGACCGGCAAGTGGCAAGCCATGCGGATCGAGATGTTCGGTTTTCCTATACCCCGTGACGCCATCGTCGTGACAA
22	AB4056	3K	43	TTGTAGTGCTGGGTATCTGTGTTCTAATCCTTTGCTCGGCAAGACAGCTAACTACTCTTTTCATATCGTTGATAAGCTAAGAATCGTACGGTACAAACAGA
23	AB4026	3K	43.6	ATGACACATATCTGGCTTCTCTTTTCCTTATCTTCTACAGTATTCGTTTGGGTGCACACACACTGACACACTTGCAGTCACAATCCAGTGCTGCAGTGCAG
24	AB4002	3K	44.3	CGCCGCGTGCAGGCCGTCGGGCTGGTCCGGAGCAAGGACTACTTCCATGACGGCGCTAGCGCGGTAGCGCCCTGCTCTCCTCTTCCCTCCGCAAACAACTC
25	AB14698	3K	44.4	CGAAGTCAACAGGAACGTGTCTGAATCCCGACAGAGAAGTTGGAACCGTACAAAAAAACGAGCCCATTCCTCTGTTTATGGCTGGACCCTGGAGCTCGCCT
26	AB4126	3K	45.1	CACTCTGCTAGACTGCTACGTACAGCCAACAGCTTGGCTACACAGCCAAGAGATAGAAGCCATGAAGAAGACGGTCGTCCTGTACCCGGGCCTCTCCGTCA
27	AB4054	3K	45.1	ACACTCTCCTGTGTCCAGCGAAGCTGAGTGAACAGTGGCCCAACACATGACTGCCGTCCCTTGCTAAAATCTGCAGCCAGCCAGATGGGTCGGAGTCCAAC
28	AB4363	3K	46	CTCCAGCAGGACACTCTCTACTACGTGCTGATGGTAACAACCTAGTGTGACCACAGATTTTGCTCATCATTAGCGTTTGTTAAAGAAGAAAATTGATCACT
29	AB4081	3K	47.1	TGTGTCCAGGAGATCATATTTATCCATGAGGTAAACAACATCATCATCGTGCAAGCTCAGAGCAGGAAAACCTGAGTAGACTCCCTTCAAGATTGGTCTTG
30	AB4078	3K	47.1	ACTTTGATAGTAGATGAAACTGTAAAAGGGTCTTCCACAGCCGAAGTCAGCCACATCTTTCAGAGTCTGATTTCTCATATCAACAGCGATCACTGACGCCT
31	AB4091	3K	49	GAGTCCCTCTGCAGTACCGCAGAGGAACTACTTCCGCTGTTGCCGATCCAGATTTAGTTCTGCACATGAGATGGCAAATAGCCTATGAACCCACGCGGTCC
32	AB14507	3K	49.6	GTGGGTGGGACCGTGGGAGTGTCTACATCTGCAGACAGAATGAAGAAGACTAAAATTCGGGAGACGAAACCAACATTTTTTTTGTTTCCATGTCTTGAGTT
33	AB4074	3K	51.3	TGGTGATGGCGGAGAGCCATCTTCAGCAAGGACGTTTCAACCTTTCTATGCTATGTCGACGTTCTTGATATACTAATCTTGGTGGCAATCAATAACTGTGA
34	AB14414	3K	52.9	AATGCTCGTACGTCCTTTGATTTGGGCTCCGAGTCTGGCCCAGCTCTGGTAACCATTGGGCCTTTGAAGGAAGGCACCTAGGAGTAAGACTAGGAGCAATG
35	AB4096	3K	53.4	AAAGATTTGACGCGTACCTCCGCGGCGCCGCAAATCCCCATGAGCTTGTCATTGGCAGGCATCTGACTGCCACACACTGCACGGTGCCCGCCCATCAAGTT
36	AB4030	3K	54.8	CAGGGCACGGTCAATTATTTCAGGCGAGAAGAAACTTGAAAGCGAAAAGGGGTAATAAAACGGAAGCAGATAACGTAGAAGTTACTGCCAGTGCCAGAGTA
37	AB4033	3K	55.8	CGAACCACCGTGGAATCCGATCGCGCGGCGCCGCGGTCTGCGCACGGAGCCCTGCCCGCCCTGGCGAGGCGCGGCCTGATGCCGGGCGCCGCGGCCCGTAC
38	AB3985	3K	61.6	CCACTGATTCGGAGGTGGAGGAGGAACGCACCAACTGTTCTGCCTGTTGTCAGGAGTAGGAATCGTGGGAGGATTACTGGTAACAGCACCATTTGCTGCAG
39	AB3984	3K	61.6	AGCCACTGATTCGGAGGTGGAGGAGGAACGCACCAACTGTTCTGCCTGTTGTCAGGAGTAGGAATCGTGGGAGGATTACTGGTAACAGCACCATTTGCTGC
40	AB3942r	3K	69.7	GGCGTTGCTCCTAGTCAAGGAGTAGGTTTTGCAACCATGCATGATCCATGATCCCCATCCAGTCCATCATGATTCACAGCGCGCGTTCAGTTACCTTCCTT
41	AB4071r	3K	72.5	TTTTACCATTAATTACATCAGATCTCATTAGCGAGTTTGACTGGTTACATTATTGTGAGCTATGAGTCAGTCGAGTCTGCTTCTGCAGCTCAAAAATTCGC
42	AB4146r	3K	73.3	CGTTCACTATAAAGTCATTCACAGTGTTTGGCACCCATCAAAATGCTAGGGATAACCACCTCATGCCTTAGTAAAGTTTGCCTTTTCTCTCTAACGTTTAG
43	AB4084r	3K	74.8	CCGCGTGCTGTTGGTGTCAGGTACGAGAAGAAAAGTTGCATTAGTAGAGGGAGGATCACGTGTAAACATGGTTGATTAATGATTAGGAGTGGATACTTCAT
44	AB4085r	3K	76.2	TGCATTAGTAGAGGGAGGATCACGTGTAAACATGGTTGATTAATGATTAGGAGTGGATACTTCATGTCCCCTGTACATCTTTTTCTTTTAAAGGACAAAAT
45	AB4052r	3K	77	TTGGCCATGGTAGCGATCACGGCGCCGAGCTCGATGGAGCAGATCCCGCTGATGCGGTGCCCCAAGGCCAATGCGGGCCAGGCGGGCGCGGCCATCCCGTG
46	AB4079r	3K	78.4	TCACTGACGCCTTTGTGTCCAGGAGATCATATTTATCCATGAGGTAAACAACATCATCATCGTGCAAGCTCAGAGCAGGAAAACCTGAGTAGACTCCCTTC
47	AB4080r	3K	78.4	GCCTTTGTGTCCAGGAGATCATATTTATCCATGAGGTAAACAACATCATCATCGTGCAAGCTCAGAGCAGGAAAACCTGAGTAGACTCCCTTCAAGATTGG
48	AB4025r	3K	79.5	TTCTGCCATCAAATCTTTGGGATGACACATATCTGGCTTCTCTTTTCCTTATCTTCTACAGTATTCGTTTGGGTGCACACACACTGACACACTTGCAGTCA
49	AB3990r	3K	80.3	CGGTCGTATCTCTGTCTGTGTACCTGCGAGCTCGTACCAGCATGTACAGTGCCCCGTGCATGAAAAGGCACGACCAGGCCAGCTGAGCTGCAGCTGCCTCT
50	AB4057r	3K	81.4	TACAAACAGAACTCAAAGTAATTCTATTGTGCTATATCAGGTCTGAATTACTTAGAAGAAAGTGCTGGGGGTCCAGATGTCACAGTTGGTATTATTGCAAA
51	AB289r	3K	82.1	AAGCGTGTTCTTGGAGTAGGTGCTCAAGCTAGCAGAGGAAAGGATCAGCAAAAGGTCACTTGAGAGTTCAGACACCAATCGAGACTCTAACGTCAGTTCTC
52	AB4119r	3K	82.7	GGAGCTTACATTTTCTGATCATCGTCCTGTGACTGCAGTCTACATGGCAGTTGTTGAAGTTTTTGTCCATAGGAAGTTTCAGAGAGCTCTAACATTGACCC
53	AB4120r	3K	82.7	TCCCAGCTCAAGTTCCATCCAAGGTGATGGCAATGCAATGCCAGATCACAGAATCCGCGTGAGAAGGTTCAATTGTATTTCTTATTTGACCAAGAACATCA
54	AB4163r	3K	84.6	ATGCACAAAGCTTGGTTTAGTGCTGTTGTATACTGCAAACATCTTTAGAAGTGAGGGAAGTCTGAACTAGCTAGGTTGCAGGCACAAGCACAACTGCAGAA
55	AB4152r	3K	85.3	ATATCTATTGTCTGTATCTGGCACATGGATTTGTACAAAGGAACCATTGCAAATAAGCCAAAACAATAAACAGCACACCTACTATTACATCCAACAAAGTT
56	AB4191r	3K	85.8	TGCAGGGCCGGCCACGCACGGCGGCGCGTCCACGTTCGCTGATGCTCTTCGCCCGCGGGTCCAGTTGAAAGCGGTCAGCAAGTTGGCGCGGGTCGGGTGCG
57	AB4149r	3K	86.5	TAATTGCGCACGGCTCATTTGTGTTTGAGCTACGCAACAACAGTAGGTATCTACTGCTCATACGTGGATGTTATTGTAAACGTGGGGTACAGGGTGGACCT
58	AB4147r	3K	86.5	TCTGCAGTACTGCTCGAGCGCTAACCTAGCGCACCCTACCCCTTTTATCCCTGCCTAATTGCGCACGGCTCATTTGTGTTTGAGCTACGCAACAACAGTAG
59	AB4187r	3K	88.9	AGTCAAGCATGGACAAAAATAATACTAGTGTATCAAAACCGAAACAGAAGCATATTCAATATGAACTCGCTCATGCTTTGATCTCAACTCATCATTCACTA
60	AB4186r	3K	88.9	ATCAGTCAAGCATGGACAAAAATAATACTAGTGTATCAAAACCGAAACAGAAGCATATTCAATATGAACTCGCTCATGCTTTGATCTCAACTCATCATTCA
61	AB7508r	3K	90.4	TCCACAACTGCCGCTTGATCGATCAAAATTATGACATGCGCCATGATTCTGGCTACAACAGAGACTGCAGAAGTGGCACGACGGAAATTCGTATCCTCGCC
62	AB11228r	3K	92.1	CCACCAGTTGAAGAAGGAGGCCCGGGACGAGGACTCGTCGGGGTCCGTTGCGTCGAACTGGTCGGCGCCGAAGGCCTGGACGCAGGGCTTGTGCCCGCTCT
63	AB1229r	3K	92.8	CTGCAGAACCGTCAGAGTGAAGCGCCGACCACAGGGGCAAAGTTTATACACCAAACAAAACAGAAAAAAAACTTGCCTCTCAAGATAATTACGGTCTAGCA
64	AB4696r	3K	94.2	AATCTGACCTGTTTGATCGCCGGTTATCTTCATGGGATTAAATCATTGTAGTACTTGCTGTGGCTGGAGACCGAGGGGTGACGTCGGCGGTCAGCGGATGG
65	AB4711r	3K	94.9	ATACGTAATAATGGTACAATGTGAAACCAGAAGACCTTTACATGTATGATACTTCATTGCAAATTGGTGCCGGCATCATCTTGATATTAACATAAACAAAT
66	AB10875r	3K	100	AAAACAGTCATGCTTTTCATGCATTTTTGCTAATCCATTAAAGATCAGGTGTATATGACAATTAGCCCTGACACTGACATGGCCATCACTAGCATCTTGCC
67	AB11692r	3K	100.4	CTGTCCTGCACTACAGAAGAAAAGGGAGATCAATCCGGCAAGTAGGCGAGTCAAGTCCCTTCACCTTTAATTAGTCGGGACAATTTGGTCGAAAATGTACA
68	AB11693r	3K	100.8	AGAAGAAAAGGGAGATCAATCCGGCAAGTAGGCGAGTCAAGTCCCTTCACCTTTAATTAGTCGGGACAATTTGGTCGAAAATGTACAACCATCTGTTCGGT
69	AB4262r	3K	104.9	TCCGGGGCGCGTCACTATTATATCACCCATCCCGAGAGCCGTACTGTCCCCATCCATCATCCCCTTGCCCAATCCACAGCGCGAGAGTGAGGAGCTACAGA
70	AB4264r	3K	104.9	AGAGAAGCTGATGGCGGTGGTGAGCGGCAACGGCGGCAGGCTGAACCCGTTGGCGGAGCCGTTCGTGCCTTACGGGGTGCGGTACCGCGGCCTGCAGACGG
71	AB4227r	3K	108.2	TCGAGCGGCCGGTGAATAATATATACATGGCCGAGCCATAACATATAATATAGGGGTTAAATTAACCACGTGGTGGAATTAGTCTTTGTAAACAAGAAACG
72	AB4266r	3K	109.5	GAAGGATATAAACAACCTGAAGGTTCTGTTTCGTTCAAGCAATTCATAGGACTTATCCCTGTCACGACAATTAACCTGAAGGCTCTGGCCTGGCAATTAAC
73	AB4276r	3K	109.5	GGTATTACTAGGTATTTGTGAAATAACATGTTTGACTCCTAATTTGTTTCGTTCTTCTTGTCTCTTATCTTTTCTGGATGTTCTTTCTCTGATAAATTTTG
74	AB4277r	3K	109.5	TGAAATAACATGTTTGACTCCTAATTTGTTTCGTTCTTCTTGTCTCTTATCTTTTCTGGATGTTCTTTCTCTGATAAATTTTGTCCGAGGTTAAGTGCCAT
75	AB4275r	3K	109.5	TGATGCTTTCGACATTCTTCAGGTATTACTAGGTATTTGTGAAATAACATGTTTGACTCCTAATTTGTTTCGTTCTTCTTGTCTCTTATCTTTTCTGGATG
76	AB4274r	3K	109.8	CTTGTTATAGATATACTTCACTTTTGCATTATGATGCTTTCGACATTCTTCAGGTATTACTAGGTATTTGTGAAATAACATGTTTGACTCCTAATTTGTTT
77	AB4108r	3K	110.6	TAAATGGAGAAGTGTCAGTTGGAACACGCCATTCTATGGTCATCATCGTGACACTTAGCTTTCGAAATGTAACACAGAATTGACTGCAGAATATTACAGAT
78	AB4259r	3K	113.2	TAGGCTAAATAAATATTCTAATAAGAACAAAACACTTACTCTTCCGGCACGGTGGTACAATATACTAATAAGAACAAATACAGATTGAAATTGAATCATTG
79	AB4256r	3K	115.2	TATTCAAATCTTTACTAGTGGAATATGTCCAACTAGGGTGGTAACTTGTTAGCTCGGCTCGGCTCGGCTCCATACATTTTTTTTACGAGCTAAGCATATAT
80	AB4243r	3K	118.2	ACCTTACCTCCTTGAGGAAGTTGGGTTACTTACCACCTCCTCAAGCACAGTGGCAGGACACGATCCCCCGGAAAAGCTGAAAACCACAACCCACCACCAAT
81	AB4242r	3K	118.2	GCACTACTTTCTGCAGTGTGCTGAGTGATGCTTCAATCTCCTCTCTTCTATTTACGCATCACTCTAGCGACACATTATGGACCTTACCTCCTTGAGGAAGT
82	AB4301r	3K	119.9	GAGCAGGTCCGCGAGGCCGGCACCGCCGGCGATGGCCGAGGCGGCACGGAGAGTGGAGGGAGGCTGTGGCAAAGGAGCAGGCCTGAGGGTTTAAGCGATGG
83	AB10296r	3K	124.8	GACCAGCGTGCCGGATTCCTTTCGTTACATGCCCCCCGAGCAAGGCATCGAGGCATCCCGCGAGGAAGCCGAGCTGGTCATCTTCTCCGCAGTCGACAAGG
84	AB4356r	3K	131	TGCACATAGTACATGATTGACCGGCCTGCTCGTTCTCCTCTATCAGCTTTCTTTTTTGTTCTCTTCTTCCTTTTCTAGCCTCGTATTTTCTCAGCGTCGAG
85	AB10970r	3K	133.3	ATCACAACTGTTCCACTATAGTAGGACAAAAACTTACTGCAGTGTAATACAATTGTCCTTCTCTCTCTAATCATTATTGTAATGCTTTGATATAAATTTAT
86	AB4330r	3K	134.4	TCAGTGTCATAGACCAGGCCTGGATTGATAACTTCTGAAGGGTTAACATGTCCAGCCCCAATAGTGAAATGACCAGCCGGATTTAGTTTCTCATCTAGGAT
87	AB4312r	3K	135.6	ATAATTAATACAGCACGACCCAATGCCCTTATCTGGAGATGGGCATGGTATATATACATCTCTGGTCCATCAGGGAAGCCAGCTATCAAGCTGACAGTGTC
88	AB4366r	3K	137.9	AAAATTTTTAATTCCAATATTTTCTTTTTGTGATTTACTCGCTGTCAGTCGACTGATTTTTGTGTCATCTTTCAATCGACGACGTTGTCCATTTTGGATCA
89	AB4365r	3K	137.9	GCACATGCGCCGGTGTCTCCACTTGCTACGAACGCAAGCGTTCAGCTAATCATGATTCAATAGTCTAACGGTCATGAATTTTTGGCGGACTATAAACGATA
90	AB4353r	3K	141	TTTCGCCCCTGGAGGAACAAATTCATGGCTAGCTCACGCAGTCGAACACAACTTCTTTTTCAGAGTAACCATGCCACCAGTGCTTATGCTTTTCCTCATGT
91	AB4350r	3K	142	TGACGAGAGATATGATCGCTATACTGCAGGCATAATGCAACTGGGTAGCAAAAGGAGACCAAAGATGTAGACGTCCTGCTGTTGGCGTGGCGCAACATGCC
92	AB4398r	3K	147.3	GACTAGCTCATCTCCTGGAACACAGGACCGACTGCCTTGCAGACATCTCCCAGGTTTTGATTACATGCATGCAGAGTAATCAAAGTAGTAATTGTGTACCA
93	AB4377r	3K	153.4	GCCAGATGGCCTGTGGATGACAGGCCCTGCAGTTCATGGTAATCCCCCTCGAAACTTGCTATGGTGCAGATTGGATATGCGGACACTAAATCAAATAGCAT
94	AB4383r	3K	156.4	GTTGGTTTTGGCTGTTCGTGTAGGGGGTTCTCGAGGTGGGGCGGGCTTCGCCATGACGTCGGCGAACTCGGAGGAGGTGGACGATCTGCTCCTGCAGGCCG
95	AB4466r	3K	158.9	TGGAGGTACAGTACTACCTATGGTTTTCAGTGAATTTTTTATTTCAAAAATAAAAACTTTGAAGTTCCTTTTTTCCTTAATTCCTTTTTTTTGTCTAGATA
96	AB7863r	3K	159.6	ATCAAAACTTCTTGGATCAGTGCAATCTGTATTGACCAATCTTCCTGTCACTCGAAGTGCATCCAAAGGTTTGGGAATGTGTATTTTGAGATATGTAGAAT
97	AB4479r	3K	162.9	CGATGGAAGAACCGAACATTGCACATTAGACACCGTGAACAGTAGAACTAAGCGGGGACTCAGTCGTCAGTGTTCGGGTTGTTGACAAACAGAACAGTTTG
98	AB4481r	3K	162.9	GACACCGTGAACAGTAGAACTAAGCGGGGACTCAGTCGTCAGTGTTCGGGTTGTTGACAAACAGAACAGTTTGCTCGGGAGCATTTCGTCTGAATCTCTCT
99	AB4513r	3K	169.1	GGGGGTGTTTGGTTCGCGGTCGCGGGACGATGCGTGCACGTTTCCGATCGAGTTCGTTGGGCCGTATGGTATGACCGTATGGGCAGGAAGGCGGCCGAGCG
100	AB4527r	3K	169.5	CCTCATCCTCTTCGTGTACCATACATGCAGACTTCAATCCCACTTAACACCGACCTCGATCGATCCGGAGCCCACAGGATTTGAGACGTCAGACGTGCACG
101	AB4524	3K	184	TCCCTTCGACTTTACCCCAAAGCCTGACAAGTGCTTCGCATTGCATCGCTCTTCTCCGCGACTGTACCTGCCGTTCAGATTAAATTCTGATAGCTTGATTG
102	AB4508	3K	191	CAAGTGTTCATCTGTGCTCCTGGTATATAGTTCTTTGGATTGTGGCTTATAGGCTGTGTCAGCTAGCTGCAGCAACAGCCAGCAGTTTTGTAGATTAATTT
1	AB11236	3N	0	ATTTTCAGTACTGTTTTTCCATGATTCTATCATCGTTATGCAAATTGCTTACTCCTCAGCATTTCGCAATTCCTTTTTTTTTACTGACGACAGCCCCTTAT
2	AB11283	3N	2.7	CTCATGGATGGCCATGGCGCGCCCCTTCTGGCACTCCGCCCACAGGTCAGTCATTAATCACTTGCATAATTTGCAAGTATTTGTGCACTATTACGGATTGT
3	AB11279	3N	3.8	CCGAGGAGTATAAAAATGAGGGGATCAGTCACGGCGGTCTTCCCCGATCGGTCCAGCTCCAGCATGACGACCACCCGGATCCACCCCTCCGAGACGACACG
4	AB4537	3N	6.5	AGCAGGTCCAACAACTAGACCCGCGATCCTCTCTCCTTGCGTTGACCATTTAAAAAAAGCACTAGCTAGCCCCATTGACCAAATAACCAAGCATGTGTGGC
5	AB4536	3N	6.9	ATGGTGATCATATGCTAATCTAGAGCAGGTCCAACAACTAGACCCGCGATCCTCTCTCCTTGCGTTGACCATTTAAAAAAAGCACTAGCTAGCCCCATTGA
6	AB4535	3N	6.9	TTGGGCCTGTTCTTCAATTTTCTCTAACCCCTTCGGTGGAATAGATGCCAGCAAAAATGGTGATCATATGCTAATCTAGAGCAGGTCCAACAACTAGACCC
7	AB4532	3N	8.2	GTGATCGTCCCTGCATTGATCAATTTGTGCCTCATCAACTCTCAATTGCAATTGCAATTCATTGATGAACAATGCGATTCGGCCATGGCCCTGCATACCGT
8	AB4548	3N	9.2	GAGGCCGTGTTGCTTCCTTTTAATGAAAAACGGTGAGGTCCGTTCACTCCCTTTTTAATCACACAAAATAAAACTTGGAGCTGGAATGTGACTTGACGACA
9	AB4553	3N	11.2	CACGGGCGTGTCACGCGGATGTCGACTTACAGGTGAAACATTACCAAATTCTGGTCGCCATCAGAGCCCCAAATCTGCACGAATACATGGCACCGATCCGA
10	AB4557	3N	12.9	CCTCGACTCCACCATACACCAACGTGCACCCACTCTGGCCACTGCACCGTCAGAAGAAGAAGATGGCAACACCAACTGGAAACAAAGTTCGTCTACTACAT
11	AB4572	3N	15.7	AACTAATGTTGAGCACAAACGCTAACTGTCCACAATAATAAACTACGGCGTACGCCCTACTGCCTATCAGTGATCCCTTGATCTTCCACTGATGGGCTGCA
12	AB4578	3N	15.7	CTTAGTTACAATCGCCCTGTTCGGCTGGTGGAAGGAGCCGCGGCTGGGGCTAGCATTTTGAATTTCCAGCAAAAGGAGGCGTTCGATTTTGAATTTCGTCA
13	AB4577	3N	15.7	TGACCCCAAGAAGCCTTATCACCTCCCTGCTTTTCTTAGTTACAATCGCCCTGTTCGGCTGGTGGAAGGAGCCGCGGCTGGGGCTAGCATTTTGAATTTCC
14	AB4568	3N	17	ATCGACGATTCGGGGGTACACCGACTTGGATTGTGGGCGGCGTACATGAGTGCGTGCGTTTCATGGAAGGCCAAAGAGCATCGCTATTGATTGCTATCCAC
15	AB4573	3N	18.3	CAGCATTAAAAGGGGCAGTACGCCAACCATTCCCCAAAACAAATCGAACTTGCAGTGAATTCCCGCGAGCACTTGGCGGCGTGGGCTAACGAGCGGCGAGG
16	AB4584	3N	20	CCCGGAATCTTTCCATCCCTATTCCCTAGTACTCGAGCAAGTAGGCTTGTACTCGGCCAGTACCAACCTTCTTGGCGACATGCCTGTTCCCTTTGAAAAAC
17	AB4592	3N	20.9	CAGCATGCATGTATGTATATATGCGGCGAATCTAAAACCGGGCATCATGCATATCGATTAGGTAGCTAGTATGCGCGGTGGCAGGTGGCTGGATCGAGTTG
18	AB4600	3N	21.9	GCTCGGGAGCGTACCTGGCGTGCTCCTCCTCAAGGACACGAATTGGCCGCCGCGGCGGATGGGACGGCGTACAGTACGTGATCCAGGGCGTCGAGTTGATT
19	AB4611	3N	26	GTCAGGACAAGTAATGGACGCACCGTGCTCGTAGACGAAGCCGTCGAAGCTGGAGCATCCTGGCCCGCCGTTGAGCCAGAGCACGAGCGGGTCGCTGGCCG
20	AB4630	3N	30.7	TGCGCACACCGATGGGGATCCCCAATCTTCTCCGCTTCCTTAAGCCGTTCATCGAGCCCGTGCACATCAAGAAGTACGCCGGCAAGCGGGTAAACAGATCC
21	AB4650	3N	34.4	AACAAGACAAAATACACACACGCGCACACGACTGAATACTCCATAAAAAAAAAGAAACAAGGTGAAGATGAAGAAGCAAGAACAGGATATGCCGGCTTCGC
22	AB370	3N	35.8	TCGATCCATCACCGTCAGGAAGAAGAGACTCGTGTCGTGTCGTGTCGATCGTACCCTGCGGGTCCGAGCAGATGGTCTGCTTGACCTCGTCGAACCACTGC
23	AB270	3N	41.2	CGGCGGCGGGAAGGAAGAACCCTAGGCTGGGTGGCCGGCGGGACGAGAGGGTTTTTCCTTTTTCTGGAAGGCGAAGACGAACGGGCTACGATTTTACACAA
24	AB2659	3N	44.4	CCTCTAGCATTGTCTTTTTTACTGGAAACCTTTGCTCCAAGTTGATGGATCCTTCCTCTGCATCTTTAATCATCGCTCGATCCACGTTGCTAAACAAAACA
25	AB2780	3N	45.5	TTTTTTTCTTGAGATTGAACAACGAAAAACCTACCTACTTAGTAGATGAAGAGCAATGGAGACATACATGCATGACAACAACAACCGTGCACCATTTTCTC
26	AB2778	3N	46	TGCAGCTGATCCGACAGTCGACATGCGTATGTGTCACGCCCCAGATGAACAACGAAGAACTTTTTTTTCTTGAGATTGAACAACGAAAAACCTACCTACTT
27	AB3979	3N	48	CGTAGTATTGCCGCGTCCTAGTGCTCCTGCCTCTCGGTTTCCATGCTCACCGTCGCCGTCGCCGTCGTCGCCGTTCCTGCGGCGAGCACCGCCGGTGGAGA
28	AB3980	3N	48	GTATTGCCGCGTCCTAGTGCTCCTGCCTCTCGGTTTCCATGCTCACCGTCGCCGTCGCCGTCGTCGCCGTTCCTGCGGCGAGCACCGCCGGTGGAGAAGAA
29	AB3978	3N	48	CGTTGACCGTAGTATTGCCGCGTCCTAGTGCTCCTGCCTCTCGGTTTCCATGCTCACCGTCGCCGTCGCCGTCGTCGCCGTTCCTGCGGCGAGCACCGCCG
30	AB2987	3N	50.6	CGCACACATTCCCCTGCTTTATTTTGCTTTTTGATCGTGTCAAGTTAGTTAGCTTGTGTTCCTATGGTCCCTGCTGATTGCTCCAGTCTTTGAGTGATCCC
31	AB3898	3N	51.4	AGAATTCACAATTCAGATTTACATTTACTAGTAGTAATTCACTTGGTAAAAACATGGAACAAAAATTACCTACTTGGTTACTGTAAGAAAATCATCACTGT
32	AB14063	3N	51.7	TACGCATAGCTAGATGCATGTCCGATCAAACGTTTATTTACAATTTTACATGATCTTATTATTTTGGTACTGATCGTCGACAATCCCTCCTTGGAACGCCG
33	AB3954	3N	54.4	GGAAAACATTACATGGATATACAATTACCCGAAAAAAGAGGAGAAAAATACTTGCTAACCACACAAGAGAGCAAACCACCATGCCGGTGGTGGTGGTGTTA
34	AB1206	3N	55.2	CATAGGCCTGCGAGGCATCAGGAGTCGATTCCGTGGACGAGTTCTTCATATTAGCAAGTCATCCGCCTCGCGTGCATTCAGCATGGCCAACGGAACGGGGC
35	AB14276	3N	59.4	TTTCTGCAGGAAAATCACCTGGCAACTGGACGCTTGGATTATGCAATGCAGACTGCTGGCGGAGGCCAACTGCATTTAGAAATGAACTCACTGTAGAAAGT
36	AB14277	3N	60	CCAACTGCATTTAGAAATGAACTCACTGTAGAAAGTACTATTAAGGTAAGAGGGATAGATTACTTGAGCATTGTACAAAACCTTTTCCCTCAAGCAGAACG
37	AB952	3N	61.7	CGACTTGTTGGATGCCAGTACTCTCCTCCGATCCACAAAATTGCATGTAATGGACAAGTCCTTTTTGTTTGAGGTACAGCCCTGCAGATCGAACGCTCTGT
38	AB4127	3N	62.9	CTCTGCGGGTACGAGCCGCCGCCTGCTGGCGGCGCATGGCTTGCCGGCGTCTCATTCTGAGGCTTCACAGAGTTGCTCGAGGGTCCTGCATATCATCACGT
39	AB13680	3N	64.1	GCTAGGGGCTCCTGCAGTTCCCCTCTGTACAATACTACCATGTCAGCTACACTCTAATTATTCTTCGATCAGTCCCTGGCCAGCACTCCTTTGTTCTTCAG
40	AB4010	3N	64.1	GCCGACCGCCGCCAGGCGCCCGGCGGCCGGAACCCGAGCTGGTCGCAGGTCGGCGGCATCGGCGAGCGTGCCGTGTTCGTAGACCACCTCCGTGCCTTGTG
41	AB324	3N	65	GAGGCGAACGTCGAGCTCGGCCTCGCCGTCGACGCGCGCGAGTACGGCATCGGCGCCCAGGTTACCCATAGCACTCCCATTAACATGCGATCGATCCACAA
42	AB321	3N	65.5	TCCGCGCCTACAACCTGCAGGACGAGGGGCACGACACCGTCGAGGCGAACGTCGAGCTCGGCCTCGCCGTCGACGCGCGCGAGTACGGCATCGGCGCCCAG
43	AB4128	3N	66	ATATCATCACGTACAGCATCAGATTCGTGTTCAGGATGGGGAGTGAGCTAAATCAATCAGTAGAACAGTTGACGCGTGTCACCTCGCTTCTTTCGTCTGCA
44	AB4038	3N	66	CTCGTTCAGTTGTTTCTAGCCCTGCAGGAGTGATTTCTTCCTCACCTCAGCTTTGGTCTCCCTGTGATCTACCTCGTTGGAGGAGACGCCGTCGTCGACGA
45	AB7511	3N	67.1	GTGAAAGGGCGAGAACAGCAGGAAGCGTAGACTAGACTCATCAAATTAGCTGAACAGCAGTTGAATAAATAAAAGGGGAAAAAACTATGAATCGTGCGGGG
46	AB14490	3N	68.2	TGATCACCCGAACAATTCTATTCCTCCTGCAGTGGTTGACATTGCAGAGATGACCTCGAGGTTTTCGTAGCGACTTTGACAAATTCAAATGTAGACCTAAG
47	AB14645	3N	68.2	GATCAGTATGGTAACTCGTTAAAGATTCTTGTTTTTTTTTAAAAAAAAACTGAACCTGCGGTTCTGTAGCGGCGGCGCAAGTGACGCTACAACTTGTGGAG
48	AB13679	3N	69.4	AGAGCTAGGGCGCGCGTGAGGCGGGTGCGGCGTCCTTGCCGTCCTCGTCGGCGTCGAACAGGTCGAAGATCTCCTTGCACTCGTCGGCCTGCTCCGGCGTC
49	AB317	3N	70.6	TTGAGCGTTTGTTTTCCTGTGTTTTGTTTAAGGCTTCTCTCGTCAATAAATTTGCATCGTTTCCAGCATGAGTACCGATATCAATTTGCATGACAGATGCT
50	AB4701	3N	72.4	TCTGCGTGTGCGTGTCGATCACGTTCGTCGGGACCTGGGACCCGTGACTCCAGCCAATCTGTTCCTGCGTCAACGCAGATGGAGACTACTTGGACGTCTCC
51	AB4699	3N	72.4	CGCGTCACATCGGAAGATGCATGGTCGGCTGTCGTCTGCGTGTGCGTGTCGATCACGTTCGTCGGGACCTGGGACCCGTGACTCCAGCCAATCTGTTCCTG
52	AB4657	3N	74.1	CTGAGCCACGGTCTCCACGGCCCAGCTCTCCAGCCACACACATGCCTCTGCCTCACGCACGCAGGCCTTCTCGTCTCTCGACGTGCCGGGCACGCGCCACT
53	AB14722	3N	74.8	TGCAATGTACTTCGGCTTTGATCACGTAGGCCTCCGCTGACTATCCATCTCTCGCATTTGGCGTGTTAATTTGGAATCATACACTAAATTACAAGCCCAGC
54	AB4667	3N	76.7	AGGCCCCCGACGCGAGCCAACTACAGAAGTGCAAACACCAAACTAACCTGAGATGGGGAAGAGGGGCCTCGCGGGGCGAAGAGGGCTCAGGCGCAACGAAG
55	AB13655	3N	78.5	GTTGATTAAAGATCGATCGATCGATCGATCAATCTTTACACAACTTCCATGGCTCATTTGATGATGTCTACCTACTCTACGCTCTGCTGTGCATCGTCGAG
56	AB13657	3N	78.5	GATCGATCAATCTTTACACAACTTCCATGGCTCATTTGATGATGTCTACCTACTCTACGCTCTGCTGTGCATCGTCGAGCAAATCTAATCTCCAAATCGAT
57	AB13656	3N	78.5	GATTAAAGATCGATCGATCGATCGATCAATCTTTACACAACTTCCATGGCTCATTTGATGATGTCTACCTACTCTACGCTCTGCTGTGCATCGTCGAGCAA
58	AB4708	3N	82.1	GAGTAAAAGTTAAAAAAAACTAGAGTATTATCGAGGACGACGACGGTGAATAATACTAATTAAGAAATTTACCGTGGTGTGCAGGTGCCGAGTCCATCGGT
59	AB4704	3N	83.7	TCTTGGAACTAATTACCAGAGCCAAGGCAAGTGAACATGGGTTTAGTACTCGCCTCAAAAGAAACTTCACTGATGCTCTTAAGAAAGGAAAGCAGGAGGCG
60	AB4658	3N	83.9	CTACAATAATACTGCCATTGTCACACAAGCACCACAATCCTTTCCAACATACAACTGTAGCAATTATCCCTCTTTCTACCAACCACAGGTGTGACTTGGTG
61	AB4686	3N	85.2	ATTCTCTCAACCCATTTAGTACGTACCTGCAGGCAGTTTGGACTTTGAACAGCTAGCTAACGCATAAGCACTCACAGCCAGATCGATGACTCTTTTCACAG
62	AB11549	3N	87.2	GTAGAGGGAGATGTAGAAGGCGGCCGTCTGGACGGAGGAAGGCGGGCATGCCCCTCGGCTATCGACGGCCACACCGCATTGTTGAGGTGATGGGAACATGG
63	AB8900	3N	89.6	CAGAGCATCTGTGGATAATCTATAGCTAGATCCAGTACGACTCCTTCGCTTCTTTTTTTTTGAGAGCATACGACTCCATCGCTGAGAACACACACATATAC
64	AB8913	3N	94.3	GTCTTTTCAAAAAAGGAAACAAGTAGATGTCATGGTGGTGTTTTGTTTGTGCCCCCAGGTGCGGTCGGTGTTCCCGCTGGGGTTCTACAGCATCCTGACGG
65	AB4175	3N	99	TCAGAATTGTTAACAGACAACAGCAACCAGAGCAGAGAGAGGATCGAAATTCAATTCCATGCTAATTTACCTCTTCTTCTCTAGCCTTCCTCTTCTTTTCA
66	AB14538r	3N	103.4	TAGCTGCAGTGTTCTCTACATCCAATGCAATGCCTACGGGCAGAACTTGCGTTGTGACTACCCAATTGGAAATCTATAGTTCACGCACAAAATCATCGACG
67	AB14267r	3N	104.3	CGACATGCTATGAACGGCCCCGGTATCTCCGCCGACGGGCACATCTCGATTGCCATTGGCGTCTGGTTATCCAGTTTGCTAAGATTAGTTTTTTCAGCTTG
68	AB8103r	3N	107.6	AACTGCAGTCTGAAAACAGCGCAGGTCAGCACACGCAGAAGTGGTCGGAGTGAGTTCAGGGTTTGCGCAGGTGTCGCCGAGGATGACCTGCGCCGTCGCGG
69	AB4687r	3N	109.6	AACGCATAAGCACTCACAGCCAGATCGATGACTCTTTTCACAGTTCACACACATCCCCATCACATGCTGTGGAAATTGGAGGACAATTGATACCTCGATTT
70	AB4726r	3N	109.6	TTCTTTCCCGTGAGTGTAGCGAAGCGCGTCTAGAGGAACGTAGTGCGAACCACACAAAGCTCAACGGCGACGGAAGGCAAACAGGGGACAGTCTGTTTTGT
71	AB4713r	3N	110.8	GGCTTCGCTAGAGGGCTCCATCTACCTGCTGCAGCTTCAGCCATTGCCTCGGCTGGTCCAGGTACTTAACCAGCGCACCAAGTCAAATGTACAGTGCCATC
72	AB4714r	3N	110.8	TCTACCTGCTGCAGCTTCAGCCATTGCCTCGGCTGGTCCAGGTACTTAACCAGCGCACCAAGTCAAATGTACAGTGCCATCTGGAACAAGGACATCAGATC
73	AB14312r	3N	112.4	GCACGATCCCTGCAGATCCCGACCGCGCAAAAGGCACTCGGCGGCGCACGGCCCGCCGCCCGCCGCAGAGACCGCGGCCGTACGGCACCGCGCACCGCGAC
74	AB7612r	3N	114.1	GAATGGTCAAGGTTGTTATCCCGCACAAAACTCTTCAGTAAACTCTACTACCATCAACTAATTGTGAATCAACTCCTTTATATTAACAGGCTGGTTTTGCC
75	AB14335r	3N	114.1	CCCGCCGCATCCTCTCCTACCTGAAACGCTACCACCTGGAAGGCGCCGCCCACGAGCTGGAGAGGGAGACGGCGGTGTTCTTCGACGTCTCGCACCTGCAG
76	AB326r	3N	116.1	CGTCGACGCGCGCGAGTACGGCATCGGCGCCCAGGTTACCCATAGCACTCCCATTAACATGCGATCGATCCACAAGAATTCTTCGTGACTCATTTCGTCAG
77	AB323r	3N	116.1	GGGGCACGACACCGTCGAGGCGAACGTCGAGCTCGGCCTCGCCGTCGACGCGCGCGAGTACGGCATCGGCGCCCAGGTTACCCATAGCACTCCCATTAACA
78	AB322r	3N	116.1	AGGGGCACGACACCGTCGAGGCGAACGTCGAGCTCGGCCTCGCCGTCGACGCGCGCGAGTACGGCATCGGCGCCCAGGTTACCCATAGCACTCCCATTAAC
79	AB13674r	3N	116.8	AGGTTCTTACACCAGAGTCTTGTTGTAGCTTGTGGTAATATTGCCAGCGATGATACGGTTATTCATGAGGTTAATAGACTGCAGTTGTTTGTTGATGCTGC
80	AB13450r	3N	119.1	CAGCCACCGAGCGTTGCCTCTTCAAAGTCAGGTGTCGTAGGTTGTTCTCCCACCATGTCGACATGACATCTTGTTCATCGCCAGTCGGCTGTCGAATATTC
81	AB4665r	3N	119.6	CCTATGCGAATGCCAACCTACAATTCAAAATATGCACAATTCCATTGCACTCACGGTCTTTGTGTTCCTTTTGGCATACAATGTTTAAACTGGAGGCTACT
82	AB14352r	3N	119.6	CTGCTGATGCAGGTCCCAAGAACACCCATGTTGTTGCTGTTTTTTTTTCCTTTTCTTTTTCTTTACATTTGGTTTGTCAACTGAGTCAGAGATTTTTTTTT
83	AB4729r	3N	121.1	GACCATTTATCAAGTTGTTGTAAAACTGCAGCCCTATAGGATTCACCGTTCCTCTCCCACCTAATAAATAAGCAATAATTAAATCAATGAATTCAAAAGAT
84	AB4768r	3N	122	TTGAAGGAAAAGTAAGTATTATATTGTTGAAAGTTGAAACTGCAGAATCAGTTTGGCAGGTTTTGAATATGATTGAAAAAAGAAAGAATGGGGGCAAAATC
85	AB4856r	3N	127	GCCGTGTTTTCCAGTTTAAAAATGCATCTTTCCATGATAAAAATGCAATGGTACTACCGTAGTAAAGGGAATTGCCAACTTTTATTCATTCCATTAGGGCT
86	AB4819r	3N	129.1	CTTGGAATCGCTGTTTGCTCACACCTCTCGTGCTCTTTGTAATCAGATTGCGAGGAGTCGAGCGAAGTCGGTTAGTACGGAAATGTTATACTGACTGCAGG
87	AB4882r	3N	139.8	AGTGGATTCACCAGACACAACGACAAATGTGTTAGTCTGCTACTTTGAAGCCAGTCTCTTAGAAAAGTTGGAAAAGCAAACTATCGTGTGACAGGGACCAG
88	AB4881r	3N	139.8	GAAGACTGCCCTAGTGGATTCACCAGACACAACGACAAATGTGTTAGTCTGCTACTTTGAAGCCAGTCTCTTAGAAAAGTTGGAAAAGCAAACTATCGTGT
89	AB4934r	3N	146.6	TTAAGAAAAAGAGGAAATTTTAAATCAATAGAAGCTCTCGTGATTTGCCTTAAAAAAAAGTCTCTCACGAAAAAATAATACTCAACGTCTGCAGGCCTGCT
90	AB4958r	3N	148.2	GTACCTCTCCGTTCAAGGACATTATTCATAATCTGCAGATTATTGTTGGGTCACCACTGATACAAGACTGCCTGCATACTGTCCCTCAGTACTTTGCACGC
91	AB4917r	3N	149.5	ACTCCTAATGGGCAATAACTTAGGTTAAACCAGAACACCATCCTCTGATCCTTTTACCAAAACAAGATTCTTTTTTAACCTCTCTATCGCTGCAGTACACT
92	AB4946r	3N	152.5	TTCATGAGGAATGCCCCGTTGTCGGACACCACAACTGGGATTCATGACAACGCGGAAGAATTCTTTCTCGCATCCACTTGGATCAAAGATGAGGACCTTGA
93	AB4944r	3N	154.4	TCAGAGTTACAACTGATACAATGGAATGTGCAGAGTTAGCGTTGCATCACCTGGTGGACTGTAGCTTCCGTGGAGAGGATGGACTGACACTGTCACTCGCC
94	AB4964r	3N	155.1	CCAGAACTCGCTCGTGGATGACAGCGTCATCAGCGCGACGATGATGGATCTCATCGTCGGCCTCGTCTTGGGGTCTTCCTGCGTGCACGCTCTTGCCAGCA
95	AB4965r	3N	155.1	TCGCTCGTGGATGACAGCGTCATCAGCGCGACGATGATGGATCTCATCGTCGGCCTCGTCTTGGGGTCTTCCTGCGTGCACGCTCTTGCCAGCATTGTCAA
96	AB4450r	3N	158.6	GGGCTAGTGCTCCTCGGGGTCTACGCCGGCAAGCTTTTTGCTCTTCTGACGGAGAGTGATTTCTGCTCGCTTTAGCTGGGAAGGCGAGGCTTGCTCGTGCA
97	AB4451r	3N	158.6	GAGTGATTTCTGCTCGCTTTAGCTGGGAAGGCGAGGCTTGCTCGTGCAGGCGAGGCGAGGCGAAGCTGGCCAGCAACCAAACGCCCTGCTTCGCAATCTGC
98	AB4975r	3N	160.3	ACACCAACGCCATGGCCCAGCCGCAAGGTCCCTGCTTGTCGTCTTCACTGGTCTCGACCGTGCTCGTGTTCCAAACGTCCAGCCTAGCGCATTAACCCCTG
99	AB4990r	3N	163	ATCTTCCATAGAATTTACCTAGAGATGGATCCAAAGGAGGGGCCAAAAAAGAAAGAAAATTACAAAAATAATCACCCGGCCCACAGCATCAATAATTAAGC
100	AB4989r	3N	163.2	CTACGCACAGGTTTCCAATGGATTCGCATCAGAAACAGCAAGCTTTTTTTTTAAGGAAAACAGCAAACTTTATTGATCAATCCTGATGTTCAGACATAATT
101	AB4987r	3N	164.1	TGCGAAGATGAATTCTCCAGGCTAGGATGGATGAATGTCGGTAAAAAGGTAAAAAAAGAAAACAAACAATGGAGAAGTAATTTGGTAACTCTCGCGCTGAC
102	AB4976r	3N	170	ACAATGCTGAACGCTTGATCGGCACCCGGCCCGGTTTTCGGCTGAAATACTGGGGTGTTTGGCGAGAAGCGGGTGCCAAGCTCTGTAGCCAGTGGAATCGA
1	AB5038	4K	0	GGTGAGTACCAGCATGGATGGTAGTTGGAGTCTAGAGTAACTGACGGCCAGCCCACATGGGATGGAACCAGTTTTATAACTGATGGCTAGCACGCAACTGC
2	AB5060	4K	4.9	TGCCGATGGCGATGATGATTTCCGGAACAGCAGATTGAAGCTTATCCCATCTGTTCCAAAGGTATTTTCGAGTGCAAAGTAAATATAAGTGTTTAATATAA
3	AB5054r	4K	20.5	GAGAAATATAATATTCAAGAATCATTTCTTTGCACTTTCAAGATAACCAGCGAGATAACCAAAACTCCAACAGAAATCTATAGAGATGAACCCTAGCTTGC
4	AB5059r	4K	24.9	ACTGTTGCAGCGCTTTGCCGATGGCGATGATGATTTCCGGAACAGCAGATTGAAGCTTATCCCATCTGTTCCAAAGGTATTTTCGAGTGCAAAGTAAATAT
5	AB14434r	4K	28.9	TACCGTCCACCCCCAGGTACCTGACGTCCGTCCGATCAACATCTTACGGTCAAAAATGATTAAATGAAGCAAGGCCACACCTGATACAGGGGCGAACGGAC
6	AB5642r	4K	36.7	AGACGATCTCAGTTTGCAGGATACAAGAATCAAAATCCTACAAGATTCCTCTGCATACAAAAAAGTGAACCGAATACACCTAATATCCACACATCCATTGG
7	AB14766r	4K	41.3	GGATCGAATCGGAAGGGTGCGCATATGATCCAGTACAGCACAGCACGTGACTCCAACAATTTCGAGCTCCCCAATTCATCGTCTTCCCCGGTTAAAAGAAT
8	AB5065r	4K	43.1	TCCTTTCCATTTCGGAGCAATTAGGTGATCTTTGCAAGCTGCAGCAGTTATGGTAGCAGTTAGTAGCTTGCAGTACTAAATACAGGAAGGGTCATAGAACG
9	AB5040r	4K	44.3	GTAGGAATTATTTTTCTTGATTCCCTAAATGACGTATCTTTCAAAAAAAAAAATTCCACTTTCGTATCCTCTTTATGATAACCCAATGTTTTGCACGGTAT
10	AB5051r	4K	46.6	TGTATGCAATTTTTAAAAGAGTAGTTCCATTTCTGAATGCAACTTTGGAATTTTTTTAAAAGAAATATTTTTCTTCAGAATTCAGGGTCCGATCCAATCAG
11	AB5074r	4K	55.4	CGTTCAATTTCGTTACTCTATGTAATGAAATCAGGGCTATGCCCGTGTTGGAAAAAAAAGTATTGACTATGTTTCTGTATGTTGTTTGGAACTGCAGTTGA
12	AB5075r	4K	57.2	TTGTTGCCGTCCACCTGGTAGTTGTTGATCGACGCGAACGTCCTGCCTACTGCAATCCCTTCCTGCATTTGCAATGCATCAAAAAGATTTAATTTGGTAAA
13	AB5081r	4K	61.3	ACAATACGACCGTGTTCGTCTGCAGGGCGGGGACGGACACGGCCCACACGGGCGTAGACAAGGAGAGCTACGGCGCCATGGCGGTGGACCTCCCGCTCGTC
14	AB7239r	4K	66.2	TCCAATCAATCAGCTGGTACAGAGATTCAGTTTTGACCTAAGGAGGTTGTGTTTTTTCAATAGGTTGGCTGGGATGAGTCTGCAGCTGGAGAAAGGCGGAA
15	AB13633r	4K	75.6	AGCACGAGCTGGCGAGAGCGAACAGGCCGAGGACATGGACAGTCACCCAGCGCCCAAGCCATCTGCGGCTGCAGCAGGTGCCTGGACTGAACTGAATGGGT
16	AB13636r	4K	78.5	CGGTGTACCAGAAGCTGCCGGAGGACGTCGAGATCTGGAAAGGCACGTTCCTTTCATAGACTTGAGTTTCAGTTCCGATCATCATCTCGATCTCTCACCAT
17	AB356r	4K	79.7	GAAATCAAAGAATCGTGCATGTTTCAGTGCTTAGAGATTTTATGCTCTGCCCTCTCTCTCTATTTCCCTTTCTCTGTCTTCTACTAGTTCTTCTTTCTCCT
18	AB353r	4K	80.3	CGTTCAATTTTTCAGGAATGTTTTCGCCAACAAGGATTTGAGAGATCGCACCATCTACAAGCTACCAAGCTTGACGTGCAACCAGCAGTAAACACTTTGAT
19	AB351r	4K	81.2	TTATATGGCCGCGTGCCCGGCTTGTCTGCACGCGCGGCCCGCCATGCTGTGCTGGGCCTGCTGGCTCGCGTACAAAACCATGGGTGGTAGGGCAGGAGAGC
20	AB350r	4K	82.1	TAATTTTCCATGTTCCCTCGGGTGGAGGCTTCCATCGTTGACGAGGCCCTCCTGTCCTAACACAAACACAAGAGGCTTAACAGTGGGAATAACATCACACA
21	AB6047r	4K	89.5	TTCCCTCACCACCTGCCTCTTATGCATTTGATGAGGAGGTCAGGAAGCAATTCGACTCGACGCGGCATCCCATTCCCTCCTCCGACAGCTCAGCTCAAGAT
22	AB6044r	4K	90.7	GCCGGACCGGTCAGATTTGTAAACCTTAGCGGCAATACGTTTGGACTTTCCTCCTTCCCTCACCACCTGCCTCTTATGCATTTGATGAGGAGGTCAGGAAG
1	AB5617	4N	0	GTAGTGTTTTCACCGCCGGTCCCTTAAGAACCGGCGGTGAAAATGTTGGCGCTGAAAATATTTTCTATAGTAGTGAGTGCATGTGCATCTATCTATATGTG
2	AB5616	4N	0	TAAGACTTGTTTTCTAGTAGTGTTTTCACCGCCGGTCCCTTAAGAACCGGCGGTGAAAATGTTGGCGCTGAAAATATTTTCTATAGTAGTGAGTGCATGTG
3	AB5618r	4N	14.7	TATGTGTAACGTAGCGTCTATTAGCTTCTTATATGCATGTCCCACAATATGATGGAATCCTTTTTAATATTGTTTGTTTGGTTGGGAATAAGATTGACACA
4	AB5615r	4N	18.8	ACTGCAGAATCTTGCGCCTACATATATGGCCACCACACCACCGCACCAGCCTGCTAGCAAACAAAAACTGCATATGTGGATCACGACTCATTTGGAGCCAC
5	AB5610r	4N	21.9	ACGTTCCTGGGCATCGGCTTTGGCATGCTCGTGCTAAGAAGAATGTGTGGCTGACACTGCTTCTGCTAGTTACCGTCCACATTTGTTAGGCTACAGTACTA
6	AB5611r	4N	21.9	GTTCCTGGGCATCGGCTTTGGCATGCTCGTGCTAAGAAGAATGTGTGGCTGACACTGCTTCTGCTAGTTACCGTCCACATTTGTTAGGCTACAGTACTATG
7	AB5612r	4N	21.9	CCTGGGCATCGGCTTTGGCATGCTCGTGCTAAGAAGAATGTGTGGCTGACACTGCTTCTGCTAGTTACCGTCCACATTTGTTAGGCTACAGTACTATGGAG
8	AB5621r	4N	27.4	GAGCGGAGCCCCAACATGAACGTGGTGCTCGTCTCCCACGGCCTCACGCTCCGCGTCTTCCTCATGCGCTGGTACAAGTGGACGGTGCGCCAGTTCGAGGG
9	AB5622r	4N	27.4	GAACGTGGTGCTCGTCTCCCACGGCCTCACGCTCCGCGTCTTCCTCATGCGCTGGTACAAGTGGACGGTGCGCCAGTTCGAGGGCCTCCACAACGGCGGCG
10	AB14279r	4N	38.8	AATAAATAATCTACCGTTTCCATGGGCTTGAATTGTTAAGCGGTTAAGCCCAACCGTGTGCCGAGTAAAAGGACGAAGCACCGGCCCAAACCGCAGAGGCT
11	AB14534r	4N	40.7	ACTCACACAGTTCAGTCTTCAGAAAACAGAGAGCATCAGAGCAATAATCTGCCCCCTAACTGAAGTTTACATGGCCATTCAAACTTGTGACGCACACATCG
12	AB5650r	4N	58.7	GCTCACGCTGCAGTAGGTACATCCTCCGCTTGCACCGAGAGAAGACTGGGCTGTGGCGCAGGAAGATCGTGTCACGGAAGATGTTGCTGACAGAGTCAGCT
13	AB5651r	4N	60.9	AGTCAGCTGGTGGCGAGAGGCTGAAGGACGAGGTTCATTCATTCACGTCCGCCAAGGTAATCAACCTCCAAGGCTCCACCGTTGCCTGGGTCGACCTCCGG
14	AB6016r	4N	75.3	ATGATTGAACTGGGAGAGGCGAAGGATATGACAACCTATGACTAAATGGGAAAAATATAGTATAACGTAATGGTTTCTCACAAAATTATCTGTAAACTAAA
15	AB6030r	4N	82.3	CGGTAACGCGGTATCGCGGGGGATTAGATTAGTTAGTGGAGAGGCTTTTCCAATGTGGGTGTTCTCTGTTGCGAGATGTGCCGTGAGATATAGATCTGCAG
16	AB6031	4N	94.6	CAGCCGAGGCGCAGGTCGTGGGAGCCGTAGGCCATGCCGTGCAGGTTGGGCTGGCTCGGCACCACGCGGAAGGCGTACATGTCCGCCGCGCCGGGGCCGCC
1	AB6068	5K	0	ACAATCCCGGTAAATAAAATCCCATCTTGTTATGAACAAAAGAACAATGCAAGAGAGAGCGAGCATCAGATCAGAGCTGAGCATACGAGGATTGTGGCTTT
2	AB6091	5K	15.6	ACAGCCGGACAGCGAAGCAAATTGACGGCCGCGGCTCCTCCTCTGCACATCTGCGGCACCACGGAACCAAAGGATGTCAATGGCGCCTGCACATCTCTCCA
3	AB6092	5K	15.6	AGCCGGACAGCGAAGCAAATTGACGGCCGCGGCTCCTCCTCTGCACATCTGCGGCACCACGGAACCAAAGGATGTCAATGGCGCCTGCACATCTCTCCATC
4	AB6089	5K	15.6	CGCGACAGCCGGACAGCGAAGCAAATTGACGGCCGCGGCTCCTCCTCTGCACATCTGCGGCACCACGGAACCAAAGGATGTCAATGGCGCCTGCACATCTC
5	AB6093	5K	15.6	CCGGACAGCGAAGCAAATTGACGGCCGCGGCTCCTCCTCTGCACATCTGCGGCACCACGGAACCAAAGGATGTCAATGGCGCCTGCACATCTCTCCATCTT
6	AB6448r	5K	31.5	TTAGGAAACTTATCATTTATTTATTGCAGGGATCGCGACCGGTATGTTCAAGGAGATTATCGTTTTAGGCATGGTTACTGCAAGCATAATCCACGGAAAAT
7	AB6475r	5K	41.2	CTGATGAGGGGCCGTGCTTCCCCATCAACAATGTCTGGGTGGCGACCGTCTTCCTCGTGCTGATAGCACCAACGACGATCTTCCTCGCGCCTTACGTGACC
8	AB6476r	5K	41.2	TGATGAGGGGCCGTGCTTCCCCATCAACAATGTCTGGGTGGCGACCGTCTTCCTCGTGCTGATAGCACCAACGACGATCTTCCTCGCGCCTTACGTGACCT
9	AB6483r	5K	43.9	TCAATCTTGCTATACCAAAACAATACTCAGTGGTGAAGATTTCAAGAAGGTAAGGTGGTGGAGCGATGTGCTAGGCGCGTGTTTTCCGGTCGGTTGCCTGT
10	AB6491r	5K	47	CAGGTGCGCGTGCTCTGCTCTGTCGGCACGTCGGCACGGCGCTTCGCCCCCGCCACCCCTTCGCGCCGCCGTGTGAGTCCTAAATCTCTTCTCGCTGTTTC
11	AB6614r	5K	49.5	GTATGCACACTGCAGACACTGTGAGTCAGCGAGTGTATCTGATCCACCAACAAAAAAAATTAAAGTCAGTGAGAGTGTATCCACAGTACGTATACGGCGTG
12	AB6604r	5K	50.5	TATCAAAAAAAAAATGCGGTAACGAACTCGTCTGCACAAAAGGAAAATACCATGCACACAAGAAGATCATCCAATGACACAAATACACTGCAATAGAGTAC
13	AB12073r	5K	50.7	TTGAGGAGCCAACTGGGTCGGAGCGGCTCCATCCATCGTTTGGTTCGCGGATACGAGAACTGAGCCGTCCCAATGAGCGAATATCCGTTCAATATTTGGGA
14	AB6607r	5K	51.2	TCGTGGCCTCCGCGACGCTGCCATGCGTCTTCACGGCCCTGCAGATCCTCCGCGCCAAGAGGAGCCCCGAGGCGTCCGCGGCCACGTCCATCACCATGCTC
15	AB6681r	5K	52.2	CATCAACATCTTGTTGAATTAGCATCACCAACCGAGCAACAGGTAGAGCTTTATTGCCAAACACCCGCCGGCAACGTTCCTTCCAGATGTTCCAAGTAGCA
16	AB6668r	5K	52.8	CAGAGCAAGCGATTCTAACGTCCGACACAGTGACACCTTGAATATATCTGCCACTGCCACCACTATTCATAAGATCACCAGTCCAATGAAAATGAACAGCT
17	AB6995r	5K	52.8	ACTTTTGGCGCCATTTGTTCTCTATTCATCTATTAACTTCTACCAAAATTTTCTGTCCTTTTCTTGTTCTTCAATCTTGAGATAGATGGAATGACACTTCT
18	AB6703r	5K	53.1	CGCTCGTACGAGTCGTCCCCCTGCGTGTCCGAGGACACCACCAGGTCCACCCCTGTGTCAAGCTCTTGACGCGGCTCTCGATCGCTTGGTGGTGACTGCTG
19	AB6686r	5K	54.5	CTAATCCGTACACTACATTCTGCAGACCAGCGACATCATGCATTCATGCAGGCCGCTATGGAAAGAGACAGCGAGAAGAGATTAAGGACTCACACGGCGGC
20	AB6770r	5K	57.9	TCTACCACTCCCCCCTGTCTCCCTCGCAACGCTGCAGCAAGCCATGGGCGTGAGCGCTACTGACCTATCCGCGCCAACCCGCTCCGTCAACCTCTCGGGGT
21	AB6817r	5K	58.4	GCACGCCGTGCCAACACACATGCATCCCTGCCCGCCGTACGTGTTCGTGTACGCACACGGCGGCTGTACTACCACACTCCATCCCCGATTCCCCGCCGCGA
22	AB6813r	5K	60.5	ATCACACTTTTTTTTCACTCAACAAAGTATAGGTGAAAAATTGTTTGATCATGCATTAATGCGTCCAGTTGATTTCTCACCTGCAGGCTGGTTGTTGGCCT
23	AB6749r	5K	61	GGACACGTACTGCAGGCTCGCCGAGCAAGGGGCTTTGAGAAATGTTGGAGATAGGGAGAAACCTACATTATGTTTGGTGAAAAAGAGGAAAAACACCAAGG
24	AB6779r	5K	61.7	CACAGTCGTCGACGTGCGTCCACCTGAAGTTAATTGCGAGTTTGTGACCAGATGTCACTGTCACAATCATCGACATGACGGATCTTCCCCTGTCAAATGAC
25	AB6210r	5K	62.3	GGCTGGCTGCCCATCCTCTGCTTCACCTCCCGGACGGAACATGCAACACTTAGGTACTGGTGCACGTTTTGTCTTTGGCAATATTCCAACATAACTTGAAT
26	AB6115r	5K	62.7	GTAGGGTCATGATCTTGGTTGTTGTCGTATAGTTGTAGGTCTGACTATGTACGTGAATGTGATTGAGGTGTGTCTGCAGGGGTAGCGAGACATGATCAGGT
27	AB6112r	5K	63.1	GGAGTCGAGCTCATGTCTGTAACCGGGGTTTGCTCCCATTAATAACGTTGTTGCTTCTCGCGCGTGCTAATACAGTGGGATTACGACATGAGACTATGCGA
28	AB6776r	5K	63.1	ATGGAAATTCCTACCAGAAACCTTTTGTACCTTCAGCCAAGCATCATCATTCACACACACCATTTTCTAGCACAAAAAAGATGGAACCATCTGGCTAGGCC
29	AB6771r	5K	63.5	TCATCGGCCGTCGCCAGCTGCAGCAATCGCAGAGTCTCCGATGGCGGATCCGACAGCTCCCTGGTGTTGCCCTGCCGTCAATCACAGCCACCGAACCAAAA
30	AB6793r	5K	63.5	TATATTAATTAGTAGATATAAATATATAAAGTTGAAAGCCATTTCTTGAAATGTTATTGTTTCAGCAATGTTGTGATAGCTAACATCTAAGATTCTACGCC
31	AB6739r	5K	63.9	AAAGTCTGAAACTACGAATCCCTTCGGTTCACCCGCACGCACGCTAAGCTAGGTCCTCTTGGCTTCCTCTTCAGCCTGCACAAGTTTCAGAAGCTTCCCCG
32	AB6759r	5K	64.4	TAAGAATGGATGGAGTGCTGACAGTAGTGACAAAGGTTTACATACAGCCTTCATTTTTATTTTCTAACAAGCTCGTCCGGGCGTCTCGCCCCCATTACCAT
33	AB6820r	5K	65.3	AGCTCGACACGTAGCTGAGCACCAGCAGGCTGGTGGTCAGCGCGGCCAGCGTTGCGAGCGCCGACCACGGCGAGCACGCCGTGAGCCAGGAAGAATGAGCC
34	AB6834r	5K	66.3	AATCCCAAGAATGCGGCGCTCCATCTCGTCGTCCTGCCGCTACTGCTTCCTCCACCGCCGCCAGCCTCCGGTGATCTCTTCAGTTTCGAAGCGCACGCGTC
35	AB6905r	5K	69.3	GTCCTCTGCAACCCCCACTCTTTCTTTGTGTTGTTCATCAGCTCGATCGGTCGTGTTCTTGTGGGCACAGCACGCGTCAATACTCCATACCTCCACCTTCG
36	AB6904r	5K	69.3	TTTATCTGCCACAGTACGTCCTCTGCAACCCCCACTCTTTCTTTGTGTTGTTCATCAGCTCGATCGGTCGTGTTCTTGTGGGCACAGCACGCGTCAATACT
37	AB6933r	5K	70.9	AAGCACTGCGCCCGGCAAAGCACTGCGCCCACAGAATCACCATTGATACACGATCGAATGGCCATATGTTATTTGGGCGATGTGGCCACGCTGGCCGTGCG
38	AB6934r	5K	70.9	CGCCCGGCAAAGCACTGCGCCCACAGAATCACCATTGATACACGATCGAATGGCCATATGTTATTTGGGCGATGTGGCCACGCTGGCCGTGCGCCTAGCCC
39	AB6968r	5K	72.3	TGCCCGTCCAGAGAAAGATCTGCAGTACTAGACTAATACTAGTACAGGTTCATAACACAGATACTGACGCGCCTGATTATTGTTTACCATGTGTTGGATCC
40	AB6983r	5K	73.8	TTCGTCACAGCATCCTTTGATCAGTACGTCAAAGTTTGGGATACCAATTCGACTCAAGTATGTGCCTGCATTTCTCAGTTACCAGTTTCTGCTAATCCTGC
41	AB7047r	5K	76.5	AGTGATTTGTTTTTTTCTTAAGTCGAGCTACCCAAGATATTTTGCATAAAATGAGGAAGATAGGGTGAAAAACTATATGCAGATGTAGTATCTATTTATCC
42	AB7046r	5K	76.5	AACAAGAATTCGGAGTGATTTGTTTTTTTCTTAAGTCGAGCTACCCAAGATATTTTGCATAAAATGAGGAAGATAGGGTGAAAAACTATATGCAGATGTAG
43	AB7024r	5K	78.6	CACAGCACTTTCAGCCACGAGCTTAAAAGTTTAAATTGCTATTATCCTCTTTGTTTAACACTGCTTGGAGCTTCAGGTACATGATGGCGTTCGTAGTGTAC
44	AB7079r	5K	79.9	CTCGAGATGAATGTGTTTGCTCCAGAATTCGAATCGAATTGTTTTATATTGCTCTTGTCAAGTCTGTAGTTCAGACATTGCGTTTCTGCATCGAATGTAGT
45	AB7090r	5K	83.2	CGATCGGCGACGAACTCCTCGCTAGCAAGCACTGTGCGTATACTGTTCATCGATTAAAAAATAAAATCGCTGGCTCAAATCGCCCGCCGTTGCGGACGCCC
46	AB7138r	5K	88.2	GAAAGAAAATATTACGAAAACAAATCACAAGGAATTAATGGATCAATCGTTGATGCGAAAGGGCGACCTTGTACTTGCTTAGATTGGACGATGCGAAATTG
47	AB7142r	5K	88.6	AGAGGATTCGTGCCGGGGAATATTAATTATTGGTGGAAAGAAACACGGGTAGATGAAGAAAATTAACTAGCGGATTCGGATGGATGGATTATGTATGAGAA
48	AB7148r	5K	93.8	TCGTATTTACTGTTTGTTTCTGACTTGACCGTGGCTCCACTGCCACAGTCCTTTTCTCCCATTCTATCAATCAATCAATTAGACTGCAGCATCCAGGAACA
49	AB7158r	5K	95.8	CTAGCTCAAGATCCTGCCCGGATGATGCATGTCTGTCAGTTTTTAGAACTCTATTCACTCGAGCACATACAGAAATTTCTTTTGTTTTTCATTCAAGGGGA
50	AB7168r	5K	101.6	TCGATAATTGGATGGATGGAGCCCACCGGGTGTACCGTCAAGTCTAAACTTGTACTACTACTCCAGATTCGTGGAATTCCTTCCGGTGGAAACCGCGGTCG
51	AB7193r	5K	107.7	TATGCCAAGCCCTGAGCTCTCATCCAAACAGTGCGAGCAGGACGGCGGCCAAGGCGACTGAGAGCGCAGTGATTCGCCATGGAACCCTTGCGGGATCCTGC
52	AB7194r	5K	107.7	CCAAGCCCTGAGCTCTCATCCAAACAGTGCGAGCAGGACGGCGGCCAAGGCGACTGAGAGCGCAGTGATTCGCCATGGAACCCTTGCGGGATCCTGCCGGA
53	AB7179r	5K	110	AAGAAGATTTGTTTGACACGTAGGGATCGAAGATACCTAGATTGATTGACGTCTACCAAGTTCAGAAAAAAAATATGCGCCTAGCATATGCGGCATGTTGA
54	AB7178r	5K	114.4	GGATGTACGAAATGAAGGGCGAGGGGTGCATCACGCCGCTGAGCCTGAAGCGGATGCTCAGCAAGCTCGGGTCGCACCAGGAGGTTGACGAGTGCAAGGCC
55	AB7177r	5K	114.4	AGAGGTGCCGGGGACTGAAGGAGGCGTTCGGGATGTACGAAATGAAGGGCGAGGGGTGCATCACGCCGCTGAGCCTGAAGCGGATGCTCAGCAAGCTCGGG
56	AB7201r	5K	120.5	CTGCAGTGTTGCTGTAGCTACAGTACCCTCATATTATGCCTTCCCGTAGATCTTTGAGCATGTGCACTAACCATTCGCTACAGTACCCATCTGCTAAGCAA
57	AB7200r	5K	120.5	GGCTGGCTGGAGCTGCAGTGTTGCTGTAGCTACAGTACCCTCATATTATGCCTTCCCGTAGATCTTTGAGCATGTGCACTAACCATTCGCTACAGTACCCA
58	AB7205r	5K	121.2	TAACCATTCGCTACAGTACCCATCTGCTAAGCAAACAGCCGCTACAGTATGTATTTTGACTCAAAAATCAACTGCGACTGTGAATCAACCAGCCGGAACCA
59	AB7203r	5K	121.2	GTAGATCTTTGAGCATGTGCACTAACCATTCGCTACAGTACCCATCTGCTAAGCAAACAGCCGCTACAGTATGTATTTTGACTCAAAAATCAACTGCGACT
60	AB7202r	5K	121.2	TATGCCTTCCCGTAGATCTTTGAGCATGTGCACTAACCATTCGCTACAGTACCCATCTGCTAAGCAAACAGCCGCTACAGTATGTATTTTGACTCAAAAAT
61	AB7204r	5K	121.2	CATGTGCACTAACCATTCGCTACAGTACCCATCTGCTAAGCAAACAGCCGCTACAGTATGTATTTTGACTCAAAAATCAACTGCGACTGTGAATCAACCAG
62	AB7188	5K	128.8	GTGAGTAGTTAGCTATGCCTATACATGCATGCAAATTAAATACTTATGCAATAATTAATTCGCGCATATATGCAGTCGGGAGGCCCGAGCTACCGGGTGCC
63	AB7185	5K	133.6	CCTCGCGCTCGCCGCCCGCGACTCCGTCGTCGCGGTGAGTAGTTAGCTATGCCTATACATGCATGCAAATTAAATACTTATGCAATAATTAATTCGCGCAT
64	AB7184	5K	133.6	CGACGTCCTCGCGCTCGCCGCCCGCGACTCCGTCGTCGCGGTGAGTAGTTAGCTATGCCTATACATGCATGCAAATTAAATACTTATGCAATAATTAATTC
1	AB7224	5N	0	CAATGGGTGAACGCCGCCTAGTTTTATCCTCCCCATGCACGATTCCAATTCAAACGCGAGGACGTACGGTAGGACTGCCTCTGGATGACTCCTGTGTGGAC
2	AB7355	5N	4.9	GCCGGAGAAGACTTGCGGTCCATTGGGTCCCAGCTTCTGATCTGGATGAAGGGACTGCAAATCAGGTTTCCCGAATTCTATTATACTCTTGCTAGCTTTCA
3	AB7247	5N	8	GACGGTAGCTGCAGAGCCCTCTCCCAGTTGGATTTTGACCTAAAAATGAAAAAATAAAATAAAATTCATAAGGAACCTTGATCTTAGACCAACAAACCAAA
4	AB7248	5N	8	AAAAATGAAAAAATAAAATAAAATTCATAAGGAACCTTGATCTTAGACCAACAAACCAAACCTGAGAGACTCTCAGACCAGTAATGCAAACCCACGAGCCT
5	AB7251	5N	14.1	TGTTGACAATTTTACCTGAAGAAGGGCATGCGTGCCAACTCATCGTGGTGAGGATGAGAGGCTTGAGAGGAGAACAAGAAGGTTCAGAACAGAACTTCAGA
6	AB8081	5N	20.1	AGAGAAAGGCGGACCAGGCACTCTCTCGCTAGCTTATCTACTAAGTAAACGAAAACGCGTAGAGTAGTCTCATTTCCCTTTCCCTTCGCGGTGGCCTACAC
7	AB8080	5N	20.1	TTGAACGAGGATGTGAACGAGAAGGCAACAAAAGGGAGCTTGGAGCAAGAGGAGTCATTTAGTAGTTCACGAAAAAAGGCATAGTAGAGAAAGGCGGACCA
8	AB8082	5N	23.5	GACCAGGCACTCTCTCGCTAGCTTATCTACTAAGTAAACGAAAACGCGTAGAGTAGTCTCATTTCCCTTTCCCTTCGCGGTGGCCTACACCCTGGTTGAGT
9	AB8078	5N	24.4	TATTGATTGAAAGCTTGAACGAGGATGTGAACGAGAAGGCAACAAAAGGGAGCTTGGAGCAAGAGGAGTCATTTAGTAGTTCACGAAAAAAGGCATAGTAG
10	AB7284	5N	25.5	CTCTGATTTTAGGTTGTGTCAACGCATCAATATATGTTAGGACCCTATGTGTTATTGAAGTTAAATTGTTGACTGGTTGGAACTCAGTTTCAACGGGATAA
11	AB7216	5N	29	TGCACGCACGTACTGGTGTCTGGCTCGATCATAAAACTTGCAGTCAGAAGTGTCAAACAAGAATGTTTCGAGATGCCAACGGCAAACATGAGGCGACCGCG
12	AB7305	5N	30.6	TAACCGTCACCGTCAGAGACGCTCAGCAGTTAAGTGGTGCGGATTCGGGAGCAAGCAACGAACGAATCAATACCTTTGGGGCTAGGGTGCGACCAACGCTC
13	AB7307	5N	31.7	AAAAAAGGCTTTGCCTATTTCTGTTTGCTATTTCTAAGTAAACCGCCGTCGAAGAAGATTAGCTTGCTCAGCATGAACGCGCAGATGAGCCTGACGGTAAT
14	AB7334	5N	32.9	GAATTCGTCCCTGATTCCGTAGTATGTTATGTTGGTTTGCGCTGTTCGATTTTTAGCTGGTTCGCGCCTCGTGTCGTTGGGAATTGGGTGCGTTATGGTCT
15	AB7342	5N	35.8	TTGCCCTCGTCGTCCTGGTATTTACTCTCTGTTCTGTGCACTAATTGGTAATTGCTAATGCCGTCGGTTGGAATTTGCTTTGGTGCTTACGGTCTAGTTGC
16	AB7387	5N	41.4	TGGGCTGGCAGGGCAGGTCGGTTTCCTTTTTCTATGTTTCCCAGAATAAATGAGAGTTTTTTTTGGAAAGGCATGGATCGGTGGAATCGACGTCGACGTAA
17	AB7369r	5N	50.9	ATATATACTGCCCCTTCTCACCTGACACAGCTCCCTCCAACCCATGCACCTCCAGCTTTGACAGCCACTTCCACTTACCTCTCGCCATCTCCCTCTCATCA
18	AB7372r	5N	54.9	TTTTGTACGGGGTCGCCGGGGACGGGTGGTGGCCGTCTCATTCGGGATGGCGCGGGCGCGGGGCGTGTGTGTTGTGTGTAGTGTCTGGTTTCGCCTGGCAG
19	AB7373r	5N	54.9	GTCTGGTTTCGCCTGGCAGATTGGTTGGTGATGATTCTTCAGGTTCAGCACTCAACCCTTTTTTTTAATTTGCTGTATGAGTCAGCTGCAGAGAGTAGAAA
20	AB7352r	5N	58.6	TGATAGAATCATAGTTTTGGGGACAACAAGTGCAATCATCCACTAGATGGGAAGTTGATGTAATAATTAATTAGTAAGATAGATAAGCTAGCTAGGCTGAA
21	AB7381r	5N	60.2	GATAATATTAGTACGCTGTGTGTTATCCATCCATAAACCATAATGTTCGTGACAACCACCCCAATCAATCTTGTAGAAAGAAACAAATAGTCACAAGGGCT
22	AB7374r	5N	62.1	AAGCTAAACTTGTCCTACTTTATGCAGGCCGGCATGTACGTACTCATACAGGAACAAAAAATATTGTATATCGTCGAGATACAAAAGTCCAAATCCTCTAT
23	AB7385r	5N	62.9	GATTGGTTTTGGACTTTGAACGGCCGCATTTTCCTTAGTTAATGCCAGATCTGTACTCCTAAATTCGAGACATTCAAAACGAGTTTAGGCGTAGAACTAAC
24	AB7386r	5N	62.9	TAATGCCAGATCTGTACTCCTAAATTCGAGACATTCAAAACGAGTTTAGGCGTAGAACTAACAAAATGCTGCAGCACCATTTTGCTTTTCTACATAATTGT
25	AB7393r	5N	64.1	TGAGATAGCAACCGGTAACCGTGAGAAGAACAACATTAATACGAAAGAGCAGAAACTGCCTCTCGAGTGACCACACAACGGGCACCAGACTGAACTACTGA
26	AB7404r	5N	65.3	ATAGTAGCAAGTAGTCATCCACTATCGAATTGGGGGGAAAAAAGATAAAAAGGAACTTATCACTGCTGGTGGTAGATCGAACTCACCACCTGTCTGAATCT
27	AB14602r	5N	67.3	TACAAAGTACCTGATCAGAAGCATTCATAGGAGAGTGCATGTTGAACATAAGATGGTTGTTATCCATCTGTCCCGGTGATCCCTGCAAGTTGCCAGCGAAA
28	AB7409r	5N	68.4	TATTGATTAGATTTGGTGTCGCTTTTACTGAAAAAGGGCTTGGCTGATCAGTGATGGTTTGGCATGCTCTGCACTGCACACTTCAGGAATGGTCAAGCATG
29	AB7533r	5N	71.1	GCAGTCACCAGTCACCAACCAACTACTCTCCCGGTCTCACCTCGCATGCGTACTCGCATGTACAAGGTCCGAGATCTACGGTGGTTAAGTTTACAAGAATT
30	AB7571r	5N	74.4	AAGATGCGTGACTACCTCGCACTGCTCACCTCCAACTCTCCGAGAACAAGAGATTTGTGCGCTGATAAAGTACACTCAACAGGATCTTCTGTAGCGGAGTT
31	AB7567r	5N	75.1	CTGCTATAGGGTGCCATTGTTTCCAGCAAACGCTTTGGTACTGCAGCTTTATGCGCCAGATAGACCAACACAAAGTCGCGGGCCATAAAAGATGCGTGACT
32	AB7599r	5N	79.1	GCTCGAGAGTCAAATCTAAAAAACGAGGGAGGTACCTTTTTGCGCCAGCAGGGCAGACGGGAGAGTGGGTAGTGGCGGGGGCTGCAGGACAGGATCCGCGT
33	AB7574r	5N	80.2	GACGGGATTTGGGGGAGGAGTCGCCGATTTGGGCGACGGGTGCTGATTTGGGGGAGAAGAGTTGCCTTGTGAGGCTGACTAGGTAGGACCAAGCAATCAGC
34	AB7594r	5N	82.6	GCACTATAGTTTATAGACTTGGAATGTGATGCCATTATTTTAGTCATCTACTCTGTACTTGATAAATAGATTTGGGTATTGCTTATTCTGCCGGATCTTCC
35	AB7583r	5N	84.7	GTTTCTGGGAAGTCGTCCTGCGGATGCAAATTTCTTGTGCCGAATTTAATATTTGTCCCGTTGAGTGCTGGTGCTGATGCAGAGATCGACCCCAGCGAGAG
36	AB7584r	5N	84.7	CTGGGAAGTCGTCCTGCGGATGCAAATTTCTTGTGCCGAATTTAATATTTGTCCCGTTGAGTGCTGGTGCTGATGCAGAGATCGACCCCAGCGAGAGTGGG
37	AB7641r	5N	89.2	GCAGTAACAGAAGGCCTGACAGGTACCTTACCTGCAAGCTTTGCCCCCAAGGAAAAAAAACGAGTTTTGGTAGGATCAAGAAAGCCATGATGCCATTGTGT
38	AB7649r	5N	92.2	CCGGCCCAATAGTTATATAGTTGAAAACTTGATGAAATGTGCCAGATGGCTTGAATGCTAACAAGATCAACAGTAGGAAATCAGTCAACTAAACCTTTATA
39	AB7773r	5N	95.2	TCTCCACCTGCGATGCGATGCGATGCGCGCGGCGGATCGATGAGCACGCAGGCACAATAATTTCTACGAGGTTGCATGCTAGAAACCGCTACAGGAATTAC
40	AB7653r	5N	95.5	AGATCACTTGGGAGTCACAGATGAATCTAACAAATTCACAAAAGAATCATACGGATCAAGAAACCGTAGATCCAAGAATCGGAGAAGTGATAGGATCGGAG
41	AB7667r	5N	97.8	TGTTTCTCAGAGAATCTTTCAGTCATACTGTGCAAAAAACTAGAATCGCCAAACTTGCACTTTCATGCAAGGTGGACATCATAGGCTTGAAATCCTGAACT
42	AB7711r	5N	99.2	CTTAAATTAAACTGCAGTATAATTGATATAGTATATAGTGGCATGAAAAAGGAGAAAAACATAAAACACTGATCTCATACTCTAGCACGCAGTTCACAATT
43	AB7679r	5N	101.2	GTAGGCTTGTAGCAAGAAGCCAAACACTAGCCAAGAAAGAACTCAGTGGCACATCTAGGGGCATGACAAACTGTAGCCACCATCCAAACAGGCCATCACAT
44	AB7680r	5N	101.2	CAGTGGCACATCTAGGGGCATGACAAACTGTAGCCACCATCCAAACAGGCCATCACATTGCTACCCCAGTTCCCGGCTTCCTTTCAGGCTTACAATAGACT
45	AB7732r	5N	104.7	AGTACGGGCCCTAATACGAACCTTCAACGCCGAATCGAATCGGAACACCGCCGATAGGATCATGGAAGGGGGGAAGGAGACCCGGGTGGGGGCGGCGGCGC
46	AB7742r	5N	105.6	GGATTTGATATTTTAATCTCACGTGCGTACATCATCCAAGATGTCACAACAACAAACAAAATGCAAATTGTTACTAGGTCAGCAGTCTATACTCTTAATTG
47	AB7836r	5N	108	CGTTGCAGGAGGTGACTAGAAAAGGGAAATTGGGATGGAGAGAGAGGGAGGAAGCAAGGTCGCCATACGCTGGTACGTTCCGTGTTCATATGTGCTATGGC
48	AB7851r	5N	108.7	AATACTACTACAGAATTATGTTTTTTTACAAAGGGATACGCTGATTTTACACTATCTAACACGCATATGTTTGGTGCTAGACTGCTAGTATGATCATGCAA
49	AB7800r	5N	108.7	GTACCAACATGGGCCGCCTCTGGTTTCTGTGGAGCCGCCTCGCGGATGAGCCTGAGGGACTCGGCGAAGTCGTCCAGAAGCTGATGGCAATCCGGGAACTG
50	AB7799r	5N	109.4	CAGCTAGGTACTGTTTGTTGTATGTTTCTTCTGTCCAGTGCTAATGTTTCTGGCAGATCAGCTCACTGACGAGCAATGAGCCAGTGCTCATGGCTGCAGCA
51	AB7776r	5N	111.6	AAGGTGCAGGAAGGAAAGCGATCTCCTCCGCATTAAGGAGCAGGCCTGCCATTAGGTGCGCCGTCGACCATGCCTTTGCCATGGGCGGGGCAGGCGCAGGC
52	AB7918r	5N	112.1	CTTGTGGTTTTGAAAACCTTGCCACTTTCGAACGAATGGTTTTCACATCAATTTTTCTTCGAATTTACAGAGGTTAAGAAATCTTATGTTCTAAACGTGGA
53	AB8005r	5N	113.3	GTGAGTGGGGTGTCGATACTGATAGAAGCTAACTAAAACCGTTGTCGATTCGAAATCTGAACTCAGTTTTGAAATGACTGCAGGGGAGCTTTGGGGCCTTC
54	AB8004r	5N	113.3	CTGATGGATAGTGTGAGTGGGGTGTCGATACTGATAGAAGCTAACTAAAACCGTTGTCGATTCGAAATCTGAACTCAGTTTTGAAATGACTGCAGGGGAGC
55	AB8007r	5N	114.1	GACGACTTGGCGGAGATTAGAGAAGTGGCAAAAGAATTTCTGAACCACCAGTAATCACGACCGAGATCGATCGAGTTCTCCGGCGTCATGACTCCACGGCC
56	AB8045r	5N	115.7	ACGCTTCGATGCTCTGCCTACTCAAAATGACAGTGACCGTTCCCTTTGTCGGATGCTTGTTGGTAATCATCGTAATCTGACCTGCCGAACGGAATGGCAGT
57	AB8038r	5N	115.7	TCGGCACGCACCAAATAAAACAGGCAGACAAGGATGAAACTTGAGCTCTATTTGTGGCAACAAGTTCGTTAGTTAGCACTCATCAATTTTTTAAAAGACCG
58	AB8030r	5N	116.9	TGTGATTTCTGCAACTTGCAAAGCATCGCAGACGGTCGGCGATAGCAACGCTTCGCCTGTCATGTCATGTGGTGTGCTACATGAACTTTTTCACTGCAGTT
59	AB8066r	5N	117.7	GGGCAAGTTCCTAGGCGTTTGTGCCTAGGACTGCTAGCTGGTTACTGTCTGAAAAAAAGACGTCGATCTTGTCGCGTGGCCGGTGTGGTGGCTCGACCGCC
60	AB8072r	5N	121.3	CTAGGATGGACGGATGGTGCCTTGTGCCTACTGCCCAAGTGCCTAGGTGGCCAGTTCCACTTGAGTCTTCCAGCAGTCCACCCCGGATAAGGAGAACCCAA
61	AB8071r	5N	121.3	GGACTAGGATGGACGGATGGTGCCTTGTGCCTACTGCCCAAGTGCCTAGGTGGCCAGTTCCACTTGAGTCTTCCAGCAGTCCACCCCGGATAAGGAGAACC
62	AB8069r	5N	121.3	GGCAGATGAGGTGACTGCAGCTGGACAATGTATCCGTCGAGCCATTCCCCGTCAGGGGCGTTGAGAATTCTTCAGACATCTTTTTGTCAACGTCCAGGTCA
63	AB8070r	5N	122.1	GCTGGACAATGTATCCGTCGAGCCATTCCCCGTCAGGGGCGTTGAGAATTCTTCAGACATCTTTTTGTCAACGTCCAGGTCAATTCACGGGTGCTAGTAAC
64	AB13879r	5N	124.3	AATAAGTGGAGGAGGGGCTGTATTAGGCTTCAGGTTCTCAGAGTCATGCAGAAGCCTGTGTGGAAGAAGGAGAAGAAGAAGTATGCAACCATTGGTTCGTA
65	AB6919r	5N	126	GTCCGCACGGGCCAAGGACGCCCTGCAGTTGTGGTCCAGTTTCTTCAAATCTGTGCACTTCATAATTACATTCATCCTGCGGTTCCTCAGGAGAAACTACA
66	AB3733r	5N	129.3	AAACGGGCTCATTTATATGTGAGTTGCATCAATCTTTCAAGGAAAGGGGGCCATAGAGTTACCCTGACTGCAGAAGCTCAACTTGCTTGATGCTTCTTTAA
67	AB7062r	5N	131.8	TTGCAAGCCTAGTTCGAGTGGCAGACACTTCGAGTGTTCCATGAAAAATGTTTTCCTTTCCTTTTCACCAATCACCACTGAAAATGTGGAGCTGCAGATCT
68	AB7059r	5N	131.8	GTCGTGGAAGATGACAGGGAGAGGGTCGGTACCCTGTTGCACGGAAGAAACAAAAACAGAGATCTCCAGAACACCAGCGGAAAAGAAAGGTGAGGAAGAAA
69	AB4419r	5N	136.2	TGTCGCAGTCCGGTGTAGTCCGTGTAGCCCTGAAGGAAGAAATTCTAAAGAAATATATCCTGCTCCAGAATTTGCCAGATTGGTCTAGCCATTTGACTCCT
70	AB4422r	5N	137.8	AAATGAGCAGTCAATGGTGTTCTTCTTGCCACACTTATGTTGTTTTGGAAAAAGAAGAAGATGGGTGCTCCTATCTTGCCTTTGCAAACTGCAAGCACTGA
71	AB8164	5N	164.2	TTCCATTGATGCTTTAGGGGATGATGAGGTGAGATTATTATTGCTCCATTGTTTGCATATGTCGTCTGCTCGTCATGCTCTCACCACTGCTCTGTTCCTTC
72	AB8158	5N	170.9	ATCAAGTAGCTTACTTATCCCCAATTACATGTGTCTATAAACAAAAAAAATGACCTCGCACAACAAAGATTAAATTTGGAGAACATCCCTAGCAGTGATTT
73	AB8150	5N	173.9	GTGTTGTCCGCGTTACAAGCCTGCATATGATCAGGTCGACCGAGAAATAGCTCAACAGATAAACTCTATGGACTCCTTCTTCCAGGGGATGGATTTTGCGC
74	AB8135	5N	175.8	TCAGCCACCGCGCCGAGGTGGCCCTGCGCCTCAAGGGCGTGCCCTACGAGCTGATCCTCGAGGACCTGCAGAACAAGAGCGAACTGCTGCTCAAGAGCAAC
75	AB10945	5N	183.1	CTACTAGTAGTTGGCAGGAATGCAGGAAAAAGCGTCAAATGAGAGTGGGATGGGATGGGTTGAGCGCGTGGGGTGAACAAAAATGGGCTCGGGTCGGGCGC
76	AB14426	5N	185.7	ACATGCCGGTGGCCCAAACTCCACTCCACTGCACTTCTCTCACCTTACCGTCACTTCACCTCAGCGAGTTGGAAGTAGCCATCGATTCGCACCACACGTTT
77	AB14427	5N	185.7	ACTCCACTCCACTGCACTTCTCTCACCTTACCGTCACTTCACCTCAGCGAGTTGGAAGTAGCCATCGATTCGCACCACACGTTTCCAGCTTTCGATTCGCC
78	AB7761	5N	187.9	GCTACATTCTCGGCATGGTACGCCGCGCCCAGCAACCCTAATAAGATGCTAGTAGCGGAGTTGATCGTTGTGGTGATTCTGCTCCTCAACTTGATCTTGAG
79	AB7134	5N	189.3	CAAAAGCGGGAAAGCGAACAGGCCCAGGTCCTCTTATCTTCCACGTCACCTCGCGCTTACGCCGCTACACGTCATCCTACCTTTCACATTTCTTACTGTAA
80	AB7136	5N	192.1	CGGCGCGGCGCACCGCGCACCACACGACCACCGTCCCAACGCCCACCCACTCGGGCCCAAACCGCCGCGCGCCCCACTGGCACGTGGGGTCAGCCACAACC
81	AB7758r	5N	197	CGGCGTCCTGGAGTTCCCCCGCCACCGACGCATTGGCCATCTGCTGGTACCCCATGGCTAGGACCATGTTCATGTCAACCCATTGCCTGTTCCTCGGTTTC
82	AB7759r	5N	197	CCATCTGCTGGTACCCCATGGCTAGGACCATGTTCATGTCAACCCATTGCCTGTTCCTCGGTTTCAGAGATCGAGCCTGCAGTCTCGACACCGGCGGAGGT
83	AB8109r	5N	205.7	TACCATGGCGCATCGGCATTACTGCAATCGTGGCGACCGACGAAACTTGAGCGGCATGAATCCTCCCTCACCAGCATCGCCATCGCTGGAACCGTGGATAG
84	AB8110r	5N	206	AAACTTGAGCGGCATGAATCCTCCCTCACCAGCATCGCCATCGCTGGAACCGTGGATAGGAGTTGGGCCAGACAACATCGCTCTGGTGATTTCCCACCGGA
85	AB7762r	5N	209.1	AGTAGCGGAGTTGATCGTTGTGGTGATTCTGCTCCTCAACTTGATCTTGAGAGCTGACGACGAGCGTGTTTGTTTCTGCCTGCAGATTCGATTCTACTGCC
86	AB8122r	5N	214.3	TTCGGGACAATGATTCTGACATTCATACTTGAACACCATTCTGCAGAGTAATTCAGGTTTAAAAGGAGAGATGCATGCCTCTCAACTGTACTTGTTGGCTA
1	AB8169	6K	0	CAAATAAACTAAGAGCGAACGAGCGAGCGATCGAGCCATCAGAAGTAGTTGATCATCAGAACCAGACCCTGCATTCTGTGGGATGGAACTCGGGCGACGGG
3	AB8176	6K	4.4	CCAAATACTTTTGACAGGTTAGGTTGCTAGGAGGCTAACCCTCTCTCTCTCATCCTTGAGCGGACGCGTTTCGGGCTCATCTGGACGGAGGTGCATTCTAA
4	AB8174	6K	5.5	TTGGAAAACCTGACAGGAGAGCAACAACTCTTGTGGTACGACCTGTAACTGAGCAACAGCTGAGACCGAGCCTGAGCCAACGGAAAACCTTGTAACCTGCA
2	AB14369	6K	6.3	ATTATGAGGAAATGAACGAGTGGGTGCGTCTAGTAGAGTTAGTAAGTCAGGTGCAACTCACCCGGGGGAGAGATGAAATGCAGTGGATTTTGGAGAATAGA
5	AB8557	6K	7.4	CCTAACCTTGTTTAACAATAGAGACTGGGTGAATCTTGAGTTGGGCTACATATTGTCAGTATAGTTCTGCAACCTCTGCCCGACGAGATACCGCTCATCCC
6	AB8187	6K	9.2	GCTTGAGGCCTTAATATAACGGGCCGGGAGGGACGGCGAGTGGCCGCCAAGCGCGTTGGTGACGAGACAACGACGCACGTGCGTGCGTGGAACACGTCGGC
8	AB8193	6K	12.6	TGAGATTAATAAGATGTGCTTTATTACTTACGTATTGGAATCATGATGTGCTTTATTGGCCTCTGGTTTGTTAGCCTCTGCTTCCGTTTCAGTACAGGTTG
7	AB8192	6K	12.6	ATTCATATGATGTCAAATGAGATTAATAAGATGTGCTTTATTACTTACGTATTGGAATCATGATGTGCTTTATTGGCCTCTGGTTTGTTAGCCTCTGCTTC
9	AB8194	6K	12.6	TCAATTATAGTGAGCCGTGAGGAAAAATGCGAATATTAGTCAGACTGCACAAGATCACAGCGCGGGGAAGCTTCTCCTGTCCGGCGAGGCAACACTCAATC
11	AB8205	6K	15.4	CTTCTCATTGCAAGATCCCCCGTTTTCCATTTCTTTTCACTGCCAGGTTATGATCATCAGAGGCAAGGACAAGGGGGAGACCGGGCTCATCAAGCGGGTCA
10	AB8201	6K	15.4	CTGGAAGGTCCTCCGCGGTGACAACGTAATCTCTCGCGTTCTCCACTCCATGCCCCCCAGTCCCTCTCGTTAGTCCCTACTTTCTTCTCATTGCAAGATCC
12	AB8209	6K	21.7	TCTTCCGATACATGCGAAACGCTCCATTTAATCTTCCTTTTCCTTTTTCTCTGTCTTTTTTTTTGTTAAGTGAAAATGTGAGATCATACACCTGCAGATTC
13	AB8302	6K	31.3	CACATGGCCGATCTGGACAGCACAGAGCATGCCGTTTGGAGACAAGCCCAGCAAGGTGTTTGCCATATCAAATTTCAGGCCATTGCCGGACCGAGGCATGC
14	AB8310	6K	33.3	ACTGTTCTGCAGTGCAAAGTGCTACGTGCAAGCATAACCACACATCTCCATGGTCACAGTTCCACTAAGACGCTCAAGTTTTAGGAATATGAAAGCCTGTA
15	AB8321	6K	36.3	GCCTCGGCTGTTGTGTCTCTATGTGCTGAGCAGGCCTAGTGCTGAGTGCTCTTGTGTCTGTGTAGTCTGCTGAGTTACTGTTGTCACGGTTAGCAGTGCCG
16	AB8322	6K	36.7	GCTGAGCAGGCCTAGTGCTGAGTGCTCTTGTGTCTGTGTAGTCTGCTGAGTTACTGTTGTCACGGTTAGCAGTGCCGCAATCCGGCTGAGTTACAGACTTA
17	AB8422	6K	40.7	TCAGGAGAACTTCACGAGGTCTTCTCCTGTCCTCGGCTGGCTTTCCCCATCGTGTCCATCAAGGTCTGCTTGCCTACTTCCTCTGAAACGGTGTTCTTTGA
19	AB8323	6K	44.2	GCACTTACTCAGCTATTTCTGCTAATTTTGTTTTCTTGTATGTATTTTGATGTTCGTGTATGTATTGTTCTACCATGGACATTCATCACAAGTTTTAAACT
18	AB8326	6K	45.6	TGGCAGATCACCGTGCCGAGATTCTGGTTCGCGGGCTGGTCAGTCACCTGGTCCACGAAGCTGACGAGGTCGTCGAGCTTGCCCACGGCGCTGGCCATCTG
20	AB8261	6K	50	GTCGCACAGGCCGTCGCCGTCGGCAATGGCGGCCGCCATGGAGCCCACCATCCACACCACCGCCCCAGTGCTGTAGAGCACGGCCCCGACCACGTCCCTGG
21	AB8445	6K	56	CATGATCAGGTAGCTGACGGGTTTACCAAGCCTCTTCCTGTTTGACAGCTAGAAGAGTTTAAGAACAATCTCAACTTAGGAAAGTTGTGATTGAGGAGTGT
22	AB8446	6K	56.3	GCCTCTTCCTGTTTGACAGCTAGAAGAGTTTAAGAACAATCTCAACTTAGGAAAGTTGTGATTGAGGAGTGTTAGAGATGAAGTCTTGAACTTGTAACAGT
25	AB8443r	6K	63	TTTGTAAGTGAAAGAGTTGCACAGGGTTCACTGCAGATTCAGTTTGTGTCAAACACATGATCAGGTAGCTGACGGGTTTACCAAGCCTCTTCCTGTTTGAC
24	AB8331r	6K	65.5	CAAAGGATGAAGCTAAGGCTAAAGAAGACATATTTGTGGCTGGTTCTTCAGGAATTACAACAAACAGTGATGCTATGAGGGAAATGATAGATGAAGCTAAG
23	AB8329r	6K	65.9	CTAAGATCTGGGATGAGTACAGGCCCATCTTTGTAGATGGAGCGATTCAGAGTGCGGAATGCCTCTACTGCCATATTCACATGAGTTGCAGAGGTGCTGAT
26	AB8354r	6K	68.8	TACAACACCAGCGCTCTCGCCAGCTAAGAACACTATTCATGCACAGTCCATGCAAGCACTTGCGGTTCATGTAAGATCAGCTTGGGGGTGTCTGTCTGTAA
27	AB8355r	6K	69.2	CTATTCATGCACAGTCCATGCAAGCACTTGCGGTTCATGTAAGATCAGCTTGGGGGTGTCTGTCTGTAATCTAGCCTGCAGCTTTGATGTCCAATATAATG
28	AB8363r	6K	71.4	AGTAGAGAACAAGGCCAAGATGCATAACTGGAGGAAGCTTTTGCCTACAATGGATGAATAGTAACAGTAAAATGAATGACCACAGCATAGTAAAAACTGTG
29	AB8369r	6K	74.5	TGAGAAAGCAATTCAATGGCGTGCTTGGCTGTCGTTGGAACAAGTAGACAAACGCTTGAGCTTCGTCTGGGTCGTCCATCCAAATATCCATCCATCCCAAA
30	AB8475r	6K	76.8	CCGTCCTTCTGCAGGCTGTAGCCCGCGATCTCGAACACGTGCCTGCCCCGCGCCGTCTGCGGCGCGCTCCTCGAACTCGTCACCTCTATTGGAGTGTTGGA
31	AB10971r	6K	84.6	CATTTGCAGTTACATGGAAAACAACTGAAATAGGCTGCAGGGAGAGCAGAAACATTTACTCAGCACATATATACACACAAGCATCATGCAGGAAGAGAAGA
32	AB8395r	6K	87.6	TGGAAAGGATTGACAGCAATGAGAATATTGCCGGTGTATGTCTGCAAACACCAGAAAATGACAGCCATTAAAAACATAGACTCAAAGTCTAAAACTGACAG
33	AB8396r	6K	87.6	CCATTAAAAACATAGACTCAAAGTCTAAAACTGACAGCTACAACAGACACAATAGCACGTTTACAAGGTGATCATGCCGCACTATGTAACACAGGAATGCA
34	AB8397r	6K	87.6	CATAGACTCAAAGTCTAAAACTGACAGCTACAACAGACACAATAGCACGTTTACAAGGTGATCATGCCGCACTATGTAACACAGGAATGCATGAACATACA
35	AB8513r	6K	91	GACGGCGTGGCTTGTCGCTTGGGAGCAAAGACTCTGAGCACGGCAAGCAAATTTTTTTGAGATTGCTTGGAAGAAAGGCCAGGAGATTATAACTGCTTGAT
36	AB8548r	6K	91.9	ATTTCGGCTCTACCCAAGGACGAAGGTTGACAGGGCCCTGATGAGCACGAGGACGACGACAGAGGTTGTTCTCTCGGCAGTCTCACCCCACAACAACTTGT
38	AB8516r	6K	96.2	CGATTTCTCCCTCGACGCCGGCGCCATCGCTCTGCACCTCTCCTGCGGCCTCCCCAGCCCCGTCGTCTTCGTCGGCGCGCTCCCCTCCGCCGCCGCGTCGA
37	AB8468r	6K	99.3	CTTGTATTGAACACCAAGTTGAGCGTGCCAAGCTTTAGTCCGTATGGAAATAAAAAAGTCTTCGCTGTATTCGGTGGTTAAGCTGTACCGTGCCCGCGGCG
40	AB8773r	6K	104.8	CAGTAGCGTCGTGAACGGGCGGTAGATGGCATCATTCTGGGTGTGACTGGTGACGGGAAACGAAAGCCTCGCCATTATGATGGCTTAGCTTTTCCTGAAGT
39	AB8795r	6K	108.3	GCTGGCGACAGGTGCATCCTAGTTTTAAAAAATGACAATTTTGAATTAAATAAGCTAACAAACTTTGACAGGATGATATGATGAATCACCAGGGTCTTTTA
1	AB8845	6N	0	AGTGTCAGTCTTGTTAGGCTTCTCAATGGGCCAAGTTCAAGCGTGGGATGGAAGACACAAAGACCAAGTAGAAGAGACCGGATTGAGCTTCTAACCCCAGC
2	AB8179	6N	6.1	GTCGAGGTGAGGTTCATCAACCGACCCAAAGCATTTGGAGCAAACTTCCTCGCAAAGAGGTAGCAGACAGAGGTGGGCTTTGAGTTGTAGAAGCATTGTGT
3	AB8178r	6N	13.2	GCGCCGGATCTCGCCGCCCCCGCGCTTAGCGGTTCCGGCGCCAGACGCCAACTTGGTGCCCCAGAAGCGGTCCCAGCACGGTGGCGGTGGCGGAGGTGGGT
4	AB8815r	6N	16.8	AATAACATGAATAAACTCGCGATGGAGCCATGAGATCGAAGTTGATCATCAGAACCAGACCCTGCATTCTGTGGGATGGAACTCGGGCGGCGGGCGGTCGT
5	AB8835r	6N	17.9	GAGACCGAGAGAGCTAGCTAGCATCCATCGCCTTGCTTGGCCTGGGATCGCGTCAATTCGATCACCATGAGATCGTGCGTCCTTTGTTTTCAGATGGCCAG
6	AB8827r	6N	18.6	CAACCATCTTTGCCAAAAATACTAGCCTAAGGCAAGGCACCGGTGCCTTTGGGCCTTTTTCTAGTAGTGGTTGGTTGGAAAATGGCAAATTTGAAGCAGTT
7	AB8822r	6N	19.9	GTGCGTGTGATCTTGTCAAAAGACAGCATACGATTCACTTGATTGAAGAAGATGCATGAAAAAGTACTGGTTATTTCTTCTTTTGAGCCAAACTTCAACTA
8	AB8818r	6N	20	TGGGAAAGCACAACCGGAAATAGTTTGGGGAGGAAGAAAAAAGAGTTGATATCAGGAGAACGCGAGGTCGTTGAGAGGGAACGTTGGCGCTGGAAAAGTGC
9	AB8819r	6N	20.1	AAGAGTTGATATCAGGAGAACGCGAGGTCGTTGAGAGGGAACGTTGGCGCTGGAAAAGTGCATAGTAGACGACGTAGCCTGTGTGCGTGTGATCTTGTCAA
10	AB8868r	6N	30.2	TTGAAATTCCAATCCATATTTCCAGAGGCTACTACGCATAGTACAAGGCAAATTTTTTTTAGGGACAATGGCACGTGCTCTGCCTTTCCATTAAAGAAGAG
11	AB8937r	6N	38.4	TCGGGAGGCTGCCCTTAGGCAGTGACCGGATGGCTGGGCAGTTGGTGATCTCTAACTCTGTCAGCGAACTTGGAAGGCCGTCCTTGGGCCACAACCGTATG
12	AB8932r	6N	50.2	TCCATCAGAAACCACATCCTTATCTGCCGTGGACTCCTCTTCAGCTTCATTCAGATAGTTCGGAGTTACAACACACGATACTTCATCTTCACTCTCATCTC
13	AB8933r	6N	52.7	TCAGCCGGCATCGCACCAAATCAAATCGCATCTCGAGAAAGGGGAGCACGGGGATTAAAGTAAGGATTTAGCCGAGTTCAAGGGAATCGCATCCAGCCAGC
14	AB8972r	6N	56.3	AGCCGCTCGCTCTGCGTGTTGCTCACGCTGTGCACGAGGCTCTCTCGTTTAGGTTCTATACACACAGAGGCTAGAAACTCGACGACGATGGAATTGAAGTT
15	AB8969r	6N	58.7	ATTCGAGTGATGTTTGGGCTTGTGCTTTGTGGGCATTGGGTGTTGCTCATGTTTAGCTTTCACTTATACTTTGTTTGTGCGGAGGTAAGTGTTATATCGAT
16	AB8982r	6N	62.2	CCTACGGCATCGTGGGGATGGATGCGACAATGCTGTAGCCGAGGAATGCGTGCGGAAGCTCTCTTTGCTTTATTACCTTAATTGTATTGTAATGACCAAAT
17	AB8980r	6N	62.2	CGGGAACGCTGTCGCCTACGGCATCGTGGGGATGGATGCGACAATGCTGTAGCCGAGGAATGCGTGCGGAAGCTCTCTTTGCTTTATTACCTTAATTGTAT
18	AB9031r	6N	69.5	TCATTGTCGCATTATGGGGGTGGGGGTACTATGTGAAAGATTGGTAACGAGCATAGCCAATATTACTATTTATGGGTTACGAATGACCTCTCATTGGTAAC
19	AB9063r	6N	71	CCTCTCTCAAATTGGTAAGGGAATAACATCACCAATAATTCGCGTACCAGTACTTGGACAGCAAGCGTACCCTACGATGGCGCGTACAGCGTACCGGAGGT
20	AB9046r	6N	73.5	TTGTTCGATCATACTTGTTATCATTAAATGATCCCTTTCATGCTTCAAGTCCCTATTCTAATATTCTGATCGAGCTGGAAGTTATTAATTGTATTAATTAT
21	AB9119r	6N	74.6	GTCCATTGCCTTCCGGATCTAGACTGCTCTTAGTTCACAGGCTACAAATGAAGTTTAAAACTGTTATTTTGGATGACTTAAAATCACACTAAGCTAGTAAT
22	AB9115r	6N	76.6	TGCTTAGTAAAATAACTATTTCACTAAACCACAAACACAAAACAACATCACCTTATATTATTGGTATTGTTTAACTAAAATTTTGTGACACATCATTGATT
23	AB9181r	6N	85.8	CTAGCACTCAGCTGTGCGGCACGGGAGAGAGAATGGGGGCTCTAGTTGCAGAAGAAGACGCCTCCCCTGACCCCATCTTCTTCATCCTGTCTCCCCGCCCC
24	AB9182r	6N	85.8	TAGCACTCAGCTGTGCGGCACGGGAGAGAGAATGGGGGCTCTAGTTGCAGAAGAAGACGCCTCCCCTGACCCCATCTTCTTCATCCTGTCTCCCCGCCCCT
25	AB9183r	6N	85.8	AGCACTCAGCTGTGCGGCACGGGAGAGAGAATGGGGGCTCTAGTTGCAGAAGAAGACGCCTCCCCTGACCCCATCTTCTTCATCCTGTCTCCCCGCCCCTG
26	AB14778r	6N	90.6	CTTGAGCTGCAGTAATCGGTCTCGCAGGCTTGCTTGAAAGAACAGTCGCCCAATCGTGAAATTCTGCATCAACTTTGACATCTGAAAAGTTCTGAATCGAG
27	AB14781r	6N	92.1	TGAAAAGTTCTGAATCGAGTAGCAACGCCTTTCCGTTTTGCGTCTCGGCAAGGCACGGCACGGGCCGACCCCGGTAACCCGGGTGCGTGGCGGCACTCAAG
28	AB14780r	6N	92.6	TTTGACATCTGAAAAGTTCTGAATCGAGTAGCAACGCCTTTCCGTTTTGCGTCTCGGCAAGGCACGGCACGGGCCGACCCCGGTAACCCGGGTGCGTGGCG
29	AB14779r	6N	92.6	CTGCATCAACTTTGACATCTGAAAAGTTCTGAATCGAGTAGCAACGCCTTTCCGTTTTGCGTCTCGGCAAGGCACGGCACGGGCCGACCCCGGTAACCCGG
30	AB9254r	6N	94.8	AAGGCACGTCATGTATTTGGCATAAGCGTAGTTAATGTGGTAGCATAAACGCAAGAGAAGGGTGTACCATCATCATTTATCTTGGAGCACCACTGCTAAAC
31	AB9221r	6N	95.5	TACGGCGTAGATAGATAAGGGGAGCACAGAAGCTTCTGAAAACTGGAAGATGCCGTTCTCATCTCATCTATCCGGTCCACCTGAATTCGAGTTCAGATTGA
32	AB9218r	6N	96.2	CTTCATATGCTCCTCCCTTGTGCCAAACAAGTCAATAGGACTGCAGAAAAATCACCGTAGATAATGACTCAACAACTCTTAAGTGAGAAAAGACGGACTGA
33	AB9210r	6N	99.3	TATGTTTGGTGCAACACTGCTCTTATATTTAAGCACAAGGAATAAGCTTACAATGCAGAGATTTAACAAATGTAGCACTAGTATTTTGTTGTGCATTATAG
34	AB13420r	6N	100.2	GCACAAGACGACTAGGACGCGTTGAAATTTGACTAAAACATCCAGCAATTCTGTTTGAACAGGGCTATGGGATGACAGAGGCAGGGCCGGTGCTCTCGATG
35	AB13419r	6N	100.2	CTTGTTTACCTAGCTAAACACGAACGCACGCAACCAGCACAAGACGACTAGGACGCGTTGAAATTTGACTAAAACATCCAGCAATTCTGTTTGAACAGGGC
36	AB13418r	6N	101	ACAGGTGCCTTGTTTACCTAGCTAAACACGAACGCACGCAACCAGCACAAGACGACTAGGACGCGTTGAAATTTGACTAAAACATCCAGCAATTCTGTTTG
37	AB14584r	6N	104.1	AATGCGATTTGGGGACAGACCAGATGGATCATCGCTGGGTAATTGTGCCAGTCAGAGGCAGGGTGGTCCTCTTGTCTGTCACCGGACATGCGTCCATGCCA
38	AB9222r	6N	104.5	TCCATGGGGAAGAGAAACTGGGAGTCCGAGGCTGAAGGCGTGCAGGTTTGGTTAGGAGAGGCCTGCCATGCGTGCTTAAATAGCAGGGCTTTCGGGAGGCC
39	AB9202r	6N	109.3	CTGTCTGCACGAACTGCAGCTACAACGTGCGGAAGAAGACGACCCGACCCTTGCGCCCATGATGATGCCATGTCCCTGACGTTGTCGACCAGTTCCCACAG
40	AB9194r	6N	111.2	TGATCTCTAGTTCAAATAGTTATACTATTTTTCTTAATGAAATTTTATTTTAAAAAATTATAATATAAATATTTAAATTAAAGAGCTTTGAAGGTACACCA
41	AB9237	6N	118.4	TGCATCAGAAATGAACAATCCATTCAGTTTGTTCCTCCACACCAGTGAACAGAGTAACGCAAGGACAAAAGCCGGGAAATGTAGGCACATCATGACCTGCA
42	AB9172	6N	123.6	ATGGGAGAAGAGCGGCAACCGGGAGCGGCGGACTGCGGCTGCAGCTTGCTACGTGGCGTGTCGTGTGCTCAGCCTAACATTGTGCGCTGGCCGCGCGGTGT
43	AB9273	6N	126.1	GAGACTAGCATTCTCCTCCCCAAGCATCTTTCCTTGTCATGTTGTTATGGGGCGATTAGGAGTTGGAGTGTTGGACAGTTCAGAAGAACGGGGTGGTTGAC
44	AB9297	6N	131.3	GAAGAGGAGGCATGAAAGAAAATAAATTTGCTAGGGTTTCAAGATGCAGTTCAGGTTTTTATAGTGAGGATATGTAGCAGTGGGCTGGTGTGAAGTTTGGG
45	AB9319	6N	132.2	TTGGTTTAGATTAATATATTCCAGGCTTGTCCAGCACTTGCCTTCATTTCCTAGCTTGTGTTTTGATCGTGTTTTCGTTATGTTTCTCAATAACCGGTCAC
46	AB9317	6N	132.2	TTGCCTGCGAACTCTGAAGAAGAATCACAAGGTAAAAATGGTTCATTGCAGATGCTAATTTTGATCCATTGTCTCTTAGGCATTTCAACTGGTGCAGAAGC
47	AB9369	6N	140	GTCATCCGCCTCCTCGTCTCCCACCTCGCGTTCGAGACGGTGCAGGAGCACTCCAAGTACGCCGTCGCCTCCAAGATGTCCATCCACTCCGTGGTCTTGGA
48	AB9360	6N	141.6	ATAGCAGTGCTAGCTACTAATTATTCCATGGAATGACATTCCATGATCGATGAACAAATTAAAGAACCCCTTGCCGGGTGAGGGGAATTAATAACTAACTG
49	AB9357	6N	143.2	TGGATAGAGTTCGTCAGTCAGAACGCAAAATTGCAGTAGTGAGTAGGCATATATACTGACAGTGAGGTCATGCATTTTTCAGGCCCGCATGATGTCCGGGT
50	AB9327	6N	147.3	GGCTAGGCAATTCCACTGCAGACTGAGCTTGTTCGGATGCAAGCAACAGCTTTGATTGTTAAGTTACCCTTGATATCAAAATGTCCCCTAGTGACCTCTCA
51	AB14769	6N	149.9	GTCGAGGCGAGGTTCCTCCTGACGAGCATTCGCGCGTGCCGCGCGCTCTGGAGAAGCAAGCACGTACTCTGCACTGCCTTCTCCTGGTCTTCAGTTTCTGC
52	AB14767	6N	149.9	CCCCGGGGAGACGGTCTCCAAGGCTGTCGCCAGGTCGTCGAGGCGAGGTTCCTCCTGACGAGCATTCGCGCGTGCCGCGCGCTCTGGAGAAGCAAGCACGT
1	AB9568	7K	0	GCTCCTGCACTCGTGATCATAAACTCCCCGGAGTTCTTTGGGCTCAATGACAATGTATGCATATTTTCATTTGTGTTATGGTATTTTAGTGCCTATAACAT
2	AB9542	7K	5.9	GCAGCTACGGCCTGCTGGATGCCATGTTCCAGAGCCTCATCTACTGGATCATCGGCGCACTCACAAACGACTCACAGGTCCTCAGCAGGTATTAATTAATT
3	AB10106	7K	8.9	GTGCGCACAGGCATTTCAACGAGCATCTAGCAAGCAGAGCTGAATGACACCCTGAGGCAGTAGAACAAGCACCTTGCGCCCGTTACCGCGGTAGTTACCTG
4	AB9438	7K	13.9	AATTAGCCTAGGATTGTGGAGGTAGTTTTATAAACTACCTTCGTTTAATACCTCTAATTAGTGATCTAATTAGTGGTCAAATGTGTAAACAGTTCCGGACT
5	AB9468	7K	26.4	AGGAGACTAGAGCCAGGAGGATCTCCCTCTCCCTCGCCGCCGTCCCAGGCGGACAGCGACGGGACGCAGGCAGGTGGGAGCGAGCAACGGGAGGCCAGGCG
6	AB9537	7K	34.6	GTCTCCGGAAGCATCCACCAATCACCTGCCCCAGTTGCCCAGTCGTCCAGTGTCCGAAGAACACTCCAGAACCCCAAGCGCCCTCTATAAAATGCTGGTCT
7	AB9489	7K	36.9	ACTGCCATGTACAGACAGGAGGAAATGTATCCTGCCAAGTCAAGAAACAGCTATATCCAGTCACTCACGCCTGAGCCTGCCACGCCAGCTGCAGGCAATGG
8	AB9487r	7K	51.7	ACATTCTGAGGAATTTCAGGGTCATATCTAGCTTCAGCTGAGCTACTGCCATGTACAGACAGGAGGAAATGTATCCTGCCAAGTCAAGAAACAGCTATATC
9	AB9495r	7K	56.4	CTCGTCTTAGCTAGTTGCCTACCTGCATAATGCCTTCTTCTGGCTTCTTCGGTGTATTGATGTACGAAAAAGTCAAATCAAGTACTACGGAGTACAAACTT
10	AB9518r	7K	61.2	GCTTGGAGGGAGCAGGATGTGATCAATCAGACTGATTCGATTCACCCGTCAGTCGCTCGTCAGAGCATGCTAGATCGATAAACCGCGAAATCGGTATGTCA
11	AB9519r	7K	63	ACCCGTCAGTCGCTCGTCAGAGCATGCTAGATCGATAAACCGCGAAATCGGTATGTCAGACTTACGCCGACCGAAGTAGCGGATCGTGTCGTCGACGAACT
12	AB9645r	7K	65.3	CTCTGCGGTGAACAAGGCCAGCAGTCGATTACTAGTTAGCCACTAGTAGACGATAGTAAAATATACTCAAAACTGTAGTCGCATATAATCGTTGATCGTTG
13	AB9651r	7K	66.6	TTCTAGCCACTGCACACCATTGCTTGGTAGTATTTCGCAAAATCACTTCCCAACCTCCAGTAGTCTCGCTCCTCTCTCTTCACCCCTGACCGGATCCTGAA
14	AB299r	7K	71.3	GTACTGCGCCGCAATCTCTAGCCCCAATCGTAAGCTCGTAATCTTCTTCTTCATCTGCATCTGCATCTCGTCCTGTATCGAACTGCAGATGCATAAAAGGC
15	AB9950r	7K	73.9	CTCTGTTGAACAAGCCTTAAACCTGCTCTGCAGACTAGAGCTGAAGTTTATCTAGTTTAAACAATAGATATATAGCTCTATACTCAAAGTTTGCCACATGA
16	AB9984r	7K	80.3	TCTCATTACTACATGAAGTTAAGTTTGTGAGGCTAATGATCTGCTTATAACTCTATTCGGAAGAGAAGAGATGTTGATAACTGAATATGTGATCCTCTTGA
17	AB9992r	7K	81.1	GCTTTTAGGCCGGAAAAGGTTCAACTATGTCATGTCCAAAACTTAAAGTTCTGAATGGTCCATTGGATGTGTCATGACTGGGCATATATTCCATTATTGAG
18	AB9988r	7K	82.3	TTCTTCTTCAGATAAGACACCGCCAGTTTATTAACAGACCAGAGAGGGTACGTGCGTTGTCCCTTACCGTTGGGATTAGCTGTAACACATGGGCCGATGGG
19	AB10000r	7K	84.6	GGCTACCACTACTAGGTAAACTTAACTAGCTAATGACCACTGGAAGCTAGGAAATATTTGATTATTAATTCCTCGAAAAGATTCACTACTGTTCAGAGACT
20	AB10003r	7K	85.2	GAAGCTAGGAAATATTTGATTATTAATTCCTCGAAAAGATTCACTACTGTTCAGAGACTTGGACAGCGAGCTTGACACCATGCTAATAACGATGATTTCCA
21	AB10011r	7K	88.3	TAGCACGGGCCCCCCTGAGCTCTGACCCGTCCGACAGTTCCAAAAAAAAAGAGTTCTGACCCGTCCGACGGAATCCGTCGGGCCCACATATCAGTGAGCTA
22	AB10012r	7K	88.3	GCACGGGCCCCCCTGAGCTCTGACCCGTCCGACAGTTCCAAAAAAAAAGAGTTCTGACCCGTCCGACGGAATCCGTCGGGCCCACATATCAGTGAGCTAAC
23	AB10009r	7K	88.3	GGCTGTCACGGTTAGCACGGGCCCCCCTGAGCTCTGACCCGTCCGACAGTTCCAAAAAAAAAGAGTTCTGACCCGTCCGACGGAATCCGTCGGGCCCACAT
24	AB10024r	7K	92.4	CAACGAGAGCACCTTGCTCGATTGGGATGTTCCTGCGCGCAGACGGTGGTGGCGACATGGCCATGCCCCGGAAGAGCACCGCGGCGTTCCGGTGGTAGGCC
25	AB10026r	7K	97.2	TACTAGTATTTGACATGTCTTCTCTGCTCGTGGACGTTCATCAGCTCACCTATATTTTTTTTGAAATAAACACCTATATGTTACGGATCCAAAATTTTATC
26	AB10030r	7K	101	GCTCTGAGCAAAGAAAAGATCACGCAGAACAAAACAAGCAACCCAACAAAGAACGCAATGGCTTTCTTACCGCGAAGGAACAAGTCAACCCGAGTCCGGAT
27	AB10062r	7K	103.2	TGAAGCTACCTCGCGCGACCGTCCGTGCGGGCGGGCCTGCCTTCCACGCCGCCGCGCTCGTATCGTACTATTTGCTTGGCACGAGCCACGAGCAGTGGCCC
28	AB10076r	7K	104.6	CAAATTAAAGTCCGTGTCACATCGCCTCAACATCGGAGGTTTGGTTTGGTACAAGACGTCGTCGTAAACCAGACGTGTACAGTAGTGGATACGACCAGGGT
29	AB10050r	7K	105.4	GCCCGGAACCTGCAGGATCGCGAGAGGATCCGCCTGATTGACAGATCGGTCGGTGTGCGCAACTGTTACTGTTAGGCCACGCCAGGCAGGTGGAAGGATTT
30	AB381r	7K	107.2	CCCGGGAGACAGGAAAGTTGGGAGTCCATTGATCTTCTACTTGTTCTCACCCTCTTGGCTTCTTTCTTGTGGAGTATCATCGCTGTAGCTTGTAGGTCTTG
31	AB382r	7K	107.5	TCTTGTGGAGTATCATCGCTGTAGCTTGTAGGTCTTGAGTCAGCATCAAACCCAATATTTGCTGCAGGAGTTGCTGAACCGGATTACTGCAGGAGGATGGC
32	AB10073r	7K	111.4	GGAAGCAAGTCGAGTGTGATTGGAAGATGCTTGATTCGTTTCTTTCTCCTGATCTCCTCTCCACCGGCCATGCCGGGCTGCTTGCTCACATGAATGCAAAT
33	AB10067r	7K	111.8	ATCTGTGCATGCATGCATGTAACCGTCCAAGTTGAAGGAAAAGAATGTACATACTATACAACGTACATTTCTAATTAATTAAGCACGCACCTACCTGTTGG
34	AB10068	7K	128.9	CATGCATGCATGTAACCGTCCAAGTTGAAGGAAAAGAATGTACATACTATACAACGTACATTTCTAATTAATTAAGCACGCACCTACCTGTTGGTACTTGT
35	AB10069	7K	130.7	ATTCAGATTACCAATGAACTGGATTCTGATGACAGTAGCACCATCTTTCAGATAAACACTCGTCGACCTGGAGCTCCGGAGCTCCCAATTGGGCTCTCTAG
1	AB9552	7N	0	CAACTACCTAGTTCGTAGACATACTGAAATACAATTTTAAGTTCAAAAAAAAAGAAATACAATAGGATCTGTTGGGTCATGAACATTCCGAATTGTGCTTG
2	AB10091r	7N	13.4	ACTGTGCTGCAGCACATCCAACACGGGTCCTGGCTCTGCCCTTGATTTGATGTCATCGAGCATAGTGAGTCACGACTCACAAAAAGAGTGATTAGACTTGT
3	AB10090r	7N	13.4	AGGATGAACTGTGCTGCAGCACATCCAACACGGGTCCTGGCTCTGCCCTTGATTTGATGTCATCGAGCATAGTGAGTCACGACTCACAAAAAGAGTGATTA
4	AB10098r	7N	17.1	AAACAAGGAAATGACATCAACATTATAAAAAAAAGGCTACTTTTACAGTTTCCTGTGGAATTTCCGGGTGGCACTGGCACATAGTTGAATAGATTCATATG
5	AB10144r	7N	21.2	AGTACAGAATTCGGGTAAGTGGTGAGTTAACTGAAGAAATTATTCCCCAGCGGGGTCTACGACAGGGGGATCCCCTATCCCCTTATTTATTCCTGATTTGT
6	AB10166r	7N	23.7	GAATTGGTCTTTATTCCATCTCCTGTTTTAGTCTAGCAATCTCTTGTCTGTGGGTGAAATAAAAAGAAAGAAACATTCAGTGCATTGTGTAGAATTGAGAC
7	AB10138r	7N	25.8	GCCAAATCTTCTAGACGAGCTTGACCAAGGAACAAAAACCATTGCGGACTATTTTAACGACCACTCATGATCAATATCGATTCATAACTCCCCTTAGTCTC
8	AB10137r	7N	25.8	TTGGACACATTTTCTTTCTGCTGCAGCCAAATCTTCTAGACGAGCTTGACCAAGGAACAAAAACCATTGCGGACTATTTTAACGACCACTCATGATCAATA
9	AB9473r	7N	28.7	TTTACGTTGCTTGAGCTTGCCTGTACGGCTGTATTTTTTTAAATGAAAATGAAAGTAAAACCTGACACTGCAGCTGGTCAATCAGACTTTGGTAATGTGAG
10	AB10164r	7N	30.6	TATCATGCCGGAGATCATCCTGTCTGTACAGAACTGCTTTGACAAAATTAGAGGGCTAGAGAGCTAATGAATTGGTCTTTATTCCATCTCCTGTTTTAGTC
11	AB10165r	7N	30.6	AGAGCTAATGAATTGGTCTTTATTCCATCTCCTGTTTTAGTCTAGCAATCTCTTGTCTGTGGGTGAAATAAAAAGAAAGAAACATTCAGTGCATTGTGTAG
12	AB10181r	7N	35.3	TTCTTCAACTCCTCGCTTATGTCTTCAGGGATGAGCTCCACATTTTCCTGGTTGTCAGGCAACAATTCCGGGTGAAATAGAACCAAGTAACCACAATATTT
13	AB10182r	7N	39.1	CTTCTGGGTCCATTAGTTACCTGGCTGGGGATCATGCGGCCGTAGAACACCGAGCCCTCGGGCGGCGAGCCGGTGTAGGAAGGATCGGCGTGCACGTAGAT
14	AB10117r	7N	42.2	AGAAATACAAGTGATAAACTGAATCAGTTGTGCCCACCAACTGCAATAACCAATCTCCTGATCTCCAGGACTCGTGTGCTTTGAATCAAGTGATATTAAGA
1	AB3680	8K	0	ATTAAAAAAAAACATCAGCAAACGTCATAGCTAGGTATATATCAAGAAACTGAAAAGATATTTGGAGAAATTTATCTGACCCTCATGGAGGATCCTCTACG
2	AB3678	8K	0.4	AAATCAACCACAATAAATTAAAAAAAAACATCAGCAAACGTCATAGCTAGGTATATATCAAGAAACTGAAAAGATATTTGGAGAAATTTATCTGACCCTCA
3	AB3679	8K	0.4	ATAAATTAAAAAAAAACATCAGCAAACGTCATAGCTAGGTATATATCAAGAAACTGAAAAGATATTTGGAGAAATTTATCTGACCCTCATGGAGGATCCTC
4	AB10800	8K	17.4	CCACCAACTCATGATTTTCAAACTGCAGATAAGTCTAAATTTATTGGAACAGAAACATCACTAACATGCCGAGATTAAGAAACAAGTTCCCTTCAAAAGAA
5	AB11699	8K	26	AATGGATGATGCATTCTGCCAAATACAGATCAGCTTTTGTCTGTTTTGTGCCACTCATTGCCTTGACATGACGCCTTGACGGACTGTGGTCTATAGGGGGC
6	AB11700	8K	26.8	GCCAAATACAGATCAGCTTTTGTCTGTTTTGTGCCACTCATTGCCTTGACATGACGCCTTGACGGACTGTGGTCTATAGGGGGCGTTCACACGCTGTGCAC
7	AB11701	8K	27.2	TGTTTTGTGCCACTCATTGCCTTGACATGACGCCTTGACGGACTGTGGTCTATAGGGGGCGTTCACACGCTGTGCACTCTGCAGTACTGTCCTGGCTGCAT
8	AB10883	8K	29.3	TGTGACCAAGGTGTATTGCACAGAGACATCAAACCGAGCAATGTTATGCTGGATGCCTCCTTCAACGCCAAGCTAGGTGACTTCGGGCTCGCGAGGCTTGT
9	AB10884	8K	29.3	GACCAAGGTGTATTGCACAGAGACATCAAACCGAGCAATGTTATGCTGGATGCCTCCTTCAACGCCAAGCTAGGTGACTTCGGGCTCGCGAGGCTTGTCAA
10	AB10885	8K	29.8	ATCAAACCGAGCAATGTTATGCTGGATGCCTCCTTCAACGCCAAGCTAGGTGACTTCGGGCTCGCGAGGCTTGTCAACCACAGCCGGGCCACGCACACCAC
11	AB10889	8K	31.3	AGGAATTGTCTAAACCTATTGCAGATCACAGCACATATTTTCACAAAAAAGGAGGATAATATGTGACGATCCTCAGGGATCAGAGCTGTGTGATGTCAACG
12	AB10898	8K	33	TGGATTTACTAGTGACAGGAATGAGAGTTGAGAGATACTGCAGAACAAAATAAAAAAAATCCATACAAGCATGCTACGGCTTCCTAAATTAGAAGAGAAGG
13	AB10909	8K	34.1	GGGTTTCTCCCAACGCATCATCGGTGCTGGAAATACTGCCTGTTTCTGGGAAGATAGATGGATGGGTATGATCCTAGCAAACAGTTACCCAAGGCTTGCCT
14	AB10897	8K	38.4	CTATACAAGTTCAATCCATCAGTCATGCCTGAATGAGTGTTGCTCCAGTGAGCATCGACGCAACAATCTTCAGACATATTTTCACTCACCGGATTAATCTA
15	AB11698r	8K	47.5	GCTACGCACACATTCTTCTCCGCATGGGAGGGGAGAAATGGATGATGCATTCTGCCAAATACAGATCAGCTTTTGTCTGTTTTGTGCCACTCATTGCCTTG
16	AB10890r	8K	49.3	GCACGAAAGCAGACCAAAGAAGAATGAAATTGTTGAGAAGATGTGTTGAATAAAAAAAGGGAACGCGTTCGTGCGTGTGCAGATCCAATCATCCAATCTTG
17	AB10903r	8K	50.4	ATAATAAGCCTTTAATTGAAAGCCCATTAGGCCAAATCAGCCGTACAGGTCCAGCCCATGACCATGAGGCCACACGTGAGGGTGAAGTTGTGAGGCTGCAG
18	AB10896r	8K	51.6	AAGATGCAGGACCTATACAAGTTCAATCCATCAGTCATGCCTGAATGAGTGTTGCTCCAGTGAGCATCGACGCAACAATCTTCAGACATATTTTCACTCAC
19	AB10907r	8K	53.7	TAAGATTAAATAATATTTACCGGGGTTTCTCCCAACGCATCATCGGTGCTGGAAATACTGCCTGTTTCTGGGAAGATAGATGGATGGGTATGATCCTAGCA
20	AB10918r	8K	56.4	CCGCTCCCCGTCCCCGTGAACGCTCGTGGGGACAGACTATCCCCCGTCCCCGAATGGGATTACACACCCGACGGGGTCCCCATCTCCGAAAAATCCCCGTT
21	AB10923r	8K	56.9	TGATCCAGCCAATTTCGCACCTTACCAATTATATAAAATACGTTCCAGAGATTTCTGAATTTGCAGGTTCTAGAAAAAGGTAACATGAGGTGCGGCTTTTG
22	AB10990r	8K	60.8	GCCGGAGCTGGAATCCTCGCAAAGAGACCAGAATATTGAAGATACGTGATTGAACCAGGCAACCAGTCTAGTGCCAGTACCATTAACCACCCCTCGAACAG
23	AB2879r	8K	61.8	ACAAACATGTCTTACCTTCTTGTCGCCTCTTGTGTCCTTGCTGACGTGCGCGCACGCGTGCAGGCGATCGGCCGGGAGGCCCGGGCGCTGTTTAACATCGC
24	AB2878r	8K	61.8	TTGCAGAAAAGTTCTCAGCATGTGGATTGTGGTCACTGACCAAGTGGTGTGTACAAACATGTCTTACCTTCTTGTCGCCTCTTGTGTCCTTGCTGACGTGC
25	AB11055r	8K	65.1	GTTCAGATAAGCCAAACAGAGTACAATGACAAATTGGCCGGGGAGGTGGGGAACATCTCCCATGGAACGAACATTCGGCACCATCACCAAAAACAAGCTAG
26	AB11056r	8K	65.1	TGACAAATTGGCCGGGGAGGTGGGGAACATCTCCCATGGAACGAACATTCGGCACCATCACCAAAAACAAGCTAGTGCGATGTTCGGTTAATTTTTAGTTT
27	AB14640r	8K	69	GACTGCAGGCAGATATAAAGGATTGCTTGTTGGTCTTTTCCGGAAAGGATGAATGCCTGCCGTTATTTTGCAATTAGCAACTAATTCAATTCTTACTTTAG
28	AB11179r	8K	69.8	CAAACCGGCATGTGGCAGTTTTAACATGCTAGGTGGACCTTTTGCATATGATTTTTTATACATATTATTATTGTATAAACAGACAGTATATTCTTATATTC
29	AB11013	8K	72.9	ATGCCGATTCAGAGATTTGAAGCTCGATTACCAGCTCTGCATCCCAGTGCTTTGCGTCGTACTGCAGTAGCATAATGTGGATTCTCTCTGATGGGATGGAG
30	AB11048r	8K	79.6	CCTCCTCCTGATAGCTTCTCTTGTCATCATAGTGTCTAACAAAGTGTATGCGCCTTTTTCCGACGTAGTAGACCCACCAAATCTCACCTTTCGAGACTTCT
31	AB11049r	8K	79.6	CTTCTCTTGTCATCATAGTGTCTAACAAAGTGTATGCGCCTTTTTCCGACGTAGTAGACCCACCAAATCTCACCTTTCGAGACTTCTCTGCGTACCGGTGA
32	AB11109r	8K	87.6	GCGTCGGTCTTGGCTTCGCCAATCAGGTCAGAACAAGTGCCATAGATTTTCTTTCCCAAAAATTCTGTAAAAAGAAATCAATTTGAATTCAAATCAAACCA
33	AB11111r	8K	87.6	TTCGCCAATCAGGTCAGAACAAGTGCCATAGATTTTCTTTCCCAAAAATTCTGTAAAAAGAAATCAATTTGAATTCAAATCAAACCATATATGTCCATGTG
34	AB11110r	8K	87.6	GGTCTTGGCTTCGCCAATCAGGTCAGAACAAGTGCCATAGATTTTCTTTCCCAAAAATTCTGTAAAAAGAAATCAATTTGAATTCAAATCAAACCATATAT
35	AB11114r	8K	87.6	AGATTTTCTTTCCCAAAAATTCTGTAAAAAGAAATCAATTTGAATTCAAATCAAACCATATATGTCCATGTGATGTCAATATTATCTAACCAATTTGGAGA
36	AB11116r	8K	87.6	AAAATTCTGTAAAAAGAAATCAATTTGAATTCAAATCAAACCATATATGTCCATGTGATGTCAATATTATCTAACCAATTTGGAGAAATAAACAGTTTTGA
37	AB11115r	8K	87.6	ATTTTCTTTCCCAAAAATTCTGTAAAAAGAAATCAATTTGAATTCAAATCAAACCATATATGTCCATGTGATGTCAATATTATCTAACCAATTTGGAGAAA
38	AB11113r	8K	87.6	AACAAGTGCCATAGATTTTCTTTCCCAAAAATTCTGTAAAAAGAAATCAATTTGAATTCAAATCAAACCATATATGTCCATGTGATGTCAATATTATCTAA
39	AB11182r	8K	95	ACACGTACAACTCCCGTGGCTGGGCTTGCTCAACGCGTAGAGGGCGTCAGTACATGGGGATGCTTGCTTTCAACGGAGAGTCAATTTTCGCTTTTTTTTCT
40	AB11150r	8K	95.7	CCAACTCCGCACCTCCTGAAACAGAGCTCAGCCTGCGTCTGATCATCCAATCCAAACACACAAATCTTCAAACCCAATTCTTCTACCCCTAACTAATTCAC
41	AB10790r	8K	98.9	GAGTCGAATCAAGTTCTGTAGTCGATTTTCGACCTGAAAACAAAACGTCGGTGGTCACTATGTGCTCTGTTCGTTTCTGGGTAGCCCACGATTCGATTTTA
42	AB11185r	8K	100.9	CCCTGCTGCAGCTGTCTGTGGCCCTCCCTATTTATACAGCCAGTAGGGGCAGTGGACACGCAATGACCTGAGAAAAAAAGTCGTAGATTAATGAACTCGAG
43	AB11201r	8K	102.8	ACGCAAGAACTAGTTAACCTAGAACTTCTACATGCATCCTGCTATATATAGAGAGAGAGGAAGCTACTGCAAATGCAAATGCCACAACTGTCAGTAGTGTA
44	AB5295r	8K	107	TCCATGATAACGAGTTGGAGTTTGCCAACTCCAATGACTTGCATGTGGTTGCCCTCCAGTTTCGTCTCCTAAGGCAACATGGATTTTGGGTATCTGCAGGT
45	AB14729r	8K	111.1	AGTGGGTGGGGGAAGGATCGGAGAGAGGAGGGCGATGGGTGATGAGGGGTTGGGGGAGATTCGGAGTGGGACTAGGATGCCTTTTATAGGGTTTGCGCACG
46	AB14728r	8K	111.8	TATTATTGGGAGGCGACCGCCGATCGGAGGATCGCTCGATAGATCTCTAGTGGGTGGGGGAAGGATCGGAGAGAGGAGGGCGATGGGTGATGAGGGGTTGG
47	AB9395	8K	121.3	GCATTCAAATGTTATAAGAAGACTGTATGATGATAAACACTTTTTAGAGTATATAGGGTGGCAACAGGAAAAGAACGAGAAACATGTAATACGTGAAAGAA
48	AB9394	8K	122.2	ATGATGCATATATTCATCAATTAAAACTCCAATCAATGACCTTTTCTATAACTTCTATTGTACAATATTATAGACGCATTCAAATGTTATAAGAAGACTGT
49	AB9393	8K	122.2	GCTTAAATTTATGTTGAAATTACCGGTGTCATCTCTGAATTTGTCAAATATATCTACATGATGCATATATTCATCAATTAAAACTCCAATCAATGACCTTT
50	AB5296	8K	126.4	TATAGAAAAGGTCACTGGTATAGGAGCTTTAATTGAAGAATATATGCATCATGTAGATGTATTTGACAAATTCAGAGATGACACCGGTAGTTTCGACATAA
51	AB5293	8K	129.6	TGAGCATGGCTGACACGGTGAAGTTGGTGGACACGCTTCAACGCCTTGGCATAGATAACCATTTCATCAAGGACATCGACGAGGCCTTATATTGTGTCCAT
52	AB5292	8K	129.6	GAGGATGAAAAGGCCATGAGCATGGCTGACACGGTGAAGTTGGTGGACACGCTTCAACGCCTTGGCATAGATAACCATTTCATCAAGGACATCGACGAGGC
1	AB11276	8N	0	CAAACTGCAGCGAACTGGCACGTCGTACGTGTAGTCGTACTGTACACATGCCTGACTCATCGACTAGTTTTTCACGAGTCCATCACCGAGGAGTATAAAAA
2	AB11252	8N	1.9	ATCAGTATGATCAGCTGCAGCAAGAGCTTGTTGGTGCTAGCTATAAGCTACGAAACAAGCTTCTTGCAGTGAGGAGGACACCGATCGACCGATCACGGGTA
3	AB4784	8N	3.2	AATATGTATTGATCATGAAGGAGATGATAAGCCTAGGTGATGCAAGTAGATGATGAGGAAGTAGTAAGACGCTAGTACTTGGACGAAGCAGTCGTGGAAGA
4	AB11257	8N	8	TAACGAGTACAAATACTATCTCGAGCGTGTGGCTCGGTATCGCTAATCAAACAAGACAATCCTTCTTCTCTGTTCCTCTCTCTCGTGCTAGCCTCTCCTCC
5	AB11256	8N	8.1	GGCCCAGTGATGAGGCGTGTTGTAACGAGTACAAATACTATCTCGAGCGTGTGGCTCGGTATCGCTAATCAAACAAGACAATCCTTCTTCTCTGTTCCTCT
6	AB11260	8N	8.4	CTCTCGTGCTAGCCTCTCCTCCGATTCCCTTCCATCTACCAGGAGACGCTAACAAACACACACAATCTGCGTTTCTCACAAGATGGTGAATTGATGACACA
7	AB11305	8N	14	AGAATTTGAGAATGAATTGGTTCTGAATATCATACTCATTTCAGGCTGGCTCTCACTGCTTCTAAACTGGGGATCTTGCCCGCTGACCAGGGCCGCCGGCC
8	AB11304	8N	14	GAGAATTTGAGAATGAATTGGTTCTGAATATCATACTCATTTCAGGCTGGCTCTCACTGCTTCTAAACTGGGGATCTTGCCCGCTGACCAGGGCCGCCGGC
9	AB11307	8N	15.2	GAGCAGTCGCCGACTTCTCTTTTTGTTTCGCTCGATCGTCAGCAACCAAACAAAACCCGTTCAACGCGGACGGAATCCGTACACATCTAACCTACTGTAAC
10	AB11308	8N	15.6	CTTTTTGTTTCGCTCGATCGTCAGCAACCAAACAAAACCCGTTCAACGCGGACGGAATCCGTACACATCTAACCTACTGTAACTGTAGTCCGGGTGATAAT
11	AB11299	8N	17	TCAGCGAGAATGCGACGAAGAGTCATTATGAACCCAGTATATGACATCCCTTCATCTCCTATGGTGTACATTAATTCATGTAGGTACCAATTCCTCATCTG
12	AB11298	8N	17	GTCAGCGAGAATGCGACGAAGAGTCATTATGAACCCAGTATATGACATCCCTTCATCTCCTATGGTGTACATTAATTCATGTAGGTACCAATTCCTCATCT
13	AB11288	8N	17.3	AGGCGCCTGCGTGGACCTTCCGGTGGGCCACGTGAGCCGTCGGATCGATCTTGACGGTGGGCCCATTTGTGCCCGTCAGCCCAAGTGCCCAGCCTGGGCCG
14	AB11331	8N	20.9	GGAGTAGAAAGAAAGGGTTCTTACGTGTACGGATTTGTCGAGGAAGGCGACAACGATGACTCCGGTCTCATAAAGGGATCCAGAATTCCCCTGGGAAAACT
15	AB11336	8N	24.8	TTTTCTTTGTGTGACAGAGAGGATCGAAAGGTGATGGCCTAGAGATGTGCTCCCTCTGTTGCTGGACTAGAGATGTATGCTCCAGCTCATATGTATCTGCA
16	AB11507	8N	29	CCTGTGATTGCTGGATGTTGCTTGCCTACATGGGGGCATTGCACAGAGCAACAGAAGAACCGCATCATGGAAGCATGTAAAAACCCCTACCTCAAAAAAGA
17	AB11438	8N	36.1	AACAGTCTTGCAGATCTGTCTTGAGAAACTGCACAGTTCTTCTCTCCAGTCGTGATCTCAAGAATAACCATGCCTAAACTATATATGTCGGACATGGTGGA
18	AB11439	8N	36.1	TGAGAAACTGCACAGTTCTTCTCTCCAGTCGTGATCTCAAGAATAACCATGCCTAAACTATATATGTCGGACATGGTGGAGATTTCACCTCTGTATAGATA
19	AB11424	8N	36.7	CAAAACAGCGTACCTCATAGAACTGTCATAACCTCGTATGATGTAGTTTTCTGCTGATTTCGAGAGACGAAGGTTATATACTAATATACTCTACCTGACTT
20	AB11417r	8N	49.5	GCAGGACCATGTCTCTTCTCCTCTATATAATGCGGCACAACCCTTGCCGCCCATAGCCACACCAGCCGCCCCAAGCAGATCTCCAGTACACAGATCTGAGC
21	AB11413r	8N	53.6	TGACTGCAGGCCTGCAACTCATGAAGCTTAAGCATCATACATGCATACCCCATCTCAAATGATTAGCCGTCTTAGGGACCTAGCGTCACCGTTGTCAGTCT
22	AB11428r	8N	55.9	CTGCCAATTTTTATGTACCTGCAGGGTTGGATTTAATCCGTAGTGAGAATGTATCAAACAGATGCATGGAAATATTCTAAACAGATGTTCCAAATTTGAAG
23	AB11474r	8N	57.3	AAACCAGCAGAAGAAGAATCATCTTGGGTGCAAAGTAAGTGCACTGAAGGCGATTTGCAAGTTATGGTTTAGAGATTTTTTCTGCAATCGAAAGGTGGAAT
24	AB11561r	8N	61.7	GTGCAGAACACGCACCTCTGAAACCACCTTTTTTTTGTTTTTGTTTTTGCACGTGCCACATGAAAATCTATGGTCAGGTAAGTAAAAAAAAGCATAAGCAC
25	AB11567r	8N	63.9	CACATGTCACTGCAAAACTGCTCAATCCTTTGTTCTTTCACTCATTGATGACATTGTACCAGCTTGTAGCTAGTGGGAAGCGAACCTGAAAAAAAAAATGC
26	AB11457r	8N	66.9	CTGCAGCACATCTGCAACTAAGATAGAAAGATAAGGTTATAAGGGATGACCTTGTTGAAGTCTTTTTTTTTACAGTTTATACACTTGCCAGGAGTACCGTT
27	AB11459r	8N	67	ATGACCTTGTTGAAGTCTTTTTTTTTACAGTTTATACACTTGCCAGGAGTACCGTTAAGAAGAAGAGAATTTGACTAGAACTCTAGATACGCTACACCCAC
28	AB7716r	8N	69	TTTTGCGTGCTGAGACGCTATAAATCTTTTGATTGGGCTTCCAATTGATTCTGCCTGCGCGTGATCTGGTGAACATATTGGGGTTCTATCTCTCGTATCCT
29	AB9124r	8N	70	TCAGCTTGTGTATATATGTGGTGATATATACCCAATGGTTTCAGTGAGATTGGGGTAATTACAGGGTTGTAACTCGACCTGCAGAATGTAATAAACCTTAA
30	AB11553r	8N	71.3	GCGGCGGCACGCGGAGTCGATCAAGGCGGCGATGGAGGAGGCCGAGGGCGACAGGCTGGAGGACGCGCGGAACATCCTGGCGGAGGCGCTGAGGGCGCTGG
31	AB11385r	8N	74.4	AATCGGATCAGGTTTGTTCATCCATCCCCCATGTGTCTCCATGGTTTGTTTTGACGAAGCTCATCTGTGGTGCGGATTTTGGATTCAGATCGTGGTGGATC
32	AB11386r	8N	74.4	TGGTGGATCAAAATTGGCTGGAGCGGATCGAAGTGATTGGCGGAGTTTCCCATGGAGGAGCTCGGCATGGGGGCACAGTTCGACCTTGGAGCTATGGAGAT
33	AB10847r	8N	78.9	ACCTCCTCCTCGGTGATCCTGCCGTCCGCGTCCTTGTCCACCCTGTTCGCGCCATTGATTAGGGGCATGTTAATCAACTAATTAATTAAGGGGAGGGGTTA
34	AB10846r	8N	78.9	TCACCTCCTCCTCGGTGATCCTGCCGTCCGCGTCCTTGTCCACCCTGTTCGCGCCATTGATTAGGGGCATGTTAATCAACTAATTAATTAAGGGGAGGGGT
35	AB11651r	8N	85.1	ATGGGAATAACACTGAGCTCGAGCAGCTGCTTCTCCCGGTCCTCAAGGCATTGACATCTATCATCTTGTTATGTTATCGGCATCCAATCTAGACAATTTAC
36	AB11676r	8N	97.9	CTCCGCTGCAGCTCTAACGCCATTGTCGTCTTGCCGAGCCCGCCGAACCCGACGATGGCGAGAACCCTCTGGTCAGCCCGCGCCTCCGCGAGCCATTCCCC
37	AB11674r	8N	97.9	CTCCCCAAACCTCCGCTGCAGCTCTAACGCCATTGTCGTCTTGCCGAGCCCGCCGAACCCGACGATGGCGAGAACCCTCTGGTCAGCCCGCGCCTCCGCGA
38	AB11716r	8N	102.5	GGACACGAAATGACATGGAATAGAAAAAAAAAGTCGTGGATTAATGAACTCAGAGTCTCAAACTGCATGGCTTTCTTTTCTTATCCACTGCGAGAAAAAAA
39	AB11717r	8N	105.1	TGCAGGATTGGAGGTTTATGTTTTAACCCAGAGGAGCTGAACCATCCAGTAAGTGAAGAATAACAAGAAATCCAAATCTTGCACAACATCGACCAAAGAAA
40	AB861r	8N	109.8	GGACATAGAGGTCAGTCAAGTGCGACAGAAGGACTTTCAGATCCTTGGCAATATGCCCACCCTTCGCTTCCTCTATCTGCACTTCTGGTCTGAAAGCACAG
41	AB11742r	8N	110.1	GAGGGCAAGGTACGTCTGCTCTCCTCTGCGCTGTCCTGACACTCGTCGGGCGGAATTCGTGTGTTGTCTGAGCTATGCTCCGTTAGATCCCCGAATTATGC
42	AB11756r	8N	111.5	CATATTTGGTACGAGCTAGTACTGCTATGCTTTCAGAATTTCTTAATTTCGTTTAAGCACTGATCTTGTTTGCGGCAAACCCATGAACATTGGTCCATTGA
43	AB11747r	8N	112.2	CAGCTTGCGCAGGTCAAGAGGTTTGCAACGGGTGTCTTGGAGCACTACAACGAAAACAACAAGGTGTGCTGTACAATCTACTTGTTCTACAAGAGAACATC
44	AB11748r	8N	112.2	TTGCGCAGGTCAAGAGGTTTGCAACGGGTGTCTTGGAGCACTACAACGAAAACAACAAGGTGTGCTGTACAATCTACTTGTTCTACAAGAGAACATCATGT
45	AB3583r	8N	114.8	ATGCAGGAAACGTTGCTCGCTCTGGCTTGCTCGGAGGAACCTATATATACATTAACAGAGGCCTGCCGATCGACTGCTTTCTGCAGCATCAAGTCATTGAT
46	AB11712r	8N	116.9	ATGGTTGGTTACTGAATTGGACTGCACGATTGATCATGCCAATCATTTCAGGTTCTCACTGAATGAGATCTGATGGGTACAACAGTCAAATGAAGGCACCG
47	AB11766	8N	129.4	AATGGCGGCGGCCCTCGAGTCTGCCTGGCAGGTGCGTCCTCTCTTGGTCCGTCGTCTCACTCTCCAGCATCATCTATCCCCTCTGATGCATGTAAGTGAAT
1	AB14518r	9K	0	TGAATAATTGTGGTGAAAGGGAGCAATTTACAAATTATTGAGAAAAAAAAAGTTTGAACATACTAGTAGTGGATCGGAAGCATGGGCCGCATCCGTTAGTT
2	AB10987r	9K	3.6	CACTTGAGATTGATGGAAATATTTCAGTCCAAGTGATTGGATCGAGGATGGATCATATCGGTGATCCGCGCAATCCCAAAGTTGCTGCAGCTGCAAGAACA
3	AB12981r	9K	8.2	GAGTGAACATAGCATATCGTCAGCCATTTGTAGGGATGACAAAAAAAAAGGTTTGATGTATAAAGTTCTAACTGCAGAGGATATAAGAATCAGGTTAAACT
4	AB13452r	9K	10	ATGTAACTTTTCCTCATAATTCCTTCTGTACATGGTTACAGGATATCCATGCTGAGGCTGTCAAGAAGAGGCGCCGCACCACCAAGAAGCCATATTCCCGG
5	AB13006r	9K	11.1	TCCGCCTCGGGGGCGTCCGGCGACATCCCAAGAATCTCTGCAGGATGAGAGGGGCATCCAAACATTAGCAACTTAACGACGACATTATCAACGCATCGTGC
6	AB14281r	9K	11.7	CATGTTGTGTTGGGGTGAGAGACGAGGCTACGGGAATTAGCGTCGCGATGACGACGGCTGTAATAAGAACAGTGCTAACGAATCGAAGCACACGGCGTTGC
7	AB13000r	9K	12.5	GAAATCATCTTAACTAGTTCCATGGACACATCTCAAGGTATCGTAATTATGAGCGCTGTAATGCTCTTATTTCAGAGCGTGTCTGCACTCTGCAGTAGCGC
8	AB13601r	9K	13.2	AGGTTCCCAACGTCGTGGCGGCCCACGGCGACCTCCTCCTCATCCATATGGCCATCCCTTGCGACGGTCCCTTCTACTGCGAGGTTGACTGGTTCGTCTAC
9	AB13005r	9K	15	CCGGTTGCGGCGTTCCCTGTAGCTTTCGTTGTCGACTCGGCGTTCCCAGCACCCCGCTTACGTACACAGGAACAGAAAGCGGAGGAAGTTTCGGACAGGGG
10	AB13004r	9K	15	GAATGCTCTCGCGATCGACCGGTTGCGGCGTTCCCTGTAGCTTTCGTTGTCGACTCGGCGTTCCCAGCACCCCGCTTACGTACACAGGAACAGAAAGCGGA
11	AB13087r	9K	18.8	CCGCCGTGGCAAGCCTGCACGCGTTTTTCCGGCACGTTAATTGGATTTTTTTTTCATTTTTATGAAGGAACGTCATGTTAGAATTCAGTCCACAAGGGCGT
12	AB3013r	9K	20.5	TGGAAGGTAAAATACGCCAAAGAGATAATAGGGATTATCTTCTTTTGTCCAACTTGAGCCTCCTGTTTAAAAGTGGGAAGTAGTGTTAGATTACAATTTTA
13	AB11865r	9K	24.9	CATTGTTCAGAGAAGTAAATAAGACTTTTTCCTATTTATTTTGTTGCCATTAACTCATGATGGACGTGGAGACACCAAAATGGATCAGCTGCAGTCAGAAC
14	AB11864r	9K	24.9	GCAAAATACCCGGTTTTCGAGTTCAAGGTGGAAATATAAACTCGGCCCATTGTTCAGAGAAGTAAATAAGACTTTTTCCTATTTATTTTGTTGCCATTAAC
15	AB11863r	9K	24.9	GGTGGCAAAATACCCGGTTTTCGAGTTCAAGGTGGAAATATAAACTCGGCCCATTGTTCAGAGAAGTAAATAAGACTTTTTCCTATTTATTTTGTTGCCAT
16	AB6425r	9K	26.6	CAAGTCACCAGGCTTTTTTCGGCCTGTCAAAAATGCACAAAAAACCTGATCATACTGCTGTTCCTGATGAACTTTTGACGCGTCCAAGAGATTCAAACCCG
17	AB11837r	9K	28.3	AGCCCAGAGCCTAAAATCATCAGGAGGGGAATCAGAAGCTCTGCCTTCGTTATTTCCTCTCCATGCTGTCTGGTGCATTTTCCATTGCTCTCGATGAACCA
18	AB11867r	9K	29.4	ACAAGACCAAATAAACGCACTAGTACGTCATTAAGGCCTGCAGGTACAAATGTACTATATATTGCTGATTATTCAGAAACCCAGACAAGCAATAATTACCT
19	AB11828r	9K	29.8	TTCTTGGTATTAACATGGGCATGGTAGCGGCAGACAGCACGCTCGTATCTCAACAAAGATCCCACTAGTTGTCCAGGCCTCCGAGATTCAAATAATATTTG
20	AB11918r	9K	30.7	TTTCCTTTGCCTCGATCTCTTGGTACCCTTTTCTTTCCAACCATCAGTCATCATTGCCATCTTTGTAAACCGATGAGGAGAGCCGCGTGCTTATACCAAAG
21	AB12002r	9K	33.4	GCTCTATGGGAGCTGTCTTGTTGTTGGCCTTTTAGCATCCTTTCTATATTCGTAGCCAGGACCATGAGGATGTGCTTTTATTGTTCCATTTGCCTTCTTGC
22	AB12001r	9K	33.4	TCCGCTCTATGGGAGCTGTCTTGTTGTTGGCCTTTTAGCATCCTTTCTATATTCGTAGCCAGGACCATGAGGATGTGCTTTTATTGTTCCATTTGCCTTCT
23	AB12641r	9K	35.2	TTCAACTTGTAGACTCTAGTGCTTCATTTCAACTTGATACCACTATGAGGAGAAGGGGGATTTTGTTTGGTGCTGACTGGCCGGTGTGAGTGTGTCCATGG
24	AB12028r	9K	39.6	TGGCAAGCCCAAAATCTTCATTCCGTTAAACCTGTACATTTGTGACGAAGACCAAGAAACTGGCACCAGTTTATCCGACAAGATCTTCGTTGGCATTCATT
25	AB12050r	9K	40.6	ACCGTCTCGTACCTGACCTACGACCGCGCCGACATGGCGTTCGCCAACTACGGGCCCTTCTGGCGGCAGATTCGCAAGCTGAGCGTGATGAAGCTCTTCAG
26	AB12027r	9K	42.4	CATGCTTTGGGTCCATGGGGAAGTCGTATTTTCCTCATGAATACTTGCTAGTTAGTGATAAGAAGAAAACCAGATAGGAATTGATCTCAAAAGCTACGAAT
27	AB12056r	9K	45.5	CTCCAATACAGCGTCAAGCATGCAGTTACTACTATAGCTACACGCATCCATATGACCATATATATCACAGTACGGTTTAGTTTAGTTTCAGCTTTGAGCCT
28	AB12091r	9K	47	TGATCACGAACGTAACTATACAGCATCAACAGCAAAGTATGCAATTTACACAGACTAGATAATCAGGGGGAACACAAGAATCTCATTCAGTAAAGACTGAA
29	AB12051	9K	59.4	ATCCTATTATTGTTGCAAGGAGTACTTGGCGTCGATATTTTTTAGAAAAATTAAGTCGTCTCTCGTCTGGCATATGCTCGGCACAACCACGCCCACACCTC
30	AB12052	9K	61.6	TCGTCTCTCGTCTGGCATATGCTCGGCACAACCACGCCCACACCTCACCAGCTATCATCTGTTGGTGCTCGTCCTTTCTTTCTCTGCAGCCTGTCCCGTTT
31	AB12053	9K	61.6	CTCTCGTCTGGCATATGCTCGGCACAACCACGCCCACACCTCACCAGCTATCATCTGTTGGTGCTCGTCCTTTCTTTCTCTGCAGCCTGTCCCGTTTTTTT
32	AB12060	9K	68	ACGACGCCGCGCGGTTTAACGATCTAACCACATGGATGCATCTCACTGCTTAATGTGAAATTTTGCAGGGAATCCATGTGAATCAGCGTAACCCCTAAAGT
33	AB12075	9K	68	TCAACAGCTTAGAACCTGATCTGCGTGCATTTCAGTCGCAAGAAAAACTTTAGGGATTACGCTGATTCACGTGGATTTCCTGCAAAATTTCACATTAAGCA
34	AB12078	9K	69.4	GCTAGCTCCAAAGTACATGGAAGAAAATGACTCGCAAATTGCATACGCTTGAACGATTGTCATGCAAATCGCATGCGTATCTCAATTTTGATTTACGAGTT
35	AB12037	9K	69.9	GAGGCGAGCGTGAGGGTGTCCTGGGCGTAGAAGCCGACGGTCTCGGAGCCATCGCCGTACCGGACGCGGTAGAGGCAGTGGCCGCCGGAGCAGCCGCGGAC
36	AB12080	9K	71.5	AAAGTTCTTAATCTGCAGTAAACAAGAGCTTTCTCATCTTATGAAAAAAAAGAGAGAACTTTCTCAAGTTTTAGACCTCATATTGTTACTTGTCTGTGAAC
37	AB12072	9K	72.8	CCCGTGAAGCGGGTGCCGCTGTCCTCGCGGGCGTGCACCGCCGTCGCACTCGCCATCGCCCGACCCCCCGTCCTCGGCCACCCCCACGCCCTCTGGGCGCT
38	AB12090	9K	73.6	CAGTCACAATCTGATCACGAACGTAACTATACAGCATCAACAGCAAAGTATGCAATTTACACAGACTAGATAATCAGGGGGAACACAAGAATCTCATTCAG
39	AB12104	9K	75.7	TAATGTCTGCTCTTGGTGTCCGATGATTCTAACCAAATCATCTTGTTTCAGAAAAATATCTAACAAAATTGCTATCTTTCACTGTTCTGCAGTACGGATTG
40	AB12151	9K	77.7	GCATGTAACCCTGTTGCAATGAGGAGGGGCAGGAATTTAGCAAGCTGTACCTGTACAAGTGAGTCGTACCCCCCACCGGCGCCCTTGCAGGATATTTCTTC
41	AB12150	9K	77.7	CGCTCCCCGTAGTGGCCATAGCAAATGCCCTGTTCAGCATGTAACCCTGTTGCAATGAGGAGGGGCAGGAATTTAGCAAGCTGTACCTGTACAAGTGAGTC
42	AB12178	9K	80.8	ATCCTGCATCCTGCTGCCTGCAGGGCACTCTGAAACGATGATGGGGACAGGAAGCGATGCATGTGCCGCGTGTACCGAACGGCGAACGCTAGAGCTAGCTA
43	AB12183	9K	80.8	TAGAGCGCGCGATGAGCCGTCGTCGCACGGATTAGGCGAGGCGGGGTGAGAAGCAGTGGCCATGGCATCTCGCCAAAATGGGGAAGCCGGGAGCTTCCGCG
44	AB12180	9K	81.8	ATGTGCCGCGTGTACCGAACGGCGAACGCTAGAGCTAGCTAGAGCGCGCGATGAGCCGTCGTCGCACGGATTAGGCGAGGCGGGGTGAGAAGCAGTGGCCA
45	AB12141	9K	85.3	ATGAACATGCATGTTATCGATTGTGGGGGACCTCTCCCAGCTCGCGCGTGCTGAAACCGCGTCTCCCCTCCAGCGTAGGAACTAGGAAGTGCATGTGCAAC
46	AB12140	9K	85.3	CGACTGTTCATCTTCGACTTGATCGATCGAAGACCTGATGAACATGCATGTTATCGATTGTGGGGGACCTCTCCCAGCTCGCGCGTGCTGAAACCGCGTCT
47	AB12119	9K	87.6	GGGCAAGGCACTTCTCGCCGTGGCCGTGGCCGTGCTGGTCGTCGTTCTCGCCAAGCTCAATTCCCTGCTCGCCGCCAAGCCCAAGCTCAACCTCCCCCCGG
48	AB12144	9K	89.2	TTAACAGCAAAGACAGAAATGTTAAAATTTACCTGAATCATGGCAGTAGCGAGTGCACAAATCACATACAGGTCGATAATCTGCAGATATATCAGCACAAT
49	AB12175	9K	90.9	GACCAGAGTGCAGATAAGTACTAGAACTAGTAATTGGTAGCTAACATACACCTACTGATATAATTTGCCATTACTGCAGTACCAAGCTCGTTACTACAATT
50	AB12216	9K	94.3	CTGAAGTGTAGGATTATTACACCTCGACTAGCTCTTTATCTCTCATCCTGACACCCTCAAAAACTCAACACTAGAGGTGCCCTAACTGTAGGAGTGTGAAC
51	AB12200	9K	96.8	CCCGGATTGAAGCCACAGAGGCTGGACTTGAACCTGATTTGTCTGCAAATCAGACTCAGGGTCCCACTAACACTACTGAACAAGGCAAGTGGCTACTAACT
52	AB12187	9K	99.6	TTATATAGAGGTATATGCCCATCATCCATGCAGAAAAAGTCCTCCTACTCTTGTCATCAAAACCTAGGACGACTTATCTACCACCGGAAAAAAAAAGCTTG
53	AB12251	9K	107.5	GATCCCGTGCGATCTGCAGTGCGGTTTCCTGAATTCTGGTCTTTGGAGATTGATTTATGTTTTCCTGCTGTCCCATGGGACAAATTTGCCCGTGAAAAACC
54	AB12235	9K	111.1	TGCACAAGTGGTGCTTCCCTGCAGTTTTGAGGTGTACAAGCAAGTACAGGCCCTGATGGCGAAAGATCAGGCGGCGCCGTACGGACGGTCGGATCGGCCTC
55	AB12243	9K	111.1	GCCCGAGATCCGCATCCGACGGCCCGCGTCAGTTTGGCGGTCGGTCTAGCTCGGCCGCACATGCCCCTCTCGCCCACGCAATTCCCGCCAGTGCCGGGAGT
56	AB12224	9K	112.9	GACAGAAGCAACCACAGGCACCGGCGAGGAAGTCGAAAATATGAACGAGCGACCTCGTGATAAAATTAGCCTCTTCCATGGAGTACTGCTCAGCATTTTTC
57	AB12222	9K	114.9	CTCCGTTCCCCTCTCCCTAGATTCCCTCTGCTCAGGCTGCAGTTTCTGCGGGGCTCCCTATTCTTCTTCGCTCGCTTCGCTGATCAATCAATATAATCTTG
58	AB12038	9K	119.2	TTAAACATCTTGCACATTTACATAACAAACCACTAATTATCTTTGCGCCACAATTGTTAAACATGCAAGGCAAAAGTATGAAAACAGTATAAAACGATTAA
59	AB12293	9K	122.7	TTCATTTTCTGCATCGAAATTTGGATGTACGGGCGCACAATTTCGTTGCATTGTTTACTCAGATTAAACAAATCACTTTAGTGTACAGTTAATTTTACTGC
60	AB12302	9K	126.5	AAAATAGTTTATTGTCCACGGCACGCAGTCCATGCGCAAACAGTTTCACTCTCCCTAGGGATGAAAGTTATCCGTCATTACGGAAAAAGTCAGAAATAGGA
61	AB12299	9K	126.5	CGAACTGGTGACGTACGTATGGCTTCAGAGGCGAGGCCACTGGCGGGCGAGCATTCGCTGGGAAAATAGTTTATTGTCCACGGCACGCAGTCCATGCGCAA
62	AB12311	9K	129.2	CGATGTCGTCCTCGTCACCAAGAGGTCAGCCTGCCTGCTACTAGTAATCTAGTACTAGTTGTTTTTGACATCCATGCAGTATCTCGTCTTCTGACTGTCTT
63	AB12309	9K	132.4	TGCCGAGGCGGGCCGCTTCCGCAATCAGGGCCTCCACCTTCTTGGCGCTGGCGTCGGCGATCCTCTGCAGCTCGCCCGCCTGGTCCAGGGCGGCGTCCTTG
64	AB12307	9K	132.4	GAGGCCTCGGACTCGAGCTTCCCGATGGCCGCCGCGGCGTCTCTCTCCCTGGTCTCCAGCTCGGTGCCGAGGCGGGCCGCTTCCGCAATCAGGGCCTCCAC
65	AB12308	9K	132.4	GCGTCTCTCTCCCTGGTCTCCAGCTCGGTGCCGAGGCGGGCCGCTTCCGCAATCAGGGCCTCCACCTTCTTGGCGCTGGCGTCGGCGATCCTCTGCAGCTC
66	AB12337	9K	134.9	GCCCCCGGGCTCCGGCAAGAAGAAGCAGTTCGAAGCCCTGGGTGCGTGCTCTTCTCCCTCCCGTGCTCAGTTTCCTGCCATGGCGCTGTGTCATCCTGGGC
67	AB9411	9K	138.6	AGGAATTCAACTCGTGTCTTGTCATCGAGACGCGCGAAAAGAAGAGAAAGGAAGGCAAAGCAAGAGCGAGAGAGCGCAAGGGACGGATTGGATTCCTGCTG
68	AB14480	9K	141.1	CGCAGGAAAGGCGGACCTGGGATCAGCGACAGCGAGCGACGGGCCGAAGCGTGCGGCGCCGAACACCGAACAAACCTCCAGCTCGATCGATCCGACGGATG
69	AB12439	9K	144.2	TATTGAACCAGGAAAACTTAGAATCCTTCTAATTATTATGCTCTTTAGAGATTTTGGGGGAAAAAGTCCCTGACTGCAGAAATGCGCGATTTGGAGCCCAA
70	AB12429	9K	146.5	AAAATTGCATCATGGCCTACACTACCAAATAATGCGGAACATGAAACACACACCAAATTAAAGCATTATCCAATACATGTCACCGGTGCACGTCCCGACTC
71	AB12400	9K	148.5	TAACCACTGTAATTGCACAACAGTGACGGCTCGGCTCTCGACAAAAAGAAAACGAAGTGTACAATAGTGACATAGCTCTGGCGTCATGGTTTTCCAGCGGC
72	AB12408	9K	151.1	TATAATAATGTTACATGTAATATTTAGTAGTACAACGGAAATTGGACAATCAAAAAGACACCAAAAGCATGGCACTAAAAGAAGAATTAATGTTTACATGC
73	AB8249	9K	158.6	ATCGTCCTCCTCCTGGTCGGAGTGGGAGAGGGCCTCCTCGCCGTCGTCACCGCCGTCGTCGTCGTCGTCACGGCGGCGGCGGCGTGGACTCCGCGGGTGCT
74	AB12492	9K	161.1	TGCAACAGGTATCTTCTGTTTGCTGTCAGAGGAGTGCCATGAGATGGCGTGATTTGAGAGGCTAGAAGTAGGACTGCAGCCATTAGAGCAACTGGGCTCAT
75	AB12490	9K	161.1	GGGCTGTGGCTAGGGTTAGTGGGGCGAACATCCTCTGTCGCCCCTGGAACACCACCTTCTGTGGGATTGACCGTGCCCTCGATCATCCCTGCTTTTGCGGT
76	AB12493	9K	164.1	CTCTCCAGCCGTCCCCGGTGTGAATTCTGCTCCTAGTTAAACCTTGCGTACCGACGGTTTAGATGCTTATGGATTCATACTCCGCTCTAACGGCACCTGGA
77	AB12488	9K	164.8	CTCGTTTGACCAGTGAGACGCCCTTCCTGCAGCACGCCAGCACCAAAGGTAGTGCAAAGTTGAAAAGGATTTTCCGTTGTGCGTTGTCAGGGTTGCCTGGG
78	AB12499	9K	166.3	ATGGGTTGCCAAGATTACGGATCTTTCTATTTATAGTACTGAGCTATTAAGATGCCTTACAGTGATCCGCGGAACTTTAGGTTACCTCGATCCTGAGTACC
79	AB12500	9K	166.3	TGGGTTGCCAAGATTACGGATCTTTCTATTTATAGTACTGAGCTATTAAGATGCCTTACAGTGATCCGCGGAACTTTAGGTTACCTCGATCCTGAGTACCT
80	AB12524	9K	173.6	ATGGCTGGTTGCTTTGCTCTTCCTAGTTCAATTTGAAAACCGTAGTAGTAATTCTAAAGCCACATTCTCTTTGGAGTTTAAATAAGGGTACGGTACCCCCA
81	AB12548	9K	178.7	CGCTCTGGAACCCACGTGCCATGATCAGGCAAATGCCGCCGCCGCCCACCGAAAATCCCAGTGAGTTCCTGCTCTGTTACGTACGGCTGTGCCTGATATGT
82	AB12672	9K	183.7	TCGAAATTTTGTAGGTTGTAGCATACAATTGTTTAAAGAAACCACTGACACAACTATGATTCAATTCGATCGGTGTTTCTCCTGACCTCTTAGCTTTGGCA
83	AB12671	9K	183.7	ATAGAATGCCTGATTTTCACTTCGAAATTTTGTAGGTTGTAGCATACAATTGTTTAAAGAAACCACTGACACAACTATGATTCAATTCGATCGGTGTTTCT
84	AB12673	9K	184.5	TCGGTGTTTCTCCTGACCTCTTAGCTTTGGCACAGGTAGTAAAATGGTAAATCTTGCAACAGTTTGCAGTAAACCCAGTTACATGCATATAACCGTGCAAA
85	AB12694	9K	186.3	GCACATCAAGGGGACGCCTAGGCCTGACACGTCTCCCGTGGCGCGATTAAGCCCGTGCTCGGATTTTAGTACGCGTGTCGTTTAATGGGTGCTGTGACTGC
86	AB12661	9K	188.5	TGCAGATAACGCATCAGCCATGTTGTGATGTTGCGCGCATCAACTTGACCGTTTTTAAGTAGTTCTCCGATCGATTGCAGAGCCCGCGCATCCAGTACTAG
87	AB12613	9K	191.5	GCGATCGCGATGTGTTCCAGTGGCTGGCGGTCAAACCGGCACGTTGTACTCGAGTCTTATACAAACTTACCTTAAAACTTGCCGTATGGGTGTATTATCCA
88	AB12683r	9K	202.6	TCCGCCTTAATTACATACTCGTGTCAAAGGACGAGCTAGATCGATTTCTAGCCTAGTCCATGTCGCATATGGTTACTGTATTTTTGGTTGGTTTTTGTACC
89	AB12889r	9K	204.6	TGTTGGGCTGTGGCCGGGGGATGGAGTAGGTTTGGTTAGTAACTGTAATAGGTTGTTTGATTTGGTTCAATGAATTTGAATGAATGTTGTTCGAACATAAA
90	AB12678r	9K	206.6	CCTCCTCGTTGTGCAAACAGTTTCTTTTAGGGTCAGGGTGGAGACAATAATCCCCCCATCCTATTTTAAAACGAGAGTTTTGCGCAAACAGTATTGCCACC
91	AB12670r	9K	208.1	GGGCACGGTATGGTGAACCTCCAATTCTGCCTGTCCATGGCGGCCACATCCATCCTCTCCTCCGTGAACACCACCCTTGAGAACATTTCTTTCTCGGCAGG
92	AB12665r	9K	209.7	GTCGCGGCGAAATAAAGGCTCACCGTGGCGGTGAAGACGGAGAGGGTGGTGGTGCGCTCCATGGTCCTGGCGGTGTAGTGCAGGGCGGAGTTGACGAGGCA
93	AB12653r	9K	214.7	CAACGATTCTCCAGTGTGTGTGTTTTTTTTTTTTCCTTTCTCTGAAACTTAAAAGCCTTAACGAATCGGTCAATTACTGCTAACTTGTTTGTAGGCTGCAG
94	AB12651r	9K	215.1	AAAAACTGAGGCCCAACCCAATCCAACGATTCTCCAGTGTGTGTGTTTTTTTTTTTTCCTTTCTCTGAAACTTAAAAGCCTTAACGAATCGGTCAATTACT
1	AB12974	9N	0	CAAACATTTCTCCGATTGCTCATGTTCTTTGATTCCCTTCCGTGTGCTACCGAAATTCTCCTTCCTACCAACATTTTCCTCCAAAATCGATGCTGGCTTCC
2	AB12963	9N	3.2	GTTGTTGAGCCAGCAGTGCAAATTAAATTAAACACTTGGATGCACGATCAGTGTACTGTGTTGTGCATGCTTGCAACTCATTACTACTGACAGCGGTGATC
3	AB12969	9N	4.1	CTACTAGTAGCTCCTTTCCGCTCACCCGCCTAAAATTCCAATCTTTTTTGGTTTCGCCTTGCCTGCAACTGACTGTTCTCTGAATCCCTCTGATTGCAGTC
4	AB13286	9N	9.3	TGGAAGAGGGTGGATCCTCTTCCCACCACCACCCATGAAAGATGGCACCAGGGCGTGCTGTTCCGGTGGGATGTCATCAACCTGGAAGCACATCATGAGAT
6	AB13287	9N	11.1	TGAGTCGTTAGGAATCATCCAGATTTATACAAATCAAATCGAATTTTGCACTCCTACAGATCATAGTCTTCCAAGCAGACGCATCAACAATCTCGAGAGGG
7	AB13296	9N	12.3	GTGTTTCTCAAACGGCGGTGAATCGGTGATGACCGGTGGCAGTCGGTATAACAATAATAATAATCGATACTAATCCTGGTTTGGTGGATGCACGGATCATG
5	AB13295	9N	13	CCTCGCCTATAAATAGCCCCCCACCGCGAAGCCTCTGATGAATCTACTCCCATTTCTCGGCTCTGCAGCCTGCACACACTCCTTGGTTTGGTTGGTCAGTC
8	AB14431	9N	18.7	CAATCGGGTGAGGATGGTAAGAATGTCGACCAGGCAGGAGGAGAACAAGGAACGCAGATGGTGTCTACTGACGTGCAGACTCATGGAGACTTTGAGCAAGA
9	AB13027	9N	23.8	AAGAAGAAGGCGGTGCTATCAATCTGCTAGATTGTGTTCATCATCAGCAAATAAGCCAACATCACTCGCGGTCCAGAGAGCCACAACACTGCGACGTGGGT
10	AB13040	9N	26.4	CCGTCGCCGGAGGAAGACGAAGAGGCCGTCGCTGCCTCCTGCAGTTATACGCCCCATCGATCTCGTCCGCACGACTACGATCCAACGGTTGTTAGAGGTCT
11	AB13109	9N	29.9	CGTCACGGCGCAGGACGCGCCCGGGACCCATCACGCGCCGCGCGGCGCTGACACGGTACGCGACGACTGGTACTCCGCATGATCCTGCTGTCTTGAGTAAA
14	AB13184	9N	32.7	CCAGCTAGCTCAAAATTGAGCTAATCAAGGTCATCTATAAACAAACAGAGGGAGTATCTCCCAGTCAGACACTCAAAACTGTTTAATATTAGAACTTGTTC
13	AB13205	9N	33.5	CAACAAACAACCACTTCGTAAGTTGTCAAGTTTAATAATCGGATGAAAAAACACACACATTTCATCACATTTATATATATTTGCACAGAAATTCTCTAATG
12	AB13225	9N	33.6	AAGTGGAAACCAAGCAAGGAATCGAGAGGCGAACCTGATGGTGCTAATGAGCTGGTTCGATGTAGTGTTGCCGGGGCGAACGTGTTGCTGCTCAACAAGCT
15	AB13187	9N	35.6	AGGAACCTCCAGGGCAGTTTTCATGCCCGGTGCCTTTAAATTGCCGTAGGACGTACGAGTGCTGGCTCGATGTGCCTGCGTTGGTACGGTCGCCTGACAGA
16	AB13165	9N	36.2	CTGTAGCTCCGCACAGCATTCAAGGAGTTCACGGCGATCATGTTTTTTTTTTTTGAGGAAGAAAACATGAAACATTCATTCATTTAAACAGAATGTTCATA
17	AB13148	9N	38	AGTGGCCTTATTAGTGCTATAGTCGACACTTAAAATTATGATGTTGTGGGTTTTTTTGTTTGTATATTTTGTTACGAGTAAATTGCGGCGTGTTTTAAGGG
18	AB13150	9N	38	CTGCAGGGATTACGATAGGGAACGATACTATATTGTAAGAACGGCGGCAGATCCAATCTGAGGCGGAGCAACGCCAATAACAGAAAGGAACACGGAAAAGG
20	AB13134	9N	40.1	ACTTGGTAAATCCGAATGAAACGTCATGGAGAAAGTCCAGTGATGAGTGGGTGGAGTTCAGTGTTCTGGGTGGCGACGCCACTAGTTGGATTCTCTCTGTG
21	AB13135	9N	40.1	CAGTGATGAGTGGGTGGAGTTCAGTGTTCTGGGTGGCGACGCCACTAGTTGGATTCTCTCTGTGTTGGTGATTCCTTATTGGTTTGATTGTGACATAAAAC
19	AB13182	9N	42.3	GGTTATTTGATGAATGAAAATAATGGTTTACCATGAGTTCATATCAAGACTAAAAAATTTGCAGGTAGTGAGATTATGTTGTTCAACTTCGGTCGTGACTT
22	AB13186	9N	46.8	TCTGCAGTAGTAGTGGGAAGGGAGGAGTTTGTGTAGAGTGTTCTTTCCCTCTCTTTTTTTCGATCCGAAGCGGAGTTCTTGTAGTGGTTGCTTGCCACTAA
23	AB13146r	9N	54.7	CTCTAGTATCGTGCTTATTTTATATAGATGTATGTATCTTCAGATGGTCCCTGACTTCTGATTTCCTCTGCAGTTTAAAGTTCAAACTGCCACTGTCTTCT
24	AB13196r	9N	58.6	TTTTACCGGATATGTGCCTCCAGCTCTGGGGAGATTGCAAGGTCTCATTCAGCTGTACTTGAGTGGAAACAAGCTAGAAGCCAACGACAAGGAGGGCTGGG
25	AB13198r	9N	60.1	AATCTGTGTTTCATCACACGAAAATGGTAAGCAAGCAATCCAACAAATCCCCGCGGGTGTAACAAATAAAAGTTGCGGCGGCCGATTCCGGCGATCGCAGG
27	AB13171r	9N	62.9	CGTTTTGTGAAGCAACAAAGGCCTTTCCTACGCAACGGGAATCACTTTTCCTCCATTTCAAACAGCAAAACGAGAAAAGTTCCCTGAGGAATCCATTCCCG
29	AB13200r	9N	64.4	AGGGTGCAGGCACACGCATGATCGCACAGTTGAAGCGGTGTGATTATTGGGCCGCGGGCGTGAATGGTGTGGGAGGCGCCTGCGTGCACCCCGCCTCTTCC
32	AB13212r	9N	66.6	GCTTCGTTGGGGTGATGTTCTCTCGTCAGTTTGCATAAAGTTTACAATTTTACCATGATTTGACGTTTTCTTGTACTGGTGTCTTGTTTGCTCAGCTATGC
30	AB13210r	9N	66.6	TGCTACACGTAAGCTTCGTTGGGGTGATGTTCTCTCGTCAGTTTGCATAAAGTTTACAATTTTACCATGATTTGACGTTTTCTTGTACTGGTGTCTTGTTT
31	AB13211r	9N	66.6	ACGTAAGCTTCGTTGGGGTGATGTTCTCTCGTCAGTTTGCATAAAGTTTACAATTTTACCATGATTTGACGTTTTCTTGTACTGGTGTCTTGTTTGCTCAG
26	AB13209r	9N	68.4	GCTGACGCACTGCAGACCTTGACTTACAATCTGTGCTACACGTAAGCTTCGTTGGGGTGATGTTCTCTCGTCAGTTTGCATAAAGTTTACAATTTTACCAT
28	AB13216r	9N	69.7	TTTAATCCTGAACGAAAGGAAAACGTAAATGTAAATGAAAAATAACTGTGGATGAAACAATACAAAAGGTGGGTCATCGATGTGGCTGGGGCACCAGGCAC
33	AB13241r	9N	71.2	GAGCGGAGCTGCAGCACCCATCTTGCTCGTCGTCCACACCACGCCCATCGTCATCTTAGCACAGGAGCTGACATCAAGCTGGCGGCGCCCTCCACGTCCGT
34	AB13273r	9N	76.5	CCCTCTCCGACAGCCCGCCGGTCTCGCCGGAGATCGATGACGCAAAGGTCCGTTCCTGTCTTGTCACCTTCTTGTTCCTCTTACCTCGAGTACCAGCTGTG
35	AB13274r	9N	76.5	CGACAGCCCGCCGGTCTCGCCGGAGATCGATGACGCAAAGGTCCGTTCCTGTCTTGTCACCTTCTTGTTCCTCTTACCTCGAGTACCAGCTGTGTTGTGCC
36	AB13317r	9N	81.3	GCGGCTCCGGACCTCGCCGCCTGCACCTTCTCGGGCGCCACGGCTGGTGAGGAAAAGGCTGAGATCCTCCCTTAATTCTTTTGATTTCACGCTACTGCTCT
37	AB13378r	9N	85.9	CTGTACCGTGTCTGCGTTACTGTGTATTACTGCTGTACAGGGAAACTTGACTTGAAGATGGCACGTATCATTGTGCACGCATGCAGGCGCGATCTGCGGGC
38	AB13407r	9N	89.4	CTTGTGTGAAGTGGTGGTGCGGCCGTGACACCATGCTCGTATTTGAAAGCGGGAGAAGATGGAGGAGGATGCAGTGGAGCTGAAACAGACGTCACTGCAGC
39	AB13589r	9N	104.9	CTGCCGAAGCTAATGCTGACACTGAAGCTTTAACCGAAGCATAGCCAAGCTGATGCTGACGTTGAAGCTTGCCGAAGCGGGAGCCACGCCGAAGCCTGTCA
40	AB14241r	9N	112.4	CGGAGGCGGCGGTCGGCGAGGTCGGCTTCCTGGCGCGCTTGGGCCTCCTCAATCTGCGCTTTCTTGAGGCCGAGCCTCAGCTTGTCGGCGGCGCTGGTGGT

## Sheet: B6-BV
order	marker	linkage_group	Distance (cM)	sequence
1	BV785	1K	0	ACAATGCCGTCGTCTATCCAGTGTAGTATAGCTGACATGTGGTGCCCACTGCCCAGCCACTATATGTCCATCATAGTCGCAGTCTCTCACCTGTGCCCGTC
2	BV1051r	1K	6.1	GGACGGAGCCTGAACGGCGCTAGGGAAAGCACGAAAGAAAGAGGCCTGAATAAAGCAATGCCGATGCAGGTACTAGGTTCCTGCCACCTTTTTTTTTGGGT
3	BV993	1K	8.1	TACCATCCAATCAGATGTCACGCGGTCGTCGCCCCTGCCGGGTCCGTCACGCGCGATCGCTACTAACTGGATGGCGAGAGCTCTGGTAGTTTTGTAGCCAT
4	BV988	1K	10.8	ACCCCGGCCTTATCTGACAAACTACTATCTGCAGTTCCCAGATTGTTAGGATCACTTGCAACCTGAGGGCTCACGCCTCACAGTGGTCTTTGATACTGCAT
5	BV1071r	1K	17.1	TCGTTTTCACCAGGTCACCTTCGCGAGGGTGATAGTGTGCTACAGCGAGAGTTGACTAGACTAGGCTTCGAATTGCCACCTGTCACCAGTCGGAGATTTTT
6	BV1076r	1K	17.1	TTCTTGCAGATGTCCAAGTATTCTGAAGCATATTGTTGACATAGGAATGAGATTTCTTCTGCCGATCTCCTTCTTTCACCCTCACGGACTCGGTTGCGTTC
7	BV1057r	1K	17.1	TGTAGCCATATCAGTGCGCGCGTCGTTTTCACCAGGTCACCTTCGCGAGGGTGATAGTGTGCTACAGCGAGAGTTGACTAGACTAGGCTTCGAATTGCCAC
8	BV1067	1K	17.6	GGATGAGGAATCTCAGAACAAGAAGAAAGAAAGGCAGGCCCGAGATGAGAAGGTGTCAAATTTGTACGTCCTCGATGGGACTTGGCATGCTCGCACACACA
9	BV1119	1K	19.7	CTGCCATGCTTCTCCAAACAGTGAGTACCCAAAACTTGTGAGTAACGATACTGCTTGCCAAATGCAAGCCTGCAGGCTGCAGTTTTGTTTGGTAGAAACGG
10	BV1120	1K	19.7	TGATAATTTTTTTAATCTTATTTTTCATGTATAGTGCAGTGGACTTTACATCTGTAGCATGCAGGTCATAATTAGTCATTGTATTGACCGGAAGATGTAAA
11	BV1152r	1K	20.8	TTGTCAGGCGGCACAGCCAGCTGGTTAACTTTTTTTACAGGTCAGGACCGAGGACGTTTGAGGTTTGAACTTTGAACTCAACAAGTTCATGTGCAATGTTG
12	BV1135	1K	20.8	ACCATTGGTCATGCTTCAGCTTGAGGAGGGCGTTCCTGGTCCAGGCATGGCCTCTTGGGGTCGAGGATGACCTCGAAAACCAGGCGAGCTCGCTGGTTATG
13	BV1138	1K	20.8	ACGAAATGGAAGCTCACGGTCTGGGCCTCGGACTTGTAGGCCTCGATGGCGACGTCGCGGAACGCGTCGGCGAGCCCGCCGCGGGAGTCGTCGACCCAGAC
14	BV1143r	1K	21.3	GGGCATGCCTGTACCATTCCAAAAAATTTGGTACATTTGCTACTACTCTATCTGTGTACACTAAAGAGAGCACTGCAGTGGCTCTTCTTACTTTTACAGTT
15	BV1165r	1K	21.3	TGTAACATCAAAATAAAGAACATGGGCATGCCTGTACCATTCCAAAAAATTTGGTACATTTGCTACTACTCTATCTGTGTACACTAAAGAGAGCACTGCAG
16	BV1142r	1K	21.3	CGCGTCGTTTTCACCAGGTCACCTTCGCGAGGGTGATAGTGTGCTACAGCGAGAGTTGACTAGACTAGGCTTCGAATTGCCACCTGTCACCAGTCGGAGAT
17	BV1167r	1K	21.3	TCGATGACCAAGACCTGAATCCACATGTACACTTTCAGTTTCAGCAGTCAATTTTTTTAGAACAGGATCTCAGTCTGTGACATGACTCCATGAGGCACCTT
18	BV1232r	1K	21.8	GGGAAACTTACTCTCTCCATCACGGCAAATTAATAAACATAGTTTACTCGGCGCATCCTGATCGAACAATCCAGATTACGCAACGCATAATCATGCACATA
19	BV1198r	1K	23.2	CGCCGGTGGTGGGCTCGAGCCTAATCTTCTGATTTCTCCCTTTCAGTCTCCCATGGCCTGCCATAAAGAAGCAGAGAGCAGGCATGAGGCGCCCGCCCAAA
20	BV1204r	1K	23.2	GAGTTCGCTATCGTGGGGACGCGACACATGCGCGCGGTGGAGCATGGGGAAGGAGTTTAAGGATTGGGCGAAACCGCGAAAGGAACCGAATTTAGCACGGA
21	BV1206r	1K	23.2	ATAATAGCCCCATGAGGGCAACATATATGAGTACATGAGGAGTACACAACGAGGGCTAACGTATACGTAAGGAATCTATACTCCTAACAGTTCAAAGGCCT
22	BV8055r	1K	23.2	TCAAAGAGACAAACATGTTCACTGTGGACAAGTATCAGCAGGTGCACTGAAATTTGTAGGCTTCTTATCCTTTCTTATCTTGTAAATTATGTACATCTCTG
23	BV1208r	1K	23.2	ATTCGAGTTGGTGTGTTCTTCTTCCGCATGCCATGTGGGTTGATCGCTGACGATGAACTGGCCATTTTGGCGACACATCCCCTAAAACAATAAAAATCCGC
24	BV1252r	1K	23.2	ATCAGTAGCTTGCAAACCATCAGATAAATGCTTGTGCAGAAGAGAAGTGGGTTACTTGAAAGTTGTATCTTGGTATGGCCCATGTTTGCATCGTCAGCTTC
25	BV1283r	1K	23.4	CTTTGTGGCAGACACTCAGCTTTTAGTACCAGTCTTGCACATGTGCGGTGCTAATTAAAAGCCAAACTACCCTTTTGTGCCCTAATTCTGCAGATGCATGC
26	BV1205	1K	23.6	CCCTACTGCCGCGCGCCGGTGCCGGTGGTGTACGACGACTACTGGTGCGGCGAGGAGGAGGAAGGCGACACCTACACCGAGGATTACGGCGACGAGGCCCC
27	BV1173	1K	23.6	CTTTCTTATCTTGTAAATTATGTACATCTCTGAGCTTAGATAATGATTGGTTATTTTTTTAATGCACAGATAGGGTTCTTTCCTGAAGCGAAGGCATTTGC
28	BV1214	1K	23.6	GCGTCATAACGTGGTCGAAGCACGGGCCTCGTTCTTCAGCGTGTAGTTTCAGTGGAGGAGATGCCGCTTAGATCACGGGAAATTAAGAATGAATTCGAAAC
29	BV1211	1K	23.6	AAAATAGGATCAACTTGCTTTTCAAAAAAAAAAGATCAACTTAATTCAGTCAAGTCACCATTTTACAATGGAACACAAGGATGATCCACCTGACTCGAGGG
30	BV1269	1K	23.6	TTGCTGATGTTATTACCTGACTTCCGTTATTTCGATTGTTAAAATCTATTACGAAATTATGACCTAGTTATTGTATTTTCGGAGTAATTTTGGGGGAGTTT
31	BV1242	1K	23.6	AAATTGATGGGATCCATACGGATGTTATTCATCAATTCTATACAAATATGAACACACAGTATTATTCGGCATATACATATTTTCACTATTCACTATGTCTT
32	BV1293	1K	24.1	ATGGAACACAAGGATGATCCACCTGACTCGAGGGAGCTCGAACCAAATTTTCATCTCAGATAACTAGCATTCCTCTCGGAAAAATATGGATGAAAGACAAG
33	BV1290	1K	24.1	ATTCTGTGGCTGGACAACCACACTTGTCGTAATCCCATAACTAGTCGGTGTTTTCTTGAATAAGTGAATGATAATGATGATCCGTTGGAAGAAAGAAGTTT
34	BV1297	1K	24.1	TCTGCAGAAGCCACTCCAAAGCTCATTCTCCAGCTCATGGATGTCAGAGGGCTCACCATTGCTCATGTCAAGAGCCACCTTCAGGTCAGCCCGTTTCCTCA
35	BV1311r	1K	24.6	GACAACTTGGCACCGAATTGCCGAGTTCCAAAGTTTCTGTAAACGGTCTCAAAAGTTCTTTGAATATAGACATGTTGTCCTGTGCCGTCCCGGCTCATATG
36	BV1348	1K	25.1	GATGATGAACATCATAGCAGATCGCCATTAACTTGTGAACAGCATCCTGATCGAGAGAAATCCAGACCTGCAGAACGTGCTCCTTCCCAGGCAGAGGCAGA
37	BV1416	1K	25.1	CCTGCGCGCTGCGTTGCTGCCGGTGCACGCGAGTTTGTGTTAAATAGTGTGCTGGCCCGTGGCCGGCCGTGTGGTTGGGCTGGACCTGGACTGGTGCACCC
38	BV1415	1K	25.1	GAGGAGGTTTACTTGGTCCAATGACAGAACTCAGACACGGATTGATCGGGCTTTTTGTACAGCTGAATGGGAACTAATGCTCCAGGACTGCTCACTGCAGG
39	BV1353	1K	25.1	GATGAGTGCTACATTATACCAGTAGCAAACACCTCGTACAATTGTGAACGCCAGTCAGGGTCAGATGACTGAAGATAGGTCTCTTTGTTGTCCAAGAGAAA
40	BV3296	1K	25.1	GGAATAATTTTGAGAAAGGATAAAAAAACCCTGGCCATGTGTGCTCTTGTACAATTGGTTGTAGCAGTAGTTTTACAACCAAGGATGAGTGCTACATTATA
41	BV1357	1K	25.1	TCCTTAGGACACTAAACAGCAATGATCAGTAGCAAAAATGCTTGGCATGTGTCATGCATGCATGTTTCTGTCTTTGTGGCAGACACTCAGCTTTTAGTACC
42	BV1351	1K	25.1	TGTCTCGGTTAACACGTACTTCCTCCATTCCAAAATTTAAATCGATTTGCCTTTTCTGAGTAATTAGTTGGTGTGACTACAACATATATACCTTGCGTTCC
43	BV1434r	1K	25.6	GGTTTACTTGGTCCAATGACAGAACTCAGACACGGATTGATCGGGCTTTTTGTACAGCTGAATGGGAACTAATGCTCCAGGACTGCTCACTGCAGGCCCTG
44	BV1431r	1K	25.6	CAACTTGGCACCGAATTGCCGAGTTCCAAAGTTTCTGTAAACGGTCTCAAAAGTTCTTTGAATATAGACATGTTGTCCTGTGCCGTCCCGGCTCATATGCA
45	BV1358r	1K	25.6	CGGAGACCCCCACCGAAGGCCATGAACTGCTTCGTTCCACCGGTGATTTCCGCCTTGTCCTGCTCAATAAGTTATACATGCCCACAAGAATTGTTCAGACT
46	BV1350r	1K	25.6	GGCGATGGACCTACCTTGACGTGGTTCTGGTAGAGCGAGACGAGGTTGGCGACGAACCGCCGCGCGTCGGCGTCCGACGGCGTGCTGTTCCGCGCGAAGAA
47	BV1360r	1K	25.6	ACATGCGCAAGGGCACCTACAGTAGTTAACACCGCTACTGTACTCCTACCGTCTGCAATCCTGCATCAGTTAATACAGTACATCACTTCCATCTGCAAATA
48	BV1411r	1K	25.6	TTTGCAGAAGGTAAATTTCTCAATTTTGTGGCCGTGGTTGCTAATTCTTCAGTGAATTTGTGGTACATACATTATCTATATGTTGAACAATTTTAAATTAC
49	BV1412r	1K	25.6	AGGGCGAGTGGTTCGTCAACATTCAACTCCACACACGGTGCTACTAGTGCTCAGCATTATCCTGAAGCCTGAAGAGAGATCATAATCCTAATCCTGTTTGG
50	BV1420r	1K	25.6	TCTTCCCCCAAGTAGCTCCCAGCTGGGATTGGATCCCCGACTCTTGGTGGAAAATGGGCTATGTAACATCAAAATAAAGAACATGGGCATGCCTGTACCAT
51	BV1316	1K	26.3	GGGAAGACAGCCGTCAAAAGGTTTAATTTGAGAGTGCTGTTCGATGATTCAGTCAGTGTTCTTACCATCTCGAATATATAGATGGATGGTTGGTGGGGCAT
52	BV1571	1K	32.8	GGAGATATAGGATGAAATAACATATTTGTTCATTTAAAAATTTCATATGTATCGTCCTCTTCAAACTTCGACATGGGTTCGAGATTGATTGATCCCGGTTG
53	BV1709	1K	47	AACGACCGCACCCTGGCGCAGGGGCTCAAGGGCGACCCGACGTACCTGGTGGTGGAGCAGGACAAGACGCTGGCCTCCTACGGCATCAACGCCGTGTGCAC
54	BV1643r	1K	64.3	TAGCATTCTGGATTTTGGAAAATTAAGAAATATTCTTGCTGCAGCCAGTGACACAAAGTAGAAACTAAGTGGCAAACGGGATCTGAATCAAGGTGCGGCCC
1	BV29459	1N	0	GAACCCTATTCGAAATGCTAAGATCATATAGATGCATGTACTGAAGGATCCGTTTAGTTTACTAACTGTTTCATCTGAAGATAACTGAAAGCTTAATAAGC
2	BV1878r	1N	9.5	CGAGGAGGGAGACGCATCCGGGCCCGTGGCGGGCGTGGTGGTGGAGGCGAGGCGAGAGCGAGGGCGAGGGCGGATTTGATTTCGATTGCCCAAGTCGTTAA
3	BV1845	1N	9.5	AGGTGAGGTTCTAGCTAGTCTCTCACCACGTTCCGTTCGCTCGTTTCGTGCTGTCTGCCACACGCCGTTCGTCGCGGCGCGACGCGGCGGCCTCCTAATTC
4	BV1856	1N	9.5	TAAGTTTGAAAGCTTGAAACTTAAAATCTGCCTGCATTACTGTAAGAGAATGTCAAGGTCTGGAAATGGAAATGGTGTGGACAACGGAGCGTGTTCCCTTG
5	BV1858r	1N	9.5	ACACGATATTTTCACGAATGCTAAGCCACCACATCTGCAGCATAAATCTTACTATGATGGGTATTTTTCTCCCAACGTTTATTTGATAATCAACACAAGAT
6	BV1865r	1N	9.5	CGTGCCCCTCCTCGCTACATCTCTCGCTTGATGTCCCGTCTTTCGAGATCGGGGAGATTTAAGGCACTTCTACTGATTTGATGTGGGTTTTCTCGGTTAAT
7	BV1867r	1N	9.5	TACATCTGCTTTCTTTCTCTCCGGTCTCCACCTCAATTTGGAGAGCATTCGAAATACAGAAAATTTGATAACACAAAAGAGATGGTGAGGTCATTTCCAAA
8	BV1866r	1N	9.5	ATTGGCTGCAGTGTTTAGCCATGCGGGTCAAAATGATGTTAATGATGACTGATATTTGTAAAATGTCAATGGAATAAAACATTTCAGTACACTTGCATTAT
9	BV1864r	1N	9.5	TTTTTTGTGGGAAAGTAAGGTATCGCACACACAGAGCAAAAATTACGAAGCAGTAAACGGAGGGAAGGTTAACAGGACTGCTTCCTTCTATTGCTTGACTG
10	BV1872r	1N	9.5	GCTAGCTAACCGAGGACGAGGTGCGAGGGGAGGAAAGGCAAAAAGCGACGTGCGCGCGCGCGCATCCGACGCGACGACACGGTTTGGTGGCGGATGGCGGC
11	BV1913r	1N	10.4	CGGGAGTTTGAGACGTTCAAGTTGACCAAAGCGGTCAAGCCTGTAACACGGGTGACCGTGAGATTTTAGTCGTATTAAAGGAGCATATGTGCAGGTGAGTG
12	BV1905	1N	10.4	GTTTTGTCTGGTATGAAATTCTTCTCGATCTCAAACATACCATATCTATCACCATCCCAGCCCATCATATATAAATTAGGGCCATAAAGGAATAGGGTCAA
13	BV1909	1N	10.4	TTGACCTTGAGCTTGGCCTCGTCGCTGGCGGGGTCGGCCTTGTACGCCGTCCCCTCGATGTAGTCGCGCTTACCCTTGCTCCACGTCTCGTTGAGCACGTC
14	BV1981	1N	20.5	ATTTGTACTGATAACAAAACATGCTAAATCTGCAGCTCACTACTGTGATAAAACCTAACTAAACTGCGCTTATTGTCAGGAAGCATAGACCAAACTAAATT
15	BV2276r	1N	32.8	ACGTTTCAGAAGGGCAAATCAATTCGGTTTCTACTGCAGTTCGTTGCTTGTCTGAACATTAAGTATTCTTAACTGGAGGCTGTACACTAGAATGACCCCAT
16	BV2451r	1N	46.5	AACTGCAAAAAAACCGAACTTTTCCGCAACATGCTAGGAAAGTAGGAAGAGCCCAAATGGCGCAAGCTCGGCCGGCCGGGGGCGAGGATCCGGCGGCAACG
17	BV2561r	1N	49.6	CACCCCAATGATCATGTCCTCGGGCCCACCCCCAATCCTACCGTCATCACCATCGAAGGCTTATCATTTTTGGCGCCAACCCTCCCATGTGCGACCCAAAT
18	BV2637r	1N	49.9	TACAAAAAACAGCAAAATACAAACTACAACTGTGATACGCCATTCGCAACGTTCAGTAAATTTCATGTTAGGTAGAAACATTATTTGGCTTCTGATGATCA
19	BV2638r	1N	49.9	TCTCTGTAACCAGGCTTGCCACACAAAAGCAGAATACGAAGAGTACGGTGCGAGCATCTGCCGAACAAATCCTGTTTTCAAAGGGATGTATTGAATAGAAC
20	BV2852r	1N	55.5	GTTGACCATGCTGTGATGCTCCTTTTCAGTATGTGAGTTACAACTAATTACGTCAAGTCTTCTCTGTAACCAGGCTTGCCACACAAAAGCAGAATACGAAG
21	BV2904	1N	57.9	GGACTAGTAGACAAGAAGGTGGCCTATTTTCTTCAGAAAATAACAGGATCGTCTGCAAAAATGTTAATTCAGTTGAGGAGGGTACCATTAGCATGAAGCCG
22	BV2903r	1N	57.9	TTTTTTTTTCTTTGAAAGACGTGATCCATTCTTTTTGTGACTGTGCCATGGATGTGCTGTGGATGACATGGTGGTTGGCGCTTGAGATTTTCGTATCAAGC
23	BV2891	1N	57.9	CGACACGCCGAGTGCCTGTGCGCGACCGTGCATGCATCCCCATACCGCCATGAACAGGTGACTGCCAGTGACCAGTACTCTTAGCCGCCAGCGCCCACCGG
24	BV2956r	1N	60.3	AAAATCTTGGAGGCAATAGTTACTGCTAGAATGTGAACCCGCGAATCAATTTTGTCTATTGTTATGTAATGTAAATACCTTTTAAAGCTCAACCTAACTTT
25	BV2952r	1N	60.3	TTCCTTTGTTTAATTTTGTTCTCTATTTGCCTAAAGTTTTTTTTCCTAGTGCAATAACCTTAGAAAACCTACTGCCTCTGATGATTTTCTAGAATCGTTGT
26	BV2949r	1N	60.3	CCTTTTTGGTATCCTGCAGATATGATTGAGCTTGATCTTGAGTTATGCATCGCTCCATTAGTCCATTATCGAACACGCAATTCCCTATATTTGATGCTTCT
27	BV2953	1N	60.3	TTTGGTTATCAGTTTGGCATCGAAGACGAGAGGAAGAAGCTCATTTTTTTTCTTTTTTAAATTTATACAATTGGAGCAAAACAATTACTTTCTCGAATCGG
28	BV2930	1N	60.3	GTGATCCATGAAATCAGGTGAAGTTCACTGAACTAGAAGGTGTCAGTTTTTTTTTAAGATGATGGAAAAAAAAACATCCCGGCCTTGACCTCCAAGAGGCT
29	BV2935	1N	60.3	CGCCCGGGATTCGGGATATGGTTTCCAATTCTTTGGTGACGTTGCGTGCGCGTAAGTTAGTGATGCAAGTATTTGCTGAAAAAAAGAGAGAGCTAGTGATG
30	BV2934	1N	60.3	ATTGTCATGCGCTCATGCTAAGTCTGCAGGAAACAGAACAGATGGTTCGTCTCTGAATCCTGCTATAATATTCGGTTTCGACCACGCGCGCGCGGCCAAGA
31	BV2958r	1N	60.3	GGTTTCGACCACGCGCGCGCGGCCAAGATGGGTCTCTTCTAGACGCGCCGACAGGACCGACCTCAAGGCTTCAATCATTTGGTGAGTCAAAGCCATGGATC
32	BV2959r	1N	60.8	ATCATGACCAAACAATTCGTCTAATTTAAGTGTCAAATTCTAACAACTTTGGGTACTACTTGGTGACTAGTTTCCCACCGGTGACTGCTCACAGTATAAGA
33	BV2960r	1N	60.8	GCAGCACTGCAGATTTGGACCCGAGCAACAACTCATGTTTGTCCCACAACAGTACAAACGTACAAGTGTTCTGGTGCTAAAAATAGCCGAGGACTCCAGCA
34	BV2986	1N	60.8	CAGAAGCCATTAATGGATCCCAGACGGCCAGACAGCTGGTATTTGCTAACTGCCCACAGCAAATGTCCCCCGCCCGTCGGGCCATGTGAGATGCCATGAAA
35	BV2987r	1N	60.8	CGATGAGATCTCGGGCGGGCTCAAGAACCAAGCCATACGGTGGGCCAATCTAGGTACTAACAGCGAACAAATCCACAGACATGGCATTCCAAGAACGACCG
36	BV2985r	1N	60.8	GATTTTTTTTTTGTTTGGGAAATCGGGAGAAGTGTTACGCATCAGCTATTCCTCTAAACGAATACATTTTGGCTGATCAGACGGCAGAGCAATCCCAACTC
37	BV2997	1N	61.3	CTGCCTTTCTTGACTTGCAAACTAGAACGTCATGTTTTATATTCTTTAATGTTTTTTTGCTCAACAGATATCACACATCCAACTCCGGATCTTACTGGATA
38	BV2998r	1N	61.3	AGCATTCTTGGTCATGGGAAGCAATGACCCTAGCACACAGGCTCCAAAGGCATCAGAACAAGTACTCGAACAGTGATATCACACCTGTACCTTTTGAAATG
39	BV2994	1N	61.8	AAGTCTCAGCCTCACCAGCTAGCTTGCTTCTCCACAATTTTTCTGGGCACAGCAATGTCCTGACTTGCTTCCTTGCGTATCTGCAGGTGAGTTGTGTTTAC
40	BV3002	1N	61.9	CTGAATTTTCTTTTCATCCAAGTGTGCATAGAAATTGAGTGTTGTAGGGAAAAAAAATCTTATGAGAGTGGAAACAAAAGCTGGTTGTCTGAGGTAAAAAG
41	BV3007r	1N	61.9	CAGCTACGTGCGTCGTGCGCGCCTCTCATCATTTTGGCCCTCTTCCCCGCGACGAGCGCGGCATTGCCCCCGCCTCTAATTTTTATACACCATCTAGGCCA
42	BV3006r	1N	61.9	CGCGACCTACCGACCTCCCAAAAGCAGCAGCCACCGGAACCAAGTGATGATACCCTGCCTGGCTCCAACAAACAATCTCATCCGAAGTGAGTGCTACCATA
43	BV3010	1N	61.9	CTAACTGACCTGTGGCTCCCACGGAAACCGGGCCCACGCGGCAGTCGGAGGGTTGTAGATCGTTGGTGCATCGGTTGGAAACGGGCATTTCCGATTCGCAT
44	BV3004	1N	61.9	GGAAGCAGGGTTTCTTTGGTAGAGCAAGCTTGAGGCAGGAGATTTGAGACCGAAGAGCTTCTATATTGTAGAAAAGACCAAGTCTGGTGTCAAGAAGAAGA
45	BV3005r	1N	61.9	AGCTGAATTTTCTTTTCATCCAAGTGTGCATAGAAATTGAGTGTTGTAGGGAAAAAAAATCTTATGAGAGTGGAAACAAAAGCTGGTTGTCTGAGGTAAAA
46	BV3020	1N	62.1	GTAGGGAGTTTCTAACTACGTAGATGTGGAATATGTGCATTTTCTCGTGTCTGAATGCTTGATGTGCATTTTTCCCATGCATTTGCTTTATGAGATTCAGC
47	BV3016	1N	62.3	TGCTTTCTGTTTGTTTGCTTGAATCCCTTGCCTTGGCATCCTTTACTAAGGAAACATGTTGTACTATGTTGGGCTCTCCAATGCCTGCAGGTTCCATGGTT
48	BV3021r	1N	62.3	TCACTGATGGCCTCCCTAATAAGCTAACCGACCACCCCAATGATCATGTCCTCGGGCCCACCCCCAATCCTACCGTCATCACCATCGAAGGCTTATCATTT
49	BV3082r	1N	63.2	GGGAGTCGGAGGCGGACGCCGTGGCGGATCCGGAGAAGAAGTAGCCATAGTGGCGGAGAGCTTGGATTAAGGGGCGAAATTAAATTTACCAAGGTCGATCC
50	BV3079r	1N	63.2	GCGCCGACAGGACCGACCTCAAGGCTTCAATCATTTGGTGAGTCAAAGCCATGGATCAGATACTTCTTCATGCACAGGATCGAAGAAAATCTCGTGACCTG
51	BV3089	1N	63.2	TCCCCAGCTGGGTGCTGTTGGAGCCCTTCATCCTGCGGAGGGACAAGGCGGCCTCCTTCCCCAACGAAACCAAGGCGCCCATCAGTTTCTCCGGCACCACC
52	BV3084r	1N	63.2	AATCTCTGCCGGGTCCTCTGGACTTGGCTGACAAGAACACACGAAAGAGCCACAGCACAGAGATGGAGGATGTTTACCATGTCAAACAAGGTGCTATAGAA
53	BV3034r	1N	63.2	ACTACCATTACCATACTGTATGTGTTGTTTACTGCTGTAAAGTTTCTTCAGGATCGGATGAGTTTTTTTTCTTTTTTGACAAAAGAGCAGAGCACCAGGAA
54	BV3031	1N	63.2	TGCAGGCTATCATCGTCGCCAATCATGTCCGCGGCCGCCAGCGAAGCGACACGCCGAGTGCCTGTGCGCGACCGTGCATGCATCCCCATACCGCCATGAAC
55	BV3112r	1N	65.3	ATTGACAAATATACTAGTGGAGATGCTCCTACGGCACAAACGTGTTTTTTTTAAAAAAAATCTAGTAAATAGGAATCTAGATTCATAGATCAAAAGACTTG
56	BV1975r	1N	66.2	TCCTACGGCACAAACGTGTTTTTTTTAAAAAAAATCTAGTAAATAGGAATCTAGATTCATAGATCAAAAGACTTGATCTCATATGCAATAGGGCCATGGAG
57	BV3401r	1N	68	GCAATTCAATCTACTTGATGTTTATCCTAGTCTTGCATTTTAAGCTACAGTGAACTCTTAAAAAAAGTAAAATCTTGGAGGCAATAGTTACTGCTAGAATG
58	BV3450	1N	69.4	AAAACTCTTAACTTTTTATTTAAATAATTTAAAGATAGGATTCTAAAAAATTAAACTCTAATTTTATATAACTTTCAGCTAAATAAAACCAAATAAGATTA
59	BV3527r	1N	71.3	GTGTGCCAGAGATAATTGGATCCTATTAATGAACTGTTCTAAGGAGGTTGTGTACTGCTGAAAACCTGAAAACTCAACTATTGTAAAACCATAAGCATGTT
60	BV3519r	1N	71.3	TTCTTTGGAGTTTCATCCACCATCGTCCTCTGCTCCTCCTCCTCCTCCTCTTCTTCTTCTTCGTTATGTACCTGCAGTGTTTAGATTTGGGTGCTTTATCT
61	BV3553r	1N	72.3	GATTCTGTATTCTGCATCTGCAGCGTGATAAAAGGAAGGGAAGAGGCCAAGGAAGGCAGATGGGCTGGGGGCATCATTCTGTCAGAGACGAGAGAAACAAA
62	BV3539r	1N	72.7	ACATTCTACCATGCGTGCGCGAAAAAGAAGAAAACACAACAAGTTGGTACGAAATCAAATCAAACCAAACCAAATGCATACCTCCAACAGCCAAAATTTGC
63	BV3535	1N	88.8	AGGGACGGGAAGACCTTGATCGCAGATGGGAGCGAGATCGCAAAGGGGAGCGAGGAAAAAACAGGTCCGCGGATCGCCCGTGCACGCTGCAGAAGCGTCGC
1	BV3897r	2K	0	CCAGAAAACTATTTTAATTTGTTTCGTCTAAATAAACACTTTTTTATCTACTAGTTTCTTCTACACTTGTAGCGTTTTCCTTGGGCGGTGCAAAGCCTGAC
2	BV3891r	2K	0	AGATAATTCGTGTACATGTTCTCTTCTTTTGCATGAATCACCTCACATGCCACACACTTAACAGTCGGTGGATTGACGTTGCTGATGCGTTCATTGGATGC
3	BV3877r	2K	0	CAACAATGCTGCCGGTGAGTGTTGAGCTCTCCCATTTTATCAGTTATTTTCTTCTGCACTTATGGGGAATTTTGCACTGGTAAGGTAACGAAAAGTTTGAA
4	BV3894r	2K	0	CGGCGACGGACCACGCGGGAGGTCATTTTCTCCTCTCTATTTCTTCCTTCTTTCATTCCTCTTTCTTGCCCCAACATTCATGCGCATCGCCAGTACTATTT
5	BV5141r	2K	1.1	ACATAAGGATTTACCACTCGATACATGCATGATACAGGGGAGAAACGTGCCCAGCTCCTAACGAACGAACGATCCATCCATCAGGCCCGCTTGACGGGGTC
6	BV3938r	2K	3.3	CTGGGCTCCGTGAGGATGGCCGCGCCGACGAGAAGCTTGATGGTGGTCAGCGCTGGCGGGCACGTCTCGCTGTAGTAGTCGGCGGTGAGCTCCGCCGCCCC
7	BV3940r	2K	3.3	AGGGAAGACGGAGGAGAAGAAACCCGAAGAAAAGAAGAAGCCTGAGGAGAAGAAACCTGGCGAGGAAAAGAAGAAGGGTGATGACGAGAAGGCGAAATCGC
8	BV3935r	2K	3.3	GTGCATGCTGAACTGATACCGCACAAGATCATGAGTTCATAGTACTTCCAATTTTTTTGTAGATTAAGGCATGTTATTATTGTTTTTTTTTTGGGCTAAGT
9	BV3937r	2K	3.3	AAGAAACCCGAAGAAAAGAAGAAGCCTGAGGAGAAGAAACCTGGCGAGGAAAAGAAGAAGGGTGATGACGAGAAGGCGAAATCGCCATCGTCGTCGACGAC
10	BV3916r	2K	3.3	ACGCCCGACACGGTCATGGGGAAAATCGTGGTTTGCATGGACGGAGCAACCGACGCGCACGGCATTCTCCTGCAGAATGCTGGTGGAGCAGGGATAGTTGG
11	BV3958r	2K	4.2	AGACCGGGACGAGGACTAAAGCTGGGATCAGACACATGCGCTACCAATAAATAAAAAGGAGGAAACCATGGCATTCGGAGCCTGAATTGTGATAAGGATAA
12	BV3961r	2K	4.2	AACCCTGCAACTTTTTCCCTCAGCGCGTCTGAAATTTTACCGCTTCATTCAGAGGAGCCGAGCAGGCGAGCACGTCGCAACCTTCCATTTAAGCGCAGTTC
13	BV3959	2K	4.2	GGATCTGCTAGGCAGATCATTAGAGTTCGTGGGCAAAAATGTTTTTTAACAATAAATCATCAGGTTTTATAGAAAGCATATAATGTTTGGTACGGTTAAAA
14	BV3966r	2K	4.7	GTTTGCATATGGCTGGAATCATCTACTGTTTGGAATCAGTACCCAGCAGGTGGGAAAAAAATGCAGACAAAGTCACTACAGAACCATCAGATATATTGTGG
15	BV3967r	2K	4.7	GCATATGGCTGGAATCATCTACTGTTTGGAATCAGTACCCAGCAGGTGGGAAAAAAATGCAGACAAAGTCACTACAGAACCATCAGATATATTGTGGCTGA
16	BV3982r	2K	5.3	GTCGCCAGATAACAGTGCTCGCTTAATATTTTTATAAACTAGGGTTAGTAGTAGTGTAATGATTGGTTGGGCACAGCCGGGCGTACAAGTTAAACTCGCGG
17	BV4409r	2K	18.4	GTGACTGCAGGTTTTCACTTAAAAAGCACAACGCGGCACTCTCGGTCCCAGCTTACCACCCAAGGGACAAGGGCCCATGCCGATCGAGACTAAGGCTATTC
18	BV4408r	2K	18.4	TTATTATTTTTGCGCGACTGCTACGATCTAGAATAATGCAGAACGCCTTAGTTGATTGTAATTTAAGCAAACCGTCTGGCAGGAATCCCCAAAAACTCTCA
19	BV4428	2K	19.8	ACAAAACCGTCGCCGTGTGCCTTAGCCCTTCGGCCTAGATTGCTCTACCTGGCAGAAGGATACGATGAAACAGTGCCGGAATTGTAAGAGTAACCTGAACT
20	BV4481r	2K	23.2	TCTCCAAATCCACGGTAATCCCTACTCGGACCCGAACCCTCCCGCGCTGTTCCCTCAACAATCTTAGCACGATTTGCCTCTTCTTTCAGACATATCTGCAG
21	BV4480r	2K	23.2	TCCTAGACAATCTCGGCACAACCTTGCCCTGAAGTGTTGAACGAAATTCCCCAGCGACAGAAAATTGACACAAACCTGCATTCCTCTAATCCTCTTCTAGC
22	BV4479r	2K	23.2	GCCATGGCTGACAGGATCAGGCCCCGCGGGTCGGGGCCGCAGATCACGCGGCCATCCAAGAAAAACACCTGAAATTTCAGATGCATGTCAAATTAAATGAG
23	BV4483r	2K	23.7	ACTGTTTGTCTTAAAATATTTCTTCGATGTCATATTTATTTTTGGGGAAAAGTTGATGGTGTCAAATTTGAAGATGAATGGAGTGTACGTCAGTCGCCAGG
24	BV4485	2K	23.7	TTGTGACAGACACAAGATGCAGGGAGGTGAAGTTGCGGGTGTCATGCGAAGCGACTGATCCGATCCGCATCGCTGCAGACGAAGAACGATGGTTCACAAGA
25	BV6436r	2K	24.2	TAGTCTTGCTCTTAGGACAAACTAAAATATCTTATGTTTTAGGATGGAGGGAGTATGCCATCTGAAATTGTTGGGTGAACTACATTAATTTTTCTCCAATG
26	BV4633r	2K	25.1	CCACAGCAGTTCGGGAAAACCTAAATATCGTTGCGACGCAGAGACGCCTCGAAACCAGAACCGTCCTTTTACCCAGACTGAATAATCCACGGAACCACGGC
27	BV4632r	2K	25.1	GGTGAACTCGTCGGCGAGATCCTCAGATACAACGGCGTCAGGGTCACCTACTGAAGAAGCGATACACACATGAATGGAGAATGGTCTGCAAATTGAAGATG
28	BV4624r	2K	25.1	CGGCGGGTCGTCGGACGTGTCGATGAAGAAAGTGGCGCGTGAGATTTGTGACAGACACAAGATGCAGGGAGGTGAAGTTGCGGGTGTCATGCGAAGCGACT
29	BV4623	2K	25.1	GTTTTAAATGTTTGACGCCAGTTTTACTAACTGTTTGTCTTAAAATATTTCTTCGATGTCATATTTATTTTTGGGGAAAAGTTGATGGTGTCAAATTTGAA
30	BV4631r	2K	25.1	GGGGAAAAGTTGATGGTGTCAAATTTGAAGATGAATGGAGTGTACGTCAGTCGCCAGGTACTGGATAGTGGATACTGCTAGCCTAGGAGTGTCTGTTTTTC
31	BV4538r	2K	25.6	TCGGAGGTGGGGGAAGGGTGCGTGGTGAGACTGCGAGACGACTGGGAAGCGTTTGGATGAGGTGGGAGGGAGATGAGAAGATGAAGATCTCAACAAAGAAG
32	BV4691	2K	25.6	CTGCAACCGCTCTGGATGATTACTGTGCATGCAGTTCAAAGACGGGAGGACTATTCAGTTTGTAACCTCTAAAGGGTGTGCGTTGTTGAACGCTATGACAT
33	BV4696	2K	25.6	GGCACCGAGAAGGCGGCGGCGTCCGACAAGGGCGGCAAGAGCAAGGACGAGCGCGTGGTGAAGGTGCACAGCATCGAGGAGTTCGACGGCGCGCTGCAGGC
34	BV4677	2K	25.6	CATCCACTCCATACATCTCAAACCATAAAAAATCCGTAATCACGCTATCGGCAATTACAGACGCAACCATCCACTCCATACATCGCAAACCACTCGGCAAC
35	BV4598r	2K	25.6	GAAGACGTACAGGGCAACCGTGACCTGGGACACCGCGGTCACGATGTGCCGCCTCCACAGCTCGTTGTCCTCGATGCTGAACGCCGTGAATGTGTGCTGGC
36	BV4698	2K	25.6	TTTGCATTGGATACCATTTCCATATATACTTGTATGTTAATCATCAAAGTATTTTTTCATAGTAATAGTATAATTTTGAGTGCTCACAGCTGCAGTATATT
37	BV4680r	2K	25.6	CTCTCCAGCACCTTCGACCAGCCCAGCTCCGAATCTGAGCACCACCAGGTTCCGATTCAAGAAGCAGGTTTCATTTTCCGGTGCTACAGTAGCTCTGCCGC
38	BV4678	2K	25.6	GGATGATTACTGTGCATGCAGTTCAAAGACGGGAGGACTATTCAGTTTGTAACCTCTAAAGGGTGTGCGTTGTTGAACGCTATGACATCTGCAAGGGAGCG
39	BV4686	2K	25.6	TAGTGATCCAAATTTTAACATCCGATAGCAATTGAACTCGCGACCTGCAAACAGTGTCGTTTTCTGCCAGGATCACGGCCCGATCTCCCCGGATAACCTTG
40	BV4684	2K	25.6	CTGCAGTCACCAAAAGAGGAACCCCCTATATCCAAATCCTCCTGTTAGATATAGTGCTATTTTTGCAGTTGGTGGAAAGCCAAGAACCAAACAGATCAGGA
41	BV4682	2K	25.6	CAGAGGAGATGAAAGAACCGGATTTTCCTCCAAAAACGATGTCACTACATGCTAATGGCTGGTTGAATGACATGAAGATATCCTCGCCTACTGCTCGTGGG
42	BV4688r	2K	25.6	CCCAAATCTCCGCACGGCCAGGACGGCTCACCGCCCTGCGCCGACCAACCGCATCAGAGCACGGCGGCGGTGGGGGTCCCCCGCAGGGCCGGATCAAAACC
43	BV4687r	2K	25.6	TCCGACTGAGAATAACACAGGGCACTATGTGCTGCAGTGATGATATTGCACGCCTCTCTTCGAAAGTTGACCCCCTCAAATCTACCAGATCCTGTTAATTA
44	BV4681r	2K	25.6	ACCACCACCAGTAAAGCGAGAGTTTTCTTTTGAGAATACAGCAAAGGAATCTGATGGTAGGGACAAATTACAACTCGTGGTGAATTAGTTCCACCAGTTTC
45	BV4649	2K	26.2	TTATACATATATGCTTAACTGTCTTTAACGATACCCTGTCGCGGCCTTGTCGGATTTCACTTGGATGAGGTTATAGTTCGTATGGAACACCATAACCTACA
46	BV4651	2K	26.2	TATGCCATCTGAAATTGTTGGGTGAACTACATTAATTTTTCTCCAATGCTAAAATGCATTCGATGTCAGCACTAATCACCTGCAGGTAAGTTAAGGGATCT
47	BV4142	2K	26.2	CATGACTCCGGACATATGTGTGGCGGTGCTGTGCACAGCAGTACAATATAATAAAATGCCAATAGCTGTAAACTGTATCGCCAGATTTTAAGCATGTAACG
48	BV4644r	2K	26.8	CGTTCCTCAGGCACCAAATGTCACCAAAGCGAACACGTGACGCGCGGTTACTGCATTGCCATGAGAGATCCTCCACATCTGGTGCCATGTAGTACAGGACA
49	BV4672	2K	26.8	GTTCAATGTACATGAACTGCAAGAGCAGAGGCCAAAACCAAATAGCGATCATCATTCAGATGATCAGCCGTCGTCTTTCTTCTTCCTCCAGACAGCCTGCC
50	BV4671	2K	26.8	TCTTCATAGTCACGGTCATCAGGGACCAAATATCACCAAAGTGAACATGTGACGCGCCGCTAGCGCATTGCCACGAGAGATGCTCCACCTCTGATGCCATG
51	BV4667	2K	26.8	CTAGCATATCCTCCTTGACTGCAACACTGCCGTTTTCAGCTACGTTTTTTTCTTCTTTTTTTAATGAAATGAAACCGCTTTCAGCTACGATCCCTGCAGGT
52	BV4669r	2K	26.8	CACGGACGGCTCGATCGGGACGGACACGACGGTTTGCGGTCACCGCTCAGGGTCAGGGAGGCCACAGGTAAAGGACGGCCGGCAACACAGGCAGTCGTGTC
53	BV4657r	2K	27.3	AGAACCTCTCATCATCCAGCTCTGGAATAGACTGAACTGATGTATCTGATGGCACAACCGCTAGCTGAACGAGCCTAGCCTGGCCCTTACACTTCACGTTG
54	BV4665	2K	27.3	GGCGTGAATTTTTCTACATTCCTTGCATTATAGCACTGATTCCTTGTGTAGGACATATTAGGATTCTAGCATATCCTCCTTGACTGCAACACTGCCGTTTT
55	BV6104	2K	28.2	TGTATCTGATGGCACAACCGCTAGCTGAACGAGCCTAGCCTGGCCCTTACACTTCACGTTGGCCCCAACAAACATGGGGATGGGGTCCTCGTGCCGGTTCC
56	BV4549r	2K	28.2	TGAACTGATGTATCTGATGGCACAACCGCTAGCTGAACGAGCCTAGCCTGGCCCTTACACTTCACGTTGGCCCCAACAAACATGGGGATGGGGTCCTCGTG
57	BV6101r	2K	28.2	ACTGCCCGAGAAGAACAAGAACCTCATGCATGATACATGCGGAGGACGTCGCGCGCGAAGGATGGCGTAAGAAAAGAGTAAGATCAGCGCCTCGGCGGGAT
58	BV4548	2K	28.2	TTTCCAAACTGAGTAAGAAACATAATCTTCCAGTGACTAAACAATACAGGAAAAAAAAAGCCAGTCCTACTACTGCTTGATGTGTAATACCAAGCATGAAA
59	BV4513r	2K	30.1	CAAATCTTGACCACAGCACTACAACAAGCATCTCCTATCACTCAACCAGGCCATGGCATCAATTTGCCACAATCAACAGTGCCATTCACACTTCAAAAAAA
60	BV4515	2K	30.6	TGACCACAGCACTACAACAAGCATCTCCTATCACTCAACCAGGCCATGGCATCAATTTGCCACAATCAACAGTGCCATTCACACTTCAAAAAAAAAAAACG
61	BV4525	2K	31.6	CCAAGAGGCCTCCGAGCGCCTTCTTCGTCTTCATGTGAGTGCTAGGTTGATGGGGCTCTTGCGATTTTTTTTCTCGCGTTGTTTTGGTTTCATTCTGATCG
62	BV4526	2K	31.6	ACAGTGCCATTCACACTTCAAAAAAAAAAAACGGTGCCATTCAGCATCAGGTGTTAGAAGATTCAGACAACCACCAACAAGATTGCAGATAGATTAGCTAA
63	BV4524	2K	31.6	ACGTTTCCAAACTGAGTAAGAAACATAATCTTCCAGTGACTAAACAATACAGGAAAAAAAAAGCCAGTCCTACTACTGCTTGATGTGTAATACCAAGCATG
64	BV4395r	2K	32.1	GAATGCTCGCCGCTCGGGGCGCTAGCTCTGTGCTAGTGTCCTTGGCGATCAATAATGCACGCTCGGGGCGCCTTGTTTCTGCAGGTGCACATGGGCGTGTT
65	BV4396	2K	32.1	CTTCAAAAAAAAAAAACGGTGCCATTCAGCATCAGGTGTTAGAAGATTCAGACAACCACCAACAAGATTGCAGATAGATTAGCTAAGCAGCCAAGTGCAAT
66	BV4573r	2K	32.1	TCTGAGGCAGTTCAGGTACGGGTGCGCGGGGTACTCCATGTACGTGGACAGCAGGGACAGCCAAGGTGCCGAGAGCGAGGGCAAGACGTTGTTGCCGTATT
67	BV4574	2K	32.1	CCCTAACCCGACGCTCTGCGAATCTGCAGTCTGTTCGGCCGATACTCGCTACCCAGCCCACACTTTTTCCTCCTGTCGGATGCGAATTTGTTTGATTCAAA
68	BV4710r	2K	33	CTCTGCCGGCACTGCCCACACTGACGTATGCTGCTAACCTGCAGCACGTACCTAAGCAGTTTCCTGGAGTTGGTCAATAATGGATTCTGCCACTAAAAATA
69	BV4734	2K	33	TCATCAAATTTAAAACGTTCTTTTGTTTTGTTTCACACACAGTACTAAAAATTTGGAACTTGAATTCCTTAAAAAATCCATATGCTTTATGCTTCCGCAAA
70	BV4738	2K	33	AGGGAAGATATAAAAACAAGCCATCATATAAAAAGATGATATTTTATTGGGGGAAATTATTAGAAAAGGAGAAACTTTTTTCTCGTTGAGATTGGAAAAGA
71	BV4732r	2K	33	CATATAAAAAGATGATATTTTATTGGGGGAAATTATTAGAAAAGGAGAAACTTTTTTCTCGTTGAGATTGGAAAAGAGAAAAAAAATTGAGATGCTGGTGA
72	BV4742r	2K	33.5	TATGATAAAATAAAAAACCTACGTTTTAAAATGAGAGAAGTATCTTTTGCCCAACAAAAATCTTGTATATGTAGATGCACCACATCACTTCAGTCAGGGCC
73	BV4757r	2K	33.5	ACGCGGCCGAAGTTGTAGAGGTTGTGCGCGCCGCCCGCCGCCGGCCTGTTCTCCGAGAAGGCGTAGTTGTAGTCGTTGCCGCCGATCTCGCCGACCAGGAC
74	BV4768	2K	33.5	GGTACGATGCCGTGTGTACCTGCAGCTTGCTTCCTGTCATTCGCTAGATCTTATTATCTATTGTCTGCTGTGTGGTGCCGTCTCTGAAATGAAGTCTGAAT
75	BV4766	2K	33.5	TTATCGTTCTCTCTTCCTTTTTTTTTCCCTGTTTGTCTTAGACAACCCGAAATGGGATTTGACTTTTGAGGGTACCTACACACAAACGTACGCTACTGTCA
76	BV4767	2K	33.5	GCAACAGCAGTCACAACTCACAATGATCCCCAGTGGAAGCACAGTAAGAGGTTCACTGTTGCTGTTTTTTTATTGAAGAAAGTTTCACTGCTGTTTAAGAA
77	BV4769	2K	33.5	CGACCAGGACCAGCGACTGGGCCAGCCTCTCGCGGATCTCCTGCGGGGACCGCGTGGTGGCGCTCATGAAGTCCTTGAACCGCTGCAGCTGGACGGCCAGG
78	BV4758r	2K	33.5	GGGTACGATGCCGTGTGTACCTGCAGCTTGCTTCCTGTCATTCGCTAGATCTTATTATCTATTGTCTGCTGTGTGGTGCCGTCTCTGAAATGAAGTCTGAA
79	BV4763r	2K	33.5	CGCCAAAAGCCTCAGGCCCAGTGAGTGGGGTGGAACTGTGGAAGTAACGCGCTCAGCTAACCTCGTAGTTCAGGCGAAGAAGTACATATCCGAGTTCAGGC
80	BV4739	2K	33.5	ATTATCTTCGTTCGCGTGCTCTCTTGCTTTGCTTCCTCGGCGGCTGACGCTTGCTCTCTGGAATGGATGCGTGCGTGCAGGATGAGACGGGGGTGTACAAG
81	BV4777r	2K	34.9	GAAACTAGAGGATTTGGAGATGGTGAGGGAATGAGCGGAGTGCAAGAAGAGCTGGTAGAAAATAGAAGATTAGGCGGCAAAAAGTGGGGTGCCAAAGCTGG
82	BV4820r	2K	36.7	AGCACTGCGGTACTGCCCAGTACGATTCCGGTACGAAACATAGAAGAGATTCCCCTATTTTCCTAGATAATAAATGAAAGATCCTTTCTATGAATTTAACC
83	BV4819r	2K	36.7	GTGAGCGTGAAATGGCTGCAGACAACAAGCTTCTTGGTGAATTTGATCTTGTTGGCATTCCACCCGCCCCAAGAGGCATGCCTCAGATTGAAGTCACATTT
84	BV4787r	2K	38	CGACGGCCGCCACCGATGCGGACAACCCGACGCGGGCGACAAAACAAGAGAGCGCGGGGTATTCTGGCGGGTGTCGCCACGTACCGACACGTACGGTTCCA
85	BV4813	2K	38	GCCCGGCTGCAGCGGCGGCTACGGCATCTGCGGAACCTGCCTCGACTAGCCAGCCTCTCTCCTTCGCGCCGAGCGAGCGTGTACATGTCGCCACCGATCGA
86	BV4823r	2K	38	CCCCCTCCTCCCCCACTCACCAAACCTTGCTAACAAGAAGCCAAGAAACCTTGCTCCCATCTCCCTCTCATCCTCCAGCTCCAAGTGAGCAAGGGGCCAAC
87	BV4824r	2K	38	CTGACTTAATTCAACATGGAATTACATAACCAACTTGCATTGTAAAAAAAATTATTGAATGACAGGTGGCTGGTGCCCCCCCCATATTGGTATCATGGTGA
88	BV4810r	2K	38.2	TTCAGCCGCGAGCGTGATCCTCCTTGTTTCTGCAAAAGGACAACCAACGTGACACAGTCGGTGGCTAGTACCACTCGAGAGGGGCACCAGTCACGTGCCCA
89	BV4830	2K	38.4	CCCATGTCACGACTCACGACGACTAGGACAAAAGGATCTTTTTTCATCTCCAGTCTCGTAAGAGAAGATGAGCTCATCATTCCCTCGGGGCACCTACCGAG
90	BV4841r	2K	39.3	GAGACGCAGCACTGCGGTACTGCCCAGTACGATTCCGGTACGAAACATAGAAGAGATTCCCCTATTTTCCTAGATAATAAATGAAAGATCCTTTCTATGAA
91	BV4803	2K	39.3	CAGTCATCACAACTTCTTCTCGCGAGAGAGAAACGTCATCACGGCTCGCGAGGATGAAAGAAATATCGGTGCTTTTTGTTCGCCCACGCGACGGTGTGTTT
92	BV4801	2K	39.3	GGTCATCAGACGGACCATGGCCACGGAACTGTTCACATCATTCCACTACATAAGTCTTTTGTATATGGTTTGTGTGGATATCATTCCGGTTAAAGAGAAAT
93	BV4842r	2K	39.3	CAGAAGAGCACCTGCTCCTCCTGCGGCTACCCCGCGGCCCGCATCCGCAAGTGTAAGGTCCCTGGGTGCTTCCTGCTTTTCTGGTTCAGTTTTCTTATGTT
94	BV4804	2K	39.8	TTGCGAAGAAAAGAGAGATGGTATTACTCAGGAGCGTTTTGTACAATCCTAAACAATATATTGCTCGACACAAGCTGGAGCCGCGAACCGCCAGACGGCCG
95	BV4869r	2K	40.7	TAACAACATTGCGAGAACACTGGGGCATTGCATCCGATCCACCAATCTGTGCTCAGCAAGCTAACTCCGATGGTCCTGATTGTTCAGCGGGAGGAGCGAGT
96	BV4868r	2K	40.7	CGTGAAAAGGCCCACGAGGCCGAGGTTCTTGACAGCCTGACGAATCGAGATGAACAACACAAAAAGTGATCATCACATCACATGTAGCCCGCAGAAGAGCA
97	BV4865r	2K	40.7	AGTGTTACAAAAAAAACACTTTCTTAGGAAACAACTTACACTAAACAGTTCAACGTCAAATACTCCATAACTCCAACATTTGGGTGCAGAAACAGATGAAA
98	BV4860	2K	40.7	CAACGTACTATATTCAGCCCATCATGTGGAAGTCCCTTCACCTTATACATCGAGCATTTCTTACACCCCCTCTAGTGGCCTCCCTCTCCATGCTTCTCCAG
99	BV4866r	2K	40.7	TACACTAAACAGTTCAACGTCAAATACTCCATAACTCCAACATTTGGGTGCAGAAACAGATGAAAATGAAATCAGACGAGGCTGAACATGAAACGAGACAG
100	BV4874r	2K	40.7	TGAACATGAAACGAGACAGAGGCACACCCCAATTGGGAAATCAGATCATAGAGCACAAAAGGTGTATCTTGTTACCCAAAACAAAAGAAGCTCAAAACAGT
101	BV30560r	2K	41.2	CGTGGCCATGACGAGGCTCGGCGGCTCCGAGTGCGGATCTGCGGTGCAGACGAAGATGTCTACGGAGGGTAGCCGGTCTCCGTACCTGCTCCAGATTGCAC
102	BV6754	2K	41.2	TTTTGAACCGTTCAGGTTCAGCGGAAAGCTAAATTTTTTGAACAGATCAGTGGAAGCTAAAATGACCGTGATATTCAAGACACATGTTTGCAGTCAAACGA
103	BV6742	2K	41.7	GCTTTTGGCTCATTAGATTAGCCCTGTTAGATTAGGCTCAGCTCGTTCATGGGCATAATGTACTCATGATTAAGCTGTGATGATTGATGACCTCTGCAGGT
104	BV4894r	2K	42.2	AGCTTCTCCCAAGATCTGTGGAGAGAATGCCGTGGCTTGAGCCGTCCTTGTTGGGTGATCAGATCCCTGCGATGTGATGCGACGCCCAATGGGCGGCGGCT
105	BV4982	2K	42.2	GCCCAGTTACTGATGAACAGAATATGGAGGAAGAAACTGGGGTGGCATCTGAGTGTGGAGCTAGGCCTCATAAAGGGAACAACCGTTTGGATTCTCTTGAG
106	BV6796r	2K	42.2	TGGGGCGTATGTGTCCTTAGGGAGTCGACCTTGTATGGAACCATTGTTCTAGTTGTGTTGAGGATTTGGTGCCAGTGATATCACTTAGCCAATTAGTTAAT
107	BV4990r	2K	42.2	CCCCTGCTTCTCACACAATACGTGCCTAGCTGCAGATGCGGGACAACACACACAACAAGTCAACTATCCTAACAGAAATCTTTGAAAAACTAAACATGAAT
108	BV4928r	2K	42.2	TGAAGAGACTAAGAGAAATACTCTATTTCAACATCATTTTAAGGACCCTGATTTTTTTATCAACTTATTGAAGTTTGCTTTGCCAACATCATATAATCATT
109	BV20494r	2K	42.2	CATCTTGTGCCGGGCACACGCAAAGGTGAAGACGGTATGCTTTTGGCTCATTAGATTAGCCCTGTTAGATTAGGCTCAGCTCGTTCATGGGCATAATGTAC
110	BV20493	2K	42.2	GCTACCTGCAGCACGAAGAATGTGGCACATTGTAGTTTTAGTGTGTAATGGTACTGAATTTACAAGAAACTATTAAGACAAAATAGTTTGCCACATTGTAC
111	BV4965	2K	42.2	GCTTGATATATTTTTAAGAGCAAAATTCGCTCCCCACTGGGCTCAAATGTCACCTGGACGGGTCATACCCAGTGATGCAAATTTCGAGCAAATACCGGTTC
112	BV4964	2K	42.2	TGAGGCCATAACTTTAGACTAGTCCATCCATTTCTCTTTGCAATTCAGACATTTTTTGGATAGGCAAGATAAAGAACTCATCAAATGGTTAGTATATGTAT
113	BV4937r	2K	42.2	GAATGTACGACTCACCTATTCGCTCCTTGTTTGCAGTAGAGATTGGAGAGTGGTCGTCATTGTTTAAATCCATGAAGATTAATCAGTTCTTCCCAGCACAA
114	BV5387r	2K	42.2	TTGCTACTTTGGGGCGTATGTGTCCTTAGGGAGTCGACCTTGTATGGAACCATTGTTCTAGTTGTGTTGAGGATTTGGTGCCAGTGATATCACTTAGCCAA
115	BV4971	2K	42.2	TTTCCAGAAGAACAAGCAAAAACGCATTAGAAAGTGGTTTAGAAAAAAAAGGGTCAAAAAGATGGTTGTGCAGACCCTGCTTCCAAATTCCAGAGAGAGAT
116	BV7983r	2K	42.2	AGGGTAGATCTGCAGAACCTGCCTCTCGTTGCTCATGACGCCGTAGATTACGGCCATGGAAGGGGATGGCTGAGGCAAGCTTAAGGTTGTGGCGCACGATA
117	BV4888r	2K	42.2	GCTGCAGGGCACTTGTGACGTTGTGCCGCAGGCAATTTCAGATTTCTGCTGAGCTTATTTCTTGTATTGTTCAGTGAAATGTCCTGTTCAACTGAAATAAG
118	BV4887	2K	42.2	CTTCGTGCCTAGAAACTATTGTAACAAAGTGGCCCATGCTCTTGCTACTTTGGGGCGTATGTGTCCTTAGGGAGTCGACCTTGTATGGAACCATTGTTCTA
119	BV4883	2K	42.2	CCTTCGTGCCTAGAAACTATTGTAACAAAGTGGCCCATGCTCTTGCTACTTTGGGGCGTATGTGTCCTTAGGGAGTCGACCTTGTATGGAACCATTGTTCT
120	BV4999r	2K	42.7	AGTCAACGCGTCCGTCCTCCCCGGTTGGTCGGTCACGTTACGTCGCAGGTGGGTCAAAGCCCCGCCGCCTTCGTAACGGCCGCCGAGCCACTTACTCCGTA
121	BV4580	2K	45	AGCTGCAGCAATGGTGCGCCATGATTATTCCCAAAACTGATATATAATCAGCCACTTTTTCGTTTTTATAAAAATAATCAGCTACTTCTGTAGAATAGTAT
122	BV14035	2K	45	TGTTCCATGGTGGAGTGCCAGCCCAGTGGGCCCGGATGAAGTTACAAGGACTGTGAGTGCAGGCCTTGCACTTTCCTTTTGCCCCATTGTTTGCTTGATGA
123	BV7110r	2K	45	CACTAAATAGCTCAAGATTTTCATTTGTTTCCTCTTTCCTGGTGCACGTGGACCAGGCAAGATAAACGTGGCGTCGCCCCTGACCACAACTTGTCTCAATG
124	BV7085	2K	45	AAACAAATGGTTTTAAAGTAGGAAATGTGTTGAGCATGCTACTTACATCAGCTATTTTCTTTTGATTCTTTAGCTTGGATGTGGACACGGCCTCCCTGGCA
125	BV7112	2K	45	ATACCCCTATGAATGTACGACTCACCTATTCGCTCCTTGTTTGCAGTAGAGATTGGAGAGTGGTCGTCATTGTTTAAATCCATGAAGATTAATCAGTTCTT
126	BV7107	2K	45	TCCAGTGAGGCTTTAGCTGGTACTCGAGCAAGGGGAAAAACAAGAGCGGATGACTTTCAAATCGGTCAGGATTTACTTCTAAGGTTCCTTTCTCTCCTTAG
127	BV7119r	2K	45	TTCTTTTGATTCTTTAGCTTGGATGTGGACACGGCCTCCCTGGCATTTTTGCAGGTCTTAAGGTATTGCTCTCGATCCTTCCTTATCCGGCATTTTGAAAT
128	BV7120r	2K	45	CGCCCCTGACCACAACTTGTCTCAATGCTCCTGTGCTGACGGTCGTCTTTGTTATGTGTGTGTTCTCAACACCATACCTTCAACATCTGTCACTAACTCTG
129	BV30614r	2K	45.2	CTTTTTCAGTAGTTCATTTATTGTTAGTGTAGTCCAATCGGGCATGGATCCTCTGCAGTTGAGTCACCGACATATGGACCCAGGCCCACACGTTAGCGACT
130	BV5028	2K	45.4	CTGGTGCAACTCTATAATTATATCACGTAATATTACACTAAATAGCTCAAGATTTTCATTTGTTTCCTCTTTCCTGGTGCACGTGGACCAGGCAAGATAAA
131	BV356	2K	46.8	ACAATCATAATAGAGCCATGTTTTTTTTCTTGTGAGAATATTCCTCGTGCTGAACCTATCCTTGATGAGAAGCCAAAAGAAAACTTTATACTTATTTTGAC
132	BV355	2K	46.8	TGTGAGCATAAGCTTCTTCTTAAAGAGGCAGAGGAAACAAATGATGAAAAGGTTCTATGTTTATGACCTTATTGTATGACCACATTTTTTTTTGAAACGTA
133	BV10704r	2K	46.8	CTAATAAAAACAGCAGGCAAGAACATTTAAAAGAAAGAGAGCATCGGATATGCTGGCCTCATGCTATTAGAACCAAAGGTTGCATGGATAGGAGAAATTGG
134	BV10703	2K	46.8	TGTAATCCAAATGTCATCAGCGGTAGAAAAACAAGCACCAAAACAATATTGGAAGAGAGACACATACTCAGGGTCAATATAACCAGCTGTGCCAGCTGCAG
135	BV31248	2K	46.8	ATTAGAACCAAAGGTTGCATGGATAGGAGAAATTGGTTGCAAATAATGGCCTTAATTGTTCTTTTCATTCTTTTCGGTACTTGGCAAATTAACCTATTCAC
136	BV7156r	2K	47.3	CCTATCCTTGATGAGAAGCCAAAAGAAAACTTTATACTTATTTTGACAAATGACAACAAGATTGCCAGGGCATGTGAGCATAAGCTTCTTCTTAAAGAGGC
137	BV5030r	2K	47.8	TTCCACCCAATTCCTTTTACACACGCCATGTTCAGCACCTCTGCAACCGATTTGTGTTGACCCCAGCCCCTTCCGTCCACCAGAGAGACCACACCGCCGCC
138	BV5023r	2K	48.3	GCACGTTTTTTCATACATCTTGGCTGACACTTCAGCATGCTCCATCTCAACGCTATGATTCTTGTCATCAGATTGAATTGATCTATTGCCATCGCCTCCAT
139	BV5079r	2K	48.8	AAGCAAATGGCAAGAGCTCTGCCTTTGAATTGACCTGACCTTTTCAAATCCTATATTAATAAAAACACTGCAGGACAGAGGATCATGGAGCACGGGGTTGT
140	BV5084r	2K	48.8	AATAATCTTTAAAAAAATTGCCTGTCGTTTGGGGGAGGGAAGGAAAGGAAAAAAAAAACATTGGGAGTAAGTAGTAGGTACGGGGCGCCCTGCCTGTTTGA
141	BV5083r	2K	48.8	TGCCACGCCGCTGGCGCTGGCGCGCTCCGTCGCAACCGAGCCTGACGCGGCGGCGCGCCACGGCGACGGCTGGAACCGATACCCGTTGGCTGCAGCTGGCA
142	BV5077	2K	48.8	AAATCACTCGAATGAGGAACCCCTTTTTTGCGAGGAGAATGAGGAACCACTGAAGTCCAAGGCTGTACCAATCGCCCACTGCAGCATGCTGTCTAGGGATT
143	BV5076	2K	48.8	AGCCACCACAAACCCAATTGAAATAACATCAAATCTACCTGAAAGAATTCCTCCTCTGCCGCACCGGACAGAACATCCAGCAATAGGCATGGCCAGTCAGT
144	BV5058	2K	49.5	CTGTTATTGGATCGGGGACAGGAACATCAGCCCCCCTCTTCGTTAAATTGACCCTTTTTTTTTTGAAGCAAATGGCAAGAGCTCTGCCTTTGAATTGACCT
145	BV5031	2K	49.5	AGGAGCCATTGTCTTCCTCCTCTCGCTAGTCTGTTCCTCCTCGGGCAGGCAAAATTCGTTGTTGTATGTTGCTTTCCACCCAATTCCTTTTACACACGCCA
146	BV20160	2K	50.3	GAGCTGTTTCCAATCAGATTTCATGCACGTGAGAACTGAGAATGATAGACGTTACGTTAGGCCGCAGTATGGTGCGTGCTGTGCTCGGCTAGAAATCGGGA
147	BV5109	2K	50.3	TATGTGCCCAAGGCGCATCTTGTCCTCCAGCTTCCATGGCTTATATATTCGCGAGAGTAAAAGGCTCTGCAGAGTCAAACGTCCTGGCATCATTTCAATGC
148	BV5020	2K	50.9	CGTCAGAGTAGGTGGTGATGTTGCATGACGAGGTCGTTGAATGTGGATGTCGTCATTGATCATGCCACGAAGGAATCTAAGGATGTGCTTGATCTGGTTCT
149	BV4705r	2K	50.9	AACATGGATCAAAGGGCACGAAGAAGCTTCAATGGCTGAACTGGAAGGAAGTATATAGACTACAGATGTCTGTACTTGGAACTGCAATAGTCTAGGTGGTC
150	BV4709r	2K	50.9	CTTTTGCGGTGGCCTTTGGCCTCTTTTCTAGTAGTGTCCAGTTCACGTCAGAGTAGGTGGTGATGTTGCATGACGAGGTCGTTGAATGTGGATGTCGTCAT
151	BV4708r	2K	50.9	GTTTCCTGAGCCTTCTAATTCCTGTTCTCCTGCAATATGCTTTGGCTGGTTTCTGCGGTCGAAAATTGGAGTTGGTTTTCTTCCCGGTTTTTGTTCATGGG
152	BV5123r	2K	51.8	CGGCTAGTTAGCTTTAGCACCAATGCTTTGTAAAGCTTGATTGAAAAAAAAAGAATATGGTTCTATTTTCATGTTGTTGTGGAGAATTCTTTTCTCTGCCC
153	BV5116r	2K	51.8	TTAGTAGTTTGTAACCTGGAAAAAAAATTGATTAAAAAACCTTAATTGTTTGTAGGCGGTAGTACAATGGTTTGCTAGGTTCACATTACAAGGAGCAATTA
154	BV5117r	2K	51.8	ATAGCCAGATACCGGATTAATTGTGGTCTTATTTAATATCGGCTAGTTAGCTTTAGCACCAATGCTTTGTAAAGCTTGATTGAAAAAAAAAGAATATGGTT
155	BV5121r	2K	51.8	GCCGTGTAGGGGTTGGACTCCAATCCCTCCTCGGCGAGGCGAGGCGAGGCGGTTGGGGGGCTCTGACGTCTGGGACCCATACCCTCCTGGTTTTGTTTTCC
156	BV5114r	2K	51.8	ACGATTTTCAATAACGGCGTCGATGTCACGAGGCCCGTTATTGCAGGGTTGTTTTCAATAACGGTTGCATGGCCTCATGTTCAGGGGCGGAGCCAGGTTAA
157	BV5124r	2K	52.3	ATGTGGGGGTATTGGAATCTAGACCGGATTGGTCGGATTTGATGATTTAGTTTTGGAAGATGCAGACACCGTAGGCTCTCCCATCGAGGAGGGCCTAGCAA
158	BV5126	2K	52.8	AAGCTCTAACTGGATATTTCTCCTCCATCCTTGACAGTCCCTCCCCACGCGATGGCATTTCAACCTGGAGCACATCTACAGAGCAGTCCCTGCAGTCGATC
159	BV23583	2K	53.4	AGTGGCCTGCTATTTATAGGACGAGCGGCAGGCAAAGTCGCGCTCTTTTTGATTTGATTTTCGAACTTGCTAATCACGCCGGCGCCTGAACTTTAAATGGC
160	BV23579	2K	53.8	CTAACGTTGTGATTAAGGTTATAGGGAATCCTCCTAATCATGGGTTATGCGACAAAAAGTGAGCATATTTCACATAAGTCTTCGAGGTTGTCCGGCATAGT
161	BV7355r	2K	53.9	TAGGAAGCTATAGGTCCGCCACTGCTCATGTTGCCCGTTATTGAAAATGGCCATTGCAGTAACATGCATTGACGTCTTGTGGCCGTTATTGAAGACCCGAA
162	BV7354r	2K	53.9	GGATTTGATGATTTAGTTTTGGAAGATGCAGACACCGTAGGCTCTCCCATCGAGGAGGGCCTAGCAACATCGACATCTGATCAAGAAGTCGACGCTAGAAA
163	BV7365	2K	54.4	CTGAGGGGATTAGGTAATTTGAAGTTCTGATTCTTGTCAGTTGGTGAAATGTAGAGCCCAATCAAGCTTTCCAAGAGACCACGCCTGCAGACTACAGTGAG
164	BV7370r	2K	54.9	CAGTATCGGGCAATGGTGTCCGTTATTGCAGTGTTCGTTTTCAATAACGGACGGCCTGACGTCATCATAACCATTATTGAAGAACGATTTTCAATAACGGC
165	BV5176r	2K	56.3	ACGGCCTGACGTCATCATAACCATTATTGAAGAACGATTTTCAATAACGGCGTCGATGTCACGAGGCCCGTTATTGCAGGGTTGTTTTCAATAACGGTTGC
166	BV5180r	2K	56.3	GCATTGCAGTTACGGCACATTTGGCCCAAGTTACTCTTCTTCAACTATGACTCCCATCCTGTTATTTGTTGTTTCAGATCATGACCGCACAGACGTCGGCA
167	BV5178r	2K	56.3	TCACACTGGGATATGTACTTGTGCAGTTGTGCTTACCTAATTCAGATTTTGCCAATCTCACGTAGATATCCTGCCCGTTGTCTACATACCGGACATCAACA
168	BV5128r	2K	56.3	GGCACATTTGGCCCAAGTTACTCTTCTTCAACTATGACTCCCATCCTGTTATTTGTTGTTTCAGATCATGACCGCACAGACGTCGGCACATCCATTACCCG
169	BV5133r	2K	56.3	AGGCCCGTTATTGCAGGGTTGTTTTCAATAACGGTTGCATGGCCTCATGTTCAGGGGCGGAGCCAGGTTAAAATTTCACCGGGGTCATATCTATCAAATGA
170	BV5129	2K	56.8	CCGTCCATAGCCACGCCAAACGGGGCCTAGTCATATTTATAGGAGCGAGGACAGTATCATATTACAATAATAATAATTAGTAATAGGATTCAATTAGTATA
171	BV5167	2K	56.8	AATAAGAATATCTCATGGGAAAGCTAAAAAAGGCTGTGGCAAATGGATCATGGCATGGACCGTGGAGGGAGAACACGTACCGCCTCCTTGGAGATGATGGC
172	BV5170	2K	56.8	GATTTTCTACCTCCACGAAACAGGGTTAGAAAAAGAGCTTCCAGAGACATCGATATACTTCACACTGAGAGCCTCATAAAACTGGTAAGTTAATGAACTTA
173	BV5179	2K	56.8	GAGCCGCAAATTGTGGCTCCTCCGGTTCCTGCGCGCTACAAGCCAGAGGCCCTACAAGCTAGAGCCGTCCATAGCCACGCCAAACGGGGCCTAGTCATATT
174	BV5131	2K	56.8	AACCATTATTGAAGAACGATTTTCAATAACGGCGTCGATGTCACGAGGCCCGTTATTGCAGGGTTGTTTTCAATAACGGTTGCATGGCCTCATGTTCAGGG
175	BV5155	2K	57.8	GTGTTTTAAACATGTGATATTTTTAAATATAATATTTTTTAAACACGTGCCGCAGGCACGTGCATCTCCACTAGTAGCTAGTAAAGTAAATTACATGAGGA
176	BV5016r	2K	58.3	GAAATTATTGGTCAATTTATTAAGATGAGAGCTAGCACGTGTCCGTCTGCGTCTCTTGACACGCTACATGCTAATCCACATCTAGAGTCACTTGGCCAATA
177	BV5152r	2K	58.3	ATTTATTAAGATGAGAGCTAGCACGTGTCCGTCTGCGTCTCTTGACACGCTACATGCTAATCCACATCTAGAGTCACTTGGCCAATATAATCACATAAAGC
178	BV5153r	2K	58.3	TGGGCTTTGCTGTAAGAACAGCTCCATTTGCATTCGGTTTAGGTGAAATTATTGGTCAATTTATTAAGATGAGAGCTAGCACGTGTCCGTCTGCGTCTCTT
179	BV5157	2K	58.3	AAAAAAGGATTTACCCAAAAAGGATTTTCTACCTCCACGAAACAGGGTTAGAAAAAGAGCTTCCAGAGACATCGATATACTTCACACTGAGAGCCTCATAA
180	BV5196r	2K	60.7	GTTTTAAACATGTGATATTTTTAAATATAATATTTTTTAAACACGTGCCGCAGGCACGTGCATCTCCACTAGTAGCTAGTAAAGTAAATTACATGAGGAGA
181	BV5244r	2K	61.2	AAACAAACAGCGAAGAAAGGAGGAGATTGGGTGGCTATGGCATTCATGAGCCCATCCAGCCTCGGAATTTCCAAATTGACCGGCGGTCGCGCTCTGGCGCT
182	BV5247r	2K	61.2	TGATTACGTGAAACCTTTGGCTCCAATTTAGTTTAACATTATCATTGTGGTTGTGATCGCACCCAAACACATACTTATCAAGACTTCCATTGGGCATATAT
183	BV5250r	2K	61.2	TCTTTTTTACAACCTTCAACTATTGTGTTGGTTCGATTTTCAATCTTAATGTACAAAACCAGGAATATTTCAACCTCCAACTATCAAAACCGTTTGATTTT
184	BV5283r	2K	61.2	ATCTTGCGGTCTCTTTATTTTCTTCTCTCTTTTTCCCCTATATACTACTGAAAAAAGTCTTTTTTACAACCTTCAACTATTGTGTTGGTTCGATTTTCAAT
185	BV5229r	2K	61.7	GAAGGCGCTATTACGTTCCCATCATTGCAGGCGACCCCTCTGCAGTATCGGGCAATGGTGTCCGTTATTGCAGTGTTCGTTTTCAATAACGGACGGCCTGA
186	BV5234r	2K	61.7	TGCTGTTGCTACTTGGAGAATCTGACCGGCCGATTTTGCAAGTTGCACAATGAAGAAGGTCATTTTGCATTTGCATCGGTTGGATGTAATTTTAGCTGGCC
187	BV5218	2K	62.2	TGGAAAGAAGCCGAATAGCCAATCCAAACAAACAGCGAAGAAAGGAGGAGATTGGGTGGCTATGGCATTCATGAGCCCATCCAGCCTCGGAATTTCCAAAT
188	BV5213	2K	62.2	TCTCTTTTTCCCCTATATACTACTGAAAAAAGTCTTTTTTACAACCTTCAACTATTGTGTTGGTTCGATTTTCAATCTTAATGTACAAAACCAGGAATATT
189	BV5349	2K	63.7	AGTACGAAGCAATTGACAGGACAAACGACATTTGGGCACTGATGGGTAACATTATTCTCACTCAAAGTCTCAAAGTGCTCAACAGAAAGCAAAGTTGTACC
190	BV5550	2K	73.3	TGTCATAACCTAGACAATTCTACAAGCATGAGCTCACAAACTTGTTAGTCCCATTGGCTATGTTGTCACTAAATCACCGAAAATCACAATAATGATCTAAT
191	BV5564r	2K	75.9	TCCTCCATCCACGACCTCTGGTATGGCACGCTCCTCCCCGATCCGCGGGATCCCCCCTATCTGCTCTAGCGCCTCTGCCTCCCTGACCCCGCCGGATTCGC
192	BV5576	2K	75.9	GTGAGTAGTGTGAAATTTGATTTGGCAAAAAATTGGCTTGGTTTGCTAATGTAGGCTTCCTTCCATTTGTTTGATAGTTGGGCTTATAGGCTCTTCAGCTT
193	BV5592r	2K	76.4	GCTGCAGGCATTGAGGATGCCGAGGAACGTTATGTCCGTCGGCCACAGGCCCTGTGCCCGCAACTGATCGAACATCTCAATTGCTTTTCTGCTATGCCCGT
1	BV5790	2N	0	TAGATGAGTTCATCATCAGTATCAAGTTATTACCCAATGGTGTGATCAACTGAGATCATCAGAGTCATTAGAGAGATGAAATCACTAAACAAACTAGTGGT
2	BV5926	2N	15.5	TGCACCAGCACCACGCCAACATCTGACCTACGAATCCTGCAAGGAAACCAGCCTACCACCACCACTGACGACATGCTGGAGAGTTGAGCTCGCCATCGAGC
3	BV3986	2N	22.4	GAGCCAATGGTGGGCCTAAGGATGTGTCTGGCATTCCCGGTGAGTTCAGCTATGAGGAATTGGTCCATGCCACTGGGGGTTTCGGGGACGACAAGCTCATC
4	BV7558	2N	24.6	CACGGGCCGAAGTTGCCGGCGGAGCAGGCGACGAAGACGCCCGCCCGCACGGCGCCGAACAAGGCGATGGACATGGGGTCTTTGTAGAAGACGGGGTCGTC
5	BV5803r	2N	27.5	AAATCATCAATTGTACTTACCTTTGGAAAATATCGGAAACTCCCATGAGCGCAATCATTACCGTGAAATTTCGTGATGAGCTGATGGATCCAATGACGGTC
6	BV5678r	2N	29.8	CTTATTATCTAACTTCGTTGAAAACAAAACTTCAAGCTAGAAAATGGGACACTATTTAGGACTGTTTCACAAGTTAACAATAAAAATAGTAAGCATGTAAG
7	BV7566r	2N	31.6	CGCGACGGTGCTGCAGGTCACCACTGCGAGCGTGACACGAAGAGGCAGAGCCAGTGAGATGCATGCATCCCATGCATGATGTCAGGGCAAAATAATTTTTC
8	BV7569	2N	31.8	AAAAAAACACATGTTTACACAGATGATTCGTAGAGAAAAAGAAGCAGTGTCAGGTCGAGTTAGTGGCAGAGTGCACGTAGTACCTTCGAAGTTCAGGGCGG
9	BV7567	2N	31.8	GAGATGCATGCATCCCATGCATGATGTCAGGGCAAAATAATTTTTCGTTAGAAAACAACCGCAAGATATTGAAAAAAATTAGTCCAAACAAGATATAACTT
10	BV5829r	2N	32.7	TTTCTGCTGTATTAGATGATGAATCTCTATTTGGCAGATCTCCAGATCTAGAAAAAAAATAAGTTTGGAGCACTTGGAGCTAGGTATTAGGAGCTCCAAGA
11	BV5827	2N	32.7	CAATTTCAGGGTCCAGCAGTAGTGAGGCCACGGCGTCTACAGCTGTACTGAAGCTGTCATCAGCGGCCAACCATCGCTTCCTTCCATGCCTAGAAGCTCTA
12	BV4120r	2N	34.7	CAAAATAACATCAAACTAGTTATGCCAACAGACATGACCTGAGCTTCTCCAGTGGAGCACACCCCAAATCAGTGTAGCATTTAGGGCACCATTTGATATCC
13	BV4122r	2N	34.7	CCTGAGCTTCTCCAGTGGAGCACACCCCAAATCAGTGTAGCATTTAGGGCACCATTTGATATCCTCATCCTCAAACTTCTGACATATGCATTTCCTGCAGA
14	BV29999r	2N	36.7	CCCTGCCACCGGCGAGCTCGTCAGCCGATGGCCTTGTCTGCCATGGCCAGGAGCCCGTCAAGCTTTTGCAAGGAACGCCCTGCGAACCCCCTAATCTTGGT
15	BV30003r	2N	36.7	CTTGCAGGTCAGAGATCCCTGCATATAGAATTTGATTCAATTCGGCTCCAAGTCAGGTGAGCCCCTCTTACAGCTTGAATCCACGTCTGCTTATCCCTGCA
16	BV31362r	2N	36.7	GGATTACGTGCCTTGGTGGTCCGATTCGTGGGGGGATTTTGGAATGTCGCTGGATTTGGGGCTGGATTAGTGATCCGAATCGCGTTGTTTGCTCCGCTTTC
17	BV5842r	2N	36.7	TTTTTTTTTTCTTTCCTTTATCATTCTCCAGCGTCAGTTTTGCGCCGTCTCTTTTCTTCTCTTGCTCGTGTCTCTCTTCACCGTGGAAGCTCTCTTCGCCG
18	BV5845	2N	37.2	ATCAGAATGATTCATGCAAAGATGGAAAAGAATGAAACTTGATTTTGCTTCAAAAAAAGGCGGGGCTGTGATCTGATGATCTTACACGGTCTTGGAGGATC
19	BV31363	2N	37.2	TTCCCCTTTGCGCTACTAGTACAGTTATTTAGTGGCGCTGGTTTAACGCGCCCGTTGCCTCGGGAGCCGTGGCGTACCATTTCGGCCATTTTTGCTCCGGT
20	BV5850	2N	37.2	AGAAAAATCTGATTCTGTGGTGAGCTTTTTGTTCCCACTGCGGAGCAGTAGCCTTTGAAGGGAGTGGTAGCTTGAATTTATCTGAGCTGTGTAGTGTACGC
21	BV5851	2N	37.2	GCAGTAGCCTTTGAAGGGAGTGGTAGCTTGAATTTATCTGAGCTGTGTAGTGTACGCAGTGTGGGAGGGAGGATGGATTGGCTACTGTCATCAATTGTTCT
22	BV5849	2N	37.2	GTGCTGTGCCAGCAATTACTGTTTTACCCACACCATTCTTGTGGAAAACATCACATACTGGCAACAGGGTCTCAGCCTACTATACGTCCTTCACAGTCTAC
23	BV5841	2N	37.2	CTTTTTTTTTTCTTTCCTTTATCATTCTCCAGCGTCAGTTTTGCGCCGTCTCTTTTCTTCTCTTGCTCGTGTCTCTCTTCACCGTGGAAGCTCTCTTCGCC
24	BV18084	2N	46.8	TGGAAGCACTGAAATAATCTCCTCCATCCATGAACAGCTGTTTAGTTCTTTCTTTGGAAGCACCGAAGCAGTAAAAATGTAAAATACTAACTCACATCCAT
25	BV5977r	2N	47.8	CAGCTAAAGATCGATTCGAGATTGATATGAGTGGTGATGCGATACCTTGCCTTTCTCTGCACGGTGAGGAGGGGCCAGCCGGCGACGTCGGCGAGGACGAA
26	BV5974r	2N	47.8	AGAGCAGGTCCCTCGCGTCCGAGCTGGCCCCTCTGAATGCTTCCCATCCGTTCTGCAAGTTCAATGCCTGAGCCTGACAGATGCAGACCGTACCAAGTACC
27	BV6234	2N	55.8	TCGTTTTAAAATAAATTTAGAATTGATTTGATTAATAATTATTGAAACTGGTTTTTCTAAATAAAAGCTAATTAGAGTTGTACATCGGCTTTTATAATTAA
28	BV22359	2N	59.3	ACTGGGAAATGGATGATTATGAGGTTTGCGTTGGAATTTGTTTTGCTCCAATCTGATACTCTAGAGTAGTCACCCATGAATGTGCATTAGTGCATACGCAT
29	BV22361	2N	60.1	AATCTGATACTCTAGAGTAGTCACCCATGAATGTGCATTAGTGCATACGCATCGAATGGCTTGAACATTGTGTTGATATGCAGGATTTTGCTGATCAGAAA
30	BV5697r	2N	64.6	GGTCCCGGCTATATGTATTTCGGAATAAAATTTCTTCTACAACTTTCATTATTTATTAAGATTCGTGCCAGAGGTTTGGACGGTCCAGATGTGTTGTACGG
31	BV6683	2N	64.6	GAACATTCCGGATAATTTCTGGACTTGACTAATGACTACAATTGAGAAGATACTACTCTGAGTGACAAGAGTGACCAAACATAGCAAACAAAGAGACTCCA
32	BV23982	2N	64.6	ACAGCGACGAGGGTGGGTTGGCCGACATTCCTGCGACCATGCCACAGTATCAAAAATCCATCGAAATAACAAAATATGACAAAAATAATACTCTAACCTGC
33	BV6384	2N	64.8	TTCACCGGTGACCAGTCTGACCACTCCACGCAGGAGGAGCTGCAGCGAGTCTCTTCTCGCACCGCGCGACCTAGCGCTTTCATGTGTTGATCCGTAAAAGG
34	BV6533r	2N	65	TGCACATGTAGGATCTAGCCTGCCGGTGTGGTACATTCAGTTCATCACATATTTTTTCTTATTGTACAAGTGTGAACGTGCATGGTATTTATGCAAGAGGT
35	BV6514r	2N	65	ACTCAACTTGATTCTATGGATTATGATTGGTCATAATAGGTGCATGCAACACTGGCTGACTTTTGTGTTGAATCCGTTGGCTGAATGCTAGTCAACTATGT
36	BV6577	2N	65.9	ATGATCAGGGTGACGGTATTTTGGCATAGGATGAATATTTAAGTATCTAGCGATATTGCTCGGTTAATGAAAATAGTAGTTTCAGCAATCTTACTGACTTT
37	BV6196	2N	66.4	AACCTTAGAAGCAAGTCCTGACCGATTTGAAAGTCATCTGCCCTTGTTTTTCCCCTTGCTCGAGTACCAGCTAATGCCTCACTGGAAATGTTCAAGTATTT
38	BV6584r	2N	66.4	CATCAAAGCCATCGCCAAGGTGACGATCCGTTCATTATTTCTAATTGCCGAAAACCCTGCACGTCCCTCCTGATCGAGATCATCCCTTCTTGTTGCCTTGA
39	BV6585	2N	66.4	GGAACAACAAGGGAGACAGCCTAACTGCAGCTTACTACCACAATGTTAACCTATTGACTAGCACAGCTGTTGGGGCAGAGCTGACCCACAGCTTCTCAACC
40	BV6587	2N	66.4	ACTACCACAATGTTAACCTATTGACTAGCACAGCTGTTGGGGCAGAGCTGACCCACAGCTTCTCAACCAACGAGAACACCCTCACCTTTGGCACCCAGCAC
41	BV6703r	2N	67.8	TCTGTTCCCACTTCGCAACAACCAGCATTTCCCCTTCCCCTTCGAGCATTATTTTTTTCCAACGAAAATCTCGCCGCTCTCGCGGAGGACACCACCGCGCT
42	BV30652r	2N	67.8	CGGTTTGCCGCGCAAAGATCCTCACGCAGGAACTTTGTGATGCATCTAGTTCGAAGATACCTTCCCGTGCTGAAGAACTCGGAAATATTCCTTGCTCCGGC
43	BV30653r	2N	67.8	GGTTTGCCGCGCAAAGATCCTCACGCAGGAACTTTGTGATGCATCTAGTTCGAAGATACCTTCCCGTGCTGAAGAACTCGGAAATATTCCTTGCTCCGGCC
44	BV24545	2N	67.8	CCTTGACAGGGTCTTCGCTAATAATGAGAGCTGGGACTTAGCTTTTGACCATCATGGGCTCCAGGTGTTGTCCACTTCCCTCTCCGAACATTGCCCGTTGT
45	BV6601	2N	68.3	ATCATTCCAGCCCTACACATGGAGAGATAGGATGGAGACAGATTGCATTGTAAAGGGAAGCCATCTTGCTTGCAACCGCAACGCATCCTAACCTAGAAAGT
46	BV6645	2N	68.3	TCCTGGACAAGCACGACCTCGCTCCATTTGCTAGCTATAGCTCGCTACCGACCCCATCGTCGTCTCCTCCCTCCTCGTCCTTTATAAAGGAAGGTGGCAAT
47	BV29681	2N	68.3	TCTTCGGGAGTCGACTCTTGGTGGAATAAAGAAACAAGTGGTCTCATCGGCTACTAATGTTGTGAGGAGCGACACTGAGCAAATAAAGAAAGCAATCCTTT
48	BV6657r	2N	68.8	CCAGGGGCATATGTTTTCCGGAGGGTTAGTTCTGTACCATCTGCTACTGAACATTTTGTCAGGACCACTCCTCTCAGTTCAGTGGTTATGGAGCCTCCCAT
49	BV6727r	2N	69.3	TTGCACTGAGCACAAATGATGACGTTTTTCCTTTCTTCCAATTTACAGGTGTGGGCACTGCTTCTGCTACCTTTGCGCATCCCCAATGTCTAGGGATAACC
50	BV6778r	2N	70.7	GGCAAATTTTTTTGCTTGCTGGGCTCAAGGACGACTGGATTAGCACGCGACGGGGACCAAATTTAGCGGCGTGAAGCGGAGAAAGAGAGCTCACTTTTGAA
51	BV6779r	2N	70.7	CTCAAGGACGACTGGATTAGCACGCGACGGGGACCAAATTTAGCGGCGTGAAGCGGAGAAAGAGAGCTCACTTTTGAAGAGGTGGTTCTCCAGGCTCCCGG
52	BV6824	2N	70.7	AATCTACTACGGAGTAGCATCCAAGTACAGGAACCATTTCCCGTCGTTTCTTGGCATGCATCCACATCAACAGCAGTGAGGACTGAGGAGACGAGACCCGT
53	BV6840	2N	70.7	TCATTCGACCTCACGCACTCGCACCCCCGAGCTGAATTTTTCAGCACTCAACCTGCGTGCTATCTCCTTCCATGATGGATCGTGGTTGATGCTACTGCTGC
54	BV24537r	2N	70.7	ATGCACACAGTACACTGCTTGAAGAGGCTTCAATCTCTCCTTTTGTTCATGTTTGCATTTCTAGGCTTTACATGGAGTAATGATAAGCAAATAAATCTCAT
55	BV6803	2N	70.7	CTTGATACAGCGCCTCGACACCAAACGGGGCCTAAAGTAGGGAAAACTTGAGGCGTCCAAGGCAAAGTTGCGGCGAGGAAGAAGTTGCTTAAGCACCAACC
56	BV6792r	2N	70.7	AGAGAACTGCAACGTACAGTGTTTTCACTACATTTATCACCTTTGGGGGTTTTTTCAGTAGGGAAATATCTGCAGGCCTAGCTAGCTGCTACAGTGCTGCA
57	BV6769	2N	70.7	AGTTCAAAACATTCGGTCCTTGGCCGTGACACATATAAGAAGGAACATGATGAACATCTATCTTCACTTCTTCAGGGCCTGGCCAGCCGCAATCAAAATCA
58	BV6789	2N	70.7	CGGACGTGACTACTTTGCATTACTGAATATTTATATATACTGCCATACTGGGTGTAAAAGAACAGAGATACACTGTAATGAAGAAACGCAGAGAACTGCAA
59	BV6788r	2N	70.7	TGGATCAGCATCTACCAGTGTTTAATTGCATTTTGTTGAAACTACGTCGTCGAATATGTGTAGAAGTTGATTACCATCCGGGACTTGAGTTGTTATTGGTA
60	BV6784r	2N	70.7	CGCTGGTCCCGTCGAGGACTGCCTCCCTTCTCTCATCAAGTCATCGGTCGATCATGCCTGCCTGCTGAAGCACCAGTAGTGTGCATGCATGTACACTCAAC
61	BV2412r	2N	70.7	AGGGGCATCTTCATTGCTGGCTCTGGTTCTGCATGTTGGCATAACCCTTTATAATAATTGGACTCATTTCATTAGTGCCTGCAGTCAGGGTCCATGGCGTG
62	BV6833r	2N	70.7	CCGAGCTCATGATGGTGGTTCCCCTCGGAGGGAGGACGCATCCCAGAGACGGTAACCTGATCAATGAGCTTTTCAACCATCTGCCATGGCAGATTCACTGT
63	BV6834r	2N	70.7	CCTGATCAATGAGCTTTTCAACCATCTGCCATGGCAGATTCACTGTTCCTGTTTGTTTGCTCACAAGAGCTGATCAGAAAATGAATAATCCATCTCCTTTG
64	BV6785r	2N	70.7	AAGTCATCGGTCGATCATGCCTGCCTGCTGAAGCACCAGTAGTGTGCATGCATGTACACTCAACCTTGCTACAGTACGTCTCGGGAAAACAAGCAGATGGA
65	BV6791	2N	70.7	GTAAAAGAACAGAGATACACTGTAATGAAGAAACGCAGAGAACTGCAACGTACAGTGTTTTCACTACATTTATCACCTTTGGGGGTTTTTTCAGTAGGGAA
66	BV6781r	2N	70.7	CCCGGAGACGCTGGACTTCTGCGATGGGCGCAGTGGGAGGTCCTTGTCTTCTTGGTCCAGTATATGTGGCCGTTCGGCATCATATTAGGCGTGATTACACC
67	BV30475	2N	70.7	CGCGACAGGTTGCTTTTCAGGTTCTCCCCTGCGTCCACCAAGTGCCGCGCTCAATGCAGGAAATAGAGGAGTCATGGTCGAATGGTGATGGTATGCAAGAG
68	BV6729r	2N	70.7	GGGCATAGAGATAAGTAAAAATATCGATTAGTGCTCAAAACATCTTTTGTGTTCACACAGGATTAGGAAATTGTGTGTTCACACTATTCTTTGGGGATGTG
69	BV6808	2N	70.7	TCCGCCTCCGGCGCGGGGGTGCCGCCCACGATGCTGCAGCGCCAGGGCTCGTCGCTCACGCTTCCCCGCACGCTCAGCGCCAAGACGGTCGACGAGGTGTG
70	BV6811r	2N	70.7	GCCAGGGCTCGTCGCTCACGCTTCCCCGCACGCTCAGCGCCAAGACGGTCGACGAGGTGTGGCGCAACCTCGTGCGCGACGAGCCGCCGCAGGGGGCGGAC
71	BV31026r	2N	70.7	TAGACGAACTGCATGGGCTATTTGCAGAAAATGATATGATTGGAACCGATGCCTTGTTCCCAAGCTCTGCAAGAAATTTGGCTTGAGTTGATGTCTGTGGC
72	BV31027r	2N	70.7	ATTTGCAGAAAATGATATGATTGGAACCGATGCCTTGTTCCCAAGCTCTGCAAGAAATTTGGCTTGAGTTGATGTCTGTGGCCCCACAATTGCTTGCACAC
73	BV6722r	2N	70.7	CAGGTGGGGTCGGAACCTGTTCCTTTTGGACGATGATGATGCAGGGAGTGACCCATCCAAAGGAACCCTCTGAAAAAGGTGGGGCCGAGGAACAGATCCCC
74	BV6719	2N	70.7	GCGACCACTCGGGAGCCCGAGCCCGGGCGTGCCGTGCCGTCGATCTCATACGCTGTGCTGGCGGACCAGGTGGGGTCGGAACCTGTTCCTTTTGGACGATG
75	BV6786	2N	70.7	TCATGCCTGCCTGCTGAAGCACCAGTAGTGTGCATGCATGTACACTCAACCTTGCTACAGTACGTCTCGGGAAAACAAGCAGATGGATCAGCATCTACCAG
76	BV6930r	2N	70.9	CGATTTACCACTTCTTTTTCAGAAAATATATATTTACCACTTCCTTGCTGAACATTTTTTTTAACCTTAAGGAGTTAAGATGTGCTCAGCAGTATATTCTA
77	BV6855	2N	71.2	TGCTCTCTCTATTTTCCGAAACAAATTAAATCAGCTGCAGCTTTGTAGTTCGCAGTCATTTCGATACTGTTAAATAAGCTGATCTAGCCTTGTATAAGTCA
78	BV6849	2N	71.2	AGGACAGACTGCAGATGTAACACAAGCTCTACAAAGGATACTCAAATGTCACTAAGTAGACCATTGAACATTCCCACAAAATGCCCTAAAACAGCTAATAG
79	BV6897r	2N	71.2	GAAGGCCCTGCAGGGTATGTGCCCGGCCCCGGCCGCCACCTTTGATGCTTCTTTGTTTTGTTTTGTTCTGTTTCTTTTTTCTTTTTTGGGTTCTTCGCAAG
80	BV6898r	2N	71.2	TGATGCTTCTTTGTTTTGTTTTGTTCTGTTTCTTTTTTCTTTTTTGGGTTCTTCGCAAGACTCAACCTACTAAGGGATTGATGTCAAATCTGATGGAGTGG
81	BV6929	2N	71.2	TTGGGGTTTCGATTTACCACTTCTTTTTCAGAAAATATATATTTACCACTTCCTTGCTGAACATTTTTTTTAACCTTAAGGAGTTAAGATGTGCTCAGCAG
82	BV6905	2N	71.4	ACGGCCGTGTAGGACCTCTGACTCCCGGCCAATCGCTCCCGCTTGCCGCTGGTTTGAGAGAAGTGGCGGCTTTTTGGCAAGAAAACGAGTTCGCTGGTGAC
83	BV6937r	2N	71.6	GGCGGACCTTCAAAGTCGTCTACTTCGTCTTATCACAAGTATAAATACAGTTCTGTCTCATGTTAAACCTGTTAACATCGGCTATCAGTATCAATAAATGC
84	BV6909r	2N	71.6	CGGCTTTTTGGCAAGAAAACGAGTTCGCTGGTGACGAACCCAGGAGGGGCGCCTGAACGGGGTTGCTAGGACAATCAACCACTGCAGGGCCGTGGAAACAT
85	BV6871r	2N	71.6	TCAAACTCAACGAGCTGCAGGCACCCATCACGAACCTGATCGATCGGGGTGGGGGGTGGGGAGTAAAATCCTGCGGAGTAGGAGTATTGCTTTGCTCAGCG
86	BV7017r	2N	72.1	AAATTGTTGCTTTTTTCTGATAGCTGAATTCAATTGTCATGCAAAATTTGCGCTTCTGTTGATTCTGCAGGAAACTGTGCATTGAGGGATCACTGGACAAG
87	BV7016	2N	72.1	ACTTGCAAACTCGAAATTGTTGCTTTTTTCTGATAGCTGAATTCAATTGTCATGCAAAATTTGCGCTTCTGTTGATTCTGCAGGAAACTGTGCATTGAGGG
88	BV6939	2N	72.1	GAGTATTCATTCATCTGGTCCAAGAGATCGGCCAACACAACTCAATACAATCAAACTTTTCGCAGAGCGTGCATGCCATGTGCGGGCTTGATCAATGCGAC
89	BV6940	2N	72.1	TACAATCAAACTTTTCGCAGAGCGTGCATGCCATGTGCGGGCTTGATCAATGCGACAATGCCAGCTTCCATCCAACACCTCTTCATGCACAATGATCCCTG
90	BV7002	2N	72.1	CAACAAAATGTAAGCGCCCCTCCTCCCTCTCGATGCAAGTTGCCCGCATTTGCCAGGAGCTCGTTTAACACGTGGGTGGCGGCCGGCTGACGCTCGAAAAC
91	BV6947r	2N	72.1	ACTTCTCTCTGCAGTCAGGCTGATCCACCGTCAAACAGAAATCGTACTACAGCTCCTAGATGGCTCGCTCTCATGCGGTCCTTCCCGACGCTCGGCTCGGC
92	BV7009	2N	72.6	GAAATTTGCCATGGCGGAATCATTTGCTACCAGCTGTCCACAGCCACCTCTGAACTGCCGCCCTGCAGGGCTTATGCTTCTGTCCAGGAGATCACCAACTT
93	BV6989r	2N	72.6	TCTCAGATCTATTCAAAAGCTAACCAGCGATTCTGAGCAAATACACACTCTAGGCAGTAGTTCTATAATTTGTAACAAAAATGAAAATTACAAGAAAGGAG
94	BV6991r	2N	72.6	GAGATGAAGATTTCGCATCAGAGTTCTTGAGCTTCATAAAATAAGGAAACCTAATAAAACTAAAGGCGTAGTTTCGGATGAGGATATACCAATATTACCAA
95	BV6993	2N	72.6	AAAATAAGGAAACCTAATAAAACTAAAGGCGTAGTTTCGGATGAGGATATACCAATATTACCAAGAGCAGGCACGTGCTTCTTGTTGGTGGAGCCCTTCGG
96	BV6994r	2N	72.6	ACTAAAGGCGTAGTTTCGGATGAGGATATACCAATATTACCAAGAGCAGGCACGTGCTTCTTGTTGGTGGAGCCCTTCGGCCGGCCCCGCTTCTTCGCCCC
97	BV6990	2N	72.6	CAGATCTATTCAAAAGCTAACCAGCGATTCTGAGCAAATACACACTCTAGGCAGTAGTTCTATAATTTGTAACAAAAATGAAAATTACAAGAAAGGAGATG
98	BV6979r	2N	72.6	CCACTTGCAAACCGAAAAAAAAGGAGTCTCCCAGCCCCTTCTATTTTTTTGAATAAATAGGCCCTTTTAAATTCATTCCCATTTTTTTCAGCCAAACCTCA
99	BV6978r	2N	72.6	ATAAGGCCCAAAGCCACTTGCAAACCGAAAAAAAAGGAGTCTCCCAGCCCCTTCTATTTTTTTGAATAAATAGGCCCTTTTAAATTCATTCCCATTTTTTT
100	BV6972r	2N	72.6	CACGCAACGACGACGGAGTACGTAGCAGAGCAGGTTAGAGCGTATCCATGGTGCATTCTGCAACGGATCGAGATCGATCGCGGCGGCGGCGGCGGGGAAGG
101	BV7003r	2N	72.6	GTTGTCCAGGAAGAAACGGGGGATGAACACAGACCAAATCTGACGGCTCATTGTGCTACGGGGAGGTAGGGACTAATCCATCTCAGAGAAAGGCAGGTGGT
102	BV6988r	2N	72.6	GTCCATCATCTCAGATCTATTCAAAAGCTAACCAGCGATTCTGAGCAAATACACACTCTAGGCAGTAGTTCTATAATTTGTAACAAAAATGAAAATTACAA
103	BV6992r	2N	72.6	TTTCGCATCAGAGTTCTTGAGCTTCATAAAATAAGGAAACCTAATAAAACTAAAGGCGTAGTTTCGGATGAGGATATACCAATATTACCAAGAGCAGGCAC
104	BV6999	2N	72.6	CCTTGGTTTCCAGCCCAGACTCTTCAGTTTCTCCGACGTAATTGGTGTAACTATAGATTTAAGATCCGAATCATTGTCACTGCATAAGAGAGTGTAAACCA
105	BV7068r	2N	73.5	ACATGCTAGCTGATCATTCCCGGGCTAAAGTTTGGACTGTGACAAGCATGACATTTGCTCTCTGGTATGCCTTCACAAACATAGATGAAATGTTAGTTAGA
106	BV7046	2N	74	GTTACGTGTATGTTCGTTTGGTGCTCAGAGCTCTCAGGAGTAAAATTTGGCGATTGGTCAATTTTTTTTGGATTGATCTTTTCTTTCTTTCTTTTCGTTTC
107	BV7058	2N	74	AACTAAAGAGAGTTGGAGGTGCACATAAAGGTCACAAATTTGCACCCCTACTTCTTCCCCTAAACATGGTAACCCTATGAACAGAAACTGCAGTTATCTTA
108	BV7132	2N	74	ACAGCTACATCATGTACCCCCCAAGATCCACGAAACCAGATTGAAACATCGCAAATTGCTCCAAACAAAAAAAAAAGAATAGAAACATCCCAATACAAAAT
109	BV7061	2N	74	AACAGACACATAACTGCTGCAGAGACCGAGCAAAGCTAACCAGAGCCTATCGACCAACCACAAATAACCACTAGATTTATCCTGGGCAGAAAATCCACACA
110	BV6125r	2N	74.5	AGCCAGCCCGTGGAGGAAGAATCCACTCCGCGCACCGCGCTGGTCGTTTCCCACACCTTGCCCAAGCAGGCTTCTTTCCCGTTGGCGGTACCGGCTGGAGG
111	BV6126r	2N	74.5	GAATCCACTCCGCGCACCGCGCTGGTCGTTTCCCACACCTTGCCCAAGCAGGCTTCTTTCCCGTTGGCGGTACCGGCTGGAGGCGCCTTCCGTTTCCTGGC
112	BV7133r	2N	74.5	TCTTGACAAGGTTCTTCTGAACACTATTCATGTCTTTCTAAGGGCGAGAATCCGCTTCTTGGGACGGAGGGAAGCGGTAGAACGGCGGCGGCGGCGCCGCC
113	BV7148r	2N	74.5	ACGGGAATCCCAAACCCCCTAAATTCTGCTGTACGATCTTTCGATTTTCTTTGGGAATTTAAAGTTTTACATGAAAAGGGCGGGCCAGTGGATAATTGATG
114	BV7105r	2N	74.5	GCTACTAATTTGCACGGGTGCAGTTCATCTCGATCCCAGAAGAACGGTACGAGGAGTACAGGCGGAGCTCGGACTTCATCAAGGAATACATCTTCCCCGGG
115	BV7136r	2N	74.5	GAAGTGACCTGCAGCAAAGCAATCTGAGATGAATTTTAGGAACTATACTACAATTATCTTCATAAAGTTCCATTCGTACAAGCGCTGTGATTGCGTGGTTG
116	BV7138r	2N	74.5	TATACTACAATTATCTTCATAAAGTTCCATTCGTACAAGCGCTGTGATTGCGTGGTTGGCAAGGCAAGAAAAGGCATGTGTGCAGGATTGGAGAAGTAATA
117	BV7038r	2N	74.5	TAAAACTAAGTGCATAAGCCGGGACTAATTCACAAGACAAATCTATTAAAGCTAATTAAGCTATCCTAGTACATGATGTTTATTGTAGCACAACGCGAATA
118	BV7040r	2N	74.5	ATTAAAGCTAATTAAGCTATCCTAGTACATGATGTTTATTGTAGCACAACGCGAATAAATCATAGTACTAAATAAATAAAAGGTTAAATGGAAGTGAGGGA
119	BV7041r	2N	74.5	TAATTAAGCTATCCTAGTACATGATGTTTATTGTAGCACAACGCGAATAAATCATAGTACTAAATAAATAAAAGGTTAAATGGAAGTGAGGGAGTAGTACT
120	BV7044r	2N	74.5	GCTTCTATCTGCAGTAAGGAGATCGGTGTACAGTGGCATTTGCGGTACAGTGTTTTATTCTTTGTTACGTGTATGTTCGTTTGGTGCTCAGAGCTCTCAGG
121	BV7142	2N	74.5	TGCATGTCAAGCGTGATCGCATTAAAAGCTTCACTTCTCTTCAGCGAGCGTCAGCCGCGCCGACTGCCGACTCCTGCAGCCCTCCCCAGTCTGGCTCCCTG
122	BV7103	2N	74.7	GATCCTTTATTTACCATGGACCAACATTCAAAGTGCATGGGAATTGAAATCAAATCATATATTGTTACACTCAACTGGTTATTGATTTATTTGCCATGCGT
123	BV7088r	2N	75	TTGTGACTAACGATCTGTGTCCCTGAAAATGGATCGCGTGAAGAGATTCACTGACATGGCAAAGGGCGCGTCTGCAGTCCCGGTTCGGAGAGATGAAGATG
124	BV7157r	2N	75	ATGACAATTTATCTTCCTTTTCATCAGGGGGTGTGGTTAGAAGTGTCTCCAATGAAGACTCCTGTCCAAAATTTTCAGAAAAACAAACTGCAGACATTCCT
125	BV30722	2N	76.4	CCTGGTGTTGTTGCCACACACAACGTCGCGCACATTCCCATCAACACAGTGCTTTTCAGAAAAAAAAATAAAGTGCTAATTTTCTTGTTTTGGTTGTGGTA
126	BV30721	2N	76.4	GACATGAGTCGCTCGCCTAGGGAGCATGGAGCGGAAGACGACATCATCCTGGTGTTGTTGCCACACACAACGTCGCGCACATTCCCATCAACACAGTGCTT
127	BV30720	2N	76.4	CCGGCCCGGACATGAGTCGCTCGCCTAGGGAGCATGGAGCGGAAGACGACATCATCCTGGTGTTGTTGCCACACACAACGTCGCGCACATTCCCATCAACA
128	BV7194	2N	76.4	TAGCACTGACGAATGCTGCAGAAGCCTGCATTCGGATCCTAGGAGGAACACAGTCGCTGATGTACCTCCTGTTCACAGCTCTCGCAGATCCAAATCTGAAA
129	BV7195	2N	76.4	CACTGACGAATGCTGCAGAAGCCTGCATTCGGATCCTAGGAGGAACACAGTCGCTGATGTACCTCCTGTTCACAGCTCTCGCAGATCCAAATCTGAAAGAA
130	BV7208	2N	76.9	CCTTCCTGTCGAACACAGAAAGGAAGAAAGTTTTTCAGTGCGAGGGCAGACACATGCCTGCTCCCTGCAGAAACAATATGTTTGTTGATCTCACCGTGCGA
131	BV7211r	2N	76.9	GAAATGAATTAGGTGGGGAGTTGGGGACAACCCCCTACCCCTTGTTAACCCTAAAAAGGTTAGGAGGTTTGGTCTAAATATTCTGAAATATCCTTTTATAT
132	BV6957r	2N	76.9	TGCCTAGCAATATCACCTCAAAAAAATGTGCCTAGCCATACACCGGTCTTATTTTATTACTTTCCCTATCTGAAACATGCACGCTCCAGGCAATTGCGCGC
133	BV6962r	2N	76.9	AATTGCGCGCACTTGATTGGATCGCTTCGATATAAATTCTGCCGAACTACGGTGTGACGGACGAATAGGATGCTACACCAAACGAGCCGCTGCAGAAGCTT
134	BV6961r	2N	76.9	CCTATCTGAAACATGCACGCTCCAGGCAATTGCGCGCACTTGATTGGATCGCTTCGATATAAATTCTGCCGAACTACGGTGTGACGGACGAATAGGATGCT
135	BV6959r	2N	76.9	TTATTTTATTACTTTCCCTATCTGAAACATGCACGCTCCAGGCAATTGCGCGCACTTGATTGGATCGCTTCGATATAAATTCTGCCGAACTACGGTGTGAC
136	BV7219r	2N	76.9	GGGGGAATTTTTATAGGTTTAATAGGCCCCATTTTCAGGATGGTGTAGTGTGATGGGAATAATTGTTTAAAAAATTCGGAGAAACCACCTCTTGAATCAGT
137	BV7218r	2N	76.9	AGCTGCAAGTCTCGCTTGACTACATTATATGCTTTGATTCGACCGGGGGGAATTTTTATAGGTTTAATAGGCCCCATTTTCAGGATGGTGTAGTGTGATGG
138	BV7232r	2N	77.4	AGTTTCTTGCATTGGTCCAACAAATCCTAGACATCTTCTGCTTGAAAAATCAAACACGGTCAAAGAAGGCCCTCTCTGCACTTGAGGCAACAGCAGTTTGG
139	BV7252r	2N	77.9	TTTATGTGATTTTTTTCTTGTTCTTTTTGTTGTCTAGTTATGATCTCCCATAAATATAACCTTGTACTTTTCTTCCACAGTATATCAATAGAAACGCTCTC
140	BV7250r	2N	77.9	GACTTGCCAAAACCGGCTGAAGTTTATGTGATTTTTTTCTTGTTCTTTTTGTTGTCTAGTTATGATCTCCCATAAATATAACCTTGTACTTTTCTTCCACA
141	BV7253r	2N	77.9	TTATGTGATTTTTTTCTTGTTCTTTTTGTTGTCTAGTTATGATCTCCCATAAATATAACCTTGTACTTTTCTTCCACAGTATATCAATAGAAACGCTCTCG
142	BV7251r	2N	77.9	GCTGAAGTTTATGTGATTTTTTTCTTGTTCTTTTTGTTGTCTAGTTATGATCTCCCATAAATATAACCTTGTACTTTTCTTCCACAGTATATCAATAGAAA
143	BV7268	2N	78.4	AGAGAAGCCATTGTTATCATATTCTTTGTACATAAGTTTTACTGTGGGTATCAGAGATATATGGGTAATCACATTGCTAGGACTTACATTACGAGTCAACA
144	BV7265r	2N	78.4	TCTTGAGACATGTTATTGGATCCAGATGTCGGTACCGGTTCTTTTCAGTGGTTGTGATTATTAGTATGTCCCCTATCTTAAGATATCTGAAAACTTTTGTG
145	BV7240	2N	78.4	CCCTGTGTGCCGTGCGTGCAAAGCAGGGCGCGGATTGGAATGGAGGGGAAAAAAAGGAAGGCGTCGTGGTCTAACTCACGAGGCGCTTTATCGAGCCTGCA
146	BV5894	2N	78.9	TGATTAGTTTCAGCGCTCGGAGTTTCAGAGAAGCTCGGAGCTTGACGCTTGGGCAGTTGGCGAGGAGGACGCTTGGCATTGGTGCGCCTACATGGACATGG
147	BV5891r	2N	78.9	TGCAGACATCCTCCTCCTCGCCTCTCCAGGACGGTAGCACAACACAGTTGGTATACTACTACCGTGCCAAGACTTGACCTGGAAGTTGATGGTGATAGAAA
148	BV7091r	2N	79.4	GCCGACGATGACGCGGACAAGGACGAATCCTGGATGCAGTTTATCTCCGACGACGCCTGGTGCTCCAGCACGGCCGACGGCGCCGAGGAGAGCACATCCTG
149	BV6885	2N	79.9	ATAGGGGCAAAATCCCAATTTTCTCTGCCCATGAAAGCGAGCTTTCGCGCGTGTGGAAGGTAAGCTATCTAGCGAGGAACCGGACATCGGAGAGATGTGGA
150	BV6877	2N	79.9	TGTCAAAAATCACGAAATGGCAAAATAGCGTAAAGCGCAACGTTCATAAGGGCATTATAGCGAAACCCACGATTTCGTTGGCATTCCAGTGAAACCCACTT
151	BV7292r	2N	80.4	CCGAGTAGTACGTCGGCGTGTATTTGCACCCCATGGCCGCAGAGCTCGCCGCCACCGCCGCCGCCGCTTCTTGGCGATCTCTCGAGAGGTGAGCTGGTGAG
152	BV7360	2N	80.4	AAATGAACAAGTACGTACGCTAGTTAGCTAGTGCTGTATTTTCTTTTTTTTTCCCGAAAGATTAGTGCTGTATTTTCTCATTCAAGGTCTTAGTAACAAGC
153	BV6130	2N	80.4	TGGAAATTTCTAAATGCCTCTGTTGTTCATAGGACTGAAATTTTTGAGTTCCTTGCAAACAAAACCATGACATTCCTGAACTGAAAATATTTCGCGAAACG
154	BV7297r	2N	80.4	TTTTCTTGACAGAGGAGTGCCCGACCATGTAGGACGCGAACCCCCACACAGTGATCACCAGAGCCAGGATCTTGAACCCGCTCATCGGGTCGTGAAACCAG
155	BV7333	2N	80.4	TGCAAGAAAGAACTAATCTGGAGCAGTTGATTCCTTGTGATCGACCAATACTTTTAATGCTCTGTTTTGCGGTCCTCACTCCTCAGAACTCTCTGGAATTT
156	BV7337	2N	80.4	CGAGCACAAATGCAACCATATGAATGATATACTGAGCCATACTATATGGAGTTGTGACCTAACTGCAGAGGAACTTGCACTGACACCATATGCAATTGTAA
157	BV7293r	2N	80.4	CGCTGTGCATCGAAGCCGGGTTTCCAATTGCCATCGCAAACCATGTACAGTTTAATGATGCTTCGGGTCCTTTTCGAGTCTTTGGTTGATTTACTTGATCA
158	BV7312r	2N	80.4	CAGCAAAAACCATCAGGAACATATAATTAGGCTACAACCGGGCAGAACTGAGAGGTAAAATAAAAATGGACCAAATAACTTCTAAACACTAACATTCATTT
159	BV7345r	2N	80.4	TCTATTCTCAATTTCTCACCGAGTGCCACTGCCGTGTGTTGCCGTGCTTGTGGTGTGGTGGCGGTTCGTTTCGTCTGCAGGTGAACATTTCGCCGGATCCG
160	BV7362	2N	81.6	TTCAAGGTCTTAGTAACAAGCCAAATGTTAACCGAGTAGGCTTGGGTGAAGCTAGAAAATTTGCATTATTAGGGGGTCTAATAGTAATATATGAGTTATAA
161	BV7412r	2N	81.6	GTTTTTCCTCTTGGCTGTCGATGGGAGTCAAAAGTGGGATTCCTATTTTCTGTTGGTTCCCATCATCCAAAAGCGTAGACACTACCTGAATTGTCCCGGGA
162	BV7411r	2N	81.6	AAACTGCGTCTTGTTTTTCCTCTTGGCTGTCGATGGGAGTCAAAAGTGGGATTCCTATTTTCTGTTGGTTCCCATCATCCAAAAGCGTAGACACTACCTGA
163	BV7418	2N	81.6	GCGTCGGCGGTGGCGGGCGCGCCGGCCATGCACGCGGCGGTTCTCCCGTAGCTTTTCCGATGGCGCGCGCGCGCGCTGGTGTGGTCGCTCCGCACGTCGCG
164	BV7410r	2N	81.6	GAATGGCCTTGTGTTTCCAGTAGGTTCCCATTGTCTGAAACTGCGTCTTGTTTTTCCTCTTGGCTGTCGATGGGAGTCAAAAGTGGGATTCCTATTTTCTG
165	BV7409	2N	81.6	TTGCCAATGATAACCATTGAGGTTGAATGGCCTTGTGTTTCCAGTAGGTTCCCATTGTCTGAAACTGCGTCTTGTTTTTCCTCTTGGCTGTCGATGGGAGT
166	BV7384	2N	83.5	TCTTGTCTTTAGGTGCAAAATTTGGGACCTGTCAGGAGGTTCAGAAACTTCGTGTTTACAAAAACCGGTTAGTATAAGATAGTTCCATTTGCAGCCCATCA
167	BV7392r	2N	83.5	GTGTTGTGATGAGCTTGCAATTCGTGTGTCCTGGTAACAATCTAGTTCTAGTCTAGGTACGGAAAACCCACCACGAATTACTAGCGACAGGAGACAGATCG
168	BV7395	2N	83.5	CCACAAATTGAATACTGCGCGCCAACGCGAACAGAGAGAGTGGGCACGAACGCCGCCGCCACTAACGCGCGAGCGTGCCATCCACTACTCCGCTTCTCGGT
169	BV7423	2N	84	TGTGGACTGGACACATCAAGGTTGTATGACATAGCTCCGTTCAGAATTCTGTTTTTAACCATATAATTATATTTGGTTCTTTCTTTATTAGCCATCGAGAC
170	BV7467	2N	84.5	GTTCAAAGCATATATTGATCTGGTATAAAAAGGAACATTGCTAAATATTTCAAACTTCTCCATGGAAAGAATTATCAGCTTTCACTCACACTATATCAAAC
171	BV7456r	2N	84.5	GAAACTTTTGACATCGATCATCAGGTGTGGTAAAAAAAAAAACACTGCGACGCTGATGACCATGAGGCCCTGATTGAGCATTCACCGCGCGTGCAAAACTG
172	BV7458r	2N	84.5	AAAAAACACTGCGACGCTGATGACCATGAGGCCCTGATTGAGCATTCACCGCGCGTGCAAAACTGCAAAGGCATGTCCTCTCCTGGCTCGCGCTGCAGTTT
173	BV7457	2N	84.5	AACTTTTGACATCGATCATCAGGTGTGGTAAAAAAAAAAACACTGCGACGCTGATGACCATGAGGCCCTGATTGAGCATTCACCGCGCGTGCAAAACTGCA
174	BV7481r	2N	85	GCACAATGAACTGCGTCGACCATCCATTCCAGAAGTTCACCCCCCACGGGATCACGGCGGTCACCTGCACTGCTCATCGTGAAACAAACAAAATTAACACT
175	BV31371	2N	85.9	GCACTAGCAATAAAAAAGGAGGAAACCAGGGCCGTGTTTGGTTTGCGATGTAAAAAAAATCCGTGATAAGGATAACGAGGTGGTTGGCCGTGGAGAACCCA
176	BV7497r	2N	87.3	TTGAACACTCATCTGATGTTTGCAAGGAGGAATGGAGGGTGGTCATGATGGGGCGGCACTTCATGATGGACCCTTAGTGATTTAGTAGTCGTCAAAAACTT
177	BV7536	2N	88.7	TCACGGCGAGCACATGCGTGTTGCTGTTTGGAGACGATGATGATGTTGTCAATTGGTGGCGGTTTCCCCCATGTTGGACTCTGTCGGTAGACTTGGATTGC
178	BV7595r	2N	91	CTGCAGAGGGAAGGGGTGTAAATATAACAGAACATGAGAAATACTGAGACAATGGTGTGCTTCTTTGTGGACTTTTAATCTTTTCAAAGCATATGTATAGC
179	BV7596	2N	91.4	ACAGAACATGAGAAATACTGAGACAATGGTGTGCTTCTTTGTGGACTTTTAATCTTTTCAAAGCATATGTATAGCTGATTCTAGATCAGGGGAAACTGTGT
180	BV7817	2N	100.3	GAGGTTCAAATACATAGCTTGGCGAGCTTCTGTGGAAATGGCAGAAAATGTGGCCCAGCTCATTTTGCAGGTAATAGCTTCTTGTTGAAAAGCAATCAGTA
181	BV7775	2N	102.7	GAGATTATTTCTTCTCCCCTAGGCTTCAATTATTCGACCAATTATCTTTAATTTTTTTGTAGACAATGAACGAAGGTAGTCTCGATCCGCCTCATCTCCGG
1	BV7919	3K	0	CTAGTGGAATATGTCCAACTAGGGTGGTAACTTGTTAGCTCGGCTCGGCTCGGCTCCATACATTTTTTTTACGAGCTAAGCATATATTTTTGCTTTTTTTT
2	BV7922	3K	1.9	TCTGTGTACAGACAAATAAATATTATTAATACACGTGGTCTGGTCCTAATCCCCCATCAAGGAATAAAGCATGATGATTTTAGCAACCTTTAGATGATTTC
3	BV7895r	3K	15.7	GTTCATCTGTGCTCCTGGTATATAGTTCTTTGGATTGTGGCTTATAGGCTGTGTCAGCTAGCTGCAGCAACAGCCAGCAGTTTTGTAGATTAATTTTCACT
4	BV23549	3K	15.7	CAAGTGTTCATCTGTGCTCCTGGTATATAGTTCTTTGGATTGTGGCTTATAGGCTGTGTCAGCTAGCTGCAGCAACAGCCAGCAGTTTTGTAGATTAATTT
5	BV7903r	3K	16.1	AAATTTTCTGCAACAAGACCAACCTTCTGAACGCTTCTTCTAATGTTCATTTGTCCATGCTGAGTCGTCACGTCGGTTTATCACCACACGGGCGGCGTTCC
6	BV7929	3K	17	TTCTGAACGCTTCTTCTAATGTTCATTTGTCCATGCTGAGTCGTCACGTCGGTTTATCACCACACGGGCGGCGTTCCTCGGCGCCATCCTCTTCGACTCCC
7	BV7963r	3K	17.9	TTGCATCGTCCAATATGAAAGCTTTTTTTAAAAAAGAAAAAGAAAAATCAATGCCTCGGTCCCAAACTTTAAGCAAGATTTGTAGCAAAATTTGCCGTGAA
8	BV8090	3K	18.8	CACAGCTTCTTTTTGTGAAATTAGTATAGCTTATGTTTTCTCTGTCATGAATTGATTCATTTCCGACTGCCTTTTCAGATGTTGTAAAGGAGGATGACCCG
9	BV8097r	3K	18.8	TTTCGCCCCTGGAGGAACAAATTCATGGCTAGCTCACGCAGTCGAACACAACTTCTTTTTCAGAGTAACCATGCCACCAGTGCTTATGCTTTTCCTCATGT
10	BV8096r	3K	18.8	AACAGTCATCTCATGGAACCTCTATCCTACCACAATACCACCTGCAGTCTTGCCTCCTTGACAAGTTCCCTTGACCATGAATTTCTCAACCAGCTCTTCTT
11	BV9779	3K	18.8	AGCCAAACCAAAGCGGCGGTGCATTCAGGAATCAGGAGCAATATGGCGAGGGCGCACGCATCACTCCCATTTCCCTGGGCGCGCACAGCACAAACAGGAAC
12	BV9776r	3K	18.8	CACGTTCATGCGGAGCGCGTCTGAGTCCTTAGCTGAGTGCGCAGTGTGTTTGTTGGACGTGGGATGGCACGGCCGGTGAACAAATAAAATGGTCAACTTTG
13	BV9778	3K	18.8	TTCTTTGTCATTCCTTTCTCTGTTGGGCTAAGTGTTTTACTCTGTTACAGTCTTAGCTAATAATTTCTGTTCTGTAACTATTTGTTCCTTTCCTATTGGTG
14	BV8115	3K	20.2	ACTATGTGCTTAGTCCAACAAGCAATGCTAGATTAGAAAAGGTGACACAGCAACCACAATGGCAGGAAGCACATAACAGGTAAAATCAAGCTATAGGACCA
15	BV8117r	3K	21.2	CTGCAGGTCTGTGGCAATCGGGTGAAGGAACAAGACAACGTCATCTGCATATAGGGAGACCCAGTGATTGATCCTTCGAGAGAGAGGTTGCAGTAGCCCCT
16	BV8124r	3K	22.1	CTAGGATAGATAGATGGGATAGATGATGATCTATTAGGCAAGGATCTCCTGGCTGGTAATGTTTCCATAAACCCCAGAGACCCTTGCCCCTATATGTATAT
17	BV8140	3K	24.9	AAGGATCTCCTGGCTGGTAATGTTTCCATAAACCCCAGAGACCCTTGCCCCTATATGTATATGCTCTTGCATCTCAATCTATTATTTTTCGAGCCATATTG
18	BV8144	3K	24.9	AATAACTGTGGTTTTTGCATGCCACTATCAAGGGTGAGATCTTTGTGGCGACCTAGATAGGCGACAACTATTTTACTTGTAGTTTAACTATTCTCTAAGCT
19	BV8197r	3K	27.2	CCCAGAGACCCTTGCCCCTATATGTATATGCTCTTGCATCTCAATCTATTATTTTTCGAGCCATATTGCTTTCACTGTATCACGAGTCCGGGTTCCCCGGA
20	BV8209r	3K	27.2	CTCATCTTTTTACAATATCTTGTCACCTTCTGCAGGCATTGGTGGCACCTGCTTCACTGATTGCGCACAATGCTGGAGTGGAGGGTGAAGTGGTTGTTGAG
21	BV8304r	3K	31	TATGGCGCCGGCGGGTAACTCACCAAGAAGAAACGGGTGGCACTTAGGGAACTCCCGGCGCTCGCCATTGCCGTCCTCAGTGTCCCGCCCAGTCAAGCCCA
22	BV8302r	3K	31	ATGGTGAGGGACTGAAGAGCACCATTTGAACGATTATGCTCTATGCATAGAATCTAGAAGGCGCTGACTCCCCGTAATACTCAACAATTATTCGAACACCT
23	BV8312	3K	32.9	TCCGATATGGGAGCCGCAAGCTCAACAGATCTCTCACGGTTAACACGTCTTCCTTCCATACAATATCTTAACCTCAACAGGGTCAATCTCAGCACAGTAGG
24	BV8313	3K	32.9	AGTTTGATCAAGGAGCCAAAAAATTTCATTTGGCTTTGGCCACCACTCCATGAGTGCAATACCAGAACAGTGGACCTCCAACACAGCCAAGGGGGCAAAGA
25	BV8419	3K	36.9	TCCATTGTGATATTAATGTTGTAATTGAGCAAGACAACACGTTATTATGTGTGAAGGTAGATTGGACTTTGCTTTCTGTTTCCGGTTTGATGTGCATAATG
26	BV8407	3K	37.3	CATTGTGATATTAATGTTGTAATTGAGCAAGACAACACGTTATTATGTGTGAAGGTAGATTGGACTTTGCTTTCTGTTTCCGGTTTGATGTGCATAATGTG
27	BV8411r	3K	37.8	CTGTCCTGCACTACAGAAGAAAAGGGAGATCAATCCGGCAAGTAGGCGAGTCAAGTCCCTTCACCTTTAATTAGTCGGGACAATTTGGTCGAAAATGTACA
28	BV8353r	3K	39.1	AGAAGAAAAGGGAGATCAATCCGGCAAGTAGGCGAGTCAAGTCCCTTCACCTTTAATTAGTCGGGACAATTTGGTCGAAAATGTACAACCATCTGTTCGGT
29	BV8433r	3K	39.7	AAAACAGTCATGCTTTTCATGCATTTTTGCTAATCCATTAAAGATCAGGTGTATATGACAATTAGCCCTGACACTGACATGGCCATCACTAGCATCTTGCC
30	BV8434r	3K	39.7	TGCAAAAGATAAGGAAAAAACAGTCATGCTTTTCATGCATTTTTGCTAATCCATTAAAGATCAGGTGTATATGACAATTAGCCCTGACACTGACATGGCCA
31	BV8458	3K	41.6	CTGCAGAGAACTAGAGCAACCATACAACAAGTTTTTGATGATTGGTCCCCAAAGCTAATAGAAACACGATGAAGAATCCAATAACTAGAGTGCAGATGCAT
32	BV8476	3K	43.5	TAAATTCTAAATGTGCAAGTATACTAGAAGAACTTGCATAGTACGCGCACCAAAAATGTCACGGATCCACCGATCGTCCTGCAAAGCTTCTGCCACCGTTC
33	BV8477	3K	43.5	ACCTGCAATCCGATTCAATTGGATTCCATTATTCCACTGAAGCGGAAGCTGAAGCTGATGGCAAGCTGATCCCCAACCGAACTGAGCGGCTCACCGTTGAT
34	BV661	3K	45.4	TGCGGCCATGGCCGCGAGCTCTTCGCTCTTTTCCATCTCATTCAACCCATGCTTGTGTTTGGGTCCAAGCCAATTTCATCACTGCAGTCGACGGCCTTGGG
35	BV31010r	3K	45.4	ACGCCGCCGCCGCTATCGGCCGGATTCTGGCTAACCCTGTGAGTTCCCTCATCATCCTCTTCCTTTCCCCAACCCCCATCGATTTCATTGCGGCCATGGCC
36	BV14519r	3K	45.4	AATGCGGAAAATGTGCAATTGAAAAGAGATTGTGGGTCAATGGCATCACGTGGAAAATTAAAGAGAACAAAAAGGTCAGATCATACATTGGACTTGAAGTT
37	BV8550r	3K	46.8	CCCGCCGCCGGCCGCGGCGCCAACGCCGCCGCCACCGCCAGGACGACGCACGCCACGACTGCGCGGAGCCGCCGCGCGGTCACCGCCATTGCCGCCGCTCC
38	BV8586	3K	46.8	CCAGTTGAAGAAGGAGGCCCGGGACGAGGACTCGTCGGGGTCCGTTGCGTCGAACTGGTCGGCGCCGAAGGCCTGGACGCAGGGCTTGTGCCCGCTCTGGG
39	BV8591r	3K	46.8	AACACAACAACTGCAAAAGCATCATCTTGAATCCTAGGGCCAAATGCATCTCTTCTTTTGTGCATTTCCAGCTCCACGTCCATCATGTCTATCTACTCACA
40	BV8583	3K	46.8	AACCTGAAACATGAAGAGACGAAATTGAATACCAAATACGCAAAGAGTTGGCATTGTTTATCAATTAACAGCAACTTTTGCTCTGTTTTTTGGTCAGATCA
41	BV8559	3K	46.8	TGCCACGGTGAGTCCCTCCTCTCCGACCATTGCCCGAGGGGACTCAAGCTTTAGCTTTCTGCCTGAAGTAATCGACACAAGGACCTTTTGATTTTTCAACT
42	BV8589	3K	46.8	TTGAATACCAAATACGCAAAGAGTTGGCATTGTTTATCAATTAACAGCAACTTTTGCTCTGTTTTTTGGTCAGATCATGCACGTGTTTTCCCAATGGGTAT
43	BV8693r	3K	47.3	GGGACAGCGGGCTCACCGATCTCGAGGTCGTGCCAGGGGTGCGCGGCGACGGACCTCCGCGACAGCGAGGAGAGGATCCGCTCGTTGAGCCGCGGCGCCCG
44	BV8645	3K	47.3	TCCCGGGGACAAAAATCGCTGTCGCTATGCAATCTCCAGCCGAGCTGATACCTCCAAATCTTCCCCAAGTCCCAGTTTGTTTATTGCTAGTGCCAAAGCAA
45	BV8821	3K	49.7	AGGCGAGCATGCTCCTCGGCTGTCGGCGGCGCCACCACAATATTGAGGTGATGGGAACATGGATGAGAGCGTCAGCATTCCAAGCCCCTGCAGATTTGACA
46	BV8858r	3K	50.1	TGCTCCTCGGCTGTCGGCGGCGCCACCACAATATTGAGGTGATGGGAACATGGATGAGAGCGTCAGCATTCCAAGCCCCTGCAGATTTGACAAATTTGGAT
47	BV8854r	3K	50.1	GCACCGGCCGCCGCGCAGTCACCCTCGCCCTCGCCCCTGTTGTCGCCTCCGCCACCAGTGCGCCCGCCTCCTGGCTCCGACGACGTCGCCGCCATTGCCAC
48	BV19306	3K	51	CTGCAGAACCGTCAGAGTGAAGCGCCGACCACAGGGGCAAAGTTTATACACCAAACAAAACAGAAAAAAAACTTGCCTCTCAAGATAATTACGGTCTAGCA
49	BV14509r	3K	51.5	ATACACCAAACAAAACAGAAAAAAAACTTGCCTCTCAAGATAATTACGGTCTAGCAAAGGCCAAAACCCTTGGACAGGATCATTGCCTTGCCGGTGTTTGA
50	BV31114r	3K	51.5	GAGGTGGGGTGGGGATGGGAGAAGGCAGGAGGGGCGTTTACTTCTGCGCGATCCAGCTGGGGATGCCGAGCCACGTCGGCTGGGGGCCGGGCGGGGAATTT
51	BV30844r	3K	51.5	CCTTTTGACTTGTATTGTATTGCTGCAGTTTTGAACGAGTCAGCTTGAACAAATGCAATTGCTTTGGGTCATACTTGTGTGCCAGTTTGCTTGTTGGGTCT
52	BV714	3K	51.5	TTATTTTAGCCTCTGATTTAGAAGTTTCAAACTTGAAAGAACTTCTTCCTGTCATTAGAAATCCATCTGTGAAGTGTATGCCTGTTGAACCAAAAACATCT
53	BV6888	3K	51.5	TCCACCCAAGTTATTTTGGATTTTTTACGTCATGGTGAAACAACAATTAGGTTATTAGTCATAGGATTATTGCCATAGGTGAGATACAAAATCCGTTGCAT
54	BV6887	3K	51.5	GAATTATTGAGGAGAGTGGACAGCAGAGGGACGCGAGGTGGGGTGGGGATGGGAGAAGGCAGGAGGGGCGTTTACTTCTGCGCGATCCAGCTGGGGATGCC
55	BV31113	3K	51.5	AGGTCTTTGCTGCCTCGAATAGCCCTCTCCCGTCCATCTACTGCAGCCTAGCCAAGTACGTCTCCATGCATTGGCACGGCAAGGGCACATCGAAGTCAACA
56	BV6889	3K	51.5	GGTACCATAGCACAAGTAGAGTTAAGGAGTACTATACTAGTACCTTCCCAGCCAAAAAAGAACAATTAGAACAGTATACTACTGCAGTGGAAAAAAATAAA
57	BV16189r	3K	51.5	CACTTCCCATAGAACGAGTCTTGTAAACTTTTCTCAAAAGACATACCTCTCACCACAGGTATATGCAACGCGCAGATAGAATCTGCAGACCACAACATCTT
58	BV31115	3K	51.5	CTTTTTCATGAGCTGTAAAAAAAATGTGCATATTTTATTAGTCCACCCAAGTTATTTTGGATTTTTTACGTCATGGTGAAACAACAATTAGGTTATTAGTC
59	BV31093	3K	51.5	TGAAACCTTTCTTGGATGGACTTTTTTTTTAACAAAAAGCCTTGGTTATTTTAGCCTCTGATTTAGAAGTTTCAAACTTGAAAGAACTTCTTCCTGTCATT
60	BV723	3K	51.5	GTTAACGCTTTTCTTAATCAGGGAGGGGAACAAGCCGTGGCCTTGTGCCCCCTTTTTTTTCTCTCTTCCGAACATTGACTTGCGACCTTTTAAACTTGGAA
61	BV744	3K	51.5	ACTTGATCGAGAGACCGCTGCAGTTGGCTTAGGCTGTGCGTCGGCCGAAATGGACCAACTTGGCTGGCCCTGATTCGTTGTTTGGCTCAATCGAGGTCTTC
62	BV743r	3K	51.5	CGATCTGTTTATCTGACCACTGTTGCCTGACGAATCACCACAAGCACACAAGGTCTCCAAGCGCTGTTTACCATTACAATGCGAGAGGATCACAAAATTGA
63	BV16402	3K	51.5	ATCATGGGCACCATCCTCATCGCCATCTCCTACACCATGACGTTCCGCGACGGCGTCGCCCTCGGCTTCCTCATGAACACCAGGGGGCTCGTCGAGATGAT
64	BV755	3K	51.5	CCTTTTTTTGGGTGTGTTTTTGGAACATAGCGCCTGAAAATTAGTAGTCGTAGTACATCGTCTGGACGCTTGCGCTAGACGTGCCAAAATAAGCCGCGTCA
65	BV23342	3K	51.5	CTGTTGTCGCCTCCGCCACCAGTGCGCCCGCCTCCTGGCTCCGACGACGTCGCCGCCATTGCCACGGTGAGTCCCTCCTCTCCGACCATTGCCCGAGGGGA
66	BV30432r	3K	52	ATAGCCCTCTCCCGTCCATCTACTGCAGCCTAGCCAAGTACGTCTCCATGCATTGGCACGGCAAGGGCACATCGAAGTCAACAGGAACGTGTCTGAATCCC
67	BV30431	3K	52	GGCCTGCTCGAGCGCTCCGATCCTCCCGTTCCGAGACGAGATCGACCGTGGCGATGACCGCAGACCGCTTGTGCACAGTGACTGCTCCCGCTCGACCGATG
68	BV25242	3K	52	GTTCCGAGACGAGATCGACCGTGGCGATGACCGCAGACCGCTTGTGCACAGTGACTGCTCCCGCTCGACCGATGCCGTAATGTTTTTGATGGAATGGAACC
69	BV759	3K	52	TGCTCGAGCGCTCCGATCCTCCCGTTCCGAGACGAGATCGACCGTGGCGATGACCGCAGACCGCTTGTGCACAGTGACTGCTCCCGCTCGACCGATGCCGT
70	BV15319r	3K	52	TCCACAACTGCCGCTTGATCGATCAAAATTATGACATGCGCCATGATTCTGGCTACAACAGAGACTGCAGAAGTGGCACGACGGAAATTCGTATCCTCGCC
71	BV758	3K	52	CGAAGTCAACAGGAACGTGTCTGAATCCCGACAGAGAAGTTGGAACCGTACAAAAAAACGAGCCCATTCCTCTGTTTATGGCTGGACCCTGGAGCTCGCCT
72	BV25244r	3K	52	GCCCGTCGGTCGACAGTGCGTGTGTTTTTCTGCAGCTGATCGGGTACAGTGGCGGGGTGGTGTCCGCGGGGAAGACGACACGCATCGGCAGTACCGTCTCC
73	BV31011	3K	52	CTTGCCTCTCAAGATAATTACGGTCTAGCAAAGGCCAAAACCCTTGGACAGGATCATTGCCTTGCCGGTGTTTGATTGGACCTGGCCGTGTGTGCAGTACC
74	BV2716	3K	53	TACGTCGGGATGTCACCGAGCCCGTGCAAGTTTTGCGATCCCCGATTTACAGGACCACGTGTAATTACACGGTGCACTCTATCTCATCAGTCATCACCACC
75	BV2715	3K	53	CCTCGCGCGCTAAGAAAAAAAAATAAAACGGAACGGTTCATCTGTTTGTGCTCGAGGCTGGGAAACGAACGACCCCGCTCGCCCGAACGTCTTCTGATCCG
76	BV2714r	3K	53	CGTCTACTTCTTCACCCACATGTACCTTCACTTCGATCAGGTAACCCACTCCTCCAACTCGTCATCCTAAGCTCATGTTCTTCTTCAGTCATTTCAAAAAG
77	BV8990	3K	53.5	TTTTTTTCGGAACGTATGATAAGGATCGTAGCTGGTTAATTTGCGCTCGACCAACAAGCCTTCTTCGCCGACGATGGAAATCCCCTTCGCGGTTTTGTGGA
78	BV4286r	3K	53.5	ATCCACAAAAACTAAAAGACCCCCCACAGCTTGGTCTCGATTTTCTATGCGTGCAAATATAATGTATCCATCAGTTAATCCCTCAAAATATTGTGTCCATC
79	BV24740r	3K	53.5	ATTTCCAACCGAGGAGCTTGATCGAGCAATGGCTGGCTCATCAGAGTTGCAAGAGAGATTTAGGGTTAATTGCCTCAGTCTTTCGGTAGTTACGCAATTGA
80	BV4287r	3K	53.5	GACTGTAAATTTGGTACATACTACGTACCGTATACTAATACACGCGTCATGTACGACGACATGGAGCCATGTAATCCGCTGGCTGGCTCATTGCCGGCTGG
81	BV30460	3K	53.5	TCACCTTTTTCGTTCTCCCGCTAAAGATAACTTCGGTGAGCGAAACTTCGTGCGATGATGATTAACCTCGTTCCCCGATCACTTGAAATTTCCCGTGATTT
82	BV24138	3K	53.5	GTATCTCTCAAGTATTTGTCTGTTTTCGGTTTTCCTTTTCTACTGTTTGGTTAGTAAGCTCTAGCATATCCGAGCTTGGCATCAGCGCATGGCGTCTGCAG
83	BV24137	3K	53.5	ATGGAAGTTGAAGGCAACTGTGATTTGGCTGATTTACCGTGGAAGTTGAAGGCTTTCACATGCCAAGCAAAATTAACCGTAACCGCGTGATCGTCGGTTTG
84	BV24136r	3K	53.5	ATATCCGGCTTCCTTACATGATCGTCCATGTTTGGTTTTGCAATTATCTGTCTCCACAACTCTACAACAAAGGTCACGATGTAAGCAAAACAATTGACGAA
85	BV24135r	3K	53.5	GGGCGCCGAGAACACTCTCCTGTGTCCAGCGAAGCTGAGTGAACAGTGGCCCAACACATGACTGCCGTCCCTTGCTAAAATCTGCAGCCAGCCAGATGGGT
86	BV19324r	3K	53.5	TACAAACAGAACTCAAAGTAATTCTATTGTGCTATATCAGGTCTGAATTACTTAGAAGAAAGTGCTGGGGGTCCAGATGTCACAGTTGGTATTATTGCAAA
87	BV9832	3K	54.9	ATTTCGACCAGAACTTTTCTTTTTGGGGGAATTTTGACCATAACTTAAGGGAAAATGGGGTGTTTGATATTTTTGCATGTCGGATCCAGGCGGTTTTCGTT
88	BV18275	3K	54.9	CTGTTCCGGTTAGGCATATAAGTCCTCCTGAGAAATAGCAATAAAGATGTCAGCATTACTGTTTTTTGATTGGCAGAAATGTTTGCTGATTAACTGGAACA
89	BV18273r	3K	54.9	AATAATCTATAGCTAGGTCCAGTACAACTCCATCGCTGAGAACACACACACATATACTAGTACAGGAACTCCATTTGGGACTCGAAAAACTTTGGCGTCCA
90	BV21611	3K	55.8	AGCCACTGATTCGGAGGTGGAGGAGGAACGCACCAACTGTTCTGCCTGTTGTCAGGAGTAGGAATCGTGGGAGGATTACTGGTAACAGCACCATTTGCTGC
91	BV28562	3K	55.8	CACGGGTCACCGCCGCCGACGGGGAGAGCCTCCCTGAGAAGCCAGGGAGCCGCATCGTCGGCGTCGTACGCGCCAGACCACATCATCGCCGAGCGGAAGCG
92	BV26647	3K	55.8	CCAACCAAACGAGAGATTCCCCAATACCCGTTGCAATCGATTTCGGACGCCCGCGACGAAACAAAACTAGTAACCGAAGGCGGAAATGGCGAGACGCAACC
93	BV349r	3K	56.3	CCACTGATTCGGAGGTGGAGGAGGAACGCACCAACTGTTCTGCCTGTTGTCAGGAGTAGGAATCGTGGGAGGATTACTGGTAACAGCACCATTTGCTGCAG
94	BV30451r	3K	57.2	TGGGGTCAATCAATCAGTTAGTCCGTCCAAATACGAATCTGATTCGTCTGTATCTTATTCAAGGTGGCTGACGAATTTCCTGTTGCTATTCATGTGTGTGT
95	BV16623r	3K	57.2	TTTCTATCTTGTCAAATCTGAAAACAGTTTCTTTGCGGTAACTATTTCACTGATACTGTGACACATAGTGCAGTTTGCCACTAGACCCACGTATTAGGAAT
96	BV8843r	3K	57.4	GGGGAGGGAAAATGTGCCTTCTGCACAGAAAATGAAACCGTTCAACACTTGTTTTTTCGATTGCCCAATGGCCAAGCTCGTGTGGACCTTGGTGGCTATGG
97	BV8864r	3K	57.6	ATTATCCCCTCCCTCTCCTAGCGGAGAGGATGCATCGATGGGTTAGTTGATGGTGGAGGTAGCTAGATTTTAGAAAGGATAAACAGATCGCTGGTTTTTTT
98	BV25020r	3K	57.7	GGCGTTGCTCCTAGTCAAGGAGTAGGTTTTGCAACCATGCATGATCCATGATCCCCATCCAGTCCATCATGATTCACAGCGCGCGTTCAGTTACCTTCCTT
99	BV25021r	3K	57.7	TGGTAGGGTTTTTTATTCTCTGCAAACTGTAATGGCTTCATTTTATGCTTGTTTAGTTACAAAATTCAAAATTCCAAATCTATCACATTGAATGAGAATTT
100	BV30822r	3K	57.7	TGTTCTAGGACGAATGGAGTGGAAGCCACGCTTCATTCGGTCCCTCCGCTGTCGTCTGCCACAGAAGCTTTGCAGATTGGGCAGACGCTCTTCACCTGCAG
101	BV30821r	3K	57.7	GTGCGCGAGAAAAAATGCAGTAAAGATGAGCATGAGATACTCTAATGGGCCCATATCTTATGGCCTGTCTGCAGGAGACTGGGGCCGACTACTGGAATGGG
102	BV23407r	3K	57.7	GACGTGGAGGGGGCGGGGCAGGAGGAGGAGGAGGAGCCGCACCTGCCGCTCGTCGAGGGAGAGAACGCGCTGGTGGTGAGGAGCCCGTCGATGTGCAACGG
103	BV23408r	3K	57.7	GTGCTGTGCTCGACGAACCAGCCGTGCTTCCTGACGCACGAGGACGTGGAGGGGGCGGGGCAGGAGGAGGAGGAGGAGCCGCACCTGCCGCTCGTCGAGGG
104	BV8678	3K	57.8	AGGTCTGCAGCTGCAGAATAGGGCGCACATTTTTCACATGGCCATCAATCCAACATTAACAACACCCACGGTTACAGTGAACAGTTGAATCAGCAAAGCAT
105	BV8865	3K	57.8	CACGGTTACAGTGAACAGTTGAATCAGCAAAGCATGGTCACATCCACGGTACACTGTCAACGCAATAGCATAATCTAGACCAAATCATCTCAAGAAAAAAC
106	BV8679r	3K	60.3	CAAAAAACTTGGCTCATCAAGGTCTCTCTGAACTCTGAAGAAGCCATGCACAAGAGCAGGTGTAGTGTATACAAGCATATACCAAATAGATAACACGATGC
107	BV8988	3K	60.8	TGATCCCATCCCATCGCAATCTACGCATGAATACTGCATGCCCCTCTATACTTCGGATACTGGGTGTGAAAACCATTCATATTTCTTTTCCCTCGTCAGAC
108	BV8989	3K	60.8	CGTTGCCCCTCGTGAGGCAGTGCAAGTGGGGCACGCTCGTGGTCTGCGCCGCACCCGACAAGGAAGAAGATTACGCGGCGCTCGCCCCTCGATTCCCCCAT
109	BV8930r	3K	60.8	CCCTCGTCAGACTTAGAAGTGATTGTAATGAAAGACACGCACAATTTTCCCCAACTCAGAAATAGATCTTCAGTGTGTTGTTTGAGCAGAGAGATTCAGAA
110	BV8987r	3K	60.8	TTCCATGTTGTAAATTGGGCTTCTGCTGCCGGTTATTTTCAGTGGCCTGATGGAAGTAACCCTTGTTGAACTGGTGGTGCTACTGCTGTTCATGCATGGGC
111	BV8986r	3K	60.8	TTCGCATCTCACATGGTGGGAGGAAAAGAGATGCAAATTTGAGAAACTTTGCCCAAGGAAACGCCCATTTAATTAAGCATCTTTATCCAAAGATTATAAAA
112	BV8981	3K	60.8	CTGATTCCGTCAACCACCTGGAAGGAAGAATCTTTCCTTTGGGTCTGGAAGCATTGCTCAAGAAGCAAGCAATAGAGTTCCATGCCGAATTTGCCAAGATG
113	BV11257r	3K	63.2	CTGCATGGTGTGGACCGTGTCATGTGTATGTGTGCCTCTCTATGTATAAGAAGTTTATGTTTACATATACTCGTGAGCTACAGAACGAAAAAATATTTGAT
114	BV9160r	3K	71.3	CGACGTCTTCTTAGGTACTCCAATGTCTGCACCAAATTGGCACTCCAATGCTTGCAGATATATGTATTCACTTTTTCTGGACGATGATGGTGTATGTATAT
115	BV9173r	3K	71.7	CCACCTAAGACCAAGCTTGCTTCAACTTTTTTTTTTCTGAAACCATTCTTGCTTCAACTTGATCTCGACGTCTTCTTAGGTACTCCAATGTCTGCACCAAA
116	BV9202	3K	77.2	ACATATACTCGTGAGCTACAGAACGAAAAAATATTTGATTGGTGTGGTGCAACACGTGCACTGAAGAATTTTCACACGCGTGTACTGCCTGTTGGACCCTT
117	BV9208r	3K	77.7	TAGCTTCCAAATTTTATCTGATGCCTAAGCCGAGCGCGGCAATAGGAACCAATGAACCGCAATGGGAAACGAGAGGATCGGGGAAGTCACAAACATGTCGG
118	BV9468	3K	80.5	TGCTATTATATCAGCTGGTACTGTACTGTCCAGAACCCAATCATAACGGTGCGCTAACGGATCTCCAAAAACTAATCTCTCCCTGTTCATCTCCTTTCGTT
119	BV9464	3K	81	GTGTGCCTCTCTATGTATAAGAAGTTTATGTTTACATATACTCGTGAGCTACAGAACGAAAAAATATTTGATTGGTGTGGTGCAACACGTGCACTGAAGAA
120	BV17000r	3K	81.9	GCATGCTTTGCTGCTGCAGTTGATCCAAGCTCAATGCAAAATTTGCAATTATTTTCTAGCCAGCAGGTTGCCGCGTTCGATTACGCATGATAGCATTGCTA
121	BV9483r	3K	81.9	TTGATCCAAGCTCAATGCAAAATTTGCAATTATTTTCTAGCCAGCAGGTTGCCGCGTTCGATTACGCATGATAGCATTGCTAACAGATGAATATTCAGAGC
122	BV9485r	3K	81.9	CCAAGCTCAATGCAAAATTTGCAATTATTTTCTAGCCAGCAGGTTGCCGCGTTCGATTACGCATGATAGCATTGCTAACAGATGAATATTCAGAGCAAATT
123	BV10584r	3K	82.4	TCCACATGGTGGACATCGTGTACCGCGACCTCAAGCCCGAGAACGTGCTCGTCCGCGCCGACGGCCACATCATGCTCACCGACTTCGACCTCTCGCTTAAG
124	BV9502r	3K	82.4	CTTCGTTGACCAATTGCAGTGTGCGCGCTGTGCAGTGCTCCAACCGACTAGATTTCATTTTTAGAACTACTAGTAGTATCACTCGCAAAAAAAAACCTACT
125	BV9513r	3K	83.3	CACGAAGAGGAAGGCCCAATGGGATTTGTGGTGGTGACGGTAAATCATATGGAATTCCATAGATGAGACTTTATTAGAGTCTATTCAGAGCAGGCTCCGAC
126	BV9512r	3K	83.3	CTAGGGGTGAGATTACATTGGATCCGCATAGTATTTGTTTAATTTTCTTTCCCAATCTCATCTATTCCACGAGACCGCGAGCTTCTCGCGGGTCCGCTAGC
127	BV9515r	3K	83.3	CGGCGCGTTGTCGTCGGGGCACGGCCACATGGGCAACTGCGTAAGCTTTTGGTGGCCAATTTTGGGGAGACAGTAGAAAAAAAAGGGGCATGGAAGGTTCA
128	BV9514r	3K	83.3	AATATTCAACATTCAAGAAACAAAAAATCTCACAGACTATATGCATGCCTGATTTACAAGGCCAAGGTAGTATCACTGGATTATCCATTCATCATCTTGTT
129	BV9564r	3K	89	TTCGGTCCCTACCGAGTGATTATTAGTAGATTTTAAACGAAACCTGGCCTAACTCCTCATGCTTGCTGTACGGCCGGCGGTCGTCACTCGAATCGAACCAT
130	BV9553	3K	89.4	CAATGGGCCGGGATGTGATGCAAGGAAGGGACAGCAGACATAAACAAGGGCGTGACATGACCCTTCCTAGTAAAGATGAGTCAGAGGCTCGATCCATGACA
131	BV9555	3K	89.4	TTTCCAAGGGTAGTAAATGTTTTTTTTTGTTTCATGGAAGCAGAAAAACATACAGCTAATAATCTGTTAACTGAATATAAGACAGAGGATAGTAGTGCAGA
132	BV9556	3K	89.4	ACTGCAGGTACAAATCCCTGCCGCAGACTGAAGAATCGTGCGTGTAATGTAGTATATACAGTTCTGAACTTCTGATCCGTGCTGAACTTACTGAACTCGGA
1	BV9603	3N	0	AATGCAATTGCTACTTAATATACAGAAAGCCAGAAAGGTGGACTTTTTTATCGTTGACAATTTCATGATGTTCCATGGTCTACCGGTGTGGCAACAGTACT
2	BV24179r	3N	8.3	GGCGGAGTTGAAGTACATGGGATTGATCATGCTGGAGTCCAGAAACTGATCATCTCCTCCTTCGCCGGCGTCATCCGAGACGACGGAGCTGACGTTGGGCG
3	BV24178r	3N	8.3	ATTGATGAGTAGTCCGCGTTGTGCAGCGGCGCGGCATTGATGGTCATCGTCGTGCTTGGCAAGCTGGCGGCGGAGTTGAAGTACATGGGATTGATCATGCT
4	BV9618r	3N	8.3	CACCCACACCCACACCCTTCAAAAGACAAGCAAAGCCTCTCATGCCAAGCACACAGACCTACCTCCCTGCTTTCAGTCTCCTCTACAACTCTTCCTCTCTG
5	BV24191r	3N	8.3	GAAGCGTCAAAATAAACATAAAATCCAAGGTTTACTGGTAGCCTTAAGTTTTACGTATACTTTGTGCTACTTAAAACTTAAGGCTACCAGCAAAGTATATG
6	BV6073r	3N	8.3	TCGCCGATCTGCAGACTGAGCTGTGGCTAGCTTCACTTCACCTGTGAGCAGGACTAGTAGATCGATCTTGTTGGTGGTGAAGATCGATGGATGCAATGTAG
7	BV24187r	3N	8.3	GATAGCTGATAACAAGTGAAGTGGTGAGCTAAAGCAGGTGGCCATATCTTTGCTTTCACGATGCTTTGCCTTCCTTTTTCCCACCGGGTGACGAAGTAGGC
8	BV24227	3N	8.5	CCGAGGAGTATAAAAATGAGGGGATCAGTCACGGCGGTCTTCCCCGATCGGTCCAGCTCCAGCATGACGACCACCCGGATCCACCCCTCCGAGACGACACG
9	BV9607	3N	8.7	GTGATCGTCCCTGCATTGATCAATTTGTGCCTCATCAACTCTCAATTGCAATTGCAATTCATTGATGAACAATGCGATTCGGCCATGGCCCTGCATACCGT
10	BV24170	3N	8.7	GAAGTCACAAGATTATTGCCTTACCATGCTGGTGTTCTTCGCTTCTTCTTCGACGTGACGTCTTCACCAGCATAATTGTCGGAATTCCAAGAGTACTTGTA
11	BV24233	3N	8.7	CTCATGGATGGCCATGGCGCGCCCCTTCTGGCACTCCGCCCACAGGTCAGTCATTAATCACTTGCATAATTTGCAAGTATTTGTGCACTATTACGGATTGT
12	BV24229	3N	8.7	CCTCTAAGACGAGCGAGCGTGCTTCAGGGAACAATCGATCGAGATGCTAGTGGTAGAACACTGGAGTACCAACATGACTGGTGCCGGCCTGCCCTGAAGGA
13	BV8616	3N	8.7	GTTTCCATTCATGCAAATGGAAATTCCTTAAGTTCGGGTACAAGCTAACAGCTAGATAGAAGAAGAGGCAAGAGGAGAGACTGGAGAGAGCCTAGCACCAT
14	BV24147	3N	8.7	ATTTTCAGTACTGTTTTTCCATGATTCTATCATCGTTATGCAAATTGCTTACTCCTCAGCATTTCGCAATTCCTTTTTTTTTACTGACGACAGCCCCTTAT
15	BV10097	3N	8.7	TCCAACTTCCATTATGCTCTATCTGCTAGCCTCCGTATGTTATTTTATTTTGTTATACTTTATTCCAGCCAACATTAACAATAAATAAATAAGATAGCTAG
16	BV9646	3N	12	CACGTTTACCGGCCCAGGCTCGGTCCCATAACTTTGGCCCAGAAAGCATACATAGGCCCAATCCAACATGACCAGTTGTCAGGCCAGTTCCAGGCCCAAAA
17	BV9645	3N	12	TGTGTCACGTTTACCGGCCCAGGCTCGGTCCCATAACTTTGGCCCAGAAAGCATACATAGGCCCAATCCAACATGACCAGTTGTCAGGCCAGTTCCAGGCC
18	BV9657	3N	12	TTAATTTGAGCAAGGAAAGTGGTGGTAGTTGATTTCGATTGATTCTACCAGTTTCAGGTATGATGCAATAACTGAAACTCGGCGATATTTGTAGCACTAAC
19	BV9635	3N	12	CCTCGACTCCACCATACACCAACGTGCACCCACTCTGGCCACTGCACCGTCAGAAGAAGAAGATGGCAACACCAACTGGAAACAAAGTTCGTCTACTACAT
20	BV9643r	3N	12.5	CTTCAGAATGAGCATTCTCACCTTTTCCTTGGAAGATACAGTTTGAGAAGTTGACAAGACAAATAGATGGTACTAATTATATGATTATATGTGCATTCCTC
21	BV9637r	3N	12.5	TGCACCGTCAGAAGAAGAAGATGGCAACACCAACTGGAAACAAAGTTCGTCTACTACATGTCAAGCTATCGCGCCTAAGCAAGTCCTTACGCCGCTGGAGT
22	BV9649r	3N	12.5	CCAGAAAGCATACATAGGCCCAATCCAACATGACCAGTTGTCAGGCCAGTTCCAGGCCCAAAACAAAATTTGAGCCCAACAGTGGGTTTAAAATTGTCGTT
23	BV9631r	3N	12.5	GATTGCCGCGGCGCTCTGTTTGTTTCCTTTGGTGTTTGCTTGCTCCTTTCATACCTGTTTTTGTTTCCTTTTGTGTGTGGTGTAGTGTAGTTTAAGGATCT
24	BV9686	3N	13.9	CTGCAGTGGTGATGGGCTCCTCTGACCATAGTAGGTTAGATTTCACATCCGTTTGACCATCGATTTCGTTGGTGCAATGCATTCTTGCTACTCTACCTGTC
25	BV9687r	3N	13.9	CCATAGTAGGTTAGATTTCACATCCGTTTGACCATCGATTTCGTTGGTGCAATGCATTCTTGCTACTCTACCTGTCTGCCTTACGCCCTTACTGTCCTAAA
26	BV9693r	3N	13.9	CTTGAGCAGGGTAGCAGAGGCCATCGTCTTAGCTTCTCTTGCTCAAGACTACTAGCTAGCTTCCACCTCCAGGAGCGAGCGAGCGAGCTAGCTAGGGCTCT
27	BV9685r	3N	14.1	ATTTTGAATTTCCAGCAAAAGGAGGCGTTCGATTTTGAATTTCGTCATTTTGGGACTTCTCGCCCCGTGTGGGGCCGCCCGGTGTGGGGCCAGGAGAGCAG
28	BV9682	3N	14.3	CTTAGTTACAATCGCCCTGTTCGGCTGGTGGAAGGAGCCGCGGCTGGGGCTAGCATTTTGAATTTCCAGCAAAAGGAGGCGTTCGATTTTGAATTTCGTCA
29	BV9681	3N	14.3	TGACCCCAAGAAGCCTTATCACCTCCCTGCTTTTCTTAGTTACAATCGCCCTGTTCGGCTGGTGGAAGGAGCCGCGGCTGGGGCTAGCATTTTGAATTTCC
30	BV9679r	3N	14.3	TCGTTTTCTGCAGTGAAGTCCTTCCCTAAGGATGACCCCAAGAAGCCTTATCACCTCCCTGCTTTTCTTAGTTACAATCGCCCTGTTCGGCTGGTGGAAGG
31	BV9692	3N	14.3	GACACGGTGACCGGCCTGGGCGCGGCGACCTGCCTGCTGGCGCCCCATTCGGACTTCTTGGGAAGGAAGGAGGACTTGAGCAGGGTAGCAGAGGCCATCGT
32	BV9694	3N	14.3	AGCAGAGGCCATCGTCTTAGCTTCTCTTGCTCAAGACTACTAGCTAGCTTCCACCTCCAGGAGCGAGCGAGCGAGCTAGCTAGGGCTCTGCAGCAGGCTGC
33	BV9699	3N	15.2	CCCGGAATCTTTCCATCCCTATTCCCTAGTACTCGAGCAAGTAGGCTTGTACTCGGCCAGTACCAACCTTCTTGGCGACATGCCTGTTCCCTTTGAAAAAC
34	BV9710r	3N	16.1	GTGTATAAAGAAACTGTTTGGAACTTTGCTGTTGGTTGTGTAGTCGGTCTCCACGGGAAAATGGTACTGATGCTGCAGGACCGATTCGATCTTCAGAAAAG
35	BV9708	3N	16.1	CAGCATGCATGTATGTATATATGCGGCGAATCTAAAACCGGGCATCATGCATATCGATTAGGTAGCTAGTATGCGCGGTGGCAGGTGGCTGGATCGAGTTG
36	BV9716r	3N	17.3	CGAAAATGTCCAGGACGGCGGCGGGGACGTCGTGCATTGTGCCGGGCTCGGGAGCGTACCTGGCGTGCTCCTCCTCAAGGACACGAATTGGCCGCCGCGGC
37	BV9718r	3N	17.3	CGAATTGGCCGCCGCGGCGGATGGGACGGCGTACAGTACGTGATCCAGGGCGTCGAGTTGATTGTGGCGGACGGAAATTTGCGGCCCTGGGAAGAAGAAAT
38	BV9722	3N	18	GCTCGAGAAGATAGTAGAGCTCTCAGTCGCCTGGGGCATCCGCGCCATCACGGTGTTCGTCTTCTCGCAAGAGAACTTCAGGCGCCCCGAGGCAAAGCCTA
39	BV10325	3N	19.4	GCAGTAAAAAATTGTCATGTCCTTTTGTTTTATCCATGCAAGGCTTCATGCTTTTTGTGGTAAACAATGAGTAGTGTGGGCATTAGTGCACAGGGCATATG
40	BV10326	3N	19.4	GAATGATATAAAGTTACTCTATCATTTTCTACCGACCTTGCATGTGAAACTGCGACTAAAGACCAAACCCAGTGAATCAAAATCTTTGTGCTTGATATGCT
41	BV9732	3N	19.9	GGAACAAGGTAGAGCAGTCTTGCTTTTTCAGCTAGGTTATCTCTTTACATGATAAAATTCACAGGTATTTCTGATGTGATCCGGTTAGTTTCTGCTCAATC
42	BV9731	3N	19.9	GAACCAAACTAGTAGCTCCCTTTCCTTGCTTGCGAGCCCAAGAAACGATAGGAGGGGAACAAGGTAGAGCAGTCTTGCTTTTTCAGCTAGGTTATCTCTTT
43	BV9768r	3N	22.2	AAATGGCATTTTACGTTGCCCAACTCTTTGAGCCCGGTGTTTGATAAACACTGCTATACTTTTTAAAGAGAAATATTTAGTCATAAGGTTACTATTACAAA
44	BV9762	3N	22.2	ACAACAAGCCACGTGCATTGCAAGAAAATAGGCTATCAACACCATCTCCTCTAGTAGTTTCTTACACTTTAGGCAAACCGCAATGACAAACAGAAGGGGGG
45	BV9773	3N	22.6	TGCGCACACCGATGGGGATCCCCAATCTTCTCCGCTTCCTTAAGCCGTTCATCGAGCCCGTGCACATCAAGAAGTACGCCGGCAAGCGGGTAAACAGATCC
46	BV9797	3N	25.9	ATTGCCCATGTAGTTGTATATCCCTTTCAAATCCTTGAATGGATATGTCATCACAAAGTTTGTCAAACCGTTATGGCAACAAGTTCTGGAGAACGTCGTTA
47	BV13908r	3N	28.3	CTGATCAGCCGTTTCTGCTTCTGGGCGCTTCCCGAGCGGGCGCTAGCCAGACTGTACAGCGTTGTCGACCCTCAGCGAAAGGCGACAGCTAAGCGAAAGTA
48	BV13912r	3N	28.8	CAAGGTCCCTTGCCCTCGTGGTAACTGCAGTCCCATGATTATGGATCATGCGTGGGGCATAAGATCTCGTCTCAGATCCGACTCCGACAATTGATTATGTA
49	BV8177r	3N	30.2	CGAGGCGTCCGGCAGGCACTTCCAGTTCTACAAAGGGGTATGTGGGTTTATTTATTTTATCATGATATATATCCTACCTTCCTGAGTCCGCCATTGTCGCG
50	BV10153	3N	34.4	GACGCCGGCCGAGGAAGAAAGAATCCGATCGAATCCGAGTGGGGGAGCGCCAGAGGCTTCACTGTGTGTGAGGATGGAGACGGCTAATAAAAGTGGGCGCG
51	BV6435	3N	35.9	CGCACACATTCCCCTGCTTTATTTTGCTTTTTGATCGTGTCAAGTTAGTTAGCTTGTGTTCCTATGGTCCCTGCTGATTGCTCCAGTCTTTGAGTGATCCC
52	BV8324	3N	36.4	AGAATTCACAATTCAGATTTACATTTACTAGTAGTAATTCACTTGGTAAAAACATGGAACAAAAATTACCTACTTGGTTACTGTAAGAAAATCATCACTGT
53	BV29771	3N	36.4	TACGCATAGCTAGATGCATGTCCGATCAAACGTTTATTTACAATTTTACATGATCTTATTATTTTGGTACTGATCGTCGACAATCCCTCCTTGGAACGCCG
54	BV2654	3N	38.7	CATAGGCCTGCGAGGCATCAGGAGTCGATTCCGTGGACGAGTTCTTCATATTAGCAAGTCATCCGCCTCGCGTGCATTCAGCATGGCCAACGGAACGGGGC
55	BV30213	3N	44.4	GGCCGGCCGCGCTTCAATTCAATCTGCTTCCTCCTCCTCCTCTCTCTCGCCTGTGTTCTTGCGAATGGCCGCAACTACCACCGTAACAGAGAGTGACTGAT
56	BV2700r	3N	45.8	AAAACACAGGCATATTGCAGCTGCAGTACAGTGGAAGAGAGTTCTTTTTTTATGCATTCTCATTGCTATTGCCCATGGTCTTTTTTTTTGCGGGTTATTGC
57	BV30191r	3N	46.2	CGACATGCTATGAACGGCCCCGGTATCTCCGCCGACGGGCACATCTCGATTGCCATTGGCGTCTGGTTATCCAGTTTGCTAAGATTAGTTTTTTCAGCTTG
58	BV8518	3N	48.6	GCCGACCGCCGCCAGGCGCCCGGCGGCCGGAACCCGAGCTGGTCGCAGGTCGGCGGCATCGGCGAGCGTGCCGTGTTCGTAGACCACCTCCGTGCCTTGTG
59	BV16407r	3N	50	GTTGACGCTCATTACCGACCAATTCTGAGCGTCAATAATGTTCAAATAAAGAGATGAGCTTGCATTTCTTACACTCATATTGCTAATAAATCACCAAATTC
60	BV28875	3N	50.5	TCATGCATATGCATGATCCCTCCACCTAGCTAGCTAGTATAGTTCGTAGTACATGTCCATGTCCTTGCACGCAGGTTTTTTTTCTCTCTTTTTTATGCACC
61	BV28876	3N	50.5	TCCTTGCACGCAGGTTTTTTTTCTCTCTTTTTTATGCACCGTTGATCTCGACTTCCGATTCCGAGTATGTCGTTGGCCTGCAGAACCCGTCGCCCGGGCTG
62	BV17505	3N	51	GCTATAGCACGAACAGGTGTTACTTGAGCGCGTACATTTTGCATTTTGGCTTTTTTCTATAAAGAATTACACATTCAAATTTTTTTTGAAACTTTTAAAAA
63	BV17504	3N	51	GCAAGTGAGCTGGCGCCCGGTCAGGGGAATCGGTAACGTCCCAGGAAAAGGACTGGCAAACTCAAGGGATGCTATAGCACGAACAGGTGTTACTTGAGCGC
64	BV28426r	3N	51	CAGCCACCGAGCGTTGCCTCTTCAAAGTCAGGTGTCGTAGGTTGTTCTCCCACCATGTCGACATGACATCTTGTTCATCGCCAGTCGGCTGTCGAATATTC
65	BV17503r	3N	51.2	AGCAAGCACCTGAAGCGTGCCAATCTTGCAGCGACTGATCCCGGGTCCTTTGCAAGCTTCTCAATGGGAGTCCACAGCCGCTCTTCAAATTAATAAGTGAT
66	BV30376r	3N	51.4	CTGCTGATGCAGGTCCCAAGAACACCCATGTTGTTGCTGTTTTTTTTTCCTTTTCTTTTTCTTTACATTTGGTTTGTCAACTGAGTCAGAGATTTTTTTTT
67	BV30375	3N	51.4	CTTCCTGCTGATGCAGGTCCCAAGAACACCCATGTTGTTGCTGTTTTTTTTTCCTTTTCTTTTTCTTTACATTTGGTTTGTCAACTGAGTCAGAGATTTTT
68	BV17472	3N	51.4	CTAAATCTCTGAAGCACAAACGATCAGCTTTTGAAAAATCAAAGCACATGGATGCTTGTTAACCAACTTAAATGATTTTTAAAAAAAACTGCAGCTCGACG
69	BV26424r	3N	51.4	TACTCTTATTTCATATTCAGGGCATTAAAAATGTGGATGCAAATAATTCTACATCAATCCATTTTGGCCCCCTGCAGGCGTTAGGCATAAATTAAAATTCT
70	BV9840r	3N	51.9	CAGCTGCAGCAGACGAGGCGGTCATTAGTCACCAACTAGTCAAGGCCCCCGACGCGAGCCAACTACAGAAGTGCAAACACCAAACTAACCTGAGATGGGGA
71	BV9839r	3N	51.9	CAGCCTCCTTGGTCTTCTCCACAGCTGCAGCAGACGAGGCGGTCATTAGTCACCAACTAGTCAAGGCCCCCGACGCGAGCCAACTACAGAAGTGCAAACAC
72	BV9837r	3N	51.9	CCTATGCGAATGCCAACCTACAATTCAAAATATGCACAATTCCATTGCACTCACGGTCTTTGTGTTCCTTTTGGCATACAATGTTTAAACTGGAGGCTACT
73	BV9812	3N	51.9	CTGAGCCACGGTCTCCACGGCCCAGCTCTCCAGCCACACACATGCCTCTGCCTCACGCACGCAGGCCTTCTCGTCTCTCGACGTGCCGGGCACGCGCCACT
74	BV9842	3N	51.9	AGGCCCCCGACGCGAGCCAACTACAGAAGTGCAAACACCAAACTAACCTGAGATGGGGAAGAGGGGCCTCGCGGGGCGAAGAGGGCTCAGGCGCAACGAAG
75	BV9821	3N	51.9	AATTGTGGCAACTGGCAAGGCTAAATTCACAGGCGCTTATACTTCCCTGAGAACAGAATAAACCGTAACAATGCTAAATATGCAAGTCCTGATACTTAAGA
76	BV9702r	3N	52.4	ATAGTATTTGTATTTGCTTGCATATGTGATGAGATTGCGTTGTTGTTCATCTGTAGAATGAACAAAAAGAGTCATTTTAATCTAAAAATTCGGATTGTTGC
77	BV9703r	3N	52.4	TCTGTAGAATGAACAAAAAGAGTCATTTTAATCTAAAAATTCGGATTGTTGCTCCCAATTGCCGTGGTAGGTGCTGCAGCTTGGATAAAGTCGTAGATGAT
78	BV9819	3N	52.4	CTACAATAATACTGCCATTGTCACACAAGCACCACAATCCTTTCCAACATACAACTGTAGCAATTATCCCTCTTTCTACCAACCACAGGTGTGACTTGGTG
79	BV31242r	3N	52.4	CTTGTTTCATAGTGGAAGAGTGGGAAAAAAATGCTGAAGAAAGCCAGCATATGGATGAGTCCGAGATACTCCTGGCAAAGAAAGGTCCGATGGTGGCCATA
80	BV9984r	3N	52.4	AAGATCCTTGACACTTGATATTTATTTTAGAATGCTCTTTGCATTGTAGTACCACCTCGTCTTTCGGAACGAGATCATTTGCGGTAGTACCGGGGTGCTTG
81	BV9925	3N	52.4	TCTGCGTGTGCGTGTCGATCACGTTCGTCGGGACCTGGGACCCGTGACTCCAGCCAATCTGTTCCTGCGTCAACGCAGATGGAGACTACTTGGACGTCTCC
82	BV9923	3N	52.4	CGCGTCACATCGGAAGATGCATGGTCGGCTGTCGTCTGCGTGTGCGTGTCGATCACGTTCGTCGGGACCTGGGACCCGTGACTCCAGCCAATCTGTTCCTG
83	BV9977	3N	52.4	ACCAGCGCACCAAGTCAAATGTACAGTGCCATCTGGAACAAGGACATCAGATCCTTCCTATTGAGTCACGACGGCAGGATGCTGATGGTACGGTGCTCGTC
84	BV9982r	3N	52.4	CAGAAGATCAAGCGTATCCACATTCCTCCCCCATCATGTCCGTCCAAATCCATCTAACCTCTCTCTTTTTTTTTGAAAGATATCTGACCTCTCTCTTCGAT
85	BV9973r	3N	52.4	TCTACCTGCTGCAGCTTCAGCCATTGCCTCGGCTGGTCCAGGTACTTAACCAGCGCACCAAGTCAAATGTACAGTGCCATCTGGAACAAGGACATCAGATC
86	BV9972r	3N	52.4	GGCTTCGCTAGAGGGCTCCATCTACCTGCTGCAGCTTCAGCCATTGCCTCGGCTGGTCCAGGTACTTAACCAGCGCACCAAGTCAAATGTACAGTGCCATC
87	BV9823	3N	52.4	TAGATACCTGGAATACACAAATACACGAGTCCACCAATTTTTTAAAAAAAATTGGTTTCTAACAAACGGCCGAATACAGCCTCCTAACTATCCCTTTCCCA
88	BV9952	3N	52.9	TCTTGGAACTAATTACCAGAGCCAAGGCAAGTGAACATGGGTTTAGTACTCGCCTCAAAAGAAACTTCACTGATGCTCTTAAGAAAGGAAAGCAGGAGGCG
89	BV9957r	3N	53.8	TTTTTCTTAAAGAAAATCAAGAAACCTGCAGATTTTGACTGCGAACTCGTCAAAAAAATGTTAACGATATTTTTTCTTTGCTTGCAAAACTTGTTTCTGCT
90	BV9962	3N	53.8	GAGTAAAAGTTAAAAAAAACTAGAGTATTATCGAGGACGACGACGGTGAATAATACTAATTAAGAAATTTACCGTGGTGTGCAGGTGCCGAGTCCATCGGT
91	BV10038r	3N	54.3	ATGAAATTATGATACACGAAATTGAAATGATTATATTCTATGAAAGTATTTCCATTACTAATAGTCTAATATCGATGTTTTATCATGAGTATATAATTCTT
92	BV10017	3N	54.3	TCATCCTAATAGATTCTGGCTGATTCAATTCAATATGGCGTGAACTCGGTAGGTGGTGGCAGTTGGGACCAGCGGTGAGTGTGGAGCCGCGACGGGTGGCA
93	BV10016	3N	54.3	TTTTTTCCCCCAGCCGAACAGGGGAGAACCTTTCACCAATCGTTTTCATCCTAATAGATTCTGGCTGATTCAATTCAATATGGCGTGAACTCGGTAGGTGG
94	BV30362	3N	54.8	AAATCCTGAAATTCCCAGAGCAGAATCCCGTTCAAATGCACCTGAAACTGTCGTTTAGTTGAGAATACAGGTTGATTTTGTATTTCTTTTTCCGTTTTCTG
95	BV9877r	3N	54.8	CTGATGCGGTGCCTTAGTCTTGCTTGGATGCTTGGATTTGCTAAAAAAAATTGAAGTTACCAGCACTTCCATTCCAATTAGCACAGCATTTGTGGATTGGA
96	BV10117r	3N	54.8	TTTTTTTTGGGTGGTTCCGCCACAAGGACCATGCAAAACTAAAGTAATTTGCAACATGTTCAGAGTTCTAAAAATATTCACAATTAGCACAAAGTGGAATC
97	BV10118	3N	54.8	ATGCAAAACTAAAGTAATTTGCAACATGTTCAGAGTTCTAAAAATATTCACAATTAGCACAAAGTGGAATCAGAAATTATAGAAGTGGCAATAGAAATGCA
98	BV10057r	3N	55.7	ACAGTGTTTGTTCATTGGAGTTTTTCAGTTCTCCACAGTTGATGTACTTTCTATATGTAATGTCAGATCAAAGAAATGAACAAAACTGTGATGTTGTTTTG
99	BV10291r	3N	57.1	GATGCTACTGATCTGGAGAAGGTTCTGACGCTAGTAACGAAACACCAAGCCTGAACTCTGAACCAGGCGTCGTTTCTCACGTGCTACCAGTGACCCAGTGA
100	BV10234r	3N	57.1	AGTGGTCTCCCGAGGATCCTTTCGCCCCCAATGTCTAGGTGAGCAAGTCTAAATTCATCTTTAAATTTGTTATCTGTGACTTCAGTGCTTTGTTGGGCAAT
101	BV10520	3N	83.5	GGTCCTGGATCGCGTTCATGTCCCAGAACTCGCTCGTGGATGACAGCGTCATCAGCGCGACGATGATGGATCTCATCGTCGGCCTCGTCTTGGGGTCTTCC
102	BV10552	3N	85.8	AGCTCTGTAGCCAGTGGAATCGATCTACCTAACCTAAGAGGGTTTTCTGTACGCCGAGGGACTTGGAAATTTTGCTGCAGTCTGTGGTTCTCGCTGTGTTG
103	BV10550	3N	85.8	GGCAAATGAACAATGCTGAACGCTTGATCGGCACCCGGCCCGGTTTTCGGCTGAAATACTGGGGTGTTTGGCGAGAAGCGGGTGCCAAGCTCTGTAGCCAG
104	BV10541	3N	85.9	TTTTACATCAACGGTGCATGTACATTCTGCAGGTAACAAACAATATACCAGCTCCTGGGAACAAAACCCAGCTCAATAGCTCATCATTTACAAGCTATCGG
105	BV10538	3N	85.9	GGGGAGTTTAGTCGGTCACTGCAGTTATTTGGGTTAGTTATGTTAGGCTTCGGATAGTTAACTGCTTGCTGAACCTGGACCATGGAAATAAGTTACAGCGA
106	BV10540	3N	85.9	CTTAAAAAGAAAAAATGGTTAGCACTTAAGACAAAAAAAAAAAAAAGATCAGCCGCACCATGCTGAGGACATAAGTTAGAATCCCGGGTGCTACCCTCTCT
107	BV9433r	3N	86.4	GGGCTAGTGCTCCTCGGGGTCTACGCCGGCAAGCTTTTTGCTCTTCTGACGGAGAGTGATTTCTGCTCGCTTTAGCTGGGAAGGCGAGGCTTGCTCGTGCA
108	BV9434r	3N	86.4	GAGTGATTTCTGCTCGCTTTAGCTGGGAAGGCGAGGCTTGCTCGTGCAGGCGAGGCGAGGCGAAGCTGGCCAGCAACCAAACGCCCTGCTTCGCAATCTGC
109	BV10549r	3N	86.4	ACACCAACGCCATGGCCCAGCCGCAAGGTCCCTGCTTGTCGTCTTCACTGGTCTCGACCGTGCTCGTGTTCCAAACGTCCAGCCTAGCGCATTAACCCCTG
110	BV10551r	3N	86.4	ACAATGCTGAACGCTTGATCGGCACCCGGCCCGGTTTTCGGCTGAAATACTGGGGTGTTTGGCGAGAAGCGGGTGCCAAGCTCTGTAGCCAGTGGAATCGA
111	BV10587r	3N	88.2	AGTACGCCGAGGTGGCCACCGACGACGCCATGATGACGGCCAGGCACGCCGCGAACTTGTTCCGGTCGGCGGCGGACGTCTCGCCGGCCCCGTAGTAGCGG
112	BV10586r	3N	88.2	ATCTTCCATAGAATTTACCTAGAGATGGATCCAAAGGAGGGGCCAAAAAAGAAAGAAAATTACAAAAATAATCACCCGGCCCACAGCATCAATAATTAAGC
113	BV10577	3N	88.2	GTCGGTAAAAAGGTAAAAAAAGAAAACAAACAATGGAGAAGTAATTTGGTAACTCTCGCGCTGACCCACCTGGATACGAACGTAGTTGCGCCCGCACGTGT
114	BV10653	3N	93.6	CCAAATATGCACTGATCATAGATTTGTTGGCATCATTCCTTCATTTGGCTGTATATATGGCAACCAAACAGGTGTGTCAGTAGCAAAATGGTTATGCCTCT
115	BV10655	3N	97.8	TCATTTGGCTGTATATATGGCAACCAAACAGGTGTGTCAGTAGCAAAATGGTTATGCCTCTGCGAGCGTAGCATGGAATTCGCCAGGTGATGCGATGCGTT
1	BV31276	4K	0	CTGCTCAAGTTTCTCTGCTGCAGGTGACGGGTCGATCAGAGTAGACTTGGTGGACGCATCGGATCGAATCGGAAGGGTGCGCATATGATCCAGTACAGCAC
2	BV31277	4K	3.6	GTCGATCAGAGTAGACTTGGTGGACGCATCGGATCGAATCGGAAGGGTGCGCATATGATCCAGTACAGCACAGCACGTGACTCCAACAATTTCGAGCTCCC
3	BV31280r	4K	19.8	GGATCGAATCGGAAGGGTGCGCATATGATCCAGTACAGCACAGCACGTGACTCCAACAATTTCGAGCTCCCCAATTCATCGTCTTCCCCGGTTAAAAGAAT
4	BV12041r	4K	20.6	AGACGATCTCAGTTTGCAGGATACAAGAATCAAAATCCTACAAGATTCCTCTGCATACAAAAAAGTGAACCGAATACACCTAATATCCACACATCCATTGG
5	BV10698	4K	21.6	TAAAGTTTCGTGAGTAGGAATTATTTTTCTTGATTCCCTAAATGACGTATCTTTCAAAAAAAAAAATTCCACTTTCGTATCCTCTTTATGATAACCCAATG
6	BV10701	4K	21.6	TATTTTTCTTGATTCCCTAAATGACGTATCTTTCAAAAAAAAAAATTCCACTTTCGTATCCTCTTTATGATAACCCAATGTTTTGCACGGTATACCAGCAA
7	BV10719r	4K	22.1	TGTATGCAATTTTTAAAAGAGTAGTTCCATTTCTGAATGCAACTTTGGAATTTTTTTAAAAGAAATATTTTTCTTCAGAATTCAGGGTCCGATCCAATCAG
8	BV10702	4K	22.1	CGTGTAAATCCTAAGGCTAGTATCAGGTTGGCTACTGATCCAGAGGATATTAACTGAAAAGAATGCCTCTACCTTTGCCCATTATACCTGGAGACTGGCCT
9	BV10700r	4K	22.3	GTAGGAATTATTTTTCTTGATTCCCTAAATGACGTATCTTTCAAAAAAAAAAATTCCACTTTCGTATCCTCTTTATGATAACCCAATGTTTTGCACGGTAT
10	BV10697r	4K	22.5	TGGCTGTATTTAAAGCTGCAGGTAAAGTTTCGTGAGTAGGAATTATTTTTCTTGATTCCCTAAATGACGTATCTTTCAAAAAAAAAAATTCCACTTTCGTA
11	BV10699r	4K	22.5	AAAGTTTCGTGAGTAGGAATTATTTTTCTTGATTCCCTAAATGACGTATCTTTCAAAAAAAAAAATTCCACTTTCGTATCCTCTTTATGATAACCCAATGT
12	BV10743r	4K	23.9	TCCTTTCCATTTCGGAGCAATTAGGTGATCTTTGCAAGCTGCAGCAGTTATGGTAGCAGTTAGTAGCTTGCAGTACTAAATACAGGAAGGGTCATAGAACG
13	BV10746r	4K	24.3	GCCTCCGTTCTGCGCCCACACGCACCTTTGCCCGTGCGCCTCCGTTTAGTCTTTCCCTAATGCCGCCGAAAAGGAGTCGGGACGAGCTAGGTGTTGAGGCC
14	BV10739	4K	24.3	CTAGATGGTCATGCTAGTGATCTGAATTGCTCATGAATTACATGTCAGGCGATGGAACCAATTATGCTATTGGTTCAAAAGAAATTGGAAAATTTTTGGTC
15	BV30241r	4K	29.7	ACAAGGCCGTCCAGATTGATACACGAGAGCGTGGCACATTGAAAATTTTCAGATGGTTATATATCAGTTTATCACAGTTGCAGTTACCGAAACTTCAACCC
16	BV10771r	4K	29.7	GGGAAACCCATGTGTGAGCGTGACCTTGGCTCGCGGACACACACACCGATCGGTTGCTATCCACTGAATGCTAGCCTGCAGACAGACAGTGCTTGCCAGCA
17	BV10767r	4K	29.7	TTGTGTTGCCAATCAGTGGAAGAGGGAGGGCTGACCTAACACAACTACTGTACTCAGGATGCCAAGAGTGCTTAGAAACAGCACTAGAAAGAAAAGATCCT
18	BV10765r	4K	29.7	CGATCTGCAGGGATCAAAGTTAATTGAAAGCTTGCTTCCAGCTTTTCAGTTTTCCCAGGAACAACTTGTGTTGCCAATCAGTGGAAGAGGGAGGGCTGACC
19	BV10768	4K	30.1	GGATGCCAAGAGTGCTTAGAAACAGCACTAGAAAGAAAAGATCCTATTTGAAACTAGGGGTAATTTTTGTGATACCTACGAGAGTTGAACTGTTTCCTGTT
20	BV10764	4K	30.1	GAAGTTTGAAAAAAAAGAAACCCATGATCCTCACCAAACTAGATTACTAGTAGGGTGTTAGATGCCCAATTACAAGGGTAATAATCTATGACGTGTGCTTT
21	BV10772	4K	31	AGGTGAGCCTTAATTTCTTGATTCTTCTTCTTACTGTGGTAGTGTGGTTCGTCAATCTTTAATTGAGATATGGTAGTTACCATGTGTCAAGTATTAACTGT
22	BV10773r	4K	31.4	GGTTCGTCAATCTTTAATTGAGATATGGTAGTTACCATGTGTCAAGTATTAACTGTTGGATCCTGAACTCGTTCAATTTCGTTACTCTATGTAATGAAATC
23	BV10782r	4K	34.6	ACAATACGACCGTGTTCGTCTGCAGGGCGGGGACGGACACGGCCCACACGGGCGTAGACAAGGAGAGCTACGGCGCCATGGCGGTGGACCTCCCGCTCGTC
24	BV15658r	4K	44.7	TCCAATCAATCAGCTGGTACAGAGATTCAGTTTTGACCTAAGGAGGTTGTGTTTTTTCAATAGGTTGGCTGGGATGAGTCTGCAGCTGGAGAAAGGCGGAA
25	BV15655	4K	44.7	AAATCAAATTACTTTTTTAAAAAAAACAACAATAATGAAATTAAATCAGAGGATCCTTTCTGCTCTTGGCTGCAGGATTTCAACGCCAAGCTGTCGGATTT
26	BV24158	4K	47	GCGTGCCGAGAAATGGCAGGGATGGCGTGTCGTGTCGTGTCGGCTACAGACGGGTAACCAAACAAAACAACTGCCTGCTTCGGGAATCCGGCGCCGGGCGG
27	BV11930	4K	49.8	AAGCAAGTCCGATTCCATGCTACTGTCAGGTACCACGTGTCGCACCAGGGGTGTTGTGCGGCACCGCCGCAGATAATTTTCTTCCGTGAGGACGGGCATTG
28	BV11934	4K	49.8	AGACCGCGCAGGCGCGATGCAGATAGATCATTGCACACACGCCTTTTGATGTCTCCATTGTACGCGATAGATGTTGGCGTACTGCAGGCCCCCAGCTGCAT
29	BV11933	4K	49.8	AAACGACCAAGGTGAGAATAGCAGGCAGAGGCAAGAAGACCGCGCAGGCGCGATGCAGATAGATCATTGCACACACGCCTTTTGATGTCTCCATTGTACGC
30	BV28809r	4K	51.7	AGCACGAGCTGGCGAGAGCGAACAGGCCGAGGACATGGACAGTCACCCAGCGCCCAAGCCATCTGCGGCTGCAGCAGGTGCCTGGACTGAACTGAATGGGT
31	BV28814r	4K	52.9	CGGTGTACCAGAAGCTGCCGGAGGACGTCGAGATCTGGAAAGGCACGTTCCTTTCATAGACTTGAGTTTCAGTTCCGATCATCATCTCGATCTCTCACCAT
32	BV826r	4K	53.7	CGTTCAATTTTTCAGGAATGTTTTCGCCAACAAGGATTTGAGAGATCGCACCATCTACAAGCTACCAAGCTTGACGTGCAACCAGCAGTAAACACTTTGAT
33	BV822r	4K	54.9	CACACACAGCCTTCCTACCTGAATTTGCCTGCTCAATTTTTTAAGAACACATAGACTAGTAAGCGATCAATATCTGATCCACGGCCTTTTGATGTGGCAGG
34	BV817r	4K	55.3	TAATTTTCCATGTTCCCTCGGGTGGAGGCTTCCATCGTTGACGAGGCCCTCCTGTCCTAACACAAACACAAGAGGCTTAACAGTGGGAATAACATCACACA
35	BV26225	4K	58.5	GAGTTGTACGGGATGGGCGCGAGGAAGTTTGGCGTCATCAACGTCGGGCAGATCGGGTGCGCGCCGCTCCAGCGTCTGCAGAGCCCCGCCGGCGCGTGCGC
36	BV26223	4K	59.1	CATTTCCTCCTCCGTTACGTTGCTGATCGATTTATTTGACTTCTGACGATGGGTAGGGATAAGATAACATTTTTCTGAATCTACGCGTGCAGGAGTTGTAC
37	BV30576	4K	59.1	AGTTGATATAGTTAACATGAAGATGATAGCATACATAGATAACACGAACGGCAGAAATTGCCAGATTGGCCTGAGGCACCAGGCTACGGGCACTTGGGCTT
38	BV2263	4K	59.1	ATCCTCTCTGAAACTCAGCAAGCGCGTAGCTGCAGCAACACGAAGCCCATGCAATGCAATAATTTCTCACTCATATACCCATTAATCTTTCGAATTCACGG
39	BV2262	4K	59.1	TCTCATCCTCTCTGAAACTCAGCAAGCGCGTAGCTGCAGCAACACGAAGCCCATGCAATGCAATAATTTCTCACTCATATACCCATTAATCTTTCGAATTC
40	BV2265	4K	59.1	ATAAGAGAGGAGGGAGAGGGGAAGAAAACCTTGGAGGCCATGACGGCGTTGGCGAAGCTCCTGGGAGGGAGGCCGCCGACCTCGCGCTCCCACAGCCCGGC
41	BV16270r	4K	62.1	CATTCCTTTCACAGACCATCTTGTACAATTCTGCAGGGTAAATGCATGATAGAATAAGTGAAATAAAACATTCGTCGAGTAGTGATACATGGTGTCCATTT
42	BV16272r	4K	62.1	ACAACGTAACAGAATGTGTTGTTTGCTAGGTTCATATGAAAAATATTACAAGTCATAAATAGGGAAACTACACACCGTGGACATGGTTTATGATTACTATG
1	BV11971	4N	0	CAGCCGAGGCGCAGGTCGTGGGAGCCGTAGGCCATGCCGTGCAGGTTGGGCTGGCTCGGCACCACGCGGAAGGCGTACATGTCCGCCGCGCCGGGGCCGCC
2	BV11972	4N	0	CGGTAACGCGGTATCGCGGGGGATTAGATTAGTTAGTGGAGAGGCTTTTCCAATGTGGGTGTTCTCTGTTGCGAGATGTGCCGTGAGATATAGATCTGCAG
3	BV11953	4N	2.9	ATGATTGAACTGGGAGAGGCGAAGGATATGACAACCTATGACTAAATGGGAAAAATATAGTATAACGTAATGGTTTCTCACAAAATTATCTGTAAACTAAA
4	BV11970r	4N	2.9	GTTTCCTCCATACAGTAGCCCAAGCCAGGCGATTAGGTGGACAAGATGGCCTAGATGAGTAGCTTAGTAGTACAAGTGATTGATCCAAACAATGATGAAGT
5	BV11945r	4N	2.9	GATCCGGCGGCCGGCTTGTCCTAACTGCTACCCTGCATTCTGCAAGTGCACTACTAGCCACTCACACAGTTCAGTCTTCAGAAAACAGAGAGCATCAGAGC
6	BV11966r	4N	3.4	AATCATTGTTAGTACGTTTCCTCCATACAGTAGCCCAAGCCAGGCGATTAGGTGGACAAGATGGCCTAGATGAGTAGCTTAGTAGTACAAGTGATTGATCC
7	BV11965r	4N	3.4	TAGTGTGAAGAAAATATAATAGGCCATCAGAAATTCTAGTACATCTGCAAGTCGAGTCAATTGTGCTCAGCTCTTACCATGTAGCTCAACCAATCGATGGC
8	BV11977r	4N	3.4	TGGATTTCTCCCTTAGCCTCGCTTCGCTGCAGGTGGTCGATTCCGATGGATGGAGAAGAGAGAGGAGGTGGGGTGGGTGGTGAACGAACGGGCCCCTTCTT
9	BV11964r	4N	3.4	TCTTTGCCTTGACTTGAGATGTGGGCCGGAATCATTGTTAGTACGTTTCCTCCATACAGTAGCCCAAGCCAGGCGATTAGGTGGACAAGATGGCCTAGATG
10	BV11976	4N	3.5	CTAGAGGATTCTTGAATTAGGCTAAAATGACGCCTAATTTTTGCATACGGTTTCAGCAGATATCTAAGAACTTGAATTTGATAGTAGACGAAAATATCAGG
11	BV11975	4N	3.5	CCGGCATCACAGGGTTATGGACTGGATCACTGGACCATTCTGAACGGTGGATTCTTGAGCCATCGATCCATCAATGTTAATCAGGCTCGGCGATTCAAGAC
12	BV11979r	4N	4.5	GCTCACGCTGCAGTAGGTACATCCTCCGCTTGCACCGAGAGAAGACTGGGCTGTGGCGCAGGAAGATCGTGTCACGGAAGATGTTGCTGACAGAGTCAGCT
13	BV11980r	4N	4.5	CATCTTGATGACAATTGTCAACCCAAACTGTTCAGAATTCAGTTAGGACAATAACATTCCCATAACATTACGGGAGGAGATCGTCAGCCATCAACCCTCCA
14	BV11968r	4N	4.5	AAGGAAAAAGGATATCTTAAATCAAATATCTCTTCAACTCCAAATAGGGGAAAATAACTCCTTCAGTATGTTCACTTACCAGTCAACAAAGCTGACATTTG
15	BV30216r	4N	15	TTACCCCATCCGATATCCGATCCATTTGCTTATAGATTGATTGCTTCGACCTTCTGCCAGTGCCAGCCATCACTACTACAGAACAACAGATCTTTTGATCC
16	BV30725r	4N	16.4	CATTATCATCACCCATCACCATCACCATGTTACAAAGGCTTTGAAGCAGACGTCAAAACAGAAACTGATTCATAAACACCCAATGAGAGAATAGCATTAAG
17	BV30723	4N	16.4	CAATTTTTGAAACACATTAGAAAATATCTATTAGGTTTAGAGTTGTACCGCGCTTATACCCGCAGGTACAAACTCAGACCCATATTCGCGTCCATCGGGTT
18	BV12028	4N	29.4	ACGTTCCTGGGCATCGGCTTTGGCATGCTCGTGCTAAGAAGAATGTGTGGCTGACACTGCTTCTGCTAGTTACCGTCCACATTTGTTAGGCTACAGTACTA
19	BV12027	4N	29.4	ACTGCAGAATCTTGCGCCTACATATATGGCCACCACACCACCGCACCAGCCTGCTAGCAAACAAAAACTGCATATGTGGATCACGACTCATTTGGAGCCAC
20	BV12026	4N	29.4	CCTGGGCATCGGCTTTGGCATGCTCGTGCTAAGAAGAATGTGTGGCTGACACTGCTTCTGCTAGTTACCGTCCACATTTGTTAGGCTACAGTACTATGGAG
21	BV12030	4N	29.4	GTTCCTGGGCATCGGCTTTGGCATGCTCGTGCTAAGAAGAATGTGTGGCTGACACTGCTTCTGCTAGTTACCGTCCACATTTGTTAGGCTACAGTACTATG
22	BV12069r	4N	35.7	GAACGTGGTGCTCGTCTCCCACGGCCTCACGCTCCGCGTCTTCCTCATGCGCTGGTACAAGTGGACGGTGCGCCAGTTCGAGGGCCTCCACAACGGCGGCG
23	BV12985	4N	41.6	TTTCCGGTTTTGGTGGAATTTTTGGCCGAGATGTATGCACTTACTCCCTCCATCCAAAATAAGTGTGCATGTTTCCACAATTATTCATAAGATTATTGCTC
24	BV13006r	4N	46.9	TAAGACTTGTTTTCTAGTAGTGTTTTCACCGCCGGTCCCTTAAGAACCGGCGGTGAAAATGTTGGCGCTGAAAATATTTTCTATAGTAGTGAGTGCATGTG
25	BV13007	4N	46.9	CTTGAAATTATACATGGCATACTATTTGATGTTGATGTTGATACATGGCATACTATCAAGCTTTAGTTACAATGGACAAGCTGGAATGGACTAAATTACAC
26	BV13009	4N	46.9	GCCTATCAACTACAGTGCCTTATTTTCCTATAAAGCTTAATGAGAAAGAGCTAAAGATTTTGGTCTCAGCAGGTATATACAAGAGGTGGAAGCATAAAAAG
27	BV13001	4N	46.9	GTAGTGTTTTCACCGCCGGTCCCTTAAGAACCGGCGGTGAAAATGTTGGCGCTGAAAATATTTTCTATAGTAGTGAGTGCATGTGCATCTATCTATATGTG
28	BV13010r	4N	47.8	AACACCTCAACATATCAAAACATCACAATATCCATTATCATCACCCATCACCATCACCATGTTACAAAGGCTTTGAAGCAGACGTCAAAACAGAAACTGAT
29	BV13043r	4N	52.6	AAATTTTAGCATGATAGTTACTATGTCGCCACTTGCCAATGTGGTGAACAGCGTGCAGGTTTTTGAAAGCCATATCAGTACTAAAATAATTAAATAACTAG
30	BV13044	4N	54.5	GCAGACAAATTTTAGCATGATAGTTACTATGTCGCCACTTGCCAATGTGGTGAACAGCGTGCAGGTTTTTGAAAGCCATATCAGTACTAAAATAATTAAAT
1	BV13092	5K	0	TAGGCCGGTTATTAGAATGTTTTGTGAGTGCATATGTGCACCACTGTCTTTGAAAAGAAAGATGTGTACCACAGGTCCACTGTCATGTATGCAAAGCACTC
2	BV13096	5K	0	TTTGTGAGTGCATATGTGCACCACTGTCTTTGAAAAGAAAGATGTGTACCACAGGTCCACTGTCATGTATGCAAAGCACTCCCCTGCATCACATGTAAACT
3	BV13083	5K	0	TTCCTGACAACGAGCACCAAACGTGTAGGTCCCCGCACTAGTTCCAAACATCATTTTGTTGTACCGGTAGCCAGTCACACCCACAACTGCGATTCTGTCAG
4	BV13089r	5K	0.5	GATAGATAAGATTGACGCTAACATGTGGCGGTTACTATTTTGTAGAACGCAGAGGGGAAGATGATGAGAAGCCTAAGGATGAGTAGATGCAAGACGTTGAG
5	BV13086	5K	0.5	CTCATCCTTTATCATTCCTCTAGCTCTGGCGGTTTTGAAAGCTGTAGCTTAAAGTAAGTTTGATCTCTATTGCAGTTACCACTACTACGGAAGCTGGCTTT
6	BV13117	5K	3	GTGAGTAGTTAGCTATGCCTATACATGCATGCAAATTAAATACTTATGCAATAATTAATTCGCGCATATATGCAGTCGGGAGGCCCGAGCTACCGGGTGCC
7	BV13206	5K	8.2	CGTGTCATGGTCAATAAACTACATACATAAACACTAGCCCAAAAAAATATGATAGGCAATGGTGTTTTATATATTAGTATTCTGGGAAATATACATGTATA
8	BV13185	5K	12.8	TATGCCAAGCCCTGAGCTCTCATCCAAACAGTGCGAGCAGGACGGCGGCCAAGGCGACTGAGAGCGCAGTGATTCGCCATGGAACCCTTGCGGGATCCTGC
9	BV13184r	5K	12.8	CCAAGCCCTGAGCTCTCATCCAAACAGTGCGAGCAGGACGGCGGCCAAGGCGACTGAGAGCGCAGTGATTCGCCATGGAACCCTTGCGGGATCCTGCCGGA
10	BV13997	5K	22.8	AAGAAGATTTGTTTGACACGTAGGGATCGAAGATACCTAGATTGATTGACGTCTACCAAGTTCAGAAAAAAAATATGCGCCTAGCATATGCGGCATGTTGA
11	BV14015	5K	23	AGAGGTGCCGGGGACTGAAGGAGGCGTTCGGGATGTACGAAATGAAGGGCGAGGGGTGCATCACGCCGCTGAGCCTGAAGCGGATGCTCAGCAAGCTCGGG
12	BV14012	5K	23	GGATGTACGAAATGAAGGGCGAGGGGTGCATCACGCCGCTGAGCCTGAAGCGGATGCTCAGCAAGCTCGGGTCGCACCAGGAGGTTGACGAGTGCAAGGCC
13	BV14096r	5K	25.5	ACTCCATTTCAGGTACCCGACTCTCAAGTCTCTCTCAACTCAGAGCACCAATATTTCCTTCTGAATTCCGCGTCTCCAACTGCAAGCTCTTCCCCTGCAGG
14	BV14130r	5K	25.5	TCTGCCCCTCATGGCTACGTACTAGCGGAGTAGCAGTTAACTGATTTTCAGTGATGTGTCTGACTGTACCTCGCATGATCTGAAATAAGGGCATCCGGAAT
15	BV14357	5K	26.4	AGGGTACATCTGGTAAATTTTTTACCTTGAGCTCCATTTCTTCTTCTTTCCACTGTTCCTTACTGTCTCTGCAGATTAGTCAGAATCCTGGTTTTTGAGGA
16	BV14578	5K	34.1	GATCCAGCACATGAGCACAGAGTATACGTGGAGGGCATTTTAACTTTGCGTTGCACGGATAATTCTTCATTTCTTTTGGAAAATGATGATTTGCAGGCCAC
17	BV14577	5K	34.1	ATCCTCACACCTTTTTCTTCTTGTTTAGTGTTTGGCTGGTGAACTATATTCTTTTTTATATAATTCTGGTTAACTATTTCTGGTGTTGCATTCGGTGCTTC
18	BV14541	5K	35.5	GTCCCGTTTCTTCAGATTCAGCCAGCAACTGGGAAGCACTCACTGTAGCAAATGTCACGTGTTCTCGTATTGCCTGACCTTAGATTGGGCCTTTGATGCTT
19	BV14661r	5K	36.5	TGGATTTCGATCTGTCCCGTTTCTTCAGATTCAGCCAGCAACTGGGAAGCACTCACTGTAGCAAATGTCACGTGTTCTCGTATTGCCTGACCTTAGATTGG
20	BV16656	5K	37.4	GTTCTCCTCGGCTCGAATGAGGTATATGTCCTACTGCATCGACCATCGAGTCTTCCATGTTCGATTGCATGGCCTGGAGCCCCACCTTGAGGCTCTTCATT
21	BV16658r	5K	37.5	GAGCGGCATGCAATTCGTCAACAGGAGGTGGAGAGTAGCAAGAAGACGCCGCCCGCCCAGGTGGGTGTCGGAACGGATGCGATGTGATTGATGCGCAAGCG
22	BV14714r	5K	37.5	AAAGGAAATAATGGTGTTCGTTTGCTGGTTACCTCTGTTATTAACATATAGTATCATTAATAAAATATAATGACGTTTGTTCACCGTAATTTGCGACAAAG
23	BV14738	5K	38	TAAGAATGGATGGAGTGCTGACAGTAGTGACAAAGGTTTACATACAGCCTTCATTTTTATTTTCTAACAAGCTCGTCCGGGCGTCTCGCCCCCATTACCAT
24	BV14681	5K	38	TCTCAATACGTTCTGTACATCACGAAGCCACATCTCTTAACAGGTCAAGCCCCAGCGTCTCCTGCCATTTGTACGCTGCAGGGTCCAAGGGAGCACACAAG
25	BV14745	5K	38	ATAAGCTTCTTGATTGCAACGGTATTTCCATCCTTGAGCCGGGCCTTGTAGACATCCCCAAAACCACCAGAGCCTATTAGGCTATCATTGTGGAAGTGATT
26	BV14688	5K	38	CCCGGTACTGCAGGATGCTATCCAGGGCGCCGGTGCGGGTAGCCTGAGATCAATCAAGTTCAGAGCAAGCGATTCTAACGTCCGACACAGTGACACCTTGA
27	BV14689	5K	38	TTTTTGTGAGGAAAATCAAATATGTAATATTAGGTTACATCTTAACTCTGCTCATTCCAGATAATACACTGTTGCCTAGGAAGAACATACATTTTCTGCCA
28	BV14680r	5K	38.5	GAAAAGTGCCAAGCGACGGGTCTGGATGGCAAGCGGACCATGATGGCGAGGCTCTTGGATGGAGATTTTTTTTCTGGTTTCTTCTATTTCTAGAAGATCAA
29	BV14752r	5K	38.5	TTTCTCCTTGGTTGATACAACTATTATGATGGGAGTTTATCTTTAAAAAAAATTCTCCTAAACCCGTGAGGTTAGCAGAGTGACCATCAAAAGAAAAAGGG
30	BV14754r	5K	38.5	AAAAGTGCCAAGCGACGGGTCTGGATGGCAAGCGGACCATGATGGCGAGGCTCTTGGATGGAGATTTTTTTTCTGGTTTCTTCTATTTCTAGAAGATCAAG
31	BV14782	5K	39.4	CTAGCTCAAGATCCTGCCCGGATGATGCATGTCTGTCAGTTTTTAGAACTCTATTCACTCGAGCACATACAGAAATTTCTTTTGTTTTTCATTCAAGGGGA
32	BV14765	5K	39.9	GCTTGTGTTTTTTGCTGGCCAATGAATGTTGACCCTCTTCTCAATCATTTTTGGAGGGCTAACAATCAGTTAGTCACGGTCACGTCCCTTTTTGTTGTTTC
33	BV14766	5K	39.9	CTTATCTTCTGGGTTAAACTGACTATACCAAACTACCAACATGACTTCCATGAATCCTGGCAAATTTGGCCGTAGATCCTTTTTTTTTAAAAAAAAGATTG
34	BV14773	5K	39.9	ATCCTGGCAAATTTGGCCGTAGATCCTTTTTTTTTAAAAAAAAGATTGCGAGAGCTCCGCTTTGTCATTTAAGAGGGGAGAAAGAAGGAGTTCAAGTTTAC
35	BV13233	5K	39.9	CTCGAGATGAATGTGTTTGCTCCAGAATTCGAATCGAATTGTTTTATATTGCTCTTGTCAAGTCTGTAGTTCAGACATTGCGTTTCTGCATCGAATGTAGT
36	BV14763r	5K	40.4	CGGATCTAAATCAGTAAATCGAACGGTTATAGCTAGAGAAGGGGAAGGAGAAGATACAACATTGGTTTTACCTCGCCAACTCGATGGGATTAGCGTTGGGC
37	BV14785r	5K	40.4	AGTTCCTAATTTGTCAATCGGGACTAAACTTCCAGACTTTAGTCCCGGTTGGTGTTACCAACCCGAACTAGTCATGGTTGGTGTTACAAACCCGGACTAAA
38	BV13235r	5K	40.4	TACGAATTGAACTTAGTTGAACAATTTGCACAAAGCAGGAATTACTGTCTCATGGCAACAGTCACAATACAACACGGTGGTGTGTACTTCCTAGGAGGCCG
39	BV14837r	5K	41.8	ATCTGTTCACTTACAGGTCGCTGTCTTGGGATTTAAACATACCAGGAAGGTGGGCAAGGACCGTGGCAAAGGAGAACAGCACCACACCATCCTTCTTTTGC
40	BV14833r	5K	41.8	GTCCAAACCAGGCATGTAGGCATGGCTAACAATGACATTGAACTACGGTTGAAGGACAATTGCAAATGATGAAGATCCATGGAAGCTCACCAAGCGACAGT
41	BV14832r	5K	41.8	GGACGAGACGAGACGAGAGCTCGGCAAAAGCCCTGATTGCAATCGCTCGGGCCTGCCATCCGTGTCTTTCAGGGCAAAGAACCAAGAAACTGGTTGCAGAT
42	BV14806r	5K	42.3	ATGAAGTCAGTTTAAGTTGGGAATCATGATGGATTTACAGTATAATTATTAACTTATTAATCATCAAGGTACCTGGCGACACCATGGCTGGCAAGCCCGCA
43	BV14816r	5K	42.3	ATCTGATCGCTCAGCCTGAGCGTCCACGAGGAACCAGGACGAACGAACTTGTCTTGAATCGCTGATGCACATCCACATTCTCCTATCAGCTCCCATCCGGG
44	BV14814r	5K	42.3	GTTTCTTATAAATGCCTCCTGTACTTCTATTGTTGTATTACATACTGGGCCCTGGTTTCTTTTCCCTCCTTTAGGATTCTATGACAGTAATAGTGCAGACC
45	BV14821r	5K	42.3	CTGAAAGTACACTGAACACTTCAGAAAAACACAAACGATTGAAGTAGCCAGTTGCGCGTTTGTGACCGGATACATACCTTGAGCTGGTAGGGCTGACATCC
46	BV13512r	5K	42.3	AATAGTGAAGATGTTGAGACTAATTCTGCAACAGGTTGCATTATGAAGGAGGCACCGACCTCCCATCATGATCACCAGGAAGCTGGAAATGAGGTGGGTTT
47	BV30933r	5K	42.3	CCAGGAAGGTGGGCAAGGACCGTGGCAAAGGAGAACAGCACCACACCATCCTTCTTTTGCCAGTGGCACCACCGGCATTGTTAACGAAGAAAATTGTAGTT
48	BV14818	5K	42.5	CGCATGTGAACAGCAAGGAAACGAAGGGGAGCTTTCAGAGGGGAAGGGGAAGAGAGATGCGTGCGTTGGGCAAGGAAGCTGGAAGAGGATAAGAGAGATAT
49	BV14826	5K	42.7	ACTATACCAAACTACCAACATGACTTCCATGAATCCTGGCAAATTTGGCCGTAGATCCTTTTTTTTTAAAAAAAAGATTGCGAGAGCTCCGCTTTGTCATT
50	BV14827	5K	42.9	TGGTAAGTTACTGTTTTATAGGGTCTCAACTCGTATTGGGATCCCTATCTCACGGGATCAAAAAGCGAGATGGCCATTGGACCCCTATCTAACGGCCACCA
51	BV14828	5K	42.9	CGTACGTAGAGACAATGAAGTATTCTTGCATTTGCAAAAAAGAAAAAAAAGTATGTTGTACTGTATACACCGCTGGTGTGTGCCAACCTGAAGGTGATGAG
52	BV14831	5K	43.1	TTCGTCACAGCATCCTTTGATCAGTACGTCAAAGTTTGGGATACCAATTCGACTCAAGTATGTGCCTGCATTTCTCAGTTACCAGTTTCTGCTAATCCTGC
53	BV14858	5K	43.6	TCGTATTTACTGTTTGTTTCTGACTTGACCGTGGCTCCACTGCCACAGTCCTTTTCTCCCATTCTATCAATCAATCAATTAGACTGCAGCATCCAGGAACA
54	BV14857	5K	43.6	CGACAGCTTCCCAGTTGCTGCAGCCTTGAGAGTGCGCAGGAACTCAGGCTTGACAGAAACAGGCAAGTCCACGCCCGCTTTCGATGTGACAAACGATCGTT
55	BV14855	5K	43.6	TTGTTCACACTTCACAGATTATAATGAGTTGTCATGTTTTATTTTTTTTAAGGCAATACATTCCCAGGGAAGTTTGGTGTTTTATATATTTCCCTTGAATC
[truncated: 644 more rows]

## Sheet: VS16-BV
order	marker	linkage_group	Distance (cM)	sequence
[truncated: 1,598 more rows]
