# Supplementary material for: Genotyping-by-Sequencing and QTL Mapping of Biomass Yield in Two Switchgrass F1 Populations (Lowland x Coastal and Coastal x Upland)
Source: Front Plant Sci. 2022 May 19;13:739133. doi: 10.3389/fpls.2022.739133 (PMC9162799; doi:10.3389/fpls.2022.739133)
Supplement: Supplementary file 6 [file Table_6.XLSX]

## Sheet: AP13 x B6
Supplementary file 1: Biomass yield (in grams) and BLUP values
Progeny	Biomass2018	Biomass2019	BLUP
AB1	1029.1	623.02	-206.3
AB10	1369.85	1421.64	201.91
AB100	1227.18	1136.59	48.6696
AB101	1162.1	1160	33.7364
AB102	1851.17	1635.64	451.03
AB103	1411.22	1755.65	336.4
AB104	1533.46	1034.52	121.83
AB105	817.21	757.56	-234.02
AB106	1064.04	918.98	-87.7492
AB107	1137	1367.07	98.9315
AB108	1113.29	1019.4	-34.121
AB109	1639.12	1546.03	342.95
AB11	676.2	483.47	-382.74
AB110	957.06	1144.91	-45.1302
AB111	642.81	466.33	-400.84
AB112	1271.53	1580.28	223.52
AB113	1091.51	1226.83	32.3897
AB114	1609.91	1172.24	198.56
AB115	1179.72	1016.18	-11.4753
AB116	977.86	1137.83	-40.212
AB117	919.7	1232.3	-27.2068
AB118	1110.25	1060.05	-20.6487
AB119	1123.61	1180.8	27.3993
AB12	1374.68	1003.28	53.7535
AB120	1258.12	1365	141.59
AB121	888.76	850.35	-175.14
AB122	1661.38	1791.99	439.05
AB123	1050.75	1043.92	-42.9415
AB124	1016.13	963.78	-88.86
AB125	645.69	762.66	-293.64
AB126	1300.98	1255.64	117.76
AB127	515.1	581.87	-405.2
AB128	1001.69	789.51	-156.47
AB129	1516.55	1453.5	265.88
AB13	936.46	658.78	-226.68
AB130	1523.96	1256.41	197.93
AB131	1052.41	737.62	-156.89
AB132	839.01	1000.87	-139.03
AB134	865.57	1006.72	-127.42
AB135	1164.38	1314.94	90.0702
AB136	487.65	414.34	-475.06
AB137	701.4	1056.79	-168.3
AB138	1080.21	1743.39	213.42
AB139	1358.57	1529.15	236.39
AB14	779.79	791.37	-207.22
AB140	1293.35	1025.48	32.5669
AB141	1064.2	1095.93	-24.2921
AB142	888.44	630.36	-254.07
AB143	1023.99	876.08	-117.47
AB144	841.66	890.35	-177.68
AB145	1028.58	1575.51	134.77
AB146	875.44	1100.48	-90.2911
AB147	966.69	1333.31	25.8189
AB148	1562.15	1110.05	159.17
AB149	1728.61	2034.8	550.13
AB15	1377.87	2017.61	418.31
AB150	1208.94	1457.84	157.23
AB151	1315.29	1719.69	289.15
AB152	922.26	920.99	-137.83
AB153	999.12	1212.56	-8.8931
AB154	791.49	1005.59	-154.37
AB155	1168.51	844.88	-76.8669
AB158	1452.94	1164.04	139.39
AB159	1806.41	1794.87	492.04
AB16	961.83	1086.48	-64.3558
AB160	315.19	441.35	-527.17
AB161	1565.73	1216.49	198.59
AB162	1171.89	1132.41	27.3628
AB163	1629.17	1613.99	363.74
AB164	574.26	757.16	-321.2
AB166	1501.48	973.2	88.4035
AB167	892.71	692.08	-230.43
AB168	965.57	857.45	-145.07
AB17	1138.96	826.66	-93.9794
AB170	1128.17	1087.96	-4.2255
AB171	999.31	1096.92	-47.1862
AB172	1134.9	1396.04	108.56
AB174	889.74	788.95	-196.78
AB175	1253.41	1033.69	21.1953
AB176	263.31	1036.7	-336.25
AB177	836.67	962.5	-153.62
AB178	1436.01	1699.5	325.16
AB179	388.91	407.84	-512.76
AB18	1448.93	1309.42	190.04
AB180	1307.71	1343.04	151.49
AB181	615.44	428.26	-277.95
AB182	2094.32	2090.29	701.04
AB183	736.81	724.39	-274.7
AB184	630.17	463.99	-406.21
AB186	767.54	908.68	-197.67
AB187	1283.43	1174.39	82.3619
AB188	938.65	1143.75	-52.1423
AB189	700.66	840.1	-246.2
AB190	1488.55	1259.78	186.45
AB191	840.73	935.2	-161.94
AB194	846.54	809.94	-204.74
AB195	577.8	1041.72	-217.98
AB196	799.2	551.33	-314.35
AB197	1153.18	1107.95	11.8951
AB198	1438.68	1471.85	244.56
AB199	1386.9	1410.78	204.13
AB2	1450.47	1793.94	364.18
AB20	1275.58	1160.29	74.4987
AB200	1625.19	1466.31	309.4
AB201	864.9	838.91	-187.79
AB202	1187.73	978.33	-22.1657
AB203	1157.53	1496.21	152.56
AB204	1413.87	1301.56	174.66
AB205	1318.35	1126.66	77.7759
AB206	600.71	805.27	-240.64
AB207	1298.29	1335.26	145.32
AB209	507.19	409.86	-469.66
AB21	1339.33	926.85	13.7049
AB210	1199.56	938.13	-32.3311
AB211	1523.87	1708.13	359.74
AB212	990.49	1341.9	37.4259
AB213	1218.05	1364.48	127.05
AB214	1175.32	1889.87	299.97
AB216	444.15	433.83	-424.74
AB217	392.53	664.17	-371.34
AB218	1150.31	1433	127.32
AB219	1613.76	1558.24	338.24
AB22	1206.64	1402.31	136.51
AB220	1638.2	1847.44	450.61
AB221	1320.68	1358.45	161.65
AB222	921.9	878.86	-153.05
AB223	1814.65	1329.05	328.1
AB224	1312.27	1329	148.09
AB225	843.06	934.08	-161.51
AB226	1326.92	1507.04	217.13
AB227	685.52	920.71	-222.74
AB228	1376.6	1208.27	127.88
AB229	1068.57	1227.34	24.3555
AB23	1179.93	1230.66	65.4433
AB230	1150.03	979.48	-35.2651
AB231	933.65	829.29	-166.6
AB232	1072.18	1203.41	17.0774
AB233	1268.25	1090.83	46.9866
AB234	783.62	1058.76	-138.14
AB235	1305.63	1350.81	153.53
AB237	965.4	683.55	-207.44
AB238	736.22	1081.97	-146.8
AB239	913.99	1350.44	13.0775
AB24	1213.66	815.15	-71.3414
AB240	914.7	975.78	-120.9
AB241	1247.99	1329.82	125.35
AB242	1357.74	1199.6	118.02
AB245	444.13	976.95	-289.08
AB247	1307.27	1576.95	235.13
AB248	1340.31	1317.86	154.14
AB249	664.7	769.99	-284.21
AB25	1092.99	1135.1	0.05752
AB250	960.14	856.79	-147.25
AB251	1463.81	1308.24	194.95
AB252	1386.88	1085.8	87.6886
AB253	1519.39	1272.25	201.97
AB255	1693.03	1414.53	315.15
AB256	380.51	511	-478.81
AB257	845.55	778.97	-216.19
AB259	951.47	1028	-89.0203
AB26	1198.54	1214.48	66.3122
AB260	1424.18	1035.84	83.1533
AB261	1023.19	692.84	-183.41
AB262	790.84	853.18	-209.2
AB263	600.54	1070.6	-175.85
AB264	1606.24	1291.33	239.92
AB265	736.02	1220.26	-97.327
AB266	1123.3	1391.66	102.84
AB268	1257.98	1475.68	181.19
AB269	1312.7	1302.7	138.82
AB27	1213.62	1069.09	19.6259
AB270	1109.08	865.51	-90.7686
AB271	1291.39	1151	76.8353
AB272	1760.71	1542.03	385.08
AB273	1076.3	869.28	-101.16
AB274	1404.5	1467.74	230.84
AB275	944.06	1117.28	-59.6896
AB276	295.5	268.28	-596.23
AB277	826.98	853	-196.32
AB278	1012.55	1414.64	71.3884
AB279	1475.5	1587.06	299.03
AB28	893.66	718.21	-220.72
AB280	1192.39	1304.72	96.4433
AB281	1157.39	1429.21	128.51
AB282	1226.08	1157.88	55.901
AB283	1520.89	1519.63	291.14
AB284	1270.67	916.78	-14.5037
AB285	1183.46	992.05	-18.7808
AB286	884.75	770.36	-205.23
AB287	552.65	696.06	-350.84
AB288	1558.94	1822.13	413.15
AB289	1356.56	1137.1	95.2061
AB290	396.84	505.01	-475.11
AB291	1443.81	1542.01	271.53
AB292	1078.56	1198.04	17.4374
AB293	1225.25	865.56	-49.1307
AB294	364.16	511.02	-484.66
AB295	1214.78	771.86	-86.4516
AB297	1456.03	1253.9	172.69
AB298	1210.67	1319.46	108.27
AB3	1186.88	1076.57	12.7246
AB30	898.2	869.15	-165.02
AB301	1136.33	1287.24	70.0921
AB303	895.19	895.5	-156.66
AB306	1173.22	1372.87	113.99
AB307	1166.05	1618.94	199.58
AB309	908.39	1087.23	-83.2348
AB31	1164.57	1008.16	-19.781
AB310	1444.48	1315.62	190.66
AB312	730.27	750.7	-267.62
AB313	1634.78	1421.42	296.75
AB314	586.47	569.06	-384.22
AB315	852.76	808.94	-202.87
AB319	889.91	1205.14	-47.6101
AB32	1630.89	1674.21	385.93
AB320	1038.23	1088.97	-36.0883
AB321	840.73	980.4	-145.75
AB33	1034.7	1123.95	-24.8216
AB35	830.54	861.56	-191.98
AB37	1133.76	973.11	-43.3747
AB39	1332.77	1654.2	271.95
AB4	1386.34	1221.6	136.15
AB40	1056.58	1179.49	2.9139
AB41	1244.09	1084.86	36.1921
AB42	866.1	786.23	-206.23
AB43	752.94	687.93	-281.99
AB44	338.13	311.17	-565.59
AB45	578.91	549.7	-393.86
AB46	571.99	566.68	-365.82
AB47	1468.32	968.91	74.9884
AB48	860.91	1095.54	-97.2649
AB49	1226.37	2087.58	389.1
AB5	1015.43	999.7	-76.2434
AB50	792.64	836.29	-214.61
AB51	1510.64	1500.47	280.59
AB52	830.67	915.17	-172.72
AB53	1169.33	1359.65	107.86
AB54	1057.25	993.96	-63.3168
AB55	789.29	916.21	-187.18
AB56	882.87	1006.66	-121.24
AB57	815.44	697.44	-256.19
AB58	1181.01	1160.98	40.8649
AB59	1420.35	1667.97	308.26
AB6	1365.7	1364.74	180.04
AB60	1537.22	1709.34	364.95
AB61	942.01	1149.1	-49.0199
AB62	733.99	853.28	-229.54
AB63	1217.18	1258.34	88.7054
AB64	949.25	977.65	-107.86
AB65	1318.04	1399.08	175.27
AB66	1236.45	994.32	1.0148
AB68	1243.67	1587.82	216.24
AB69	1335.62	1123.09	82.6819
AB7	920.1	1129.3	-63.9645
AB70	1076.07	1171.98	7.2056
AB71	1363.94	1451.57	210.51
AB73	1158.1	1301.9	83.1461
AB74	1195.01	1070.9	8.124
AB75	842.41	810.73	-205.94
AB76	962.41	1427.84	58.1536
AB77	1164.5	1395.35	118.92
AB78	1083.54	1463.28	114.25
AB79	927.48	1219.08	-29.1555
AB8	1974.39	1200.48	339.27
AB80	350.22	651.33	-388.64
AB81	404.08	709.79	-399.14
AB82	1325.78	1235.19	119.32
AB83	1625.61	1692.82	390.7
AB84	1832.07	2223.25	654.72
AB85	1322.65	1466	200.89
AB86	1049.35	1167.83	-3.8524
AB87	1037.91	1236.15	16.5243
AB88	1337.94	1043.21	54.8963
AB89	1241.88	1261.17	98.57
AB9	869.49	738.04	-222.28
AB90	1496.1	1266.86	191.69
AB91	1141.83	1099.24	4.708
AB92	1350.64	1231.7	126.98
AB93	1572.14	1498.03	301.76
AB94	1117.66	807.86	-108.35
AB95	1143.08	1113.42	10.2353
AB96	1803.15	1853.89	512.02
AB97	1139.71	936.86	-54.2321
AB98	1064.26	879.25	-101.9
AB99	863.76	963	-143.73

## Sheet: B6 x VS16
Progeny	Biomass2018	Biomass2019	BLUP
BV1	1357.65	1156.81	161.75
BV10	779.67	1013.15	-86.2642
BV104	604	593.24	-290.95
BV112	1334.17	1146.2	150.03
BV113	1267.16	1144.91	126.56
BV114	528.49	1070.73	-131.9
BV116	1156.41	508.2	-163.22
BV117	1323.82	1054.36	114.91
BV119	1066.45	1431.4	156.04
BV120	1324.46	1542.66	282.95
BV122	833.45	760.9	-126.69
BV123	918.15	1038.17	-30.0759
BV126	1059.22	1530.3	187.55
BV130	1516.94	1525.99	343.37
BV135	1099.38	1161.51	74.6017
BV139	1216.67	1455.27	215.87
BV140	1126.1	1001.35	28.7401
BV142	645.03	721.95	-232.62
BV147	1077.9	864.97	-34.6945
BV149	607.44	671.96	-262.72
BV150	1058.12	1067.53	28.1242
BV153	1085.69	1187.42	78.8024
BV159	1481.01	1254.95	237.87
BV160	749.58	955.24	-116.51
BV164	1020.35	1257.3	80.3617
BV17	679.83	642.3	-221.65
BV170	1408.85	957.01	110.68
BV171	974.59	757.01	-107.3
BV172	911.25	912.56	-75.6116
BV174	725.17	997.61	-102.57
BV179	1243.21	1501.42	240.86
BV181	1083.89	1093.76	45.9931
BV184	518.24	1209.16	-87.1493
BV189	1007.5	914.13	-41.9953
BV190	915.25	690.37	-150.6
BV191	1224.04	1480.59	227.11
BV192	1089.67	.	15.6172
BV195	794.83	956.3	-100.59
BV197	1189.61	1390.8	184.41
BV199	1256.59	1241.29	156.05
BV20	1642.81	1672.78	437.08
BV200	1495.64	1261.91	245.3
BV202	1261.01	884.65	35.0014
BV203	-	310.57	-71.2993
BV204	-	363.41	-43.6285
BV205	-	365.39	-42.5895
BV206	-	235.1	-110.82
BV207	-	455.24	4.4591
BV208	-	161.79	-133.22
BV209	-	268.75	-93.1958
BV210	-	328.5	-61.9062
BV211	-	693.76	129.36
BV212	-	557.07	57.7841
BV214	-	435.3	-5.9829
BV215	-	666.13	114.89
BV216	-	435.8	-5.7184
BV218	-	441.42	-2.775
BV219	-	332.49	-59.8198
BV220	-	532.48	44.9068
BV221	-	532.98	45.1668
BV222	-	493.86	24.6814
BV223	-	308.27	-72.5009
BV224	-	367.42	-41.5254
BV225	-	332.42	-59.8545
BV226	-	464.01	9.0529
BV227	-	351.86	-52.839
BV228	-	325.18	-64.1249
BV229	-	429.66	-8.9363
BV23	1440.92	1605.99	344.74
BV234	-	333.88	-59.0881
BV235	-	281.21	-86.6687
BV237	-	388.26	-30.6121
BV238	-	406.98	-20.8112
BV239	-	432.64	-7.3727
BV240	-	369.57	-40.4002
BV241	-	425.18	-11.2816
BV242	-	609.42	85.1973
BV243	-	84	-189.94
BV245	-	660.13	111.75
BV248	-	430.56	-8.4664
BV249	-	414.06	-17.1052
BV25	756.26	681.23	-173.32
BV251	-	315.17	-68.8903
BV252	-	593.56	63.5679
BV253	-	650.03	106.46
BV256	-	345.47	-31.5692
BV257	-	458.23	6.0252
BV258	-	508.42	32.3095
BV259	-	243.56	-106.39
BV260	-	461.68	-6.3973
BV261	-	376.82	-18.31
BV262	-	404.28	-22.2253
BV263	-	278.07	-88.3148
BV264	-	559.76	59.1919
BV266	-	451.1	2.29
BV267	-	504.53	30.2683
BV268	-	558.56	58.5607
BV269	-	542.28	50.0363
BV270	-	740.8	153.99
BV271	-	430.51	-8.4901
BV273	-	451.08	2.2823
BV274	-	500.91	28.3746
BV275	-	633.52	97.8172
BV277	-	675.33	119.71
BV278	-	564.43	61.6381
BV280	-	689.99	127.38
BV282	-	229	-114.01
BV285	-	257.31	-99.1865
BV286	-	306.83	-73.2534
BV288	-	328.95	-61.6727
BV289	-	330.45	-60.8871
BV29	501.01	303.4	-271.9
BV290	-	274.88	-89.9842
BV291	-	239.31	-108.61
BV292	-	240.14	-108.18
BV295	-	677.23	120.7
BV296	-	365.83	-42.3574
BV297	-	575.1	67.225
BV298	-	371.32	-39.4834
BV302	-	434.97	-6.1536
BV305	-	334.46	-58.7866
BV306	-	392.58	-28.3526
BV308	-	554.67	56.5243
BV309	-	559.47	59.0378
BV310	-	672.31	82.6834
BV311	-	658.84	111.07
BV312	-	770.48	169.54
BV315	-	383.93	-32.8823
BV317	-	375.01	-37.5533
BV320	-	209.37	-124.29
BV321	-	415.4	-16.404
BV323	-	403.05	-22.8712
BV324	-	381.43	-34.1917
BV325	-	347.6	-51.9068
BV328	-	395.52	-26.8116
BV330	-	425.5	-11.1162
BV332	-	135.67	-162.88
BV336	-	410.56	-18.9394
BV337	-	1005.68	292.69
BV338	-	406	-21.3232
BV342	-	454.15	3.8903
BV343	-	593.31	76.7586
BV344	-	323.72	-64.4107
BV345	-	670.58	117.22
BV346	-	192.61	-133.07
BV348	-	595.57	77.9421
BV349	-	417.96	-15.0633
BV35	1190.32	1287.06	149
BV351	-	325.53	-63.4634
BV352	-	371.06	-39.6209
BV354	-	518.69	37.6845
BV356	-	388.93	-30.263
BV359	-	389.01	-30.2214
BV360	-	269	-93.0648
BV362	-	144.67	-158.17
BV363	-	403.55	-22.6059
BV365	-	677.72	120.96
BV366	-	559.79	59.207
BV374	-	232.53	-112.16
BV375	-	419.38	-14.318
BV376	-	525.45	41.2226
BV379	-	261.4	-97.0446
BV380	-	679.95	122.13
BV383	-	473.46	14.0027
BV384	-	287.99	-83.1189
BV386	-	527.56	42.3273
BV389	-	285.65	-84.3483
BV391	-	423.34	-12.2464
BV392	-	398.4	-25.3069
BV393	-	342.46	-54.5968
BV394	-	688.37	126.54
BV395	-	519.25	32.1398
BV397	-	551.75	54.9962
BV398	-	519.96	38.3513
BV399	-	988.19	283.54
BV4	662.1	707.19	-231.82
BV400	-	533.43	45.4045
BV401	-	627.47	94.6468
BV402	-	777.77	173.35
BV404	-	335.22	-59.8777
BV407	-	673.69	118.85
BV410	-	429.86	-8.83
BV414	-	372.24	-39.0012
BV416	-	456.4	5.0695
BV417	-	287.16	-83.5538
BV418	-	154.33	-153.11
BV42	1540.52	1436	320.55
BV420	-	132.67	-131.35
BV421	-	633.98	98.0588
BV422	-	448.63	1.0006
BV425	-	430.34	-5.462
BV426	-	565.2	62.0382
BV429	-	549.87	45.0871
BV430	-	436.37	-5.4222
BV432	-	423.05	-12.3947
BV433	-	539.97	48.8297
BV435	-	548.67	53.3866
BV436	-	774.76	171.78
BV437	-	713.38	139.63
BV440	-	478.13	16.4462
BV441	-	617.9	89.6356
BV442	-	483.28	19.141
BV444	-	491.69	23.547
BV449	-	566.37	62.6506
BV450	-	693.1	129.02
BV451	-	140.94	-96.2738
BV457	-	139.87	-128.31
BV458	-	.	0
BV459	-	24.6052	-127.47
BV464	-	153.08	-43.8209
BV47	781.33	556.6	-242.6
BV50	1234.76	1028.89	75.5498
BV53	947.71	607.12	-168.06
BV54	894.91	1114.52	-11.8194
BV57	403.08	449.29	-409.48
BV6	1208.58	845.94	3.6786
BV62	987.68	836.62	-75.447
BV63	436.81	642.37	-279.81
BV72	565.87	752.23	-249.42
BV73	1113.14	1081.01	51.6658
BV74	1339.66	1325.5	213.54
BV76	713.26	587.47	-255.39
BV77	1076.09	1495.36	181.34
BV79	1003.95	1165.84	43.2945
BV91	1286.59	1335.47	198.73
BV92	941.53	928.23	-59.8218
BV99	1589.47	1382.23	318.89
Progeny	-	Biomass2019	BLUP
